# Supplementary material for: Integrative analysis of cerebrospinal fluid biomarkers, metabolomics, and polygenic risk reveals novel metabolite associations with Alzheimer's disease
Source: J Alzheimers Dis. 2025 Nov 7;108(4):1677–95. doi: 10.1177/13872877251389924 (PMC13247332; doi:10.1177/13872877251389924)
Supplement: sj-zip-2-alz-10.1177_13872877251389924 - Supplemental material for Integrative analysis of cerebrospinal fluid biomarkers, metabolomics, and polygenic risk reveals novel metabolite associations with Alzheimer's disease [file sj-zip-2-alz-10.1177_13872877251389924.zip]

Archive with 18 entries (18 files):
- CrossStudyComparisons.csv
- ELR_ConsistenPredictors.csv
- Metabolomics_meta_data.xlsx
- Older_PRS_lm_ADcohort_results.csv
- Older_PRS_lm_Cases_ADcohort_results.csv
- Older_PRS_lm_Controls_ADcohort_results.csv
- PaIRKAT_Results.xlsx
- PRS_lm_ADcohort_results.csv
- PRS_lm_CognitivelyHeatlhyCohort_results.csv
- ptau.prediction.freq.named.metabs.csv
- ttau.prediction.freq.named.metabs.csv
- uncorrected-ab_corr_results.csv
- uncorrected-Ptau_corr_results.csv
- uncorrected-Ttau_corr_results.csv
- Younger_PRS_lm_ADcohort_results.csv
- corrected-ab-metab-correlations.csv
- corrected-ptau-metab-correlations.csv
- corrected-ttau-metab-correlations.csv
