# Supplementary material for: Integrative analysis of cerebrospinal fluid biomarkers, metabolomics, and polygenic risk reveals novel metabolite associations with Alzheimer's disease
Source: J Alzheimers Dis. 2025 Nov 7;108(4):1677–95. doi: 10.1177/13872877251389924 (PMC13247332; doi:10.1177/13872877251389924)
Supplement: sj-zip-2-alz-10.1177_13872877251389924 - Supplemental material for Integrative analysis of cerebrospinal fluid biomarkers, metabolomics, and polygenic risk reveals novel metabolite associations with Alzheimer's disease [file sj-zip-2-alz-10.1177_13872877251389924.zip › CrossStudyComparisons.csv]

CSF Metabolites from Dong et al. 2021 (HMDB ID)	Replicated Metabolites (HMDB ID)	Novel Metabolites (HMDB ID)
Sphingomyelin (d18:1/18:1, d18:2/18:0) (HMDB12101)	SM d36:2 & SM d36:2 [4.97_787.60] (HMDB0012101)	Orotic acid (HMDB0000226)
Stearoyl sphingomyelin (d18:1/18:0) (HMDB01348)	SM d36:1 & SM d36:1 [5.54_789.61] (HMDB0001348)	Glu-Gln (Unavailable)
Ribonate (HMDB00867)	ribonic acid (HMDB0000867)	N-Acetylglucosamine (HMDB0000215)
1-stearoyl-2-oleoyl-GPC (18:0/18:1) (HMDB08038)	PC 36:1 & PC 36:1 [6.35_846.62] (HMDB0008038)	PC P-32:0 or PC O-32:1 (HMDB0007994)
1-palmitoyl-2-oleoyl-GPC (16:0/18:1) (HMDB07972)	PC 34:1 & PC 34:1 [5.67_818.59] (HMDB0007972)	PC P-36:4 or PC O-36:5 (HMDB0011220)
1-palmitoyl-2-stearoyl-GPC (16:0/18:0) (HMDB07970)	PC 34:0 (HMDB0007970)	SM d32:1 (HMDB0012085)
1-palmitoyl-2-palmitoleoyl-GPC (16:0/16:1) (HMDB07969)	PC 32:1 [5.05_790.56] (HMDB0007969)	PE 38:4 (HMDB0005779)
1,2-dipalmitoyl-GPC (16:0/16:0) (HMDB00564)	PC 32:0 & PC 32:0 [5.60_792.58] (HMDB0000564)	Creatinine (HMDB0000562)
1-myristoyl-2-palmitoyl-GPC (14:0/16:0) (HMDB07869)	PC 30:0 (HMDB0007869)	gamma-Glutamylleucine (HMDB0011171)
N-acetylserine (HMDB02931)	N-Acetylserine (HMDB0002931)	N,N-Dimethylformamide (HMDB0001888)
N-acetylneuraminate (HMDB00230)	N-Acetylneuraminic acid (HMDB0000230)	N-Acetylglutamic acid (HMDB0001138)
1-palmitoyl-GPC (16:0) (HMDB10382)	LPC 16:0 & LPC 16:0 (1.50_554.35) (HMDB0010382)	N-Acetylmethionine (Unavailable)
Cholesterol (HMDB00067)	Cholesterol (HMDB000067)	3-Methylcrotonylglycine (HMDB0000459)
Arabitol/xylitol (HMDB0002917)	arabitol (HMDB0000568)	PC 40:5 Isomer A (HMDB0008312)
Arabinose (HMDB00646)	-	alpha-Galactosamine-1-phosphate (NA)
N-acetylvaline (HMDB11757)	-	Anserine (HMDB0000194)
Erythritol (HMDB02994)	-	Methyl-beta-galactopyranoside (HMDB0029965)
N-acetylthreonine (HMDB62557)	-	N-Acetylglycine (HMDB0000532)
Succinylcarnitine (C4-DC) (HMDB61717)	-	N-Isovalerylglycine (HMDB0000678)
Palmitoyl sphingomyelin (d18:1/16:0) (HMDB61712)	-	Nicotinoylglycine (HMDB0003269)
Erythronate (HMDB00613)	-	S-Adenosyl-homocysteine (HMDB0000939)
Sphingomyelin (d18:1/14:0, d16:1/16:0) (HMDB12097)	-	CE 18:1 (HMDB0000918)
Gulonate (HMDB03290)	-	LPC 16:0 (HMDB0010382)
X - 21785 (Unavailable)	-	LPC 18:0 Isomer B (HMDB0010384)
X - 18887 (Unavailable)	-	PC 31:0 (HMDB0007967)
X - 10457 (Unavailable)	-	PC 33:1 (HMDB0007938)
X - 12906 (Unavailable)	-	PC 35:1 (HMDB0008297)
N6-succinyladenosine (HMDB00912)	-	PC 36:4 Isomer C (HMDB0007982)
1-oleoyl-GPC (18:1) (HMDB02815)	-	PC 37:4 (HMDB0008625)
C-glycosyl tryptophan (Unavailable)	-	PC 38:4 Isomer C (HMDB0008048)
X - 23739 (Unavailable)	-	PC 40:7 Isomer B (HMDB0008154)
X - 24228 (Unavailable)	-	PC O-32:0 (Unavailable)
X - 24329 (Unavailable)	-	PE P-40:4 or PE O-40:5 Isomer A
X - 24452 (Unavailable)	-	SM d33:1 (Unavailable)
X - 24699 (Unavailable)	-	SM d34:1 (HMDB0010168)
Beta-citrylglutamate (Unavailable)	-	SM d34:2 (HMDB0240638)
3-methylglutaconate (HMDB00522)	-	Cer d36:1 (HMDB0011763)
N-acetyl-isoputreanine (Unavailable)	-	PC 35:1 [5.99_832.60] (HMDB0008297)
		PC 36:4 Isomer B (HMDB0007982)
		PC 38:2 (HMDB0008270)
		PC 38:4 Isomer A [5.73_868.61] (HMDB0008048)
		PC 38:5 Isomer A [5.12_866.59] (HMDB0008402)
		PC 40:4 (HMDB0008598)
		PC 40:5 Isomer B (HMDB0008312)
		PC 40:6 Isomer B [5.54_892.61] (HMDB0008088)
		PC 40:7 (HMDB0008154)
		PC P-34:0 or PC O-34:1 (HMDB0013424)
		PC P-36:3 or PC O-36:4 (HMDB0013407)
		PC P-36:4 or PC O-36:5 [5.32_824.58] (HMDB0011220)
		PC P-38:4 or PC O-38:5 Isomer A [5.49_852.61] (HMDB0011254)
		PE 34:1 (HMDB0008927)
		PE 36:1 (Unavailable)
		PE 38:4 Isomer B (HMDB0005779)
		PE 38:6 (HMDB0009390)
		PE P-34:1 or PE O-34:2 (HMDB0011437)
		PE P-36:1 or PE O-36:2 (HMDB0011439)
		PE P-38:3 or PE O-38:4 (Unavailable)
		PE P-38:4 or PE O-38:5 (HMDB0011386)
		PE P-38:5 or PE O-38:6 (HMDB0011387)
		PE P-38:6 or PE O-38:7 (HMDB0005780)
		PE P-40:5 or PE O-40:6 (HMDB0011424)
		PE P-40:6 or PE O-40:7 (HMDB0011394)
		PE P-40:7 or PE O-40:8 (HMDB0011460)
		PI 34:1 (Unavailable)
		PI 36:4 (Unavailable)
		PI 38:4 (Unavailable)
		PI 38:5 (Unavailable)
		PI 40:6 (Unavailable)
		SM d32:1 [4.23_733.55] (HMDB0012085)
		SM d33:1 [4.54_747.56] (Unavailable)
		SM d34:1 [4.86_761.58] (HMDB0010168)
		SM d34:2 [4.33_759.57] (HMDB0240638)
		SM d36:0 (HMDB0012087)
		lyxitol (HMDB0000568)
		isothreonic acid (HMDB0000943)
		deoxypentitol (HMDB0041486)
		PC P-36:2 or PC O-36:3 (HMDB0011309)
		SM d34:0 & SM d34:0 [5.09_763.60] (HMDB0010168)
		PC 38:6 (HMDB0008434)
		PC P-38:4 or PC O-38:5 Isomer B (HMDB0011285)
		SM d38:1 (HMDB0012102)
		SM d44:2 (HMDB0013461)
		fucose (HMDB0003081)
		2-Propanamidoacetic acid (HMDB0000783)
