# Supplementary material for: Integrative analysis of cerebrospinal fluid biomarkers, metabolomics, and polygenic risk reveals novel metabolite associations with Alzheimer's disease
Source: J Alzheimers Dis. 2025 Nov 7;108(4):1677–95. doi: 10.1177/13872877251389924 (PMC13247332; doi:10.1177/13872877251389924)
Supplement: sj-zip-2-alz-10.1177_13872877251389924 - Supplemental material for Integrative analysis of cerebrospinal fluid biomarkers, metabolomics, and polygenic risk reveals novel metabolite associations with Alzheimer's disease [file sj-zip-2-alz-10.1177_13872877251389924.zip › ELR_ConsistenPredictors.csv]

Phosphorylated Tau Consistent Predictors		Total Tau Consistent Predictors
Metabolite	Frequency	Metabetabolite	Frequency
Glu-Gln	1000	Glu-Gln	1000
9.13_369.25	1000	7.99_261.03	1000
7.99_261.03	1000	6.85_124.99	1000
6.85_124.99	1000	6622	1000
1.53_192.10	999	1.84_215.07	1000
7.04_275.93	998	Isoxanthopterin	999
6622	997	9.13_369.25	992
Age	994	8.02_245.08	992
4.87_233.08	990	7.04_151.06	990
isothreonic acid	988	8.41_406.13	986
12444	985	11.13_869.63	981
7.04_151.06	985	alpha-Galactosamine-1-phosphate	975
Isoxanthopterin	984	5.57_151.03	970
8.02_245.08	983	1.53_192.10	968
1.84_215.07	978	isothreonic acid	966
gluconic acid	974	3-Methylcrotonylglycine	965
11.13_869.63	962	1690	959
8.47_263.07	961	7.35_256.06	955
7.35_256.06	957	8.92_232.13	940
Anserine	954	12444	924
8.01_307.07	953	4.33_233.08	924
5.57_151.03	941	7.04_275.93	915
PI 40:6	938	fucose	912
10.89_841.81	937	1.00_456.34	909
3.67_218.10	935	6.48_182.03	900
2.10_153.07	915	7.69_1110.78	883
PI 38:5	894	Age	876
3-Methylcrotonylglycine	893	4.87_233.08	866
8.41_406.13	888	gluconic acid	863
fucose	880	SM d34:2	858
8.07_215.03	880	0.98_423.08	838
34135	879	4.94_1237.83	815
9.31_754.63	850	0.74_200.24	809
alpha-Galactosamine-1-phosphate	850	1.91_202.96	807
1690	848
9.03_260.20	845
N-Methylvaline	823
PI 36:4	815
Arabitol	808
7.69_1110.78	806
10.84_952.94	804
8.92_232.13	800
