# Supplementary material for: Integrative analysis of cerebrospinal fluid biomarkers, metabolomics, and polygenic risk reveals novel metabolite associations with Alzheimer's disease
Source: J Alzheimers Dis. 2025 Nov 7;108(4):1677–95. doi: 10.1177/13872877251389924 (PMC13247332; doi:10.1177/13872877251389924)
Supplement: sj-zip-2-alz-10.1177_13872877251389924 - Supplemental material for Integrative analysis of cerebrospinal fluid biomarkers, metabolomics, and polygenic risk reveals novel metabolite associations with Alzheimer's disease [file sj-zip-2-alz-10.1177_13872877251389924.zip › Metabolomics_meta_data.xlsx]

## Sheet: Table_S1
Platform	Metabolite	InChI.Key	m.z	quant.mz	RT	ret.index	mass.spec	MSI.Level	ESI.mode	Species	IUPACName	HMDB	MetaboAnalystHit	PubChem
HILIC-QTOF MS/MS	Arginine	ODKSFYDXXFIFQN-BYPYZUCNSA-N	173.105	NA	9.4	NA	NA	1	ESI (-)	[M-H]-	(2S)-2-amino-5-(diaminomethylideneamino)pentanoic acid	HMDB0000517	L-Arginine	NA
HILIC-QTOF MS/MS	Methionine	FFEARJCKVFRZRR-BYPYZUCNSA-N	150.058	NA	7.41	NA	NA	1	ESI(+)	[M+H]+	(2S)-2-amino-4-methylsulfanylbutanoic acid	HMDB0000696	L-Methionine	NA
HILIC-QTOF MS/MS	Tryptophan	QIVBCDIJIAJPQS-VIFPVBQESA-N	205.094	NA	6.83	NA	NA	1	ESI(+)	[M+H]+	(2S)-2-amino-3-(1H-indol-3-yl)propanoic acid	HMDB0000929	L-Tryptophan	NA
HILIC-QTOF MS/MS	Hypoxanthine	FDGQSTZJBFJUBT-UHFFFAOYSA-N	135.031	NA	4.9	NA	NA	1	ESI (-)	[M-H]-	3,7-dihydropurin-6-one	HMDB0000157	Hypoxanthine	NA
HILIC-QTOF MS/MS	Inosine	UGQMRVRMYYASKQ-KQYNXXCUSA-N	267.074	NA	6.24	NA	NA	1	ESI (-)	[M-H]-	9-[(2R,3R,4S,5R)-3,4-dihydroxy-5-(hydroxymethyl)oxolan-2-yl]-3H-purin-6-one	HMDB0000195	Inosine	NA
HILIC-QTOF MS/MS	Uridine	DRTQHJPVMGBUCF-XVFCMESISA-N	243.063	NA	4.93	NA	NA	1	ESI (-)	[M-H]-	1-[(2R,3R,4S,5R)-3,4-dihydroxy-5-(hydroxymethyl)oxolan-2-yl]pyrimidine-2,4-dione	HMDB0000296	Uridine	NA
HILIC-QTOF MS/MS	Creatine	CVSVTCORWBXHQV-UHFFFAOYSA-N	132.077	NA	8.06	NA	NA	1	ESI(+)	[M+H]+	2-[carbamimidoyl(methyl)amino]acetic acid	HMDB0000064	Creatine	NA
HILIC-QTOF MS/MS	Benzoic acid	WPYMKLBDIGXBTP-UHFFFAOYSA-N	121.03	NA	1.15	NA	NA	1	ESI (-)	[M-H]-	benzoic acid	HMDB0001870	Benzoic acid	NA
HILIC-QTOF MS/MS	Betaine	KWIUHFFTVRNATP-UHFFFAOYSA-N	118.086	NA	7.19	NA	NA	1	ESI(+)	[M+H]+	2-(trimethylazaniumyl)acetate	HMDB0000043	Betaine	NA
HILIC-QTOF MS/MS	Creatinine	DDRJAANPRJIHGJ-UHFFFAOYSA-N	114.066	NA	4.92	NA	NA	1	ESI(+)	[M+H]+	2-amino-3-methyl-4H-imidazol-5-one	HMDB0000562	Creatinine	NA
HILIC-QTOF MS/MS	TMAO	UYPYRKYUKCHHIB-UHFFFAOYSA-N	76.0768	NA	5.55	NA	NA	1	ESI(+)	[M+H]+	N,N-dimethylmethanamine oxide	HMDB0000925	Trimethylamine N-oxide	NA
HILIC-QTOF MS/MS	Allantoin	POJWUDADGALRAB-UHFFFAOYSA-N	157.036	NA	5.63	NA	NA	1	ESI (-)	[M-H]-	(2,5-dioxoimidazolidin-4-yl)urea	HMDB0000462	Allantoin	NA
HILIC-QTOF MS/MS	Phthalic acid	XNGIFLGASWRNHJ-UHFFFAOYSA-N	165.019	NA	1.85	NA	NA	1	ESI (-)	[M-H]-	phthalic acid	HMDB0002107	Phthalic acid	NA
HILIC-QTOF MS/MS	Pseudouridine	PTJWIQPHWPFNBW-GBNDHIKLSA-N	243.062	NA	6.95	NA	NA	1	ESI (-)	[M-H]-	5-[(2S,3R,4S,5R)-3,4-dihydroxy-5-(hydroxymethyl)oxolan-2-yl]-1H-pyrimidine-2,4-dione	HMDB0000767	Pseudouridine	NA
HILIC-QTOF MS/MS	3-Indoleacetonitrile	DMCPFOBLJMLSNX-UHFFFAOYSA-N	157.078	NA	8.06	NA	NA	1	ESI(+)	[M+H]+	2-(1H-indol-3-yl)acetonitrile	HMDB0006524	3-Indoleacetonitrile	NA
HILIC-QTOF MS/MS	N-Acetylhistidine	KBOJOGQFRVVWBH-ZETCQYMHSA-N	196.073	NA	8.02	NA	NA	1	ESI (-)	[M-H]-	(2S)-2-acetamido-3-(1H-imidazol-5-yl)propanoic acid	HMDB0032055	N-Acetylhistidine	NA
HILIC-QTOF MS/MS	Propionylcarnitine	UFAHZIUFPNSHSL-UHFFFAOYSA-N	218.139	NA	6.39	NA	NA	1	ESI(+)	[M+H]+	3-propanoyloxy-4-(trimethylazaniumyl)butanoate	HMDB0000824	Propionylcarnitine	NA
HILIC-QTOF MS/MS	N-Acetylaspartylglutamic acid	OPVPGKGADVGKTG-BQBZGAKWSA-N	303.083	NA	8.07	NA	NA	1	ESI (-)	[M-H]-	(2S)-2-[[(2S)-2-acetamido-3-carboxypropanoyl]amino]pentanedioic acid	HMDB0001067	N-Acetylaspartylglutamic acid	NA
HILIC-QTOF MS/MS	Erucamide	UAUDZVJPLUQNMU-KTKRTIGZSA-N	338.343	NA	1.04	NA	NA	1	ESI(+)	[M+H]+	(Z)-docos-13-enamide	NA	NA	NA
HILIC-QTOF MS/MS	Cotinine	UIKROCXWUNQSPJ-VIFPVBQESA-N	177.102	NA	1.5	NA	NA	1	ESI(+)	[M+H]+	(5S)-1-methyl-5-pyridin-3-ylpyrrolidin-2-one	HMDB0001046	Cotinine	NA
HILIC-QTOF MS/MS	Glu-Gln	MGHKSHCBDXNTHX-UHFFFAOYSA-N	274.104	NA	9.51	NA	NA	1	ESI (-)	[M-H]-	4-amino-5-[(4-amino-1-carboxy-4-oxobutyl)amino]-5-oxopentanoic acid	NA	NA	NA
HILIC-QTOF MS/MS	gamma.-Aminobutyric acid	BTCSSZJGUNDROE-UHFFFAOYSA-N	86.0605	NA	2.3	NA	NA	2	ESI(+)	[M+H]+	4-aminobutanoic acid	HMDB0000112	Gamma-Aminobutyric acid	NA
HILIC-QTOF MS/MS	Pantothenic acid	GHOKWGTUZJEAQD-UHFFFAOYSA-N	220.119	NA	3.74	NA	NA	2	ESI(+)	[M+H]+	3-[[(2R)-2,4-dihydroxy-3,3-dimethylbutanoyl]amino]propanoic acid	HMDB0000210	Pantothenic acid	NA
HILIC-QTOF MS/MS	Galactonic acid	RGHNJXZEOKUKBD-MGCNEYSASA-N	195.051	NA	9.14	NA	NA	2	ESI (-)	[M-H]-	(2R,3S,4S,5R)-2,3,4,5,6-pentahydroxyhexanoic acid	HMDB0000565	Galactonic acid	NA
HILIC-QTOF MS/MS	1-Methyl-L-histidine	BRMWTNUJHUMWMS-LURJTMIESA-N	170.092	NA	8.99	NA	NA	2	ESI(+)	[M+H]+	(2S)-2-amino-3-(1-methylimidazol-4-yl)propanoic acid	HMDB0000001	1-Methylhistidine	NA
HILIC-QTOF MS/MS	(R)-Butyrylcarnitine	QWYFHHGCZUCMBN-SECBINFHSA-N	232.155	NA	5.77	NA	NA	2	ESI(+)	[M+H]+	(3R)-3-butanoyloxy-4-(trimethylazaniumyl)butanoate	HMDB0002013	Butyrylcarnitine	NA
HILIC-QTOF MS/MS	Nicotinamide riboside	JLEBZPBDRKPWTD-TURQNECASA-O	255.098	NA	7.49	NA	NA	2	ESI(+)	[M]+	1-[(2R,3R,4S,5R)-3,4-dihydroxy-5-(hydroxymethyl)oxolan-2-yl]pyridin-1-ium-3-carboxamide	HMDB0000855	Nicotinamide riboside	NA
HILIC-QTOF MS/MS	N.epsilon.-Dimethyl-L-lysine	XXEWFEBMSGLYBY-ZETCQYMHSA-N	175.145	NA	9.19	NA	NA	2	ESI(+)	[M+H]+	(2S)-2-amino-6-(dimethylamino)hexanoic acid	HMDB0013287	Ne,Ne dimethyllysine	NA
HILIC-QTOF MS/MS	Triethanolamine	GSEJCLTVZPLZKY-UHFFFAOYSA-N	150.113	NA	6.59	NA	NA	2	ESI(+)	[M+H]+	2-[bis(2-hydroxyethyl)amino]ethanol	HMDB0032538	Triethanolamine	NA
HILIC-QTOF MS/MS	Levetiracetam	HPHUVLMMVZITSG-LURJTMIESA-N	126.091	NA	1.5	NA	NA	2	ESI(+)	[M+H-CH3NO]+	(2S)-2-(2-oxopyrrolidin-1-yl)butanamide	HMDB0015333	Levetiracetam	NA
HILIC-QTOF MS/MS	Diethyltoluamide	MMOXZBCLCQITDF-UHFFFAOYSA-N	192.138	NA	1.05	NA	NA	2	ESI(+)	[M+H]+	N,N-diethyl-3-methylbenzamide	NA	NA	NA
HILIC-QTOF MS/MS	Icaridin	QLHULAHOXSSASE-UHFFFAOYSA-N	230.175	NA	1.08	NA	NA	2	ESI(+)	[M+H]+	butan-2-yl 2-(2-hydroxyethyl)piperidine-1-carboxylate	NA	NA	NA
HILIC-QTOF MS/MS	Laurylsulfuric acid	MOTZDAYCYVMXPC-UHFFFAOYSA-N	265.149	NA	1.15	NA	NA	2	ESI (-)	[M-H]-	dodecyl hydrogen sulfate	NA	NA	NA
HILIC-QTOF MS/MS	N,N-Dimethyldodecylamine N-oxide	SYELZBGXAIXKHU-UHFFFAOYSA-N	230.25	NA	1.82	NA	NA	2	ESI(+)	[M+H]+	N,N-dimethyldodecan-1-amine oxide	NA	NA	NA
HILIC-QTOF MS/MS	2-Pyrimidinylacetic acid	NRRCYZPJUABYHL-UHFFFAOYSA-N	139.06	NA	1.84	NA	NA	2	ESI(+)	[M+H]+	2-pyrimidin-2-ylacetic acid	NA	NA	NA
HILIC-QTOF MS/MS	L-threo-Sphingosine	WWUZIQQURGPMPG-DNWQSSKHSA-N	300.29	NA	2.47	NA	NA	2	ESI(+)	[M+H]+	(E,2S,3S)-2-aminooctadec-4-ene-1,3-diol	NA	NA	NA
HILIC-QTOF MS/MS	Isovaleryl-L-carnitine	IGQBPDJNUXPEMT-SNVBAGLBSA-N	246.169	NA	5.37	NA	NA	2	ESI(+)	[M+H]+	(3R)-3-(3-methylbutanoyloxy)-4-(trimethylazaniumyl)butanoate	HMDB0000688	Isovalerylcarnitine	NA
HILIC-QTOF MS/MS	Hypaphorine	AOHCBEAZXHZMOR-UHFFFAOYSA-N	247.145	NA	5.58	NA	NA	2	ESI(+)	[M+H]+	3-(1H-indol-3-yl)-2-(trimethylazaniumyl)propanoate	NA	NA	NA
HILIC-QTOF MS/MS	DL-Isocitric acid lactone	UKZDIMBDWHZXOK-UHFFFAOYSA-N	191.02	NA	9.88	NA	NA	2	ESI (-)	[M+OH]-	5-oxooxolane-2,3-dicarboxylic acid	NA	NA	NA
HILIC-QTOF MS/MS	S-Adenosyl-methionine	MEFKEPWMEQBLKI-AIRLBKTGSA-N	399.145	NA	9.72	NA	NA	3	ESI(+)	[M+H]+	(2S)-2-amino-4-[[(2S,3S,4R,5R)-5-(6-aminopurin-9-yl)-3,4-dihydroxyoxolan-2-yl]methyl-methylsulfonio]butanoate	HMDB0001185	S-Adenosylmethionine	NA
HILIC-QTOF MS/MS	S-Adenosyl-homocysteine	ZJUKTBDSGOFHSH-WFMPWKQPSA-N	383.111	NA	8.68	NA	NA	3	ESI (-)	[M-H]-	(2S)-2-amino-4-[[(2S,3S,4R,5R)-5-(6-aminopurin-9-yl)-3,4-dihydroxyoxolan-2-yl]methylsulfanyl]butanoic acid	HMDB0000939	S-Adenosylhomocysteine	NA
HILIC-QTOF MS/MS	Pyruvic acid	LCTONWCANYUPML-UHFFFAOYSA-N	87.0084	NA	5.22	NA	NA	3	ESI (-)	[M-H]-	2-oxopropanoic acid	HMDB0000243	Pyruvic acid	NA
HILIC-QTOF MS/MS	Glutamic acid	WHUUTDBJXJRKMK-VKHMYHEASA-N	146.046	NA	8.68	NA	NA	3	ESI (-)	[M-H]-	(2S)-2-aminopentanedioic acid	HMDB0000148	L-Glutamic acid	NA
HILIC-QTOF MS/MS	Alanine	QNAYBMKLOCPYGJ-REOHCLBHSA-N	88.0401	NA	7.97	NA	NA	3	ESI (-)	[M-H]-	(2S)-2-aminopropanoic acid	HMDB0000161	L-Alanine	NA
HILIC-QTOF MS/MS	Lysine	KDXKERNSBIXSRK-YFKPBYRVSA-N	145.098	NA	9.49	NA	NA	3	ESI (-)	[M-H]-	(2S)-2,6-diaminohexanoic acid	HMDB0000182	L-Lysine	NA
HILIC-QTOF MS/MS	Aspartic acid	CKLJMWTZIZZHCS-REOHCLBHSA-N	132.03	NA	9.17	NA	NA	3	ESI (-)	[M-H]-	(2S)-2-aminobutanedioic acid	HMDB0000191	L-Aspartic acid	NA
HILIC-QTOF MS/MS	Glutamine	ZDXPYRJPNDTMRX-VKHMYHEASA-N	145.062	NA	8.5	NA	NA	3	ESI (-)	[M-H]-	(2S)-2,5-diamino-5-oxopentanoic acid	HMDB0000641	L-Glutamine	NA
HILIC-QTOF MS/MS	Serine	MTCFGRXMJLQNBG-REOHCLBHSA-N	104.035	NA	8.57	NA	NA	3	ESI (-)	[M-H]-	(2S)-2-amino-3-hydroxypropanoic acid	HMDB0000187	L-Serine	NA
HILIC-QTOF MS/MS	Ornithine	AHLPHDHHMVZTML-BYPYZUCNSA-N	131.082	NA	9.4	NA	NA	3	ESI (-)	[M-H]-	(2S)-2,5-diaminopentanoic acid	HMDB0000214	Ornithine	NA
HILIC-QTOF MS/MS	Phenylalanine	COLNVLDHVKWLRT-QMMMGPOBSA-N	164.072	NA	6.78	NA	NA	3	ESI (-)	[M-H]-	(2S)-2-amino-3-phenylpropanoic acid	HMDB0000159	L-Phenylalanine	NA
HILIC-QTOF MS/MS	Tyrosine	OUYCCCASQSFEME-QMMMGPOBSA-N	182.082	NA	7.7	NA	NA	3	ESI(+)	[M+H]+	(2S)-2-amino-3-(4-hydroxyphenyl)propanoic acid	HMDB0000158	L-Tyrosine	NA
HILIC-QTOF MS/MS	Sucrose	CZMRCDWAGMRECN-UGDNZRGBSA-N	341.109	NA	8.36	NA	NA	3	ESI (-)	[M-H]-	(2R,3R,4S,5S,6R)-2-[(2S,3S,4S,5R)-3,4-dihydroxy-2,5-bis(hydroxymethyl)oxolan-2-yl]oxy-6-(hydroxymethyl)oxane-3,4,5-triol	HMDB0000258	Sucrose	NA
HILIC-QTOF MS/MS	beta-Alanine	UCMIRNVEIXFBKS-UHFFFAOYSA-N	90.0556	NA	8.06	NA	NA	3	ESI(+)	[M+H]+	3-aminopropanoic acid	HMDB0000056	beta-Alanine	NA
HILIC-QTOF MS/MS	Choline	OEYIOHPDSNJKLS-UHFFFAOYSA-N	104.107	NA	5.21	NA	NA	3	ESI(+)	[M]+	2-hydroxyethyl(trimethyl)azanium	HMDB0000097	Choline	NA
HILIC-QTOF MS/MS	Biotin	YBJHBAHKTGYVGT-ZKWXMUAHSA-N	245.101	NA	2.71	NA	NA	3	ESI(+)	[M+H]+	5-[(3aS,4S,6aR)-2-oxo-1,3,3a,4,6,6a-hexahydrothieno[3,4-d]imidazol-4-yl]pentanoic acid	HMDB0000030	Biotin	NA
HILIC-QTOF MS/MS	Ribose A	SRBFZHDQGSBBOR-SOOFDHNKSA-N	149.047	NA	4.39	NA	NA	3	ESI (-)	[M-H]-	(3R,4R,5R)-oxane-2,3,4,5-tetrol	HMDB0000283	D-Ribose	NA
HILIC-QTOF MS/MS	Fumaric acid	VZCYOOQTPOCHFL-OWOJBTEDSA-N	115.004	NA	1.74	NA	NA	3	ESI (-)	[M-H]-	(E)-but-2-enedioic acid	HMDB0000134	Fumaric acid	NA
HILIC-QTOF MS/MS	Leucine	ROHFNLRQFUQHCH-YFKPBYRVSA-N	132.102	NA	7.06	NA	NA	3	ESI(+)	[M+H]+	(2S)-2-amino-4-methylpentanoic acid	HMDB0000687	L-Leucine	NA
HILIC-QTOF MS/MS	Histidine	HNDVDQJCIGZPNO-YFKPBYRVSA-N	154.062	NA	9.39	NA	NA	3	ESI (-)	[M-H]-	(2S)-2-amino-3-(1H-imidazol-5-yl)propanoic acid	HMDB0000177	L-Histidine	NA
HILIC-QTOF MS/MS	Inositol	CDAISMWEOUEBRE-UHFFFAOYSA-N	179.056	NA	8	NA	NA	3	ESI (-)	[M-H]-	cyclohexane-1,2,3,4,5,6-hexol	HMDB0000211	myo-Inositol	NA
HILIC-QTOF MS/MS	N-Acetylglucosamine	OVRNDRQMDRJTHS-RTRLPJTCSA-N	220.083	NA	7.58	NA	NA	3	ESI (-)	[M-H]-	N-[(3R,4R,5S,6R)-2,4,5-trihydroxy-6-(hydroxymethyl)oxan-3-yl]acetamide	HMDB0000215	N-Acetyl-D-glucosamine	NA
HILIC-QTOF MS/MS	Ketoisovaleric acid	QHKABHOOEWYVLI-UHFFFAOYSA-N	115.04	NA	3.13	NA	NA	3	ESI (-)	[M-H]-	3-methyl-2-oxobutanoic acid	HMDB0000019	Alpha-ketoisovaleric acid	NA
HILIC-QTOF MS/MS	Adenine	GFFGJBXGBJISGV-UHFFFAOYSA-N	134.047	NA	4.63	NA	NA	3	ESI (-)	[M-H]-	7H-purin-6-amine	HMDB0000034	Adenine	NA
HILIC-QTOF MS/MS	Asparagine	DCXYFEDJOCDNAF-REOHCLBHSA-N	133.068	NA	8.69	NA	NA	3	ESI(+)	[M+H]+	(2S)-2,4-diamino-4-oxobutanoic acid	HMDB0000168	L-Asparagine	NA
HILIC-QTOF MS/MS	Nicotinamide	DFPAKSUCGFBDDF-UHFFFAOYSA-N	123.056	NA	1.6	NA	NA	3	ESI(+)	[M+H]+	pyridine-3-carboxamide	HMDB0001406	Niacinamide	NA
HILIC-QTOF MS/MS	4-Hydroxybenzoic acid	FJKROLUGYXJWQN-UHFFFAOYSA-N	137.024	NA	1.66	NA	NA	3	ESI (-)	[M-H]-	4-hydroxybenzoic acid	HMDB0000500	4-Hydroxybenzoic acid	NA
HILIC-QTOF MS/MS	Propionic acid	XBDQKXXYIPTUBI-UHFFFAOYSA-N	73.0296	NA	1.45	NA	NA	3	ESI (-)	[M-H]-	propanoic acid	HMDB0000237	Propionic acid	NA
HILIC-QTOF MS/MS	Phenylpyruvic acid	BTNMPGBKDVTSJY-UHFFFAOYSA-N	163.04	NA	1.45	NA	NA	3	ESI (-)	[M-H]-	2-oxo-3-phenylpropanoic acid	HMDB0000205	Phenylpyruvic acid	NA
HILIC-QTOF MS/MS	5'-Methylthioadenosine	WUUGFSXJNOTRMR-IOSLPCCCSA-N	298.098	NA	2.38	NA	NA	3	ESI(+)	[M+H]+	(2R,3R,4S,5S)-2-(6-aminopurin-9-yl)-5-(methylsulfanylmethyl)oxolane-3,4-diol	HMDB0001173	5'-Methylthioadenosine	NA
HILIC-QTOF MS/MS	Agmatine	QYPPJABKJHAVHS-UHFFFAOYSA-N	131.13	NA	8.9	NA	NA	3	ESI(+)	[M+H]+	2-(4-aminobutyl)guanidine	HMDB0001432	Agmatine	NA
HILIC-QTOF MS/MS	Valine	KZSNJWFQEVHDMF-BYPYZUCNSA-N	116.072	NA	7.62	NA	NA	3	ESI (-)	[M-H]-	(2S)-2-amino-3-methylbutanoic acid	HMDB0000883	L-Valine	NA
HILIC-QTOF MS/MS	Threonine	AYFVYJQAPQTCCC-GBXIJSLDSA-N	118.051	NA	8.17	NA	NA	3	ESI (-)	[M-H]-	(2S,3R)-2-amino-3-hydroxybutanoic acid	HMDB0000167	L-Threonine	NA
HILIC-QTOF MS/MS	Ethanolamine	HZAXFHJVJLSVMW-UHFFFAOYSA-N	62.0606	NA	7.26	NA	NA	3	ESI(+)	[M+H]+	2-aminoethanol	HMDB0000149	Ethanolamine	NA
HILIC-QTOF MS/MS	Glucuronic acid B	AEMOLEFTQBMNLQ-AQKNRBDQSA-N	193.033	NA	9.15	NA	NA	3	ESI (-)	[M-H]-	(2S,3S,4S,5R)-3,4,5,6-tetrahydroxyoxane-2-carboxylic acid	HMDB0000127	Glucuronic acid	NA
HILIC-QTOF MS/MS	2,3-Dihydroxybenzoic acid A	GLDQAMYCGOIJDV-UHFFFAOYSA-N	153.019	NA	2.41	NA	NA	3	ESI (-)	[M-H]-	2,3-dihydroxybenzoic acid	HMDB0000397	2-Pyrocatechuic acid	NA
HILIC-QTOF MS/MS	2,3-Dihydroxybenzoic acid B	GLDQAMYCGOIJDV-UHFFFAOYSA-N	153.016	NA	2.75	NA	NA	3	ESI (-)	[M-H]-	2,3-dihydroxybenzoic acid	HMDB0000397	2-Pyrocatechuic acid	NA
HILIC-QTOF MS/MS	Gluconolactone	PHOQVHQSTUBQQK-SQOUGZDYSA-N	179.06	NA	8.07	NA	NA	3	ESI(+)	[M+H]+	(3R,4S,5S,6R)-3,4,5-trihydroxy-6-(hydroxymethyl)oxan-2-one	HMDB0000150	Gluconolactone	NA
HILIC-QTOF MS/MS	Glucose	GZCGUPFRVQAUEE-SLPGGIOYSA-N	179.056	NA	7.65	NA	NA	3	ESI (-)	[M-H]-	(2R,3S,4R,5R)-2,3,4,5,6-pentahydroxyhexanal	HMDB0000122	D-Glucose	NA
HILIC-QTOF MS/MS	4-Methyl-2-oxovaleric Acid	BKAJNAXTPSGJCU-UHFFFAOYSA-N	129.056	NA	2.42	NA	NA	3	ESI (-)	[M-H]-	4-methyl-2-oxopentanoic acid	HMDB0000695	Ketoleucine	NA
HILIC-QTOF MS/MS	2-Deoxycytidine-5-monophosphoric acid	NCMVOABPESMRCP-SHYZEUOFSA-N	306.051	NA	9.16	NA	NA	3	ESI (-)	[M-H]-	[(2R,3S,5R)-5-(4-amino-2-oxopyrimidin-1-yl)-3-hydroxyoxolan-2-yl]methyl dihydrogen phosphate	HMDB0001202	dCMP	NA
HILIC-QTOF MS/MS	Guanine	UYTPUPDQBNUYGX-UHFFFAOYSA-N	150.042	NA	6.4	NA	NA	3	ESI (-)	[M-H]-	2-amino-3,7-dihydropurin-6-one	HMDB0000132	Guanine	NA
HILIC-QTOF MS/MS	Taurine	XOAAWQZATWQOTB-UHFFFAOYSA-N	124.007	NA	7.66	NA	NA	3	ESI (-)	[M-H]-	2-aminoethanesulfonic acid	HMDB0000251	Taurine	NA
HILIC-QTOF MS/MS	Palmitic acid	IPCSVZSSVZVIGE-UHFFFAOYSA-N	255.232	NA	1.05	NA	NA	3	ESI (-)	[M-H]-	hexadecanoic acid	HMDB0000220	Palmitic acid	NA
HILIC-QTOF MS/MS	Riboflavin	AUNGANRZJHBGPY-SCRDCRAPSA-N	375.128	NA	6.04	NA	NA	3	ESI (-)	[M-H]-	7,8-dimethyl-10-[(2S,3S,4R)-2,3,4,5-tetrahydroxypentyl]benzo[g]pteridine-2,4-dione	HMDB0000244	Riboflavin	NA
HILIC-QTOF MS/MS	Glyceric acid	RBNPOMFGQQGHHO-UWTATZPHSA-N	105.019	NA	7.8	NA	NA	3	ESI (-)	[M-H]-	(2R)-2,3-dihydroxypropanoic acid	HMDB0000139	Glyceric acid	NA
HILIC-QTOF MS/MS	1,4-Dithioerythritol	VHJLVAABSRFDPM-UHFFFAOYSA-N	153.006	NA	1.08	NA	NA	3	ESI (-)	[M-H]-	1,4-bis(sulfanyl)butane-2,3-diol	HMDB0013593	1,4-Dithiothreitol	NA
HILIC-QTOF MS/MS	Androstenedione	AEMFNILZOJDQLW-QAGGRKNESA-N	287.201	NA	1.05	NA	NA	3	ESI(+)	[M+H]+	(8R,9S,10R,13S,14S)-10,13-dimethyl-2,6,7,8,9,11,12,14,15,16-decahydro-1H-cyclopenta[a]phenanthrene-3,17-dione	HMDB0000053	Androstenedione	NA
HILIC-QTOF MS/MS	Orotic acid	PXQPEWDEAKTCGB-UHFFFAOYSA-N	155.009	NA	7.34	NA	NA	3	ESI (-)	[M-H]-	2,4-dioxo-1H-pyrimidine-6-carboxylic acid	HMDB0000226	Orotic acid	NA
HILIC-QTOF MS/MS	Quinic acid	AAWZDTNXLSGCEK-LNVDRNJUSA-N	191.056	NA	9.49	NA	NA	3	ESI (-)	[M-H]-	(3R,5R)-1,3,4,5-tetrahydroxycyclohexane-1-carboxylic acid	HMDB0003072	Quinic acid	NA
HILIC-QTOF MS/MS	Pyridoxine	LXNHXLLTXMVWPM-UHFFFAOYSA-N	170.081	NA	3.6	NA	NA	3	ESI(+)	[M+H]+	4,5-bis(hydroxymethyl)-2-methylpyridin-3-ol	HMDB0000239	Pyridoxine	NA
HILIC-QTOF MS/MS	Carnitine	PHIQHXFUZVPYII-ZCFIWIBFSA-N	162.112	NA	7.64	NA	NA	3	ESI(+)	[M+H]+	(3R)-3-hydroxy-4-(trimethylazaniumyl)butanoate	HMDB0000062	L-Carnitine	NA
HILIC-QTOF MS/MS	Citrulline	RHGKLRLOHDJJDR-BYPYZUCNSA-N	174.088	NA	8.73	NA	NA	3	ESI (-)	[M-H]-	(2S)-2-amino-5-(carbamoylamino)pentanoic acid	HMDB0000904	Citrulline	NA
HILIC-QTOF MS/MS	Kynurenine	YGPSJZOEDVAXAB-QMMMGPOBSA-N	209.087	NA	6.88	NA	NA	3	ESI(+)	[M+H]+	(2S)-2-amino-4-(2-aminophenyl)-4-oxobutanoic acid	HMDB0000684	L-Kynurenine	NA
HILIC-QTOF MS/MS	2'-Deoxyguanosine	YKBGVTZYEHREMT-KVQBGUIXSA-N	268.106	NA	6.54	NA	NA	3	ESI(+)	[M+H]+	2-amino-9-[(2R,4S,5R)-4-hydroxy-5-(hydroxymethyl)oxolan-2-yl]-3H-purin-6-one	HMDB0000085	Deoxyguanosine	NA
HILIC-QTOF MS/MS	2-dGMP	LTFMZDNNPPEQNG-KVQBGUIXSA-N	348.072	NA	9.21	NA	NA	3	ESI(+)	[M+H]+	[(2R,3S,5R)-5-(2-amino-6-oxo-3H-purin-9-yl)-3-hydroxyoxolan-2-yl]methyl dihydrogen phosphate	HMDB0001044	dGMP	NA
HILIC-QTOF MS/MS	Thymidine?5'-monophosphate	GYOZYWVXFNDGLU-XLPZGREQSA-N	321.043	NA	8.17	NA	NA	3	ESI (-)	[M-H]-	[(2R,3S,5R)-3-hydroxy-5-(5-methyl-2,4-dioxopyrimidin-1-yl)oxolan-2-yl]methyl dihydrogen phosphate	HMDB0001227	5-Thymidylic acid	NA
HILIC-QTOF MS/MS	Xylitol	HEBKCHPVOIAQTA-NGQZWQHPSA-N	151.061	NA	6.8	NA	NA	3	ESI (-)	[M-H]-	(2S,4R)-pentane-1,2,3,4,5-pentol	HMDB0002917	Xylitol	NA
HILIC-QTOF MS/MS	Carnosine	CQOVPNPJLQNMDC-ZETCQYMHSA-N	225.1	NA	9.5	NA	NA	3	ESI (-)	[M-H]-	(2S)-2-(3-aminopropanoylamino)-3-(1H-imidazol-5-yl)propanoic acid	HMDB0000033	Carnosine	NA
HILIC-QTOF MS/MS	Guanosine	NYHBQMYGNKIUIF-UUOKFMHZSA-N	282.084	NA	7.13	NA	NA	3	ESI (-)	[M-H]-	2-amino-9-[(2R,3R,4S,5R)-3,4-dihydroxy-5-(hydroxymethyl)oxolan-2-yl]-3H-purin-6-one	HMDB0000133	Guanosine	NA
HILIC-QTOF MS/MS	Mannitol	FBPFZTCFMRRESA-KVTDHHQDSA-N	181.072	NA	7.7	NA	NA	3	ESI (-)	[M-H]-	(2R,3R,4R,5R)-hexane-1,2,3,4,5,6-hexol	HMDB0000765	Mannitol	NA
HILIC-QTOF MS/MS	Tryptamine	APJYDQYYACXCRM-UHFFFAOYSA-N	161.107	NA	4.99	NA	NA	3	ESI(+)	[M+H]+	2-(1H-indol-3-yl)ethanamine	HMDB0000303	Tryptamine	NA
HILIC-QTOF MS/MS	Isoleucine	AGPKZVBTJJNPAG-WHFBIAKZSA-N	132.103	NA	7.18	NA	NA	3	ESI(+)	[M+H]+	(2S,3S)-2-amino-3-methylpentanoic acid	HMDB0000172	L-Isoleucine	NA
HILIC-QTOF MS/MS	Cytidine	UHDGCWIWMRVCDJ-XVFCMESISA-N	244.093	NA	6.91	NA	NA	3	ESI(+)	[M+H]+	4-amino-1-[(2R,3R,4S,5R)-3,4-dihydroxy-5-(hydroxymethyl)oxolan-2-yl]pyrimidin-2-one	HMDB0000089	Cytidine	NA
HILIC-QTOF MS/MS	Glutaric acid	JFCQEDHGNNZCLN-UHFFFAOYSA-N	131.035	NA	2.94	NA	NA	3	ESI (-)	[M-H]-	pentanedioic acid	HMDB0000661	Glutaric acid	NA
HILIC-QTOF MS/MS	Cystine	LEVWYRKDKASIDU-IMJSIDKUSA-N	241.032	NA	9.91	NA	NA	3	ESI(+)	[M+H]+	(2R)-2-amino-3-[[(2R)-2-amino-2-carboxyethyl]disulfanyl]propanoic acid	HMDB0000192	L-Cystine	NA
HILIC-QTOF MS/MS	Malic acid	BJEPYKJPYRNKOW-UWTATZPHSA-N	133.007	NA	9.28	NA	NA	3	ESI (-)	[M-H]-	(2R)-2-hydroxybutanedioic acid	HMDB0031518	D-Malic acid	NA
HILIC-QTOF MS/MS	Cysteic Acid	XVOYSCVBGLVSOL-REOHCLBHSA-N	167.997	NA	8.96	NA	NA	3	ESI (-)	[M-H]-	(2R)-2-amino-3-sulfopropanoic acid	HMDB0002757	Cysteic acid	NA
HILIC-QTOF MS/MS	Testosterone	MUMGGOZAMZWBJJ-DYKIIFRCSA-N	289.216	NA	1.02	NA	NA	3	ESI(+)	[M+H]+	(8R,9S,10R,13S,14S,17S)-17-hydroxy-10,13-dimethyl-1,2,6,7,8,9,11,12,14,15,16,17-dodecahydrocyclopenta[a]phenanthren-3-one	HMDB0000234	Testosterone	NA
HILIC-QTOF MS/MS	4-Aminobenzoic acid	ALYNCZNDIQEVRV-UHFFFAOYSA-N	138.055	NA	7.34	NA	NA	3	ESI(+)	[M+H]+	4-aminobenzoic acid	HMDB0001392	p-Aminobenzoic acid	NA
HILIC-QTOF MS/MS	Cyclohexanamine	PAFZNILMFXTMIY-UHFFFAOYSA-N	100.112	NA	5.04	NA	NA	3	ESI(+)	[M+H]+	cyclohexanamine	HMDB0031404	Cyclohexylamine	NA
HILIC-QTOF MS/MS	N-Acetylglutamic acid	RFMMMVDNIPUKGG-YFKPBYRVSA-N	188.056	NA	7.54	NA	NA	3	ESI (-)	[M-H]-	(2S)-2-acetamidopentanedioic acid	HMDB0001138	N-Acetylglutamic acid	NA
HILIC-QTOF MS/MS	3-Hydroxyanthranilic acid	WJXSWCUQABXPFS-UHFFFAOYSA-N	152.035	NA	1.47	NA	NA	3	ESI (-)	[M-H]-	2-amino-3-hydroxybenzoic acid	HMDB0001476	3-Hydroxyanthranilic acid	NA
HILIC-QTOF MS/MS	5-Hydroxytryptophan	LDCYZAJDBXYCGN-UHFFFAOYSA-N	221.093	NA	7.42	NA	NA	3	ESI(+)	[M+H]+	2-amino-3-(5-hydroxy-1H-indol-3-yl)propanoic acid	HMDB0000472	5-Hydroxy-L-tryptophan	NA
HILIC-QTOF MS/MS	Oleic acid	ZQPPMHVWECSIRJ-KTKRTIGZSA-N	281.249	NA	1.04	NA	NA	3	ESI (-)	[M-H]-	(Z)-octadec-9-enoic acid	HMDB0000207	Oleic acid	NA
HILIC-QTOF MS/MS	Cortisol	JYGXADMDTFJGBT-VWUMJDOOSA-N	363.224	NA	1.07	NA	NA	3	ESI(+)	[M+H]+	(8S,9S,10R,11S,13S,14S,17R)-11,17-dihydroxy-17-(2-hydroxyacetyl)-10,13-dimethyl-2,6,7,8,9,11,12,14,15,16-decahydro-1H-cyclopenta[a]phenanthren-3-one	HMDB0014879	Hydrocortisone	NA
HILIC-QTOF MS/MS	Vanillin	MWOOGOJBHIARFG-UHFFFAOYSA-N	151.04	NA	1.12	NA	NA	3	ESI (-)	[M-H]-	4-hydroxy-3-methoxybenzaldehyde	HMDB0012308	Vanillin	NA
HILIC-QTOF MS/MS	Cortisone	MFYSYFVPBJMHGN-ZPOLXVRWSA-N	361.203	NA	1.28	NA	NA	3	ESI(+)	[M+H]+	(8S,9S,10R,13S,14S,17R)-17-hydroxy-17-(2-hydroxyacetyl)-10,13-dimethyl-1,2,6,7,8,9,12,14,15,16-decahydrocyclopenta[a]phenanthrene-3,11-dione	HMDB0002802	Cortisone	NA
HILIC-QTOF MS/MS	Retinoic acid	SHGAZHPCJJPHSC-YCNIQYBTSA-N	301.217	NA	1.11	NA	NA	3	ESI(+)	[M+H]+	(2E,4E,6E,8E)-3,7-dimethyl-9-(2,6,6-trimethylcyclohexen-1-yl)nona-2,4,6,8-tetraenoic acid	HMDB0001852	All-trans-retinoic acid	NA
HILIC-QTOF MS/MS	Urocanic acid	LOIYMIARKYCTBW-OWOJBTEDSA-N	139.054	NA	3.72	NA	NA	3	ESI(+)	[M+H]+	(E)-3-(1H-imidazol-5-yl)prop-2-enoic acid	HMDB0000301	Urocanic acid	NA
HILIC-QTOF MS/MS	Sorbitol	FBPFZTCFMRRESA-JGWLITMVSA-N	181.072	NA	7.57	NA	NA	3	ESI (-)	[M-H]-	(2R,3R,4R,5S)-hexane-1,2,3,4,5,6-hexol	HMDB0000247	Sorbitol	NA
HILIC-QTOF MS/MS	Salicylic acid	YGSDEFSMJLZEOE-UHFFFAOYSA-N	137.025	NA	1.43	NA	NA	3	ESI (-)	[M-H]-	2-hydroxybenzoic acid	HMDB0001895	Salicylic acid	NA
HILIC-QTOF MS/MS	Citramalic acid	XFTRTWQBIOMVPK-UHFFFAOYSA-N	147.03	NA	9.34	NA	NA	3	ESI (-)	[M-H]-	2-hydroxy-2-methylbutanedioic acid	HMDB0000426	Citramalic acid	NA
HILIC-QTOF MS/MS	4-Pyridoxic acid	HXACOUQIXZGNBF-UHFFFAOYSA-N	182.046	NA	2.79	NA	NA	3	ESI (-)	[M-H]-	3-hydroxy-5-(hydroxymethyl)-2-methylpyridine-4-carboxylic acid	HMDB0000017	4-Pyridoxic acid	NA
HILIC-QTOF MS/MS	Chlorogenic acid	CWVRJTMFETXNAD-JUHZACGLSA-N	353.087	NA	6.97	NA	NA	3	ESI (-)	[M-H]-	(1S,3R,4R,5R)-3-[(E)-3-(3,4-dihydroxyphenyl)prop-2-enoyl]oxy-1,4,5-trihydroxycyclohexane-1-carboxylic acid	HMDB0003164	Chlorogenic acid	NA
HILIC-QTOF MS/MS	Formononetine	HKQYGTCOTHHOMP-UHFFFAOYSA-N	269.084	NA	1.16	NA	NA	3	ESI(+)	[M+H]+	7-hydroxy-3-(4-methoxyphenyl)chromen-4-one	HMDB0005808	Formononetin	NA
HILIC-QTOF MS/MS	Pantothenic acid	GHOKWGTUZJEAQD-ZETCQYMHSA-N	218.103	NA	3.53	NA	NA	3	ESI (-)	[M-H]-	3-[[(2R)-2,4-dihydroxy-3,3-dimethylbutanoyl]amino]propanoic acid	HMDB0000210	Pantothenic acid	NA
HILIC-QTOF MS/MS	4-Nitrophenol	BTJIUGUIPKRLHP-UHFFFAOYSA-N	138.019	NA	1.27	NA	NA	3	ESI (-)	[M-H]-	4-nitrophenol	HMDB0001232	4-Nitrophenol	NA
HILIC-QTOF MS/MS	Mannose	WQZGKKKJIJFFOK-QTVWNMPRSA-N	179.056	NA	7.73	NA	NA	3	ESI (-)	[M-H]-	(3S,4S,5S,6R)-6-(hydroxymethyl)oxane-2,3,4,5-tetrol	HMDB0000169	D-Mannose	NA
HILIC-QTOF MS/MS	3-Indoleacetic acid	SEOVTRFCIGRIMH-UHFFFAOYSA-N	176.072	NA	1.29	NA	NA	3	ESI(+)	[M+H]+	2-(1H-indol-3-yl)acetic acid	HMDB0000197	Indoleacetic acid	NA
HILIC-QTOF MS/MS	N-Acetyl-5-hydroxytryptamine	MVAWJSIDNICKHF-UHFFFAOYSA-N	219.113	NA	1.5	NA	NA	3	ESI(+)	[M+H]+	N-[2-(5-hydroxy-1H-indol-3-yl)ethyl]acetamide	HMDB0001238	N-Acetylserotonin	NA
HILIC-QTOF MS/MS	Ala-Ala	DEFJQIDDEAULHB-QWWZWVQMSA-N	161.092	NA	8.33	NA	NA	3	ESI(+)	[M+H]+	(2R)-2-[[(2R)-2-aminopropanoyl]amino]propanoic acid	HMDB0003459	D-Alanyl-D-alanine	NA
HILIC-QTOF MS/MS	N,N-Dimethylglycine	FFDGPVCHZBVARC-UHFFFAOYSA-N	102.056	NA	7.56	NA	NA	3	ESI (-)	[M-H]-	2-(dimethylamino)acetic acid	HMDB0000092	Dimethylglycine	NA
HILIC-QTOF MS/MS	N8-Acetylspermidine	FONIWJIDLJEJTL-UHFFFAOYSA-N	188.176	NA	8.9	NA	NA	3	ESI(+)	[M+H]+	N-[4-(3-aminopropylamino)butyl]acetamide	HMDB0002189	N8-Acetylspermidine	NA
HILIC-QTOF MS/MS	4-Guanidinobutyric acid	TUHVEAJXIMEOSA-UHFFFAOYSA-N	144.078	NA	7.57	NA	NA	3	ESI (-)	[M-H]-	4-(diaminomethylideneamino)butanoic acid	HMDB0003464	4-Guanidinobutanoic acid	NA
HILIC-QTOF MS/MS	Trehalose	HDTRYLNUVZCQOY-LIZSDCNHSA-N	341.108	NA	8.9	NA	NA	3	ESI (-)	[M-H]-	(2R,3S,4S,5R,6R)-2-(hydroxymethyl)-6-[(2R,3R,4S,5S,6R)-3,4,5-trihydroxy-6-(hydroxymethyl)oxan-2-yl]oxyoxane-3,4,5-triol	HMDB0000975	Trehalose	NA
HILIC-QTOF MS/MS	3-Hydroxybutyric acid	WHBMMWSBFZVSSR-UHFFFAOYSA-N	103.04	NA	2.01	NA	NA	3	ESI (-)	[M-H]-	3-hydroxybutanoic acid	HMDB0000357	D(-)-beta-hydroxy butyric acid	NA
HILIC-QTOF MS/MS	3-Methylhistidine	JDHILDINMRGULE-LURJTMIESA-N	168.078	NA	9.36	NA	NA	3	ESI (-)	[M-H]-	(2S)-2-amino-3-(3-methylimidazol-4-yl)propanoic acid	HMDB0000479	3-Methylhistidine	NA
HILIC-QTOF MS/MS	3,4-Dihydroxyphenylacetic acid	CFFZDZCDUFSOFZ-UHFFFAOYSA-N	167.032	NA	2.24	NA	NA	3	ESI (-)	[M-H]-	2-(3,4-dihydroxyphenyl)acetic acid	HMDB0001336	3,4-Dihydroxybenzeneacetic acid	NA
HILIC-QTOF MS/MS	4-Hydroxyphenylpyruvic acid	KKADPXVIOXHVKN-UHFFFAOYSA-N	179.035	NA	1.17	NA	NA	3	ESI (-)	[M-H]-	3-(4-hydroxyphenyl)-2-oxopropanoic acid	HMDB0000707	4-Hydroxyphenylpyruvic acid	NA
HILIC-QTOF MS/MS	Anserine	MYYIAHXIVFADCU-QMMMGPOBSA-N	239.115	NA	9.46	NA	NA	3	ESI (-)	[M-H]-	(2S)-2-(3-aminopropanoylamino)-3-(3-methylimidazol-4-yl)propanoic acid	HMDB0000194	Anserine	NA
HILIC-QTOF MS/MS	Maleic acid	VZCYOOQTPOCHFL-UPHRSURJSA-N	115.004	NA	1.8	NA	NA	3	ESI (-)	[M-H]-	(Z)-but-2-enedioic acid	HMDB0000176	Maleic acid	NA
HILIC-QTOF MS/MS	3-Phenyllactic acid	VOXXWSYKYCBWHO-UHFFFAOYSA-N	165.054	NA	2.04	NA	NA	3	ESI (-)	[M-H]-	2-hydroxy-3-phenylpropanoic acid	HMDB0000779	Phenyllactic acid	NA
HILIC-QTOF MS/MS	Caffeic acid	QAIPRVGONGVQAS-DUXPYHPUSA-N	179.035	NA	1.72	NA	NA	3	ESI (-)	[M-H]-	(E)-3-(3,4-dihydroxyphenyl)prop-2-enoic acid	HMDB0001964	Caffeic acid	NA
HILIC-QTOF MS/MS	Ferulic acid	KSEBMYQBYZTDHS-HWKANZROSA-N	193.054	NA	1.47	NA	NA	3	ESI (-)	[M-H]-	(E)-3-(4-hydroxy-3-methoxyphenyl)prop-2-enoic acid	HMDB0000954	trans-Ferulic acid	NA
HILIC-QTOF MS/MS	Warfarin	PJVWKTKQMONHTI-UHFFFAOYSA-N	309.114	NA	1	NA	NA	3	ESI(+)	[M+H]+	4-hydroxy-3-(3-oxo-1-phenylbutyl)chromen-2-one	HMDB0001935	Warfarin	NA
HILIC-QTOF MS/MS	2-Furoic acid	SMNDYUVBFMFKNZ-UHFFFAOYSA-N	111.004	NA	2.77	NA	NA	3	ESI (-)	[M-H]-	furan-2-carboxylic acid	HMDB0000617	2-Furoic acid	NA
HILIC-QTOF MS/MS	Linoleic acid	OYHQOLUKZRVURQ-HZJYTTRNSA-N	279.233	NA	1.05	NA	NA	3	ESI (-)	[M-H]-	(9Z,12Z)-octadeca-9,12-dienoic acid	HMDB0000673	Linoleic acid	NA
HILIC-QTOF MS/MS	Melatonin	DRLFMBDRBRZALE-UHFFFAOYSA-N	233.128	NA	1.28	NA	NA	3	ESI(+)	[M+H]+	N-[2-(5-methoxy-1H-indol-3-yl)ethyl]acetamide	HMDB0001389	Melatonin	NA
HILIC-QTOF MS/MS	Piroxicam	QYSPLQLAKJAUJT-UHFFFAOYSA-N	330.058	NA	1.01	NA	NA	3	ESI (-)	[M-H]-	4-hydroxy-2-methyl-1,1-dioxo-N-pyridin-2-yl-1lambda6,2-benzothiazine-3-carboxamide	HMDB0014694	Piroxicam	NA
HILIC-QTOF MS/MS	Threonic acid	JPIJQSOTBSSVTP-GBXIJSLDSA-N	135.03	NA	9.48	NA	NA	3	ESI (-)	[M-H]-	(2S,3R)-2,3,4-trihydroxybutanoic acid	HMDB0000943	Threonic acid	NA
HILIC-QTOF MS/MS	Diclofenac	DCOPUUMXTXDBNB-UHFFFAOYSA-N	294.01	NA	1.16	NA	NA	3	ESI (-)	[M-H]-	2-[2-(2,6-dichloroanilino)phenyl]acetic acid	HMDB0014724	Diclofenac	NA
HILIC-QTOF MS/MS	Kynurenic acid	HCZHHEIFKROPDY-UHFFFAOYSA-N	188.035	NA	6.13	NA	NA	3	ESI (-)	[M-H]-	4-oxo-1H-quinoline-2-carboxylic acid	HMDB0000715	Kynurenic acid	NA
HILIC-QTOF MS/MS	Scopoletin	RODXRVNMMDRFIK-UHFFFAOYSA-N	193.053	NA	1.18	NA	NA	3	ESI(+)	[M+H]+	7-hydroxy-6-methoxychromen-2-one	HMDB0034344	Scopoletin	NA
HILIC-QTOF MS/MS	Xanthosine	UBORTCNDUKBEOP-UUOKFMHZSA-N	283.068	NA	7.25	NA	NA	3	ESI (-)	[M-H]-	9-[(2R,3R,4S,5R)-3,4-dihydroxy-5-(hydroxymethyl)oxolan-2-yl]-3H-purine-2,6-dione	HMDB0000299	Xanthosine	NA
HILIC-QTOF MS/MS	2-Deoxyribose	ASJSAQIRZKANQN-CRCLSJGQSA-N	133.051	NA	3.75	NA	NA	3	ESI (-)	[M-H]-	(3S,4R)-3,4,5-trihydroxypentanal	HMDB0003224	Deoxyribose	NA
HILIC-QTOF MS/MS	Maltotriose	FYGDTMLNYKFZSV-DZOUCCHMSA-N	503.16	NA	9.53	NA	NA	3	ESI (-)	[M-H]-	(2R,3R,4S,5S,6R)-2-[(2R,3S,4R,5R,6R)-4,5-dihydroxy-2-(hydroxymethyl)-6-[(2R,3S,4R,5R)-4,5,6-trihydroxy-2-(hydroxymethyl)oxan-3-yl]oxyoxan-3-yl]oxy-6-(hydroxymethyl)oxane-3,4,5-triol	HMDB0001262	Maltotriose	NA
HILIC-QTOF MS/MS	Pyroglutamic acid	ODHCTXKNWHHXJC-VKHMYHEASA-N	130.051	NA	8.75	NA	NA	3	ESI(+)	[M+H]+	(2S)-5-oxopyrrolidine-2-carboxylic acid	HMDB0000267	Pyroglutamic acid	NA
HILIC-QTOF MS/MS	Arabitol	HEBKCHPVOIAQTA-QWWZWVQMSA-N	151.061	NA	6.87	NA	NA	3	ESI (-)	[M-H]-	(2R,4R)-pentane-1,2,3,4,5-pentol	HMDB0000568	D-Arabitol	NA
HILIC-QTOF MS/MS	Homoarginine	QUOGESRFPZDMMT-YFKPBYRVSA-N	187.12	NA	9.29	NA	NA	3	ESI (-)	[M-H]-	(2S)-2-amino-6-(diaminomethylideneamino)hexanoic acid	HMDB0000670	Homo-L-arginine	NA
HILIC-QTOF MS/MS	Mandelic acid	IWYDHOAUDWTVEP-ZETCQYMHSA-N	151.039	NA	2.62	NA	NA	3	ESI (-)	[M-H]-	(2S)-2-hydroxy-2-phenylacetic acid	HMDB0000703	Mandelic acid	NA
HILIC-QTOF MS/MS	Corticosterone	OMFXVFTZEKFJBZ-HJTSIMOOSA-N	347.219	NA	1.08	NA	NA	3	ESI(+)	[M+H]+	(8S,9S,10R,11S,13S,14S,17S)-11-hydroxy-17-(2-hydroxyacetyl)-10,13-dimethyl-1,2,6,7,8,9,11,12,14,15,16,17-dodecahydrocyclopenta[a]phenanthren-3-one	HMDB0001547	Corticosterone	NA
HILIC-QTOF MS/MS	Glyceraldehyde	MNQZXJOMYWMBOU-UHFFFAOYSA-N	89.0246	NA	7.73	NA	NA	3	ESI (-)	[M-H]-	2,3-dihydroxypropanal	HMDB0001051	Glyceraldehyde	NA
HILIC-QTOF MS/MS	Glycyl-leucine	DKEXFJVMVGETOO-LURJTMIESA-N	189.123	NA	7.49	NA	NA	3	ESI(+)	[M+H]+	(2S)-2-[(2-aminoacetyl)amino]-4-methylpentanoic acid	HMDB0000759	Glycylleucine	NA
HILIC-QTOF MS/MS	Citraconic acid	HNEGQIOMVPPMNR-IHWYPQMZSA-N	129.019	NA	1.73	NA	NA	3	ESI (-)	[M-H]-	(Z)-2-methylbut-2-enedioic acid	HMDB0000634	Citraconic acid	NA
HILIC-QTOF MS/MS	Galactosamine	MSWZFWKMSRAUBD-GASJEMHNSA-N	180.087	NA	8.4	NA	NA	3	ESI(+)	[M+H]+	(3R,4R,5R,6R)-3-amino-6-(hydroxymethyl)oxane-2,4,5-triol	METPA0263	D-Galactosamine	NA
HILIC-QTOF MS/MS	Aconitic acid	GTZCVFVGUGFEME-HNQUOIGGSA-N	173.007	NA	7.69	NA	NA	3	ESI (-)	[M-H]-	(E)-prop-1-ene-1,2,3-tricarboxylic acid	HMDB0000958	trans-Aconitic acid	NA
HILIC-QTOF MS/MS	1-Methyladenosine	GFYLSDSUCHVORB-IOSLPCCCSA-N	282.12	NA	7.29	NA	NA	3	ESI(+)	[M+H]+	(2R,3S,4R,5R)-2-(hydroxymethyl)-5-(6-imino-1-methylpurin-9-yl)oxolane-3,4-diol	HMDB0003331	1-Methyladenosine	NA
HILIC-QTOF MS/MS	P-Anisic acid	ZEYHEAKUIGZSGI-UHFFFAOYSA-N	151.04	NA	1.44	NA	NA	3	ESI (-)	[M-H]-	4-methoxybenzoic acid	HMDB0001101	p-Anisic acid	NA
HILIC-QTOF MS/MS	Acetylcarnitine	RDHQFKQIGNGIED-MRVPVSSYSA-O	204.124	NA	7.15	NA	NA	3	ESI(+)	[M]+	[(2R)-2-acetyloxy-3-carboxypropyl]-trimethylazanium	HMDB0000201	L-Acetylcarnitine	NA
HILIC-QTOF MS/MS	3-Ureidopropionic acid	JSJWCHRYRHKBBW-UHFFFAOYSA-N	133.061	NA	5.49	NA	NA	3	ESI(+)	[M+H]+	3-(carbamoylamino)propanoic acid	HMDB0000026	Ureidopropionic acid	NA
HILIC-QTOF MS/MS	Pimelic acid	WLJVNTCWHIRURA-UHFFFAOYSA-N	159.066	NA	1.81	NA	NA	3	ESI (-)	[M-H]-	heptanedioic acid	HMDB0000857	Pimelic acid	NA
HILIC-QTOF MS/MS	Coniferylaldehyde	DKZBBWMURDFHNE-NSCUHMNNSA-N	179.075	NA	0.98	NA	NA	3	ESI(+)	[M+H]+	(E)-3-(4-hydroxy-3-methoxyphenyl)prop-2-enal	HMDB0141782	Coniferyl aldehyde	NA
HILIC-QTOF MS/MS	Indole-3-acetamide	ZOAMBXDOGPRZLP-UHFFFAOYSA-N	175.081	NA	1.36	NA	NA	3	ESI(+)	[M+H]+	2-(1H-indol-3-yl)acetamide	HMDB0029739	1H-Indole-3-acetamide	NA
HILIC-QTOF MS/MS	N-Acetyl-leucine	WXNXCEHXYPACJF-ZETCQYMHSA-N	174.115	NA	2.18	NA	NA	3	ESI(+)	[M+H]+	(2S)-2-acetamido-4-methylpentanoic acid	HMDB0011756	N-Acetylleucine	NA
HILIC-QTOF MS/MS	N-Methylalanine	GDFAOVXKHJXLEI-VKHMYHEASA-N	102.056	NA	8.68	NA	NA	3	ESI (-)	[M-H]-	(2S)-2-(methylamino)propanoic acid	HMDB0094692	N-Methylalanine	NA
HILIC-QTOF MS/MS	N-epsilon-Acetyllysine	DTERQYGMUDWYAZ-ZETCQYMHSA-N	187.109	NA	7.99	NA	NA	3	ESI (-)	[M-H]-	(2S)-6-acetamido-2-aminohexanoic acid	HMDB0000206	N6-Acetyl-L-lysine	NA
HILIC-QTOF MS/MS	N-Methyllysine	PQNASZJZHFPQLE-UHFFFAOYSA-N	161.125	NA	9.2	NA	NA	3	ESI(+)	[M+H]+	2-amino-6-(methylamino)hexanoic acid	HMDB0002038	N(6)-Methyllysine	NA
HILIC-QTOF MS/MS	Phenylethanolamine B	ULSIYEODSMZIPX-UHFFFAOYSA-N	138.091	NA	5.59	NA	NA	3	ESI(+)	[M+H]+	2-amino-1-phenylethanol	HMDB0001065	2-Hydroxyphenethylamine	NA
HILIC-QTOF MS/MS	1-Methylnicotinamide	LDHMAVIPBRSVRG-UHFFFAOYSA-O	137.071	NA	6.22	NA	NA	3	ESI(+)	[M]+	1-methylpyridin-1-ium-3-carboxamide	HMDB0000699	1-Methylnicotinamide	NA
HILIC-QTOF MS/MS	4-Acetamidobutyric acid	UZTFMUBKZQVKLK-UHFFFAOYSA-N	144.066	NA	2.29	NA	NA	3	ESI (-)	[M-H]-	4-acetamidobutanoic acid	HMDB0003681	4-Acetamidobutanoic acid	NA
HILIC-QTOF MS/MS	7,8-Dihydrobiopterin	FEMXZDUTFRTWPE-UHFFFAOYSA-N	240.111	NA	7.26	NA	NA	3	ESI(+)	[M+H]+	2-amino-6-(1,2-dihydroxypropyl)-7,8-dihydro-1H-pteridin-4-one	HMDB0000038	Dihydrobiopterin	NA
HILIC-QTOF MS/MS	Methioninesulfoxide	QEFRNWWLZKMPFJ-YGVKFDHGSA-N	164.039	NA	8.46	NA	NA	3	ESI (-)	[M-H]-	(2S)-2-amino-4-methylsulfinylbutanoic acid	HMDB0002005	Methionine sulfoxide	NA
HILIC-QTOF MS/MS	N-Methylanthranilic acid	WVMBPWMAQDVZCM-UHFFFAOYSA-N	150.056	NA	1.24	NA	NA	3	ESI (-)	[M-H]-	2-(methylamino)benzoic acid	HMDB0032609	2-(Methylamino)benzoic acid	NA
HILIC-QTOF MS/MS	4-Methylumbelliferone	HSHNITRMYYLLCV-UHFFFAOYSA-N	177.055	NA	1.2	NA	NA	3	ESI(+)	[M+H]+	7-hydroxy-4-methylchromen-2-one	HMDB0059622	4-Methylumbelliferone	NA
HILIC-QTOF MS/MS	N,N-Dimethylformamide	ZMXDDKWLCZADIW-UHFFFAOYSA-N	72.0453	NA	7.37	NA	NA	3	ESI (-)	[M-H]-	N,N-dimethylformamide	HMDB0001888	N,N-Dimethylformamide	NA
HILIC-QTOF MS/MS	N-Formylmethionine	PYUSHNKNPOHWEZ-YFKPBYRVSA-N	176.039	NA	4.17	NA	NA	3	ESI (-)	[M-H]-	(2S)-2-formamido-4-methylsulfanylbutanoic acid	HMDB0001015	N-Formyl-L-methionine	NA
HILIC-QTOF MS/MS	Acetylenedicarboxylic acid	YTIVTFGABIZHHX-UHFFFAOYSA-N	112.986	NA	7.66	NA	NA	3	ESI (-)	[M-H]-	but-2-ynedioic acid	METPA0378	Acetylenedicarboxylate	NA
HILIC-QTOF MS/MS	N-Acetylphenylalanine	CBQJSKKFNMDLON-JTQLQIEISA-N	206.083	NA	2.65	NA	NA	3	ESI (-)	[M-H]-	(2S)-2-acetamido-3-phenylpropanoic acid	HMDB0000512	N-Acetyl-L-phenylalanine	NA
HILIC-QTOF MS/MS	Glycolic acid	AEMRFAOFKBGASW-UHFFFAOYSA-N	75.0091	NA	7.48	NA	NA	3	ESI (-)	[M-H]-	2-hydroxyacetic acid	HMDB0000115	Glycolic acid	NA
HILIC-QTOF MS/MS	4-Hydroxyphenyllactic acid	JVGVDSSUAVXRDY-UHFFFAOYSA-N	181.05	NA	3.97	NA	NA	3	ESI (-)	[M-H]-	2-hydroxy-3-(4-hydroxyphenyl)propanoic acid	HMDB0000755	Hydroxyphenyllactic acid	NA
HILIC-QTOF MS/MS	3-Hydroxy-3-methylglutaric acid	NPOAOTPXWNWTSH-UHFFFAOYSA-N	161.046	NA	6.65	NA	NA	3	ESI (-)	[M-H]-	3-hydroxy-3-methylpentanedioic acid	HMDB0000355	3-Hydroxymethylglutaric acid	NA
HILIC-QTOF MS/MS	Isoxanthopterin	GLKCOBIIZKYKFN-UHFFFAOYSA-N	178.037	NA	6.34	NA	NA	3	ESI (-)	[M-H]-	2-amino-1,8-dihydropteridine-4,7-dione	HMDB0000704	Isoxanthopterin	NA
HILIC-QTOF MS/MS	Phenylacetylglutamine	JFLIEFSWGNOPJJ-JTQLQIEISA-N	263.104	NA	5.97	NA	NA	3	ESI (-)	[M-H]-	(2S)-5-amino-5-oxo-2-[(2-phenylacetyl)amino]pentanoic acid	HMDB0006344	Phenylacetylglutamine	NA
HILIC-QTOF MS/MS	4-Methyl-5-thiazoleethanol	BKAWJIRCKVUVED-UHFFFAOYSA-N	144.048	NA	1.24	NA	NA	3	ESI(+)	[M+H]+	2-(4-methyl-1,3-thiazol-5-yl)ethanol	HMDB0032985	5-(2-Hydroxyethyl)-4-methylthiazole	NA
HILIC-QTOF MS/MS	Dehydroisoandrosterone sulfate	CZWCKYRVOZZJNM-USOAJAOKSA-N	367.159	NA	1.39	NA	NA	3	ESI (-)	[M-H]-	[(3S,8R,9S,10R,13S,14S)-10,13-dimethyl-17-oxo-1,2,3,4,7,8,9,11,12,14,15,16-dodecahydrocyclopenta[a]phenanthren-3-yl] hydrogen sulfate	HMDB0001032	Dehydroepiandrosterone sulfate	NA
HILIC-QTOF MS/MS	Prostaglandin E1	GMVPRGQOIOIIMI-DWKJAMRDSA-N	353.233	NA	1.46	NA	NA	3	ESI (-)	[M-H]-	7-[(1R,2R,3R)-3-hydroxy-2-[(E,3S)-3-hydroxyoct-1-enyl]-5-oxocyclopentyl]heptanoic acid	HMDB0001442	Prostaglandin E1	NA
HILIC-QTOF MS/MS	Taurocholic acid	WBWWGRHZICKQGZ-HZAMXZRMSA-N	514.284	NA	6.1	NA	NA	3	ESI (-)	[M-H]-	2-[[(4R)-4-[(3R,5S,7R,8R,9S,10S,12S,13R,14S,17R)-3,7,12-trihydroxy-10,13-dimethyl-2,3,4,5,6,7,8,9,11,12,14,15,16,17-tetradecahydro-1H-cyclopenta[a]phenanthren-17-yl]pentanoyl]amino]ethanesulfonic acid	HMDB0000036	Taurocholic acid	NA
HILIC-QTOF MS/MS	N-omega-Acetylhistamine	XJWPISBUKWZALE-UHFFFAOYSA-N	154.098	NA	6	NA	NA	3	ESI(+)	[M+H]+	N-[2-(1H-imidazol-5-yl)ethyl]acetamide	HMDB0013253	N-Acetylhistamine	NA
HILIC-QTOF MS/MS	Nicotinoylglycine	ZBSGKPYXQINNGF-UHFFFAOYSA-N	179.053	NA	7.05	NA	NA	3	ESI (-)	[M-H]-	2-(pyridine-3-carbonylamino)acetic acid	HMDB0003269	Nicotinuric acid	NA
HILIC-QTOF MS/MS	Cortodoxone	WHBHBVVOGNECLV-UHFFFAOYSA-N	347.214	NA	1.02	NA	NA	3	ESI(+)	[M+H]+	17-hydroxy-17-(2-hydroxyacetyl)-10,13-dimethyl-2,6,7,8,9,11,12,14,15,16-decahydro-1H-cyclopenta[a]phenanthren-3-one	HMDB0000015	Cortexolone	NA
HILIC-QTOF MS/MS	Ergothioneine	SSISHJJTAXXQAX-ZETCQYMHSA-N	230.096	NA	7.83	NA	NA	3	ESI(+)	[M+H]+	(2S)-3-(2-sulfanylidene-1,3-dihydroimidazol-4-yl)-2-(trimethylazaniumyl)propanoate	HMDB0003045	Ergothioneine	NA
HILIC-QTOF MS/MS	Homovanillic acid	QRMZSPFSDQBLIX-UHFFFAOYSA-N	181.051	NA	1.47	NA	NA	3	ESI (-)	[M-H]-	2-(4-hydroxy-3-methoxyphenyl)acetic acid	HMDB0000118	Homovanillic acid	NA
HILIC-QTOF MS/MS	2,5-Dihydroxybenzaldehyde	CLFRCXCBWIQVRN-UHFFFAOYSA-N	137.024	NA	1.35	NA	NA	3	ESI (-)	[M-H]-	2,5-dihydroxybenzaldehyde	HMDB0004062	Gentisate aldehyde	NA
HILIC-QTOF MS/MS	Phenylacetylglycine	UTYVDVLMYQPLQB-UHFFFAOYSA-N	194.085	NA	2.65	NA	NA	3	ESI(+)	[M+H]+	2-[(2-phenylacetyl)amino]acetic acid	HMDB0000821	Phenylacetylglycine	NA
HILIC-QTOF MS/MS	Isoquercetrin	OVSQVDMCBVZWGM-QSOFNFLRSA-N	463.087	NA	5.49	NA	NA	3	ESI (-)	[M-H]-	2-(3,4-dihydroxyphenyl)-5,7-dihydroxy-3-[(2S,3R,4S,5S,6R)-3,4,5-trihydroxy-6-(hydroxymethyl)oxan-2-yl]oxychromen-4-one	HMDB0037362	Quercetin 3-glucoside	NA
HILIC-QTOF MS/MS	Rutin	IKGXIBQEEMLURG-NVPNHPEKSA-N	609.146	NA	6.54	NA	NA	3	ESI (-)	[M-H]-	2-(3,4-dihydroxyphenyl)-5,7-dihydroxy-3-[(2S,3R,4S,5S,6R)-3,4,5-trihydroxy-6-[[(2R,3R,4R,5R,6S)-3,4,5-trihydroxy-6-methyloxan-2-yl]oxymethyl]oxan-2-yl]oxychromen-4-one	HMDB0003249	Rutin	NA
HILIC-QTOF MS/MS	5-Methoxy-3-indoleacetic acid	COCNDHOPIHDTHK-UHFFFAOYSA-N	204.066	NA	1.48	NA	NA	3	ESI (-)	[M-H]-	2-(5-methoxy-1H-indol-3-yl)acetic acid	HMDB0004096	5-Methoxyindoleacetate	NA
HILIC-QTOF MS/MS	2-Amino-3-methoxybenzoic acid	SXOPCLUOUFQBJV-UHFFFAOYSA-N	166.05	NA	1.38	NA	NA	3	ESI (-)	[M-H]-	2-amino-3-methoxybenzoic acid	HMDB0060374	3-Methoxyanthranilic acid	NA
HILIC-QTOF MS/MS	Kaempferol	IYRMWMYZSQPJKC-UHFFFAOYSA-N	285.041	NA	1.43	NA	NA	3	ESI (-)	[M-H]-	3,5,7-trihydroxy-2-(4-hydroxyphenyl)chromen-4-one	HMDB0005801	Kaempferol	NA
HILIC-QTOF MS/MS	alpha.-Hydroxybutyric acid	AFENDNXGAFYKQO-UHFFFAOYSA-N	103.04	NA	2.84	NA	NA	3	ESI (-)	[M-H]-	2-hydroxybutanoic acid	HMDB0000008	2-Hydroxybutyric acid	NA
HILIC-QTOF MS/MS	6-Hydroxycaproic acid	IWHLYPDWHHPVAA-UHFFFAOYSA-N	131.071	NA	1.43	NA	NA	3	ESI (-)	[M-H]-	6-hydroxyhexanoic acid	HMDB0012843	6-Hydroxyhexanoic acid	NA
HILIC-QTOF MS/MS	Adipic acid	WNLRTRBMVRJNCN-UHFFFAOYSA-N	145.05	NA	2.15	NA	NA	3	ESI (-)	[M-H]-	hexanedioic acid	HMDB0000448	Adipic acid	NA
HILIC-QTOF MS/MS	2,8-Quinolinediol	ZXZKYYHTWHJHFT-UHFFFAOYSA-N	162.059	NA	1.48	NA	NA	3	ESI(+)	[M+H]+	8-hydroxy-1H-quinolin-2-one	HMDB0240311	2,8-Quinolinediol	NA
HILIC-QTOF MS/MS	Cellobiose B	GUBGYTABKSRVRQ-QRZGKKJRSA-N	341.107	NA	8.67	NA	NA	3	ESI (-)	[M-H]-	(2R,3S,4S,5R,6S)-2-(hydroxymethyl)-6-[(2R,3S,4R,5R,6R)-4,5,6-trihydroxy-2-(hydroxymethyl)oxan-3-yl]oxyoxane-3,4,5-triol	HMDB0000055	Cellobiose	NA
HILIC-QTOF MS/MS	Arachidonyl dopamine	MVVPIAAVGAWJNQ-DOFZRALJSA-N	440.312	NA	1.18	NA	NA	3	ESI(+)	[M+H]+	(5Z,8Z,11Z,14Z)-N-[2-(3,4-dihydroxyphenyl)ethyl]icosa-5,8,11,14-tetraenamide	HMDB0031411	4-Acetamido-2-aminobutanoic acid	NA
HILIC-QTOF MS/MS	2-Ketogluconic?acid	VBUYCZFBVCCYFD-JJYYJPOSSA-N	193.036	NA	8.36	NA	NA	3	ESI (-)	[M-H]-	(3S,4R,5R)-3,4,5,6-tetrahydroxy-2-oxohexanoic acid	METPA0825	2-Keto-D-gluconic acid	NA
HILIC-QTOF MS/MS	Biuret	OHJMTUPIZMNBFR-UHFFFAOYSA-N	102.031	NA	2.78	NA	NA	3	ESI (-)	[M-H]-	carbamoylurea	METPA0837	Biuret	NA
HILIC-QTOF MS/MS	4,5,7-Trihydroxyisoflavone	TZBJGXHYKVUXJN-UHFFFAOYSA-N	269.041	NA	1.26	NA	NA	3	ESI (-)	[M-H]-	5,7-dihydroxy-3-(4-hydroxyphenyl)chromen-4-one	HMDB0003217	Genistein	NA
HILIC-QTOF MS/MS	Vanillic acid	WKOLLVMJNQIZCI-UHFFFAOYSA-N	167.038	NA	1.36	NA	NA	3	ESI (-)	[M-H]-	4-hydroxy-3-methoxybenzoic acid	HMDB0000484	Vanillic acid	NA
HILIC-QTOF MS/MS	P-Toluenesulfonic acid	JOXIMZWYDAKGHI-UHFFFAOYSA-N	171.012	NA	1.48	NA	NA	3	ESI (-)	[M-H]-	4-methylbenzenesulfonic acid	HMDB0059933	p-Toluenesulfonic acid	NA
HILIC-QTOF MS/MS	Acetominophen	RZVAJINKPMORJF-UHFFFAOYSA-N	150.056	NA	1.46	NA	NA	3	ESI (-)	[M-H]-	N-(4-hydroxyphenyl)acetamide	HMDB0001859	Acetaminophen	NA
HILIC-QTOF MS/MS	Alprazolam	VREFGVBLTWBCJP-UHFFFAOYSA-N	309.093	NA	1.33	NA	NA	3	ESI(+)	[M+H]+	8-chloro-1-methyl-6-phenyl-4H-[1,2,4]triazolo[4,3-a][1,4]benzodiazepine	HMDB0014548	Alprazolam	NA
HILIC-QTOF MS/MS	Bisoprolol	VHYCDWMUTMEGQY-UHFFFAOYSA-N	326.234	NA	3.29	NA	NA	3	ESI(+)	[M+H]+	1-(propan-2-ylamino)-3-[4-(2-propan-2-yloxyethoxymethyl)phenoxy]propan-2-ol	HMDB0014750	Bisoprolol	NA
HILIC-QTOF MS/MS	Clomipramine	GDLIGKIOYRNHDA-UHFFFAOYSA-N	315.163	NA	2.02	NA	NA	3	ESI(+)	[M+H]+	3-(2-chloro-5,6-dihydrobenzo[b][1]benzazepin-11-yl)-N,N-dimethylpropan-1-amine	HMDB0015372	Clomipramine	NA
HILIC-QTOF MS/MS	Cyproheptadine	JJCFRYNCJDLXIK-UHFFFAOYSA-N	288.181	NA	1.97	NA	NA	3	ESI(+)	[M+H]+	1-methyl-4-(2-tricyclo[9.4.0.03,8]pentadeca-1(15),3,5,7,9,11,13-heptaenylidene)piperidine	HMDB0014578	Cyproheptadine	NA
HILIC-QTOF MS/MS	Diazepam	AAOVKJBEBIDNHE-UHFFFAOYSA-N	285.08	NA	1.09	NA	NA	3	ESI(+)	[M+H]+	7-chloro-1-methyl-5-phenyl-3H-1,4-benzodiazepin-2-one	HMDB0014967	Diazepam	NA
HILIC-QTOF MS/MS	Lofepramine	SAPNXPWPAUFAJU-UHFFFAOYSA-N	419.185	NA	1.51	NA	NA	3	ESI(+)	[M+H]+	1-(4-chlorophenyl)-2-[3-(5,6-dihydrobenzo[b][1]benzazepin-11-yl)propyl-methylamino]ethanone	HMDB0001848	Imipramine	NA
HILIC-QTOF MS/MS	Levamisole	HLFSDGLLUJUHTE-SNVBAGLBSA-N	205.079	NA	2.77	NA	NA	3	ESI(+)	[M+H]+	(6S)-6-phenyl-2,3,5,6-tetrahydroimidazo[2,1-b][1,3]thiazole	HMDB0014986	Levamisole	NA
HILIC-QTOF MS/MS	Losartan	PSIFNNKUMBGKDQ-UHFFFAOYSA-N	421.154	NA	1.15	NA	NA	3	ESI (-)	[M-H]-	[2-butyl-5-chloro-3-[[4-[2-(2H-tetrazol-5-yl)phenyl]phenyl]methyl]imidazol-4-yl]methanol	HMDB0014816	Losartan	NA
HILIC-QTOF MS/MS	Lidocaine	NNJVILVZKWQKPM-UHFFFAOYSA-N	235.186	NA	1.67	NA	NA	3	ESI(+)	[M+H]+	2-(diethylamino)-N-(2,6-dimethylphenyl)acetamide	HMDB0014426	Lidocaine	NA
HILIC-QTOF MS/MS	Temazepam	SEQDDYPDSLOBDC-UHFFFAOYSA-N	301.077	NA	1.13	NA	NA	3	ESI(+)	[M+H]+	7-chloro-3-hydroxy-1-methyl-5-phenyl-3H-1,4-benzodiazepin-2-one	HMDB0014376	Temazepam	NA
HILIC-QTOF MS/MS	Theophylline	ZFXYFBGIUFBOJW-UHFFFAOYSA-N	179.058	NA	1.52	NA	NA	3	ESI (-)	[M-H]-	1,3-dimethyl-7H-purine-2,6-dione	HMDB0001889	Theophylline	NA
HILIC-QTOF MS/MS	Tramadol	TVYLLZQTGLZFBW-ZBFHGGJFSA-N	264.198	NA	2.02	NA	NA	3	ESI(+)	[M+H]+	(1R,2R)-2-[(dimethylamino)methyl]-1-(3-methoxyphenyl)cyclohexan-1-ol	HMDB0014339	Tramadol	NA
HILIC-QTOF MS/MS	Methadone	USSIQXCVUWKGNF-UHFFFAOYSA-N	310.214	NA	1.87	NA	NA	3	ESI(+)	[M+H]+	6-(dimethylamino)-4,4-diphenylheptan-3-one	HMDB0014477	Methadone	NA
HILIC-QTOF MS/MS	Trifluoperazine	ZEWQUBUPAILYHI-UHFFFAOYSA-N	408.171	NA	1.89	NA	NA	3	ESI(+)	[M+H]+	10-[3-(4-methylpiperazin-1-yl)propyl]-2-(trifluoromethyl)phenothiazine	HMDB0014969	Trifluoperazine	NA
HILIC-QTOF MS/MS	Tripelennamine	UFLGIAIHIAPJJC-UHFFFAOYSA-N	256.176	NA	1.66	NA	NA	3	ESI(+)	[M+H]+	N'-benzyl-N,N-dimethyl-N'-pyridin-2-ylethane-1,2-diamine	HMDB0014930	Tripelennamine	NA
HILIC-QTOF MS/MS	Venlafaxine	PNVNVHUZROJLTJ-UHFFFAOYSA-N	278.212	NA	2.14	NA	NA	3	ESI(+)	[M+H]+	1-[2-(dimethylamino)-1-(4-methoxyphenyl)ethyl]cyclohexan-1-ol	HMDB0005016	Venlafaxine	NA
HILIC-QTOF MS/MS	Zafirlukast	YEEZWCHGZNKEEK-UHFFFAOYSA-N	576.223	NA	0.97	NA	NA	3	ESI(+)	[M+H]+	cyclopentyl N-[3-[[2-methoxy-4-[(2-methylphenyl)sulfonylcarbamoyl]phenyl]methyl]-1-methylindol-5-yl]carbamate	HMDB0014689	Zafirlukast	NA
HILIC-QTOF MS/MS	2,3-Dideoxycytidine	WREGKURFCTUGRC-POYBYMJQSA-N	212.107	NA	4.33	NA	NA	3	ESI(+)	[M+H]+	4-amino-1-[(2R,5S)-5-(hydroxymethyl)oxolan-2-yl]pyrimidin-2-one	HMDB0015078	Zalcitabine	NA
HILIC-QTOF MS/MS	Zolpidem	ZAFYATHCZYHLPB-UHFFFAOYSA-N	308.17	NA	1.42	NA	NA	3	ESI(+)	[M+H]+	N,N-dimethyl-2-[6-methyl-2-(4-methylphenyl)imidazo[1,2-a]pyridin-3-yl]acetamide	HMDB0005023	Zolpidem	NA
HILIC-QTOF MS/MS	Salmeterol	GIIZNNXWQWCKIB-UHFFFAOYSA-N	414.266	NA	4.51	NA	NA	3	ESI (-)	[M-H]-	2-(hydroxymethyl)-4-[1-hydroxy-2-[6-(4-phenylbutoxy)hexylamino]ethyl]phenol	HMDB0015073	Salmeterol	NA
HILIC-QTOF MS/MS	Sibutramine	UNAANXDKBXWMLN-UHFFFAOYSA-N	280.186	NA	1.47	NA	NA	3	ESI(+)	[M+H]+	1-[1-(4-chlorophenyl)cyclobutyl]-N,N,3-trimethylbutan-1-amine	HMDB0015237	Sibutramine	NA
HILIC-QTOF MS/MS	Nelfinavir	QAGYKUNXZHXKMR-HKWSIXNMSA-N	568.315	NA	1.38	NA	NA	3	ESI(+)	[M+H]+	(3S,4aS,8aS)-N-tert-butyl-2-[(2R,3R)-2-hydroxy-3-[(3-hydroxy-2-methylbenzoyl)amino]-4-phenylsulfanylbutyl]-3,4,4a,5,6,7,8,8a-octahydro-1H-isoquinoline-3-carboxamide	HMDB0014365	Nelfinavir	NA
HILIC-QTOF MS/MS	Nimodipine	UIAGMCDKSXEBJQ-UHFFFAOYSA-N	417.163	NA	1.06	NA	NA	3	ESI (-)	[M-H]-	3-O-(2-methoxyethyl) 5-O-propan-2-yl 2,6-dimethyl-4-(3-nitrophenyl)-1,4-dihydropyridine-3,5-dicarboxylate	HMDB0014537	Nimodipine	NA
HILIC-QTOF MS/MS	Sotalol	ZBMZVLHSJCTVON-UHFFFAOYSA-N	271.112	NA	4.71	NA	NA	3	ESI (-)	[M-H]-	N-[4-[1-hydroxy-2-(propan-2-ylamino)ethyl]phenyl]methanesulfonamide	HMDB0014632	Sotalol	NA
HILIC-QTOF MS/MS	Stanozolol	LKAJKIOFIWVMDJ-IYRCEVNGSA-N	329.259	NA	1.05	NA	NA	3	ESI(+)	[M+H]+	(1S,2S,10S,13R,14S,17S,18S)-2,17,18-trimethyl-6,7-diazapentacyclo[11.7.0.02,10.04,8.014,18]icosa-4(8),5-dien-17-ol	HMDB0003116	Stanozolol	NA
HILIC-QTOF MS/MS	1,5-Anhydrosorbitol	MPCAJMNYNOGXPB-UHFFFAOYSA-N	163.062	NA	6.81	NA	NA	3	ESI (-)	[M-H]-	2-(hydroxymethyl)oxane-3,4,5-triol	HMDB0002712	1,5-Anhydrosorbitol	NA
HILIC-QTOF MS/MS	Oxazepam	ADIMAYPTOBDMTL-UHFFFAOYSA-N	287.059	NA	1.37	NA	NA	3	ESI(+)	[M+H]+	7-chloro-3-hydroxy-5-phenyl-1,3-dihydro-1,4-benzodiazepin-2-one	HMDB0014980	Oxazepam	NA
HILIC-QTOF MS/MS	Irbesartan	YOSHYTLCDANDAN-UHFFFAOYSA-N	427.225	NA	1.25	NA	NA	3	ESI (-)	[M-H]-	2-butyl-3-[[4-[2-(2H-tetrazol-5-yl)phenyl]phenyl]methyl]-1,3-diazaspiro[4.4]non-1-en-4-one	HMDB0015163	Irbesartan	NA
HILIC-QTOF MS/MS	Pilocarpine	QCHFTSOMWOSFHM-WPRPVWTQSA-N	209.128	NA	1.86	NA	NA	3	ESI(+)	[M+H]+	(3S,4R)-3-ethyl-4-[(3-methylimidazol-4-yl)methyl]oxolan-2-one	HMDB0015217	Pilocarpine	NA
HILIC-QTOF MS/MS	Caffeine	RYYVLZVUVIJVGH-UHFFFAOYSA-N	195.087	NA	1.26	NA	NA	3	ESI(+)	[M+H]+	1,3,7-trimethylpurine-2,6-dione	HMDB0001847	Caffeine	NA
HILIC-QTOF MS/MS	Acetanilide	FZERHIULMFGESH-UHFFFAOYSA-N	136.076	NA	0.99	NA	NA	3	ESI(+)	[M+H]+	N-phenylacetamide	HMDB0001250	N-Acetylarylamine	NA
HILIC-QTOF MS/MS	Telmisartan	RMMXLENWKUUMAY-UHFFFAOYSA-N	513.227	NA	1.27	NA	NA	3	ESI (-)	[M-H]-	2-[4-[[4-methyl-6-(1-methylbenzimidazol-2-yl)-2-propylbenzimidazol-1-yl]methyl]phenyl]benzoic acid	HMDB0015101	Telmisartan	NA
HILIC-QTOF MS/MS	Beclomethasone	NBMKJKDGKREAPL-DVTGEIKXSA-N	407.169	NA	1.16	NA	NA	3	ESI (-)	[M-H]-	(8S,9R,10S,11S,13S,14S,16S,17R)-9-chloro-11,17-dihydroxy-17-(2-hydroxyacetyl)-10,13,16-trimethyl-6,7,8,11,12,14,15,16-octahydrocyclopenta[a]phenanthren-3-one	HMDB0014538	Beclometasone dipropionate	NA
HILIC-QTOF MS/MS	Aprobarbital	UORJNBVJVRLXMQ-UHFFFAOYSA-N	209.085	NA	1.25	NA	NA	3	ESI (-)	[M-H]-	5-propan-2-yl-5-prop-2-enyl-1,3-diazinane-2,4,6-trione	HMDB0015441	Aprobarbital	NA
HILIC-QTOF MS/MS	Phendimetrazine A	MFOCDFTXLCYLKU-UHFFFAOYSA-N	192.135	NA	2.44	NA	NA	3	ESI(+)	[M+H]+	3,4-dimethyl-2-phenylmorpholine	HMDB0015519	Phendimetrazine	NA
HILIC-QTOF MS/MS	Phendimetrazine B	MFOCDFTXLCYLKU-UHFFFAOYSA-N	192.138	NA	2.56	NA	NA	3	ESI(+)	[M+H]+	3,4-dimethyl-2-phenylmorpholine	HMDB0015519	Phendimetrazine	NA
HILIC-QTOF MS/MS	Riluzole	FTALBRSUTCGOEG-UHFFFAOYSA-N	232.994	NA	1.06	NA	NA	3	ESI (-)	[M-H]-	6-(trifluoromethoxy)-1,3-benzothiazol-2-amine	HMDB0014878	Riluzole	NA
HILIC-QTOF MS/MS	Oxycodone	BRUQQQPBMZOVGD-XFKAJCMBSA-N	316.156	NA	4.49	NA	NA	3	ESI(+)	[M+H]+	(4R,4aS,7aR,12bS)-4a-hydroxy-9-methoxy-3-methyl-2,4,5,6,7a,13-hexahydro-1H-4,12-methanobenzofuro[3,2-e]isoquinolin-7-one	HMDB0014640	Oxycodone	NA
HILIC-QTOF MS/MS	1,4-Cyclohexanedione	DCZFGQYXRKMVFG-UHFFFAOYSA-N	113.06	NA	1	NA	NA	3	ESI(+)	[M+H]+	cyclohexane-1,4-dione	NA	NA	NA
HILIC-QTOF MS/MS	Terbinafine	DOMXUEMWDBAQBQ-WEVVVXLNSA-N	292.209	NA	1.16	NA	NA	3	ESI(+)	[M+H]+	(E)-N,6,6-trimethyl-N-(naphthalen-1-ylmethyl)hept-2-en-4-yn-1-amine	HMDB0014995	Terbinafine	NA
HILIC-QTOF MS/MS	Levonorgestrel	WWYNJERNGUHSAO-XUDSTZEESA-N	313.216	NA	1.03	NA	NA	3	ESI(+)	[M+H]+	(8R,9S,10R,13S,14S,17R)-13-ethyl-17-ethynyl-17-hydroxy-1,2,6,7,8,9,10,11,12,14,15,16-dodecahydrocyclopenta[a]phenanthren-3-one	HMDB0014511	Levonorgestrel	NA
HILIC-QTOF MS/MS	Bicalutamide	LKJPYSCBVHEWIU-UHFFFAOYSA-N	429.053	NA	1.05	NA	NA	3	ESI (-)	[M-H]-	N-[4-cyano-3-(trifluoromethyl)phenyl]-3-(4-fluorophenyl)sulfonyl-2-hydroxy-2-methylpropanamide	HMDB0015260	Bicalutamide	NA
HILIC-QTOF MS/MS	Xylose	PYMYPHUHKUWMLA-VPENINKCSA-N	149.047	NA	6.1	NA	NA	3	ESI (-)	[M-H]-	(2R,3S,4R)-2,3,4,5-tetrahydroxypentanal	HMDB0003402	Pectin	NA
HILIC-QTOF MS/MS	Sorbose	BJHIKXHVCXFQLS-OTWZMJIISA-N	179.056	NA	7.49	NA	NA	3	ESI (-)	[M-H]-	(3S,4R,5S)-1,3,4,5,6-pentahydroxyhexan-2-one	HMDB0001266	L-Sorbose	NA
HILIC-QTOF MS/MS	Methylsuccinic acid	WXUAQHNMJWJLTG-UHFFFAOYSA-N	131.035	NA	2.78	NA	NA	3	ESI (-)	[M-H]-	2-methylbutanedioic acid	HMDB0001844	Methylsuccinic acid	NA
HILIC-QTOF MS/MS	6,7-Dihydroxycoumarin	ILEDWLMCKZNDJK-UHFFFAOYSA-N	177.018	NA	1.54	NA	NA	3	ESI (-)	[M-H]-	6,7-dihydroxychromen-2-one	HMDB0030819	Aesculetin	NA
HILIC-QTOF MS/MS	Epicatechin	PFTAWBLQPZVEMU-UKRRQHHQSA-N	289.073	NA	2.78	NA	NA	3	ESI (-)	[M-H]-	(2R,3R)-2-(3,4-dihydroxyphenyl)-3,4-dihydro-2H-chromene-3,5,7-triol	HMDB0001871	Epicatechin	NA
HILIC-QTOF MS/MS	Benzylsuccinic acid	GTOFKXZQQDSVFH-UHFFFAOYSA-N	207.066	NA	1.91	NA	NA	3	ESI (-)	[M-H]-	2-benzylbutanedioic acid	HMDB0142179	Benzylsuccinate	NA
HILIC-QTOF MS/MS	Thymol	MGSRCZKZVOBKFT-UHFFFAOYSA-N	151.111	NA	1.32	NA	NA	3	ESI(+)	[M+H]+	5-methyl-2-propan-2-ylphenol	HMDB0001878	Thymol	NA
HILIC-QTOF MS/MS	Hyperoside	OVSQVDMCBVZWGM-DTGCRPNFSA-N	463.088	NA	5.58	NA	NA	3	ESI (-)	[M-H]-	2-(3,4-dihydroxyphenyl)-5,7-dihydroxy-3-[(2S,3R,4S,5R,6R)-3,4,5-trihydroxy-6-(hydroxymethyl)oxan-2-yl]oxychromen-4-one	HMDB0030775	Quercetin 3-galactoside	NA
HILIC-QTOF MS/MS	Isorhamnetin	IZQSVPBOUDKVDZ-UHFFFAOYSA-N	315.05	NA	1.47	NA	NA	3	ESI (-)	[M-H]-	3,5,7-trihydroxy-2-(4-hydroxy-3-methoxyphenyl)chromen-4-one	HMDB0002655	Isorhamnetin	NA
HILIC-QTOF MS/MS	Daidzein	ZQSIJRDFPHDXIC-UHFFFAOYSA-N	253.051	NA	1.38	NA	NA	3	ESI (-)	[M-H]-	7-hydroxy-3-(4-hydroxyphenyl)chromen-4-one	HMDB0003312	Daidzein	NA
HILIC-QTOF MS/MS	Piceid	HSTZMXCBWJGKHG-CUYWLFDKSA-N	389.122	NA	4.9	NA	NA	3	ESI (-)	[M-H]-	(2S,3R,4S,5S,6R)-2-[3-hydroxy-5-[(E)-2-(4-hydroxyphenyl)ethenyl]phenoxy]-6-(hydroxymethyl)oxane-3,4,5-triol	HMDB0030564	trans-Piceid	NA
HILIC-QTOF MS/MS	Syringic acid	JMSVCTWVEWCHDZ-UHFFFAOYSA-N	197.048	NA	1.48	NA	NA	3	ESI (-)	[M-H]-	4-hydroxy-3,5-dimethoxybenzoic acid	HMDB0002085	Syringic acid	NA
HILIC-QTOF MS/MS	Ecgonine	PHMBVCPLDPDESM-FKSUSPILSA-N	186.113	NA	7.58	NA	NA	3	ESI(+)	[M+H]+	(1R,2R,3S,5S)-3-hydroxy-8-methyl-8-azabicyclo[3.2.1]octane-2-carboxylic acid	HMDB0006548	Ecgonine	NA
HILIC-QTOF MS/MS	DMSO	IAZDPXIOMUYVGZ-UHFFFAOYSA-N	79.0221	NA	1.61	NA	NA	3	ESI(+)	[M+H]+	methylsulfinylmethane	HMDB0002151	Dimethyl sulfoxide	NA
HILIC-QTOF MS/MS	3-(3-Hydroxyphenyl)propionic acid	QVWAEZJXDYOKEH-UHFFFAOYSA-N	165.056	NA	1.39	NA	NA	3	ESI (-)	[M-H]-	3-(3-hydroxyphenyl)propanoic acid	HMDB0000375	3-(3-Hydroxyphenyl)propanoic acid	NA
HILIC-QTOF MS/MS	Enalaprilat	LZFZMUMEGBBDTC-QEJZJMRPSA-N	349.175	NA	6.88	NA	NA	3	ESI(+)	[M+H]+	(2S)-1-[(2S)-2-[[(1S)-1-carboxy-3-phenylpropyl]amino]propanoyl]pyrrolidine-2-carboxylic acid	HMDB0041886	Enalaprilat	NA
HILIC-QTOF MS/MS	N-Methylaspartic acid	HOKKHZGPKSLGJE-GSVOUGTGSA-N	148.059	NA	2.52	NA	NA	3	ESI(+)	[M+H]+	(2R)-2-(methylamino)butanedioic acid	HMDB0002393	N-Methyl-D-aspartic acid	NA
HILIC-QTOF MS/MS	Phenethylacetate	MDHYEMXUFSJLGV-UHFFFAOYSA-N	165.093	NA	1.07	NA	NA	3	ESI(+)	[M+H]+	2-phenylethyl acetate	HMDB0033945	2-Phenylethyl acetate	NA
HILIC-QTOF MS/MS	Nateglinide	OELFLUMRDSZNSF-OFLPRAFFSA-N	316.188	NA	1.18	NA	NA	3	ESI (-)	[M-H]-	(2R)-3-phenyl-2-[(4-propan-2-ylcyclohexanecarbonyl)amino]propanoic acid	HMDB0014869	Nateglinide	NA
HILIC-QTOF MS/MS	trans-4-(Aminomethyl)cyclohexanecarboxylic acid	GYDJEQRTZSCIOI-UHFFFAOYSA-N	158.117	NA	1.31	NA	NA	3	ESI(+)	[M+H]+	4-(aminomethyl)cyclohexane-1-carboxylic acid	HMDB0014447	Tranexamic Acid	NA
HILIC-QTOF MS/MS	4-Aminomethylcyclohexanecarboxylic acid	GYDJEQRTZSCIOI-UHFFFAOYSA-N	158.118	NA	6.92	NA	NA	3	ESI(+)	[M+H]+	4-(aminomethyl)cyclohexane-1-carboxylic acid	HMDB0014447	Tranexamic Acid	NA
HILIC-QTOF MS/MS	Dehydrocholic acid	OHXPGWPVLFPUSM-KLRNGDHRSA-N	403.252	NA	1.08	NA	NA	3	ESI(+)	[M+H]+	(4R)-4-[(5S,8R,9S,10S,13R,14S,17R)-10,13-dimethyl-3,7,12-trioxo-1,2,4,5,6,8,9,11,14,15,16,17-dodecahydrocyclopenta[a]phenanthren-17-yl]pentanoic acid	NA	NA	NA
HILIC-QTOF MS/MS	Pinacidil	IVVNZDGDKPTYHK-UHFFFAOYSA-N	246.17	NA	1.27	NA	NA	3	ESI(+)	[M+H]+	1-cyano-2-(3,3-dimethylbutan-2-yl)-3-pyridin-4-ylguanidine	NA	NA	NA
HILIC-QTOF MS/MS	2,4-Dibromophenol	FAXWFCTVSHEODL-UHFFFAOYSA-N	248.859	NA	1.16	NA	NA	3	ESI (-)	[M-H]-	2,4-dibromophenol	HMDB0032079	2,4-Dibromophenol	NA
HILIC-QTOF MS/MS	Glycitein	DXYUAIFZCFRPTH-UHFFFAOYSA-N	285.082	NA	1.28	NA	NA	3	ESI(+)	[M+H]+	7-hydroxy-3-(4-hydroxyphenyl)-6-methoxychromen-4-one	HMDB0005781	Glycitein	NA
HILIC-QTOF MS/MS	Zeranol	DWTTZBARDOXEAM-GXTWGEPZSA-N	321.174	NA	1.2	NA	NA	3	ESI (-)	[M-H]-	(4S,8R)-8,16,18-trihydroxy-4-methyl-3-oxabicyclo[12.4.0]octadeca-1(14),15,17-trien-2-one	HMDB0032702	Zeranol	NA
HILIC-QTOF MS/MS	Purine	KDCGOANMDULRCW-UHFFFAOYSA-N	121.051	NA	2.33	NA	NA	3	ESI(+)	[M+H]+	7H-purine	HMDB0001366	Purine	NA
HILIC-QTOF MS/MS	1,7-Dimethyluric acid	NOFNCLGCUJJPKU-UHFFFAOYSA-N	195.052	NA	4.29	NA	NA	3	ESI (-)	[M-H]-	1,7-dimethyl-3,9-dihydropurine-2,6,8-trione	HMDB0011103	1,7-Dimethyluric acid	NA
HILIC-QTOF MS/MS	Geranic acid	ZHYZQXUYZJNEHD-VQHVLOKHSA-N	169.12	NA	1.17	NA	NA	3	ESI(+)	[M+H]+	(2E)-3,7-dimethylocta-2,6-dienoic acid	NA	NA	NA
HILIC-QTOF MS/MS	6-Methylmercaptopurine	UIJIQXGRFSPYQW-UHFFFAOYSA-N	165.019	NA	1.45	NA	NA	3	ESI (-)	[M-H]-	6-methylsulfanyl-7H-purine	HMDB0060412	6-Methylthiopurine	NA
HILIC-QTOF MS/MS	Methylacetate	KXKVLQRXCPHEJC-UHFFFAOYSA-N	73.0297	NA	4.11	NA	NA	3	ESI (-)	[M-H]-	methyl acetate	HMDB0031523	Methyl acetate	NA
HILIC-QTOF MS/MS	Secoisolariciresinol	PUETUDUXMCLALY-HOTGVXAUSA-N	361.165	NA	1.24	NA	NA	3	ESI (-)	[M-H]-	(2R,3R)-2,3-bis[(4-hydroxy-3-methoxyphenyl)methyl]butane-1,4-diol	HMDB0013692	Secoisolariciresinol	NA
HILIC-QTOF MS/MS	N-Acetylneuraminic acid	SQVRNKJHWKZAKO-LUWBGTNYSA-N	308.098	NA	9.2	NA	NA	3	ESI (-)	[M-H]-	(4S,5R,6R)-5-acetamido-2,4-dihydroxy-6-[(1R,2R)-1,2,3-trihydroxypropyl]oxane-2-carboxylic acid	HMDB0000230	N-Acetylneuraminic acid	NA
HILIC-QTOF MS/MS	beta-Hydroxyisovaleric acid	AXFYFNCPONWUHW-UHFFFAOYSA-N	117.056	NA	1.68	NA	NA	3	ESI (-)	[M-H]-	3-hydroxy-3-methylbutanoic acid	HMDB0000754	3-Hydroxyisovaleric acid	NA
HILIC-QTOF MS/MS	Ranitidine	VMXUWOKSQNHOCA-UKTHLTGXSA-N	315.149	NA	5.16	NA	NA	3	ESI(+)	[M+H]+	(E)-1-N'-[2-[[5-[(dimethylamino)methyl]furan-2-yl]methylsulfanyl]ethyl]-1-N-methyl-2-nitroethene-1,1-diamine	HMDB0001930	Ranitidine	NA
HILIC-QTOF MS/MS	Loxoprofen	YMBXTVYHTMGZDW-UHFFFAOYSA-N	247.135	NA	0.98	NA	NA	3	ESI(+)	[M+H]+	2-[4-[(2-oxocyclopentyl)methyl]phenyl]propanoic acid	HMDB0041920	Loxoprofen	NA
HILIC-QTOF MS/MS	Parecoxib	TZRHLKRLEZJVIJ-UHFFFAOYSA-N	371.102	NA	0.98	NA	NA	3	ESI(+)	[M+H]+	N-[4-(5-methyl-3-phenyl-1,2-oxazol-4-yl)phenyl]sulfonylpropanamide	NA	NA	NA
HILIC-QTOF MS/MS	Androstane-3,17-diol	CBMYJHIOYJEBSB-UHFFFAOYSA-N	293.246	NA	0.99	NA	NA	3	ESI(+)	[M+H]+	10,13-dimethyl-2,3,4,5,6,7,8,9,11,12,14,15,16,17-tetradecahydro-1H-cyclopenta[a]phenanthrene-3,17-diol	NA	NA	NA
HILIC-QTOF MS/MS	2-Hydroxychalcone	UDOOPSJCRMKSGL-ZHACJKMWSA-N	225.095	NA	1.01	NA	NA	3	ESI(+)	[M+H]+	(E)-3-(2-hydroxyphenyl)-1-phenylprop-2-en-1-one	NA	NA	NA
HILIC-QTOF MS/MS	Rosigltazone	YASAKCUCGLMORW-UHFFFAOYSA-N	358.117	NA	1.01	NA	NA	3	ESI(+)	[M+H]+	5-[[4-[2-[methyl(pyridin-2-yl)amino]ethoxy]phenyl]methyl]-1,3-thiazolidine-2,4-dione	HMDB0005031	Rosiglitazone	NA
HILIC-QTOF MS/MS	Secnidazole	KPQZUUQMTUIKBP-UHFFFAOYSA-N	186.092	NA	1.02	NA	NA	3	ESI(+)	[M+H]+	1-(2-methyl-5-nitroimidazol-1-yl)propan-2-ol	NA	NA	NA
HILIC-QTOF MS/MS	Flubendazole	CPEUVMUXAHMANV-UHFFFAOYSA-N	312.074	NA	1.03	NA	NA	3	ESI (-)	[M-H]-	methyl N-[6-(4-fluorobenzoyl)-1H-benzimidazol-2-yl]carbamate	NA	NA	NA
HILIC-QTOF MS/MS	Rofecoxib	RZJQGNCSTQAWON-UHFFFAOYSA-N	313.057	NA	1.03	NA	NA	3	ESI (-)	[M-H]-	3-(4-methylsulfonylphenyl)-4-phenyl-2H-furan-5-one	NA	NA	NA
HILIC-QTOF MS/MS	Tomelukast	MWYHLEQJTQJHSS-UHFFFAOYSA-N	317.156	NA	1.04	NA	NA	3	ESI (-)	[M-H]-	1-[2-hydroxy-3-propyl-4-[4-(2H-tetrazol-5-yl)butoxy]phenyl]ethanone	NA	NA	NA
HILIC-QTOF MS/MS	MK-886	QAOAOVKBIIKRNL-UHFFFAOYSA-N	470.197	NA	1.04	NA	NA	3	ESI (-)	[M-H]-	3-[3-tert-butylsulfanyl-1-[(4-chlorophenyl)methyl]-5-propan-2-ylindol-2-yl]-2,2-dimethylpropanoic acid	NA	NA	NA
HILIC-QTOF MS/MS	Orlistat	AHLBNYSZXLDEJQ-FWEHEUNISA-N	494.384	NA	1.04	NA	NA	3	ESI (-)	[M-H]-	[(2S)-1-[(2S,3S)-3-hexyl-4-oxooxetan-2-yl]tridecan-2-yl] (2S)-2-formamido-4-methylpentanoate	HMDB0015215	Orlistat	NA
HILIC-QTOF MS/MS	Honokiol	FVYXIJYOAGAUQK-UHFFFAOYSA-N	265.124	NA	1.04	NA	NA	3	ESI (-)	[M-H]-	2-(4-hydroxy-3-prop-2-enylphenyl)-4-prop-2-enylphenol	NA	NA	NA
HILIC-QTOF MS/MS	Methyl-4-hydroxy-3-methoxybenzoate	BVWTXUYLKBHMOX-UHFFFAOYSA-N	181.052	NA	1.06	NA	NA	3	ESI (-)	[M-H]-	methyl 4-hydroxy-3-methoxybenzoate	HMDB0240266	Methyl vanillate	NA
HILIC-QTOF MS/MS	Modafinil	YFGHCGITMMYXAQ-UHFFFAOYSA-N	274.084	NA	1.06	NA	NA	3	ESI(+)	[M+H]+	2-benzhydrylsulfinylacetamide	HMDB0014883	Modafinil	NA
HILIC-QTOF MS/MS	2-Aminoacetophenone	HEQOJEGTZCTHCF-UHFFFAOYSA-N	136.076	NA	1.07	NA	NA	3	ESI(+)	[M+H]+	2-amino-1-phenylethanone	HMDB0032628	2-Aminoacetophenone	NA
HILIC-QTOF MS/MS	Esomeprazole	SUBDBMMJDZJVOS-DEOSSOPVSA-N	346.12	NA	1.07	NA	NA	3	ESI(+)	[M+H]+	6-methoxy-2-[(S)-(4-methoxy-3,5-dimethylpyridin-2-yl)methylsulfinyl]-1H-benzimidazole	HMDB0014874	Esomeprazole	NA
HILIC-QTOF MS/MS	Benzothiazole	IOJUPLGTWVMSFF-UHFFFAOYSA-N	136.021	NA	1.08	NA	NA	3	ESI(+)	[M+H]+	1,3-benzothiazole	HMDB0032930	Benzothiazole	NA
HILIC-QTOF MS/MS	Torasemide	NGBFQHCMQULJNZ-UHFFFAOYSA-N	349.136	NA	1.09	NA	NA	3	ESI(+)	[M+H]+	1-[4-(3-methylanilino)pyridin-3-yl]sulfonyl-3-propan-2-ylurea	HMDB0014359	Torasemide	NA
HILIC-QTOF MS/MS	Indarubicin	CRDNMYFJWFXOCH-BUHFOSPRSA-N	261.067	NA	1.1	NA	NA	3	ESI (-)	[M-H]-	(3E)-3-(3-oxo-1H-indol-2-ylidene)-1H-indol-2-one	NA	NA	NA
HILIC-QTOF MS/MS	Finasteride	DBEPLOCGEIEOCV-WSBQPABSSA-N	373.292	NA	1.1	NA	NA	3	ESI(+)	[M+H]+	(1S,3aS,3bS,5aR,9aR,9bS,11aS)-N-tert-butyl-9a,11a-dimethyl-7-oxo-1,2,3,3a,3b,4,5,5a,6,9b,10,11-dodecahydroindeno[5,4-f]quinoline-1-carboxamide	HMDB0001984	Finasteride	NA
HILIC-QTOF MS/MS	Ramipril	HDACQVRGBOVJII-JBDAPHQKSA-N	417.239	NA	1.13	NA	NA	3	ESI(+)	[M+H]+	(2S,3aS,6aS)-1-[(2S)-2-[[(2S)-1-ethoxy-1-oxo-4-phenylbutan-2-yl]amino]propanoyl]-3,3a,4,5,6,6a-hexahydro-2H-cyclopenta[b]pyrrole-2-carboxylic acid	HMDB0014324	Ramipril	NA
HILIC-QTOF MS/MS	3-Indolemethanol	IVYPNXXAYMYVSP-UHFFFAOYSA-N	148.08	NA	1.19	NA	NA	3	ESI(+)	[M+H]+	1H-indol-3-ylmethanol	HMDB0005785	Indole-3-carbinol	NA
HILIC-QTOF MS/MS	Meprobamate	NPPQSCRMBWNHMW-UHFFFAOYSA-N	219.136	NA	1.22	NA	NA	3	ESI(+)	[M+H]+	[2-(carbamoyloxymethyl)-2-methylpentyl] carbamate	HMDB0014515	Meprobamate	NA
HILIC-QTOF MS/MS	N-Carbobenzyloxyleucine	USPFMEKVPDBMCG-LBPRGKRZSA-N	266.133	NA	1.22	NA	NA	3	ESI(+)	[M+H]+	(2S)-4-methyl-2-(phenylmethoxycarbonylamino)pentanoic acid	NA	NA	NA
HILIC-QTOF MS/MS	Octadecanedioic acid	BNJOQKFENDDGSC-UHFFFAOYSA-N	313.238	NA	1.22	NA	NA	3	ESI (-)	[M-H]-	octadecanedioic acid	HMDB0000782	Octadecanedioic acid	NA
HILIC-QTOF MS/MS	Noscapine	AKNNEGZIBPJZJG-MSOLQXFVSA-N	414.154	NA	1.25	NA	NA	3	ESI(+)	[M+H]+	(3S)-6,7-dimethoxy-3-[(5R)-4-methoxy-6-methyl-7,8-dihydro-5H-[1,3]dioxolo[4,5-g]isoquinolin-5-yl]-3H-2-benzofuran-1-one	HMDB0033441	(¬±)-alpha-Narcotine	NA
HILIC-QTOF MS/MS	Cyclo(Leu-Pro)	SZJNCZMRZAUNQT-IUCAKERBSA-N	211.145	NA	1.28	NA	NA	3	ESI(+)	[M+H]+	(3S,8aS)-3-(2-methylpropyl)-2,3,6,7,8,8a-hexahydropyrrolo[1,2-a]pyrazine-1,4-dione	HMDB0034276	L,L-Cyclo(leucylprolyl)	NA
HILIC-QTOF MS/MS	Bromazepam	VMIYHDSEFNYJSL-UHFFFAOYSA-N	316.01	NA	1.29	NA	NA	3	ESI(+)	[M+H]+	7-bromo-5-pyridin-2-yl-1,3-dihydro-1,4-benzodiazepin-2-one	HMDB0015511	Bromazepam	NA
HILIC-QTOF MS/MS	Famciclovir	GGXKWVWZWMLJEH-UHFFFAOYSA-N	322.156	NA	1.3	NA	NA	3	ESI(+)	[M+H]+	[2-(acetyloxymethyl)-4-(2-aminopurin-9-yl)butyl] acetate	HMDB0014570	Famciclovir	NA
HILIC-QTOF MS/MS	HMBA	BNQSTAOJRULKNX-UHFFFAOYSA-N	201.16	NA	1.31	NA	NA	3	ESI(+)	[M+H]+	N-(6-acetamidohexyl)acetamide	HMDB0041901	Hexamethylene bisacetamide	NA
HILIC-QTOF MS/MS	10-Hydroxydecanoic acid	YJCJVMMDTBEITC-UHFFFAOYSA-N	187.134	NA	1.34	NA	NA	3	ESI (-)	[M-H]-	10-hydroxydecanoic acid	NA	NA	NA
HILIC-QTOF MS/MS	3-Pyridinemthanol	MVQVNTPHUGQQHK-UHFFFAOYSA-N	110.06	NA	1.37	NA	NA	3	ESI(+)	[M+H]+	pyridin-3-ylmethanol	NA	NA	NA
HILIC-QTOF MS/MS	Dihydro-4,4-dimethyl-2,3-furandione	HRTOQFBQOFIFEE-UHFFFAOYSA-N	127.04	NA	1.39	NA	NA	3	ESI (-)	[M-H]-	4,4-dimethyloxolane-2,3-dione	NA	NA	NA
HILIC-QTOF MS/MS	Indoxyl sulfate	BXFFHSIDQOFMLE-UHFFFAOYSA-N	212.003	NA	1.39	NA	NA	3	ESI (-)	[M-H]-	1H-indol-3-yl hydrogen sulfate	HMDB0000682	Indoxyl sulfate	NA
HILIC-QTOF MS/MS	Valsartan	ACWBQPMHZXGDFX-QFIPXVFZSA-N	436.235	NA	1.41	NA	NA	3	ESI(+)	[M+H]+	(2S)-3-methyl-2-[pentanoyl-[[4-[2-(2H-tetrazol-5-yl)phenyl]phenyl]methyl]amino]butanoic acid	HMDB0014323	Valsartan	NA
HILIC-QTOF MS/MS	4-Acetylbutyric acid	MGTZCLMLSSAXLD-UHFFFAOYSA-N	129.055	NA	1.43	NA	NA	3	ESI (-)	[M-H]-	5-oxohexanoic acid	NA	NA	NA
HILIC-QTOF MS/MS	Quinolone	LISFMEBWQUVKPJ-UHFFFAOYSA-N	146.061	NA	1.43	NA	NA	3	ESI(+)	[M+H]+	1H-quinolin-2-one	NA	NA	NA
HILIC-QTOF MS/MS	4-Hydroxy-6-methyl-2-pyrone	NSYSSMYQPLSPOD-UHFFFAOYSA-N	125.024	NA	1.45	NA	NA	3	ESI (-)	[M-H]-	4-hydroxy-6-methylpyran-2-one	NA	NA	NA
HILIC-QTOF MS/MS	Phlorobenzophenone	CPEXFJVZFNYXGU-UHFFFAOYSA-N	229.05	NA	1.45	NA	NA	3	ESI (-)	[M-H]-	phenyl-(2,4,6-trihydroxyphenyl)methanone	NA	NA	NA
HILIC-QTOF MS/MS	Tremulacin	RCKCYCDBDYUIGM-LFMHJWGUSA-N	527.163	NA	1.45	NA	NA	3	ESI (-)	[M-H]-	[(2S,3R,4S,5S,6R)-4,5-dihydroxy-6-(hydroxymethyl)-2-[2-[(1-hydroxy-6-oxocyclohex-2-ene-1-carbonyl)oxymethyl]phenoxy]oxan-3-yl] benzoate	NA	NA	NA
HILIC-QTOF MS/MS	Rifapentine	RISDZDVHYCURHD-XVNCQLTDSA-N	877.457	NA	1.45	NA	NA	3	ESI(+)	[M+H]+	[(7S,11S,12R,13S,14R,15R,16R,17S,18S,26Z)-26-[[(4-cyclopentylpiperazin-1-yl)amino]methylidene]-2,15,17,29-tetrahydroxy-11-methoxy-3,7,12,14,16,18,22-heptamethyl-6,23,27-trioxo-8,30-dioxa-24-azatetracyclo[23.3.1.14,7.05,28]triaconta-1(28),2,4,9,19,21,25(29)-heptaen-13-yl] acetate	NA	NA	NA
HILIC-QTOF MS/MS	CMPF	WMCQWXZMVIETAO-UHFFFAOYSA-N	239.093	NA	1.46	NA	NA	3	ESI (-)	[M-H]-	2-(2-carboxyethyl)-4-methyl-5-propylfuran-3-carboxylic acid	HMDB0061112	3-Carboxy-4-methyl-5-propyl-2-furanpropionic acid	NA
HILIC-QTOF MS/MS	Abscisic acid	JLIDBLDQVAYHNE-LXGGSRJLSA-N	263.132	NA	1.46	NA	NA	3	ESI (-)	[M-H]-	(2Z,4E)-5-(1-hydroxy-2,6,6-trimethyl-4-oxocyclohex-2-en-1-yl)-3-methylpenta-2,4-dienoic acid	HMDB0036093	Abscisic acid	NA
HILIC-QTOF MS/MS	Carboxyibuprofen	DIVLBIVDYADZPL-UHFFFAOYSA-N	235.101	NA	1.47	NA	NA	3	ESI (-)	[M-H]-	3-[4-(1-carboxyethyl)phenyl]-2-methylpropanoic acid	HMDB0060564	Carboxy-ibuprofen	NA
HILIC-QTOF MS/MS	Taxifolin	CXQWRCVTCMQVQX-HUUCEWRRSA-N	303.05	NA	1.49	NA	NA	3	ESI (-)	[M-H]-	(2R,3S)-2-(3,4-dihydroxyphenyl)-3,5,7-trihydroxy-2,3-dihydrochromen-4-one	NA	NA	NA
HILIC-QTOF MS/MS	Binospirone	BVMYCHKQPGEOSI-UHFFFAOYSA-N	359.192	NA	1.49	NA	NA	3	ESI(+)	[M+H]+	8-[2-(2,3-dihydro-1,4-benzodioxin-3-ylmethylamino)ethyl]-8-azaspiro[4.5]decane-7,9-dione	NA	NA	NA
HILIC-QTOF MS/MS	Nialamide	NOIIUHRQUVNIDD-UHFFFAOYSA-N	299.153	NA	1.52	NA	NA	3	ESI(+)	[M+H]+	N-benzyl-3-[2-(pyridine-4-carbonyl)hydrazinyl]propanamide	NA	NA	NA
HILIC-QTOF MS/MS	1,3 Cyclohexanedione	HJSLFCCWAKVHIW-UHFFFAOYSA-N	111.045	NA	1.62	NA	NA	3	ESI (-)	[M-H]-	cyclohexane-1,3-dione	NA	NA	NA
HILIC-QTOF MS/MS	4-Hydroxyquinoline	PMZDQRJGMBOQBF-UHFFFAOYSA-N	146.062	NA	1.63	NA	NA	3	ESI(+)	[M+H]+	1H-quinolin-4-one	NA	NA	NA
HILIC-QTOF MS/MS	Naftopidil	HRRBJVNMSRJFHQ-UHFFFAOYSA-N	393.214	NA	1.68	NA	NA	3	ESI(+)	[M+H]+	1-[4-(2-methoxyphenyl)piperazin-1-yl]-3-naphthalen-1-yloxypropan-2-ol	NA	NA	NA
HILIC-QTOF MS/MS	Nafadotride	IDZASIQMRGPBCQ-UHFFFAOYSA-N	366.225	NA	1.71	NA	NA	3	ESI(+)	[M+H]+	N-[(1-butylpyrrolidin-2-yl)methyl]-4-cyano-1-methoxynaphthalene-2-carboxamide	NA	NA	NA
HILIC-QTOF MS/MS	Benproperine	JTUQXGZRVLWBCR-UHFFFAOYSA-N	310.216	NA	1.78	NA	NA	3	ESI(+)	[M+H]+	1-[1-(2-benzylphenoxy)propan-2-yl]piperidine	NA	NA	NA
HILIC-QTOF MS/MS	1,4-Butynediol	DLDJFQGPPSQZKI-UHFFFAOYSA-N	85.0293	NA	1.78	NA	NA	3	ESI (-)	[M-H]-	but-2-yne-1,4-diol	NA	NA	NA
HILIC-QTOF MS/MS	2-Hydroxy-4-methylpentanoic acid	LVRFTAZAXQPQHI-UHFFFAOYSA-N	131.071	NA	1.79	NA	NA	3	ESI (-)	[M-H]-	2-hydroxy-4-methylpentanoic acid	HMDB0000665	Leucinic acid	NA
HILIC-QTOF MS/MS	1,4-Cyclohexanedicarboxylic acid	PXGZQGDTEZPERC-UHFFFAOYSA-N	171.066	NA	1.89	NA	NA	3	ESI (-)	[M-H]-	cyclohexane-1,4-dicarboxylic acid	NA	NA	NA
HILIC-QTOF MS/MS	3-Methyladipic acid	SYEOWUNSTUDKGM-UHFFFAOYSA-N	159.066	NA	1.93	NA	NA	3	ESI (-)	[M-H]-	3-methylhexanedioic acid	HMDB0000555	3-Methyladipic acid	NA
HILIC-QTOF MS/MS	Raclopride	WAOQONBSWFLFPE-VIFPVBQESA-N	345.072	NA	1.95	NA	NA	3	ESI (-)	[M-H]-	3,5-dichloro-N-[[(2S)-1-ethylpyrrolidin-2-yl]methyl]-2-hydroxy-6-methoxybenzamide	NA	NA	NA
HILIC-QTOF MS/MS	Isopentenyladenine	HYVABZIGRDEKCD-UHFFFAOYSA-N	202.108	NA	1.98	NA	NA	3	ESI (-)	[M-H]-	N-(3-methylbut-2-enyl)-7H-purin-6-amine	NA	NA	NA
HILIC-QTOF MS/MS	Donepezil	ADEBPBSSDYVVLD-UHFFFAOYSA-N	380.223	NA	1.99	NA	NA	3	ESI(+)	[M+H]+	2-[(1-benzylpiperidin-4-yl)methyl]-5,6-dimethoxy-2,3-dihydroinden-1-one	HMDB0005041	Donepezil	NA
HILIC-QTOF MS/MS	Atomexetine	VHGCDTVCOLNTBX-QGZVFWFLSA-N	256.171	NA	2.07	NA	NA	3	ESI(+)	[M+H]+	(3R)-N-methyl-3-(2-methylphenoxy)-3-phenylpropan-1-amine	HMDB0014434	Atomoxetine	NA
HILIC-QTOF MS/MS	N-Acetyl-epsilon-caprolactam (double check)	QISSLHPKTCLLDL-UHFFFAOYSA-N	156.102	NA	2.1	NA	NA	3	ESI(+)	[M+H]+	1-acetylazepan-2-one	NA	NA	NA
HILIC-QTOF MS/MS	3-Hydroxyvaleric acid	REKYPYSUBKSCAT-UHFFFAOYSA-N	117.056	NA	2.13	NA	NA	3	ESI (-)	[M-H]-	3-hydroxypentanoic acid	HMDB0000531	3-Hydroxyvaleric acid	NA
HILIC-QTOF MS/MS	2-Methylglutaric acid	AQYCMVICBNBXNA-UHFFFAOYSA-N	145.051	NA	2.21	NA	NA	3	ESI (-)	[M-H]-	2-methylpentanedioic acid	HMDB0000422	2-Methylglutaric acid	NA
HILIC-QTOF MS/MS	3-Methylglutaric acid	XJMMNTGIMDZPMU-UHFFFAOYSA-N	145.05	NA	2.35	NA	NA	3	ESI (-)	[M-H]-	3-methylpentanedioic acid	HMDB0000752	Methylglutaric acid	NA
HILIC-QTOF MS/MS	Ethylmalonic acid	UKFXDFUAPNAMPJ-UHFFFAOYSA-N	131.035	NA	2.51	NA	NA	3	ESI (-)	[M-H]-	2-ethylpropanedioic acid	HMDB0000622	Ethylmalonic acid	NA
HILIC-QTOF MS/MS	Diethyloxalpropionate	NGRAIMFUWGFAEM-UHFFFAOYSA-N	201.076	NA	2.54	NA	NA	3	ESI (-)	[M-H]-	diethyl 2-oxopentanedioate	NA	NA	NA
HILIC-QTOF MS/MS	Phenyl-beta-glucopyranoside	NEZJDVYDSZTRFS-RMPHRYRLSA-N	255.087	NA	2.6	NA	NA	3	ESI (-)	[M-H]-	(2R,3S,4S,5R,6S)-2-(hydroxymethyl)-6-phenoxyoxane-3,4,5-triol	NA	NA	NA
HILIC-QTOF MS/MS	Levocetirizine	ZKLPARSLTMPFCP-OAQYLSRUSA-N	389.163	NA	2.61	NA	NA	3	ESI(+)	[M+H]+	2-[2-[4-[(R)-(4-chlorophenyl)-phenylmethyl]piperazin-1-yl]ethoxy]acetic acid	HMDB0240226	Levocetirizine	NA
HILIC-QTOF MS/MS	N-Isovalerylglycine	ZRQXMKMBBMNNQC-UHFFFAOYSA-N	160.097	NA	2.72	NA	NA	3	ESI(+)	[M+H]+	2-(3-methylbutanoylamino)acetic acid	HMDB0000678	Isovalerylglycine	NA
HILIC-QTOF MS/MS	3-Methylcrotonylglycine	PFWQSHXPNKRLIV-UHFFFAOYSA-N	158.081	NA	2.74	NA	NA	3	ESI(+)	[M+H]+	2-(3-methylbut-2-enoylamino)acetic acid	HMDB0000459	3-Methylcrotonylglycine	NA
HILIC-QTOF MS/MS	Milnacipran	GJJFMKBJSRMPLA-HIFRSBDPSA-N	247.179	NA	2.82	NA	NA	3	ESI(+)	[M+H]+	(1R,2S)-2-(aminomethyl)-N,N-diethyl-1-phenylcyclopropane-1-carboxamide	HMDB0015602	Milnacipran	NA
HILIC-QTOF MS/MS	N-Acetyltryptophan	DZTHIGRZJZPRDV-GFCCVEGCSA-N	245.093	NA	2.83	NA	NA	3	ESI (-)	[M-H]-	(2R)-2-acetamido-3-(1H-indol-3-yl)propanoic acid	HMDB0013713	N-acetyltryptophan	NA
HILIC-QTOF MS/MS	5-Nonyloxytryptamine	YHSMSRREJYOGQJ-UHFFFAOYSA-N	303.243	NA	2.87	NA	NA	3	ESI(+)	[M+H]+	2-(5-nonoxy-1H-indol-3-yl)ethanamine	NA	NA	NA
HILIC-QTOF MS/MS	6-Methyladenosine	VQAYFKKCNSOZKM-IOSLPCCCSA-N	282.121	NA	3.2	NA	NA	3	ESI(+)	[M+H]+	(2R,3S,4R,5R)-2-(hydroxymethyl)-5-[6-(methylamino)purin-9-yl]oxolane-3,4-diol	HMDB0004044	N6-Methyladenosine	NA
HILIC-QTOF MS/MS	N-Acetylmethionine	XUYPXLNMDZIRQH-UHFFFAOYSA-N	190.054	NA	3.32	NA	NA	3	ESI (-)	[M-H]-	2-acetamido-4-methylsulfanylbutanoic acid	NA	NA	NA
HILIC-QTOF MS/MS	N-Isobutyrylglycine	DCICDMMXFIELDF-UHFFFAOYSA-N	144.066	NA	3.61	NA	NA	3	ESI (-)	[M-H]-	2-(2-methylpropanoylamino)acetic acid	HMDB0000730	Isobutyrylglycine	NA
HILIC-QTOF MS/MS	Erythronolactone	SGMJBNSHAZVGMC-PWNYCUMCSA-N	117.019	NA	4.15	NA	NA	3	ESI (-)	[M-H]-	(3R,4R)-3,4-dihydroxyoxolan-2-one	HMDB0000349	Erythrono-1,4-lactone	NA
HILIC-QTOF MS/MS	N-(2-Furoyl)glycine	KSPQDMRTZZYQLM-UHFFFAOYSA-N	168.03	NA	4.17	NA	NA	3	ESI (-)	[M-H]-	2-(furan-2-carbonylamino)acetic acid	HMDB0000439	2-Furoylglycine	NA
HILIC-QTOF MS/MS	3'-O-Methylinosine	ABXDBVMGRKZFRC-VTFQDDHLSA-N	281.084	NA	4.28	NA	NA	3	ESI (-)	[M-H]-	9-[(2R,5R)-3-hydroxy-5-(hydroxymethyl)-4-methoxyoxolan-2-yl]-3H-purin-6-one	NA	NA	NA
HILIC-QTOF MS/MS	Homoveratrylamine	ANOUKFYBOAKOIR-UHFFFAOYSA-N	182.119	NA	4.4	NA	NA	3	ESI(+)	[M+H]+	2-(3,4-dimethoxyphenyl)ethanamine	HMDB0041806	3,4-Dimethoxyphenylethylamine	NA
HILIC-QTOF MS/MS	N-Acetylcytidine	NIDVTARKFBZMOT-PEBGCTIMSA-N	284.089	NA	4.99	NA	NA	3	ESI (-)	[M-H]-	N-[1-[(2R,3R,4S,5R)-3,4-dihydroxy-5-(hydroxymethyl)oxolan-2-yl]-2-oxopyrimidin-4-yl]acetamide	HMDB0005923	N4-Acetylcytidine	NA
HILIC-QTOF MS/MS	8-Oxo-2-deoxyadenosine	NDWAUKFSFFRGLF-YRZWDFBDSA-N	268.104	NA	5.02	NA	NA	3	ESI(+)	[M+H]+	6-amino-9-[(4S,5R)-4-hydroxy-5-(hydroxymethyl)oxolan-2-yl]-7H-purin-8-one	NA	NA	NA
HILIC-QTOF MS/MS	N-Acetylalanine	KTHDTJVBEPMMGL-VKHMYHEASA-N	130.051	NA	5.06	NA	NA	3	ESI (-)	[M-H]-	(2S)-2-acetamidopropanoic acid	HMDB0000766	N-Acetyl-L-alanine	NA
HILIC-QTOF MS/MS	1-Methylpseudouridine	UVBYMVOUBXYSFV-XUTVFYLZSA-N	257.078	NA	5.07	NA	NA	3	ESI (-)	[M-H]-	5-[(2S,3R,4S,5R)-3,4-dihydroxy-5-(hydroxymethyl)oxolan-2-yl]-1-methylpyrimidine-2,4-dione	NA	NA	NA
HILIC-QTOF MS/MS	Methylglycinate	KQSSATDQUYCRGS-UHFFFAOYSA-N	90.055	NA	5.17	NA	NA	3	ESI(+)	[M+H]+	methyl 2-aminoacetate	NA	NA	NA
HILIC-QTOF MS/MS	3'-O-Methylcytidine	RZJCFLSPBDUNDH-ZOQUXTDFSA-N	258.108	NA	5.22	NA	NA	3	ESI(+)	[M+H]+	4-amino-1-[(2R,3R,4S,5R)-3-hydroxy-5-(hydroxymethyl)-4-methoxyoxolan-2-yl]pyrimidin-2-one	NA	NA	NA
HILIC-QTOF MS/MS	2-Propanamidoacetic acid	WOMAZEJKVZLLFE-UHFFFAOYSA-N	130.051	NA	5.28	NA	NA	3	ESI (-)	[M-H]-	2-(propanoylamino)acetic acid	HMDB0000783	Propionylglycine	NA
HILIC-QTOF MS/MS	Methyl-beta-galactopyranoside	HOVAGTYPODGVJG-VOQCIKJUSA-N	193.069	NA	5.34	NA	NA	3	ESI (-)	[M-H]-	(2R,3R,4S,5R,6R)-2-(hydroxymethyl)-6-methoxyoxane-3,4,5-triol	HMDB0029965	Methyl beta-D-glucopyranoside	NA
HILIC-QTOF MS/MS	Vitexin	SGEWCQFRYRRZDC-VPRICQMDSA-N	431.097	NA	5.36	NA	NA	3	ESI (-)	[M-H]-	5,7-dihydroxy-2-(4-hydroxyphenyl)-8-[(2S,3R,4R,5S,6R)-3,4,5-trihydroxy-6-(hydroxymethyl)oxan-2-yl]chromen-4-one	NA	NA	NA
HILIC-QTOF MS/MS	N2,N2-Dimethylguanosine	RSPURTUNRHNVGF-IOSLPCCCSA-N	310.116	NA	5.51	NA	NA	3	ESI (-)	[M-H]-	9-[(2R,3R,4S,5R)-3,4-dihydroxy-5-(hydroxymethyl)oxolan-2-yl]-2-(dimethylamino)-3H-purin-6-one	HMDB0004824	N2,N2-Dimethylguanosine	NA
HILIC-QTOF MS/MS	2'-O-Methylguanosine	OVYNGSFVYRPRCG-KQYNXXCUSA-N	296.099	NA	5.73	NA	NA	3	ESI (-)	[M-H]-	2-amino-9-[(2R,3R,4R,5R)-4-hydroxy-5-(hydroxymethyl)-3-methoxyoxolan-2-yl]-3H-purin-6-one	NA	NA	NA
HILIC-QTOF MS/MS	Psicose	BJHIKXHVCXFQLS-PUFIMZNGSA-N	179.056	NA	5.79	NA	NA	3	ESI (-)	[M-H]-	(3R,4R,5R)-1,3,4,5,6-pentahydroxyhexan-2-one	NA	NA	NA
HILIC-QTOF MS/MS	3'-O-Methylguanosine	UYARPHAXAJAZLU-KQYNXXCUSA-N	298.114	NA	5.82	NA	NA	3	ESI(+)	[M+H]+	2-amino-9-[(2R,3R,4S,5R)-3-hydroxy-5-(hydroxymethyl)-4-methoxyoxolan-2-yl]-3H-purin-6-one	HMDB0006038	3'-O-Methylguanosine	NA
HILIC-QTOF MS/MS	Xanthinol	DSFGXPJYDCSWTA-UHFFFAOYSA-N	312.174	NA	5.9	NA	NA	3	ESI(+)	[M+H]+	7-[2-hydroxy-3-[2-hydroxyethyl(methyl)amino]propyl]-1,3-dimethylpurine-2,6-dione	NA	NA	NA
HILIC-QTOF MS/MS	Kaempferol-3-O-rutinoside	RTATXGUCZHCSNG-QHWHWDPRSA-N	593.15	NA	6.06	NA	NA	3	ESI (-)	[M-H]-	5,7-dihydroxy-2-(4-hydroxyphenyl)-3-[(2S,3R,4S,5S,6R)-3,4,5-trihydroxy-6-[[(2R,3R,4R,5R,6S)-3,4,5-trihydroxy-6-methyloxan-2-yl]oxymethyl]oxan-2-yl]oxychromen-4-one	HMDB0037574	Kaempferol-3-O-rutinoside	NA
HILIC-QTOF MS/MS	N-Methylphenylalanine	SCIFESDRCALIIM-VIFPVBQESA-N	180.104	NA	6.34	NA	NA	3	ESI(+)	[M+H]+	(2S)-2-(methylazaniumyl)-3-phenylpropanoate	NA	NA	NA
HILIC-QTOF MS/MS	alpha-Hydroxyhippuric acid	GCWCVCCEIQXUQU-UHFFFAOYSA-N	194.049	NA	6.36	NA	NA	3	ESI (-)	[M-H]-	2-benzamido-2-hydroxyacetic acid	HMDB0002404	Alpha-Hydroxyhippuric acid	NA
HILIC-QTOF MS/MS	N-Methylisoleucine	KSPIYJQBLVDRRI-UHFFFAOYSA-N	146.117	NA	6.42	NA	NA	3	ESI(+)	[M+H]+	3-methyl-2-(methylamino)pentanoic acid	NA	NA	NA
HILIC-QTOF MS/MS	N2-Methylguanosine	SLEHROROQDYRAW-KQYNXXCUSA-N	296.1	NA	6.42	NA	NA	3	ESI (-)	[M-H]-	9-[(2R,3R,4S,5R)-3,4-dihydroxy-5-(hydroxymethyl)oxolan-2-yl]-2-(methylamino)-3H-purin-6-one	HMDB0001107	7-Methylguanosine	NA
HILIC-QTOF MS/MS	5-Methylcytidine	ZAYHVCMSTBRABG-JXOAFFINSA-N	258.111	NA	6.45	NA	NA	3	ESI(+)	[M+H]+	4-amino-1-[(2R,3R,4S,5R)-3,4-dihydroxy-5-(hydroxymethyl)oxolan-2-yl]-5-methylpyrimidin-2-one	HMDB0000982	5-Methylcytidine	NA
HILIC-QTOF MS/MS	3-Nitrotyrosine	FBTSQILOGYXGMD-LURJTMIESA-N	227.074	NA	6.84	NA	NA	3	ESI(+)	[M+H]+	(2S)-2-amino-3-(4-hydroxy-3-nitrophenyl)propanoic acid	HMDB0001904	3-Nitrotyrosine	NA
HILIC-QTOF MS/MS	N-Methylvaline	AKCRVYNORCOYQT-UHFFFAOYSA-N	132.102	NA	7.01	NA	NA	3	ESI(+)	[M+H]+	3-methyl-2-(methylamino)butanoic acid	HMDB0061716	N-methylvaline	NA
HILIC-QTOF MS/MS	3-Methylcytidine	RDPUKVRQKWBSPK-ZOQUXTDFSA-N	258.111	NA	7.08	NA	NA	3	ESI(+)	[M+H]+	1-[(2R,3R,4S,5R)-3,4-dihydroxy-5-(hydroxymethyl)oxolan-2-yl]-4-imino-3-methylpyrimidin-2-one	NA	NA	NA
HILIC-QTOF MS/MS	alpha-Galactosamine-1-phosphate	YMJBYRVFGYXULK-VFUOTHLCSA-N	260.054	NA	7.09	NA	NA	3	ESI(+)	[M+H]+	[(2R,3R,4R,5R,6R)-3-amino-4,5-dihydroxy-6-(hydroxymethyl)oxan-2-yl] dihydrogen phosphate	NA	NA	NA
HILIC-QTOF MS/MS	N-Methylproline	CWLQUGTUXBXTLF-YFKPBYRVSA-N	130.086	NA	7.16	NA	NA	3	ESI(+)	[M+H]+	(2S)-1-methylpyrrolidine-2-carboxylic acid	HMDB0094696	N-Methyl-proline	NA
HILIC-QTOF MS/MS	N-Acetylglycine	OKJIRPAQVSHGFK-UHFFFAOYSA-N	116.035	NA	7.39	NA	NA	3	ESI (-)	[M-H]-	2-acetamidoacetic acid	HMDB0000532	Acetylglycine	NA
HILIC-QTOF MS/MS	3-Hydroxyphenylalanine	JZKXXXDKRQWDET-UHFFFAOYSA-N	182.085	NA	7.53	NA	NA	3	ESI(+)	[M+H]+	2-amino-3-(3-hydroxyphenyl)propanoic acid	NA	NA	NA
HILIC-QTOF MS/MS	N-Methylthreonine	CCAIIPMIAFGKSI-DMTCNVIQSA-N	134.081	NA	7.58	NA	NA	3	ESI(+)	[M+H]+	(2S,3R)-3-hydroxy-2-(methylazaniumyl)butanoate	NA	NA	NA
HILIC-QTOF MS/MS	3-(1-Pyrazolyl)-alanine	PIGOPELHGLPKLL-YFKPBYRVSA-N	154.062	NA	7.58	NA	NA	3	ESI (-)	[M-H]-	(2S)-2-amino-3-pyrazol-1-ylpropanoic acid	HMDB0034267	L-2-Amino-3-(1-pyrazolyl)propanoic acid	NA
HILIC-QTOF MS/MS	N-Acetylserine	JJIHLJJYMXLCOY-BYPYZUCNSA-N	146.046	NA	7.66	NA	NA	3	ESI (-)	[M-H]-	(2S)-2-acetamido-3-hydroxypropanoic acid	HMDB0002931	N-Acetylserine	NA
HILIC-QTOF MS/MS	Ala-Leu	RDIKFPRVLJLMER-UHFFFAOYSA-N	203.137	NA	7.67	NA	NA	3	ESI(+)	[M+H]+	2-(2-aminopropanoylamino)-4-methylpentanoic acid	NA	NA	NA
HILIC-QTOF MS/MS	Acetaminophen glucuronide	IPROLSVTVHAQLE-BYNIDDHOSA-N	326.088	NA	7.68	NA	NA	3	ESI (-)	[M-H]-	(2S,3S,4S,5R,6S)-6-(4-acetamidophenoxy)-3,4,5-trihydroxyoxane-2-carboxylic acid	HMDB0010316	Acetaminophen glucuronide	NA
HILIC-QTOF MS/MS	Ureidoglutaric acid	LCQLHJZYVOQKHU-UHFFFAOYSA-N	189.047	NA	7.75	NA	NA	3	ESI (-)	[M-H]-	2-(carbamoylamino)pentanedioic acid	HMDB0062795	N-carbamoylglutamic Acid	NA
HILIC-QTOF MS/MS	Ala-Ile	ZSOICJZJSRWNHX-ACZMJKKPSA-N	203.14	NA	7.8	NA	NA	3	ESI(+)	[M+H]+	(2S,3S)-2-[[(2S)-2-azaniumylpropanoyl]amino]-3-methylpentanoate	HMDB0028690	Alanyl-Isoleucine	NA
HILIC-QTOF MS/MS	gamma-Glutamylleucine	MYFMARDICOWMQP-YUMQZZPRSA-N	261.144	NA	7.98	NA	NA	3	ESI(+)	[M+H]+	(2S)-2-[[(4S)-4-amino-4-carboxybutanoyl]amino]-4-methylpentanoic acid	HMDB0011171	L-gamma-glutamyl-L-leucine	NA
HILIC-QTOF MS/MS	Glycyltyrosine	XBGGUPMXALFZOT-VIFPVBQESA-N	239.106	NA	8	NA	NA	3	ESI(+)	[M+H]+	(2S)-2-[(2-aminoacetyl)amino]-3-(4-hydroxyphenyl)propanoic acid	HMDB0028853	Glycyltyrosine	NA
HILIC-QTOF MS/MS	3-Aminotyrosine	POGSZHUEECCEAP-UHFFFAOYSA-N	197.089	NA	8.24	NA	NA	3	ESI(+)	[M+H]+	2-amino-3-(3-amino-4-hydroxyphenyl)propanoic acid	NA	NA	NA
HILIC-QTOF MS/MS	N-Methylglutamic acid	XLBVNMSMFQMKEY-UHFFFAOYSA-N	162.076	NA	8.4	NA	NA	3	ESI(+)	[M+H]+	2-(methylamino)pentanedioic acid	NA	NA	NA
HILIC-QTOF MS/MS	Proline-hydroxyproline	ONPXCLZMBSJLSP-CSMHCCOUSA-N	229.119	NA	8.58	NA	NA	3	ESI(+)	[M+H]+	(2S,4R)-4-hydroxy-1-[(2S)-pyrrolidin-1-ium-2-carbonyl]pyrrolidine-2-carboxylate	NA	NA	NA
HILIC-QTOF MS/MS	Lactitol	VQHSOMBJVWLPSR-JVCRWLNRSA-N	345.139	NA	8.75	NA	NA	3	ESI(+)	[M+H]+	(2S,3R,4R,5R)-4-[(2S,3R,4S,5R,6R)-3,4,5-trihydroxy-6-(hydroxymethyl)oxan-2-yl]oxyhexane-1,2,3,5,6-pentol	HMDB0040937	Lactitol	NA
HILIC-QTOF MS/MS	Lactose B	GUBGYTABKSRVRQ-QKKXKWKRSA-N	341.108	NA	8.78	NA	NA	3	ESI (-)	[M-H]-	(2R,3R,4S,5R,6S)-2-(hydroxymethyl)-6-[(2R,3S,4R,5R)-4,5,6-trihydroxy-2-(hydroxymethyl)oxan-3-yl]oxyoxane-3,4,5-triol	NA	NA	NA
HILIC-QTOF MS/MS	N,N-Dimethylarginine	NWGZOALPWZDXNG-UHFFFAOYSA-N	201.136	NA	8.81	NA	NA	3	ESI (-)	[M-H]-	5-(diaminomethylideneamino)-2-(dimethylamino)pentanoic acid	NA	NA	NA
HILIC-QTOF MS/MS	Ribose-5-phosphate	KTVPXOYAKDPRHY-AIHAYLRMSA-N	229.011	NA	9.21	NA	NA	3	ESI (-)	[M-H]-	[(2R,3S,4R,5S)-3,4,5-trihydroxyoxolan-2-yl]methyl dihydrogen phosphate	NA	NA	NA
HILIC-QTOF MS/MS	N-Methylhistidine	CYZKJBZEIFWZSR-LURJTMIESA-N	170.093	NA	9.26	NA	NA	3	ESI(+)	[M+H]+	(2S)-3-(1H-imidazol-5-yl)-2-(methylamino)propanoic acid	NA	NA	NA
HILIC-QTOF MS/MS	2-alpha-Mannobiose	HIWPGCMGAMJNRG-VXSGSMIHSA-N	343.123	NA	9.48	NA	NA	3	ESI(+)	[M+H]+	(3S,4S,5S,6R)-6-(hydroxymethyl)-3-[(2R,3S,4S,5S,6R)-3,4,5-trihydroxy-6-(hydroxymethyl)oxan-2-yl]oxyoxane-2,4,5-triol	NA	NA	NA
HILIC-QTOF MS/MS	disaccharide	CZMRCDWAGMRECN-UGDNZRGBSA-N	365.107	NA	8.44	NA	NA	4	ESI(+)	[M+Na]+	(2R,3R,4S,5S,6R)-2-[(2S,3S,4S,5R)-3,4-dihydroxy-2,5-bis(hydroxymethyl)oxolan-2-yl]oxy-6-(hydroxymethyl)oxane-3,4,5-triol	HMDB0000258	Sucrose	NA
HILIC-QTOF MS/MS	0.89_118.02		118.016	NA	0.89	NA	NA	5	ESI (-)		NA	NA	NA	NA
HILIC-QTOF MS/MS	0.93_807.07		807.071	NA	0.93	NA	NA	5	ESI (-)		NA	NA	NA	NA
HILIC-QTOF MS/MS	0.94_165.98		165.979	NA	0.94	NA	NA	5	ESI (-)		NA	NA	NA	NA
HILIC-QTOF MS/MS	0.97_518.37		518.369	NA	0.97	NA	NA	5	ESI(+)		NA	NA	NA	NA
HILIC-QTOF MS/MS	0.98_423.08		423.077	NA	0.98	NA	NA	5	ESI (-)		NA	NA	NA	NA
HILIC-QTOF MS/MS	0.99_188.99		188.986	NA	0.99	NA	NA	5	ESI (-)		NA	NA	NA	NA
HILIC-QTOF MS/MS	0.99_635.49		635.494	NA	0.99	NA	NA	5	ESI(+)		NA	NA	NA	NA
HILIC-QTOF MS/MS	0.99_693.54		693.536	NA	0.99	NA	NA	5	ESI(+)		NA	NA	NA	NA
HILIC-QTOF MS/MS	0.99_751.58		751.579	NA	0.99	NA	NA	5	ESI(+)		NA	NA	NA	NA
HILIC-QTOF MS/MS	0.99_780.60		780.598	NA	0.99	NA	NA	5	ESI(+)		NA	NA	NA	NA
HILIC-QTOF MS/MS	1.00_381.30		381.301	NA	1	NA	NA	5	ESI(+)		NA	NA	NA	NA
HILIC-QTOF MS/MS	1.00_486.21		486.212	NA	1	NA	NA	5	ESI(+)		NA	NA	NA	NA
HILIC-QTOF MS/MS	1.00_490.39		490.388	NA	1	NA	NA	5	ESI(+)		NA	NA	NA	NA
HILIC-QTOF MS/MS	1.00_519.41		519.408	NA	1	NA	NA	5	ESI(+)		NA	NA	NA	NA
HILIC-QTOF MS/MS	1.00_548.43		548.429	NA	1	NA	NA	5	ESI(+)		NA	NA	NA	NA
HILIC-QTOF MS/MS	1.00_577.45		577.45	NA	1	NA	NA	5	ESI(+)		NA	NA	NA	NA
HILIC-QTOF MS/MS	1.00_606.47		606.473	NA	1	NA	NA	5	ESI(+)		NA	NA	NA	NA
HILIC-QTOF MS/MS	1.00_672.53		672.528	NA	1	NA	NA	5	ESI(+)		NA	NA	NA	NA
HILIC-QTOF MS/MS	1.01_149.06		149.059	NA	1.01	NA	NA	5	ESI(+)		NA	NA	NA	NA
HILIC-QTOF MS/MS	1.01_618.35		618.349	NA	1.02	NA	NA	5	ESI(+)		NA	NA	NA	NA
HILIC-QTOF MS/MS	1.01_904.70		904.695	NA	1.01	NA	NA	5	ESI(+)		NA	NA	NA	NA
HILIC-QTOF MS/MS	1.02_109.03		109.029	NA	1.02	NA	NA	5	ESI (-)		NA	NA	NA	NA
HILIC-QTOF MS/MS	1.02_614.48		614.485	NA	1.02	NA	NA	5	ESI(+)		NA	NA	NA	NA
HILIC-QTOF MS/MS	1.03_401.22		401.218	NA	1.03	NA	NA	5	ESI(+)		NA	NA	NA	NA
HILIC-QTOF MS/MS	1.03_418.24		418.244	NA	1.03	NA	NA	5	ESI(+)		NA	NA	NA	NA
HILIC-QTOF MS/MS	1.04_274.19		274.192	NA	1.04	NA	NA	5	ESI (-)		NA	NA	NA	NA
HILIC-QTOF MS/MS	1.04_583.26		583.256	NA	1.04	NA	NA	5	ESI (-)		NA	NA	NA	NA
HILIC-QTOF MS/MS	1.05_584.26		584.264	NA	1.05	NA	NA	5	ESI(+)		NA	NA	NA	NA
HILIC-QTOF MS/MS	1.06_357.21		357.208	NA	1.06	NA	NA	5	ESI (-)		NA	NA	NA	NA
HILIC-QTOF MS/MS	1.06_366.32		366.322	NA	1.06	NA	NA	5	ESI(+)		NA	NA	NA	NA
HILIC-QTOF MS/MS	1.06_397.33		397.331	NA	1.06	NA	NA	5	ESI(+)		NA	NA	NA	NA
HILIC-QTOF MS/MS	1.07_324.14		324.138	NA	1.07	NA	NA	5	ESI(+)		NA	NA	NA	NA
HILIC-QTOF MS/MS	1.07_418.25		418.25	NA	1.07	NA	NA	5	ESI(+)		NA	NA	NA	NA
HILIC-QTOF MS/MS	1.08_172.99		172.992	NA	1.08	NA	NA	5	ESI (-)		NA	NA	NA	NA
HILIC-QTOF MS/MS	1.08_340.25		340.251	NA	1.08	NA	NA	5	ESI(+)		NA	NA	NA	NA
HILIC-QTOF MS/MS	1.08_379.31		379.306	NA	1.08	NA	NA	5	ESI(+)		NA	NA	NA	NA
HILIC-QTOF MS/MS	1.08_396.33		396.333	NA	1.08	NA	NA	5	ESI(+)		NA	NA	NA	NA
HILIC-QTOF MS/MS	1.08_410.35		410.349	NA	1.08	NA	NA	5	ESI(+)		NA	NA	NA	NA
HILIC-QTOF MS/MS	1.08_610.19		610.185	NA	1.08	NA	NA	5	ESI(+)		NA	NA	NA	NA
HILIC-QTOF MS/MS	1.09_397.32		397.325	NA	1.09	NA	NA	5	ESI(+)		NA	NA	NA	NA
HILIC-QTOF MS/MS	1.09_442.36		442.355	NA	1.09	NA	NA	5	ESI(+)		NA	NA	NA	NA
HILIC-QTOF MS/MS	1.09_557.46		557.457	NA	1.09	NA	NA	5	ESI (-)		NA	NA	NA	NA
HILIC-QTOF MS/MS	1.09_674.51		674.505	NA	1.09	NA	NA	5	ESI(+)		NA	NA	NA	NA
HILIC-QTOF MS/MS	1.10_318.24		318.241	NA	1.1	NA	NA	5	ESI(+)		NA	NA	NA	NA
HILIC-QTOF MS/MS	1.10_329.22		329.224	NA	1.1	NA	NA	5	ESI(+)		NA	NA	NA	NA
HILIC-QTOF MS/MS	1.10_558.28		558.282	NA	1.1	NA	NA	5	ESI(+)		NA	NA	NA	NA
HILIC-QTOF MS/MS	1.11_138.02		138.02	NA	1.11	NA	NA	5	ESI (-)		NA	NA	NA	NA
HILIC-QTOF MS/MS	1.11_187.01		187.007	NA	1.11	NA	NA	5	ESI (-)		NA	NA	NA	NA
HILIC-QTOF MS/MS	1.11_526.42		526.418	NA	1.11	NA	NA	5	ESI(+)		NA	NA	NA	NA
HILIC-QTOF MS/MS	1.12_338.27		338.269	NA	1.12	NA	NA	5	ESI(+)		NA	NA	NA	NA
HILIC-QTOF MS/MS	1.12_377.15		377.154	NA	1.12	NA	NA	5	ESI (-)		NA	NA	NA	NA
HILIC-QTOF MS/MS	1.12_378.16		378.156	NA	1.12	NA	NA	5	ESI (-)		NA	NA	NA	NA
HILIC-QTOF MS/MS	1.12_413.30		413.302	NA	1.12	NA	NA	5	ESI(+)		NA	NA	NA	NA
HILIC-QTOF MS/MS	1.12_500.38		500.379	NA	1.12	NA	NA	5	ESI(+)		NA	NA	NA	NA
HILIC-QTOF MS/MS	1.13_595.49		595.494	NA	1.13	NA	NA	5	ESI (-)		NA	NA	NA	NA
HILIC-QTOF MS/MS	1.14_165.98		165.979	NA	1.14	NA	NA	5	ESI (-)		NA	NA	NA	NA
HILIC-QTOF MS/MS	1.14_218.13		218.131	NA	1.14	NA	NA	5	ESI (-)		NA	NA	NA	NA
HILIC-QTOF MS/MS	1.14_284.21		284.208	NA	1.14	NA	NA	5	ESI(+)		NA	NA	NA	NA
HILIC-QTOF MS/MS	1.14_593.48		593.478	NA	1.14	NA	NA	5	ESI (-)		NA	NA	NA	NA
HILIC-QTOF MS/MS	1.15_236.08		236.078	NA	1.15	NA	NA	5	ESI (-)		NA	NA	NA	NA
HILIC-QTOF MS/MS	1.15_367.27		367.27	NA	1.15	NA	NA	5	ESI(+)		NA	NA	NA	NA
HILIC-QTOF MS/MS	1.15_368.32		368.315	NA	1.15	NA	NA	5	ESI(+)		NA	NA	NA	NA
HILIC-QTOF MS/MS	1.15_384.30		384.297	NA	1.15	NA	NA	5	ESI(+)		NA	NA	NA	NA
HILIC-QTOF MS/MS	1.15_470.37		470.37	NA	1.15	NA	NA	5	ESI(+)		NA	NA	NA	NA
HILIC-QTOF MS/MS	1.16_238.09		238.093	NA	1.16	NA	NA	5	ESI(+)		NA	NA	NA	NA
HILIC-QTOF MS/MS	1.17_213.09		213.09	NA	1.17	NA	NA	5	ESI(+)		NA	NA	NA	NA
HILIC-QTOF MS/MS	1.17_354.30		354.302	NA	1.17	NA	NA	5	ESI(+)		NA	NA	NA	NA
HILIC-QTOF MS/MS	1.17_690.50		690.502	NA	1.17	NA	NA	5	ESI(+)		NA	NA	NA	NA
HILIC-QTOF MS/MS	1.18_289.17		289.168	NA	1.18	NA	NA	5	ESI (-)		NA	NA	NA	NA
HILIC-QTOF MS/MS	1.18_514.40		514.396	NA	1.18	NA	NA	5	ESI(+)		NA	NA	NA	NA
HILIC-QTOF MS/MS	1.20_193.91		193.911	NA	1.2	NA	NA	5	ESI (-)		NA	NA	NA	NA
HILIC-QTOF MS/MS	1.20_379.30		379.305	NA	1.2	NA	NA	5	ESI(+)		NA	NA	NA	NA
HILIC-QTOF MS/MS	1.20_537.42		537.416	NA	1.2	NA	NA	5	ESI (-)		NA	NA	NA	NA
HILIC-QTOF MS/MS	1.21_203.00		203.002	NA	1.21	NA	NA	5	ESI (-)		NA	NA	NA	NA
HILIC-QTOF MS/MS	1.23_171.10		171.103	NA	1.23	NA	NA	5	ESI (-)		NA	NA	NA	NA
HILIC-QTOF MS/MS	1.23_239.17		239.175	NA	1.23	NA	NA	5	ESI(+)		NA	NA	NA	NA
HILIC-QTOF MS/MS	1.23_684.49		684.489	NA	1.23	NA	NA	5	ESI(+)		NA	NA	NA	NA
HILIC-QTOF MS/MS	1.26_138.07		138.066	NA	1.26	NA	NA	5	ESI(+)		NA	NA	NA	NA
HILIC-QTOF MS/MS	1.27_247.14		247.145	NA	1.27	NA	NA	5	ESI(+)		NA	NA	NA	NA
HILIC-QTOF MS/MS	1.27_250.06		250.065	NA	1.27	NA	NA	5	ESI(+)		NA	NA	NA	NA
HILIC-QTOF MS/MS	1.27_431.32		431.316	NA	1.27	NA	NA	5	ESI(+)		NA	NA	NA	NA
HILIC-QTOF MS/MS	1.28_252.07		252.074	NA	1.28	NA	NA	5	ESI (-)		NA	NA	NA	NA
HILIC-QTOF MS/MS	1.30_195.11		195.111	NA	1.31	NA	NA	5	ESI(+)		NA	NA	NA	NA
HILIC-QTOF MS/MS	1.31_182.12		182.119	NA	1.31	NA	NA	5	ESI(+)		NA	NA	NA	NA
HILIC-QTOF MS/MS	1.31_199.14		199.144	NA	1.31	NA	NA	5	ESI(+)		NA	NA	NA	NA
HILIC-QTOF MS/MS	1.31_464.38		464.385	NA	1.31	NA	NA	5	ESI(+)		NA	NA	NA	NA
HILIC-QTOF MS/MS	1.33_146.06		146.064	NA	1.33	NA	NA	5	ESI(+)		NA	NA	NA	NA
HILIC-QTOF MS/MS	1.34_173.99		173.986	NA	1.34	NA	NA	5	ESI (-)		NA	NA	NA	NA
HILIC-QTOF MS/MS	1.34_197.13		197.129	NA	1.34	NA	NA	5	ESI(+)		NA	NA	NA	NA
HILIC-QTOF MS/MS	1.35_195.12		195.12	NA	1.35	NA	NA	5	ESI(+)		NA	NA	NA	NA
HILIC-QTOF MS/MS	1.35_454.35		454.354	NA	1.35	NA	NA	5	ESI(+)		NA	NA	NA	NA
HILIC-QTOF MS/MS	1.36_430.95		430.95	NA	1.36	NA	NA	5	ESI(+)		NA	NA	NA	NA
HILIC-QTOF MS/MS	1.37_152.07		152.071	NA	1.37	NA	NA	5	ESI(+)		NA	NA	NA	NA
HILIC-QTOF MS/MS	1.39_134.06		134.063	NA	1.39	NA	NA	5	ESI(+)		NA	NA	NA	NA
HILIC-QTOF MS/MS	1.39_485.39		485.395	NA	1.39	NA	NA	5	ESI(+)		NA	NA	NA	NA
HILIC-QTOF MS/MS	1.40_397.31		397.306	NA	1.4	NA	NA	5	ESI(+)		NA	NA	NA	NA
HILIC-QTOF MS/MS	1.43_180.02		180.016	NA	1.43	NA	NA	5	ESI (-)		NA	NA	NA	NA
HILIC-QTOF MS/MS	1.43_236.10		236.096	NA	1.43	NA	NA	5	ESI (-)		NA	NA	NA	NA
HILIC-QTOF MS/MS	1.44_182.03		182.03	NA	1.44	NA	NA	5	ESI(+)		NA	NA	NA	NA
HILIC-QTOF MS/MS	1.44_263.14		263.137	NA	1.44	NA	NA	5	ESI(+)		NA	NA	NA	NA
HILIC-QTOF MS/MS	1.45_126.95		126.953	NA	1.45	NA	NA	5	ESI (-)		NA	NA	NA	NA
HILIC-QTOF MS/MS	1.45_196.01		196.011	NA	1.45	NA	NA	5	ESI (-)		NA	NA	NA	NA
HILIC-QTOF MS/MS	1.45_290.06		290.061	NA	1.45	NA	NA	5	ESI (-)		NA	NA	NA	NA
HILIC-QTOF MS/MS	1.45_344.24		344.243	NA	1.45	NA	NA	5	ESI(+)		NA	NA	NA	NA
HILIC-QTOF MS/MS	1.46_205.03		205.025	NA	1.46	NA	NA	5	ESI (-)		NA	NA	NA	NA
HILIC-QTOF MS/MS	1.46_230.01		230.014	NA	1.46	NA	NA	5	ESI (-)		NA	NA	NA	NA
HILIC-QTOF MS/MS	1.46_257.22		257.223	NA	1.46	NA	NA	5	ESI(+)		NA	NA	NA	NA
HILIC-QTOF MS/MS	1.46_279.25		279.253	NA	1.46	NA	NA	5	ESI(+)		NA	NA	NA	NA
HILIC-QTOF MS/MS	1.46_408.32		408.323	NA	1.46	NA	NA	5	ESI(+)		NA	NA	NA	NA
HILIC-QTOF MS/MS	1.47_114.09		114.089	NA	1.47	NA	NA	5	ESI(+)		NA	NA	NA	NA
HILIC-QTOF MS/MS	1.47_156.10		156.101	NA	1.47	NA	NA	5	ESI(+)		NA	NA	NA	NA
HILIC-QTOF MS/MS	1.47_158.12		158.118	NA	1.47	NA	NA	5	ESI(+)		NA	NA	NA	NA
HILIC-QTOF MS/MS	1.48_184.13		184.134	NA	1.48	NA	NA	5	ESI(+)		NA	NA	NA	NA
HILIC-QTOF MS/MS	1.48_199.14		199.144	NA	1.48	NA	NA	5	ESI(+)		NA	NA	NA	NA
HILIC-QTOF MS/MS	1.48_202.14		202.144	NA	1.48	NA	NA	5	ESI(+)		NA	NA	NA	NA
HILIC-QTOF MS/MS	1.48_360.33		360.332	NA	1.48	NA	NA	5	ESI(+)		NA	NA	NA	NA
HILIC-QTOF MS/MS	1.48_483.31		483.307	NA	1.48	NA	NA	5	ESI(+)		NA	NA	NA	NA
HILIC-QTOF MS/MS	1.48_550.63		550.63	NA	1.48	NA	NA	5	ESI(+)		NA	NA	NA	NA
HILIC-QTOF MS/MS	1.48_667.42		667.422	NA	1.48	NA	NA	5	ESI(+)		NA	NA	NA	NA
HILIC-QTOF MS/MS	1.49_144.10		144.102	NA	1.49	NA	NA	5	ESI(+)		NA	NA	NA	NA
HILIC-QTOF MS/MS	1.49_214.09		214.09	NA	1.49	NA	NA	5	ESI(+)		NA	NA	NA	NA
HILIC-QTOF MS/MS	1.49_341.24		341.244	NA	1.49	NA	NA	5	ESI(+)		NA	NA	NA	NA
HILIC-QTOF MS/MS	1.49_341.28		341.283	NA	1.49	NA	NA	5	ESI(+)		NA	NA	NA	NA
HILIC-QTOF MS/MS	1.49_358.21		358.21	NA	1.49	NA	NA	5	ESI(+)		NA	NA	NA	NA
HILIC-QTOF MS/MS	1.49_432.28		432.282	NA	1.49	NA	NA	5	ESI(+)		NA	NA	NA	NA
HILIC-QTOF MS/MS	1.50_151.10		151.097	NA	1.5	NA	NA	5	ESI(+)		NA	NA	NA	NA
HILIC-QTOF MS/MS	1.50_304.30		304.3	NA	1.5	NA	NA	5	ESI(+)		NA	NA	NA	NA
HILIC-QTOF MS/MS	1.51_230.25		230.248	NA	1.51	NA	NA	5	ESI(+)		NA	NA	NA	NA
HILIC-QTOF MS/MS	1.52_128.11		128.107	NA	1.52	NA	NA	5	ESI(+)		NA	NA	NA	NA
HILIC-QTOF MS/MS	1.52_156.10		156.102	NA	1.53	NA	NA	5	ESI(+)		NA	NA	NA	NA
HILIC-QTOF MS/MS	1.52_181.07		181.072	NA	1.52	NA	NA	5	ESI(+)		NA	NA	NA	NA
HILIC-QTOF MS/MS	1.52_216.07		216.07	NA	1.52	NA	NA	5	ESI(+)		NA	NA	NA	NA
HILIC-QTOF MS/MS	1.53_169.10		169.097	NA	1.53	NA	NA	5	ESI(+)		NA	NA	NA	NA
HILIC-QTOF MS/MS	1.53_192.10		192.105	NA	1.53	NA	NA	5	ESI(+)		NA	NA	NA	NA
HILIC-QTOF MS/MS	1.54_341.25		341.245	NA	1.55	NA	NA	5	ESI(+)		NA	NA	NA	NA
HILIC-QTOF MS/MS	1.55_177.10		177.102	NA	1.56	NA	NA	5	ESI(+)		NA	NA	NA	NA
HILIC-QTOF MS/MS	1.56_133.09		133.086	NA	1.57	NA	NA	5	ESI(+)		NA	NA	NA	NA
HILIC-QTOF MS/MS	1.56_340.18		340.176	NA	1.56	NA	NA	5	ESI(+)		NA	NA	NA	NA
HILIC-QTOF MS/MS	1.56_432.28		432.28	NA	1.56	NA	NA	5	ESI(+)		NA	NA	NA	NA
HILIC-QTOF MS/MS	1.57_230.25		230.248	NA	1.57	NA	NA	5	ESI(+)		NA	NA	NA	NA
HILIC-QTOF MS/MS	1.59_135.11		135.114	NA	1.59	NA	NA	5	ESI(+)		NA	NA	NA	NA
HILIC-QTOF MS/MS	1.59_168.12		168.123	NA	1.59	NA	NA	5	ESI(+)		NA	NA	NA	NA
HILIC-QTOF MS/MS	1.59_415.25		415.254	NA	1.59	NA	NA	5	ESI(+)		NA	NA	NA	NA
HILIC-QTOF MS/MS	1.60_161.12		161.119	NA	1.6	NA	NA	5	ESI(+)		NA	NA	NA	NA
HILIC-QTOF MS/MS	1.60_162.13		162.125	NA	1.6	NA	NA	5	ESI(+)		NA	NA	NA	NA
HILIC-QTOF MS/MS	1.62_117.06		117.056	NA	1.62	NA	NA	5	ESI (-)		NA	NA	NA	NA
HILIC-QTOF MS/MS	1.63_182.07		182.075	NA	1.63	NA	NA	5	ESI(+)		NA	NA	NA	NA
HILIC-QTOF MS/MS	1.64_230.25		230.248	NA	1.64	NA	NA	5	ESI(+)		NA	NA	NA	NA
HILIC-QTOF MS/MS	1.65_181.07		181.072	NA	1.65	NA	NA	5	ESI(+)		NA	NA	NA	NA
HILIC-QTOF MS/MS	1.67_118.09		118.086	NA	1.67	NA	NA	5	ESI(+)		NA	NA	NA	NA
HILIC-QTOF MS/MS	1.67_306.28		306.284	NA	1.67	NA	NA	5	ESI(+)		NA	NA	NA	NA
HILIC-QTOF MS/MS	1.67_476.31		476.308	NA	1.67	NA	NA	5	ESI(+)		NA	NA	NA	NA
HILIC-QTOF MS/MS	1.70_156.10		156.102	NA	1.7	NA	NA	5	ESI(+)		NA	NA	NA	NA
HILIC-QTOF MS/MS	1.70_185.13		185.129	NA	1.7	NA	NA	5	ESI(+)		NA	NA	NA	NA
HILIC-QTOF MS/MS	1.70_230.25		230.248	NA	1.7	NA	NA	5	ESI(+)		NA	NA	NA	NA
HILIC-QTOF MS/MS	1.70_242.29		242.285	NA	1.7	NA	NA	5	ESI(+)		NA	NA	NA	NA
HILIC-QTOF MS/MS	1.70_280.27		280.274	NA	1.7	NA	NA	5	ESI(+)		NA	NA	NA	NA
HILIC-QTOF MS/MS	1.72_178.09		178.089	NA	1.72	NA	NA	5	ESI(+)		NA	NA	NA	NA
HILIC-QTOF MS/MS	1.72_230.01		230.013	NA	1.72	NA	NA	5	ESI (-)		NA	NA	NA	NA
HILIC-QTOF MS/MS	1.72_341.28		341.284	NA	1.72	NA	NA	5	ESI(+)		NA	NA	NA	NA
HILIC-QTOF MS/MS	1.75_137.04		137.035	NA	1.75	NA	NA	5	ESI (-)		NA	NA	NA	NA
HILIC-QTOF MS/MS	1.75_181.07		181.072	NA	1.75	NA	NA	5	ESI(+)		NA	NA	NA	NA
HILIC-QTOF MS/MS	1.78_346.87		346.87	NA	1.79	NA	NA	5	ESI (-)		NA	NA	NA	NA
HILIC-QTOF MS/MS	1.80_130.17		130.165	NA	1.8	NA	NA	5	ESI(+)		NA	NA	NA	NA
HILIC-QTOF MS/MS	1.81_151.04		151.038	NA	1.81	NA	NA	5	ESI (-)		NA	NA	NA	NA
HILIC-QTOF MS/MS	1.81_202.96		202.965	NA	1.81	NA	NA	5	ESI (-)		NA	NA	NA	NA
HILIC-QTOF MS/MS	1.81_214.08		214.077	NA	1.81	NA	NA	5	ESI (-)		NA	NA	NA	NA
HILIC-QTOF MS/MS	1.82_125.11		125.109	NA	1.82	NA	NA	5	ESI(+)		NA	NA	NA	NA
HILIC-QTOF MS/MS	1.82_126.09		126.094	NA	1.82	NA	NA	5	ESI(+)		NA	NA	NA	NA
HILIC-QTOF MS/MS	1.82_143.12		143.119	NA	1.82	NA	NA	5	ESI(+)		NA	NA	NA	NA
HILIC-QTOF MS/MS	1.82_185.13		185.131	NA	1.82	NA	NA	5	ESI(+)		NA	NA	NA	NA
HILIC-QTOF MS/MS	1.82_341.29		341.287	NA	1.82	NA	NA	5	ESI(+)		NA	NA	NA	NA
HILIC-QTOF MS/MS	1.84_181.07		181.074	NA	1.84	NA	NA	5	ESI(+)		NA	NA	NA	NA
HILIC-QTOF MS/MS	1.84_215.07		215.074	NA	1.84	NA	NA	5	ESI (-)		NA	NA	NA	NA
HILIC-QTOF MS/MS	1.85_187.15		187.15	NA	1.85	NA	NA	5	ESI(+)		NA	NA	NA	NA
HILIC-QTOF MS/MS	1.86_243.18		243.183	NA	1.86	NA	NA	5	ESI(+)		NA	NA	NA	NA
HILIC-QTOF MS/MS	1.89_341.28		341.283	NA	1.89	NA	NA	5	ESI(+)		NA	NA	NA	NA
HILIC-QTOF MS/MS	1.91_151.04		151.038	NA	1.91	NA	NA	5	ESI (-)		NA	NA	NA	NA
HILIC-QTOF MS/MS	1.91_202.96		202.965	NA	1.91	NA	NA	5	ESI (-)		NA	NA	NA	NA
HILIC-QTOF MS/MS	1.92_103.04		103.04	NA	1.92	NA	NA	5	ESI (-)		NA	NA	NA	NA
HILIC-QTOF MS/MS	1.92_215.07		215.074	NA	1.92	NA	NA	5	ESI (-)		NA	NA	NA	NA
HILIC-QTOF MS/MS	1.96_207.09		207.088	NA	1.96	NA	NA	5	ESI(+)		NA	NA	NA	NA
HILIC-QTOF MS/MS	1.96_341.28		341.284	NA	1.96	NA	NA	5	ESI(+)		NA	NA	NA	NA
HILIC-QTOF MS/MS	1.98_117.06		117.056	NA	1.98	NA	NA	5	ESI (-)		NA	NA	NA	NA
HILIC-QTOF MS/MS	1.98_193.10		193.098	NA	1.98	NA	NA	5	ESI(+)		NA	NA	NA	NA
HILIC-QTOF MS/MS	1.99_165.05		165.054	NA	1.99	NA	NA	5	ESI (-)		NA	NA	NA	NA
HILIC-QTOF MS/MS	10.16_309.14		309.14	NA	10.16	NA	NA	5	ESI(+)		NA	NA	NA	NA
HILIC-QTOF MS/MS	13.85_121.05		121.051	NA	13.85	NA	NA	5	ESI(+)		NA	NA	NA	NA
HILIC-QTOF MS/MS	13.93_121.05		121.051	NA	13.93	NA	NA	5	ESI(+)		NA	NA	NA	NA
HILIC-QTOF MS/MS	2.00_194.09		194.093	NA	2	NA	NA	5	ESI(+)		NA	NA	NA	NA
HILIC-QTOF MS/MS	2.02_185.13		185.129	NA	2.02	NA	NA	5	ESI(+)		NA	NA	NA	NA
HILIC-QTOF MS/MS	2.02_369.38		369.385	NA	2.02	NA	NA	5	ESI(+)		NA	NA	NA	NA
HILIC-QTOF MS/MS	2.03_243.10		243.104	NA	2.03	NA	NA	5	ESI (-)		NA	NA	NA	NA
HILIC-QTOF MS/MS	2.05_130.16		130.159	NA	2.05	NA	NA	5	ESI(+)		NA	NA	NA	NA
HILIC-QTOF MS/MS	2.06_117.06		117.056	NA	2.06	NA	NA	5	ESI (-)		NA	NA	NA	NA
HILIC-QTOF MS/MS	2.06_142.09		142.086	NA	2.07	NA	NA	5	ESI(+)		NA	NA	NA	NA
HILIC-QTOF MS/MS	2.08_341.28		341.283	NA	2.09	NA	NA	5	ESI(+)		NA	NA	NA	NA
HILIC-QTOF MS/MS	2.09_207.09		207.088	NA	2.09	NA	NA	5	ESI(+)		NA	NA	NA	NA
HILIC-QTOF MS/MS	2.10_153.07		153.066	NA	2.1	NA	NA	5	ESI(+)		NA	NA	NA	NA
HILIC-QTOF MS/MS	2.12_130.16		130.16	NA	2.12	NA	NA	5	ESI(+)		NA	NA	NA	NA
HILIC-QTOF MS/MS	2.15_341.28		341.283	NA	2.15	NA	NA	5	ESI(+)		NA	NA	NA	NA
HILIC-QTOF MS/MS	2.16_360.33		360.332	NA	2.16	NA	NA	5	ESI(+)		NA	NA	NA	NA
HILIC-QTOF MS/MS	2.18_240.15		240.15	NA	2.18	NA	NA	5	ESI(+)		NA	NA	NA	NA
HILIC-QTOF MS/MS	2.19_247.06		247.064	NA	2.19	NA	NA	5	ESI (-)		NA	NA	NA	NA
HILIC-QTOF MS/MS	2.20_154.07		154.069	NA	2.2	NA	NA	5	ESI(+)		NA	NA	NA	NA
HILIC-QTOF MS/MS	2.21_153.07		153.066	NA	2.21	NA	NA	5	ESI(+)		NA	NA	NA	NA
HILIC-QTOF MS/MS	2.21_193.10		193.097	NA	2.21	NA	NA	5	ESI(+)		NA	NA	NA	NA
HILIC-QTOF MS/MS	2.21_341.28		341.282	NA	2.21	NA	NA	5	ESI(+)		NA	NA	NA	NA
HILIC-QTOF MS/MS	2.21_360.33		360.333	NA	2.21	NA	NA	5	ESI(+)		NA	NA	NA	NA
HILIC-QTOF MS/MS	2.22_117.06		117.056	NA	2.22	NA	NA	5	ESI (-)		NA	NA	NA	NA
HILIC-QTOF MS/MS	2.26_340.28		340.277	NA	2.26	NA	NA	5	ESI(+)		NA	NA	NA	NA
HILIC-QTOF MS/MS	2.27_136.04		136.039	NA	2.27	NA	NA	5	ESI(+)		NA	NA	NA	NA
HILIC-QTOF MS/MS	2.27_153.07		153.066	NA	2.27	NA	NA	5	ESI(+)		NA	NA	NA	NA
HILIC-QTOF MS/MS	2.27_160.10		160.097	NA	2.27	NA	NA	5	ESI(+)		NA	NA	NA	NA
HILIC-QTOF MS/MS	2.27_196.21		196.206	NA	2.27	NA	NA	5	ESI(+)		NA	NA	NA	NA
HILIC-QTOF MS/MS	2.27_341.28		341.282	NA	2.27	NA	NA	5	ESI(+)		NA	NA	NA	NA
HILIC-QTOF MS/MS	2.27_360.33		360.333	NA	2.27	NA	NA	5	ESI(+)		NA	NA	NA	NA
HILIC-QTOF MS/MS	2.29_117.06		117.056	NA	2.29	NA	NA	5	ESI (-)		NA	NA	NA	NA
HILIC-QTOF MS/MS	2.30_128.07		128.071	NA	2.3	NA	NA	5	ESI(+)		NA	NA	NA	NA
HILIC-QTOF MS/MS	2.31_146.08		146.081	NA	2.31	NA	NA	5	ESI(+)		NA	NA	NA	NA
HILIC-QTOF MS/MS	2.31_340.28		340.276	NA	2.32	NA	NA	5	ESI(+)		NA	NA	NA	NA
HILIC-QTOF MS/MS	2.32_160.10		160.097	NA	2.32	NA	NA	5	ESI(+)		NA	NA	NA	NA
HILIC-QTOF MS/MS	2.32_298.10		298.097	NA	2.32	NA	NA	5	ESI(+)		NA	NA	NA	NA
HILIC-QTOF MS/MS	2.33_219.17		219.174	NA	2.33	NA	NA	5	ESI(+)		NA	NA	NA	NA
HILIC-QTOF MS/MS	2.34_344.30		344.304	NA	2.34	NA	NA	5	ESI(+)		NA	NA	NA	NA
HILIC-QTOF MS/MS	2.36_347.30		347.3	NA	2.36	NA	NA	5	ESI(+)		NA	NA	NA	NA
HILIC-QTOF MS/MS	2.37_160.10		160.097	NA	2.37	NA	NA	5	ESI(+)		NA	NA	NA	NA
HILIC-QTOF MS/MS	2.38_117.06		117.056	NA	2.38	NA	NA	5	ESI (-)		NA	NA	NA	NA
HILIC-QTOF MS/MS	2.39_137.02		137.023	NA	2.39	NA	NA	5	ESI (-)		NA	NA	NA	NA
HILIC-QTOF MS/MS	2.40_219.17		219.175	NA	2.4	NA	NA	5	ESI(+)		NA	NA	NA	NA
HILIC-QTOF MS/MS	2.41_302.31		302.306	NA	2.41	NA	NA	5	ESI(+)		NA	NA	NA	NA
HILIC-QTOF MS/MS	2.41_344.31		344.305	NA	2.41	NA	NA	5	ESI(+)		NA	NA	NA	NA
HILIC-QTOF MS/MS	2.43_136.04		136.04	NA	2.43	NA	NA	5	ESI(+)		NA	NA	NA	NA
HILIC-QTOF MS/MS	2.43_137.02		137.023	NA	2.43	NA	NA	5	ESI (-)		NA	NA	NA	NA
HILIC-QTOF MS/MS	2.43_153.07		153.066	NA	2.43	NA	NA	5	ESI(+)		NA	NA	NA	NA
HILIC-QTOF MS/MS	2.44_298.10		298.097	NA	2.44	NA	NA	5	ESI(+)		NA	NA	NA	NA
HILIC-QTOF MS/MS	2.44_385.38		385.38	NA	2.44	NA	NA	5	ESI(+)		NA	NA	NA	NA
HILIC-QTOF MS/MS	2.46_219.17		219.175	NA	2.47	NA	NA	5	ESI(+)		NA	NA	NA	NA
HILIC-QTOF MS/MS	2.47_302.31		302.307	NA	2.47	NA	NA	5	ESI(+)		NA	NA	NA	NA
HILIC-QTOF MS/MS	2.51_168.14		168.145	NA	2.51	NA	NA	5	ESI (-)		NA	NA	NA	NA
HILIC-QTOF MS/MS	2.56_168.15		168.145	NA	2.56	NA	NA	5	ESI (-)		NA	NA	NA	NA
HILIC-QTOF MS/MS	2.62_272.26		272.259	NA	2.62	NA	NA	5	ESI(+)		NA	NA	NA	NA
HILIC-QTOF MS/MS	2.67_158.08		158.082	NA	2.67	NA	NA	5	ESI (-)		NA	NA	NA	NA
HILIC-QTOF MS/MS	2.67_272.26		272.259	NA	2.67	NA	NA	5	ESI(+)		NA	NA	NA	NA
HILIC-QTOF MS/MS	2.68_147.07		147.066	NA	2.68	NA	NA	5	ESI (-)		NA	NA	NA	NA
HILIC-QTOF MS/MS	2.68_151.04		151.038	NA	2.68	NA	NA	5	ESI (-)		NA	NA	NA	NA
HILIC-QTOF MS/MS	2.70_199.11		199.108	NA	2.7	NA	NA	5	ESI(+)		NA	NA	NA	NA
HILIC-QTOF MS/MS	2.72_214.08		214.077	NA	2.72	NA	NA	5	ESI (-)		NA	NA	NA	NA
HILIC-QTOF MS/MS	2.72_215.07		215.074	NA	2.72	NA	NA	5	ESI (-)		NA	NA	NA	NA
HILIC-QTOF MS/MS	2.72_348.90		348.897	NA	2.72	NA	NA	5	ESI (-)		NA	NA	NA	NA
HILIC-QTOF MS/MS	2.73_261.07		261.072	NA	2.73	NA	NA	5	ESI (-)		NA	NA	NA	NA
HILIC-QTOF MS/MS	2.73_298.10		298.098	NA	2.74	NA	NA	5	ESI(+)		NA	NA	NA	NA
HILIC-QTOF MS/MS	2.74_149.04		149.043	NA	2.74	NA	NA	5	ESI (-)		NA	NA	NA	NA
HILIC-QTOF MS/MS	2.74_207.01		207.013	NA	2.74	NA	NA	5	ESI (-)		NA	NA	NA	NA
HILIC-QTOF MS/MS	2.74_217.05		217.051	NA	2.74	NA	NA	5	ESI (-)		NA	NA	NA	NA
HILIC-QTOF MS/MS	2.74_219.05		219.047	NA	2.74	NA	NA	5	ESI (-)		NA	NA	NA	NA
HILIC-QTOF MS/MS	2.74_253.02		253.017	NA	2.74	NA	NA	5	ESI (-)		NA	NA	NA	NA
HILIC-QTOF MS/MS	2.74_347.30		347.298	NA	2.74	NA	NA	5	ESI(+)		NA	NA	NA	NA
HILIC-QTOF MS/MS	2.75_128.04		128.04	NA	2.75	NA	NA	5	ESI (-)		NA	NA	NA	NA
HILIC-QTOF MS/MS	2.75_129.04		129.037	NA	2.75	NA	NA	5	ESI (-)		NA	NA	NA	NA
HILIC-QTOF MS/MS	2.75_175.04		175.04	NA	2.75	NA	NA	5	ESI (-)		NA	NA	NA	NA
HILIC-QTOF MS/MS	2.75_341.28		341.282	NA	2.75	NA	NA	5	ESI(+)		NA	NA	NA	NA
HILIC-QTOF MS/MS	2.76_201.06		201.058	NA	2.76	NA	NA	5	ESI (-)		NA	NA	NA	NA
HILIC-QTOF MS/MS	2.76_275.09		275.094	NA	2.76	NA	NA	5	ESI (-)		NA	NA	NA	NA
HILIC-QTOF MS/MS	2.77_165.04		165.042	NA	2.77	NA	NA	5	ESI (-)		NA	NA	NA	NA
HILIC-QTOF MS/MS	2.77_168.15		168.145	NA	2.77	NA	NA	5	ESI (-)		NA	NA	NA	NA
HILIC-QTOF MS/MS	2.77_209.01		209.01	NA	2.77	NA	NA	5	ESI (-)		NA	NA	NA	NA
HILIC-QTOF MS/MS	2.77_221.04		221.042	NA	2.77	NA	NA	5	ESI (-)		NA	NA	NA	NA
HILIC-QTOF MS/MS	2.77_227.02		227.02	NA	2.77	NA	NA	5	ESI (-)		NA	NA	NA	NA
HILIC-QTOF MS/MS	2.77_284.99		284.991	NA	2.77	NA	NA	5	ESI (-)		NA	NA	NA	NA
HILIC-QTOF MS/MS	2.77_303.00		303.002	NA	2.77	NA	NA	5	ESI (-)		NA	NA	NA	NA
HILIC-QTOF MS/MS	2.78_193.05		193.05	NA	2.78	NA	NA	5	ESI (-)		NA	NA	NA	NA
HILIC-QTOF MS/MS	2.78_214.08		214.077	NA	2.78	NA	NA	5	ESI (-)		NA	NA	NA	NA
HILIC-QTOF MS/MS	2.78_215.07		215.074	NA	2.78	NA	NA	5	ESI (-)		NA	NA	NA	NA
HILIC-QTOF MS/MS	2.78_261.08		261.076	NA	2.78	NA	NA	5	ESI (-)		NA	NA	NA	NA
HILIC-QTOF MS/MS	2.79_149.04		149.043	NA	2.79	NA	NA	5	ESI (-)		NA	NA	NA	NA
HILIC-QTOF MS/MS	2.79_150.06		150.058	NA	2.79	NA	NA	5	ESI(+)		NA	NA	NA	NA
HILIC-QTOF MS/MS	2.79_201.06		201.058	NA	2.79	NA	NA	5	ESI (-)		NA	NA	NA	NA
HILIC-QTOF MS/MS	2.79_217.05		217.051	NA	2.79	NA	NA	5	ESI (-)		NA	NA	NA	NA
HILIC-QTOF MS/MS	2.79_218.05		218.05	NA	2.79	NA	NA	5	ESI (-)		NA	NA	NA	NA
HILIC-QTOF MS/MS	2.79_229.09		229.089	NA	2.79	NA	NA	5	ESI (-)		NA	NA	NA	NA
HILIC-QTOF MS/MS	2.79_231.07		231.068	NA	2.79	NA	NA	5	ESI (-)		NA	NA	NA	NA
HILIC-QTOF MS/MS	2.79_250.02		250.025	NA	2.79	NA	NA	5	ESI (-)		NA	NA	NA	NA
HILIC-QTOF MS/MS	2.79_251.02		251.021	NA	2.79	NA	NA	5	ESI (-)		NA	NA	NA	NA
HILIC-QTOF MS/MS	2.79_258.10		258.103	NA	2.79	NA	NA	5	ESI (-)		NA	NA	NA	NA
HILIC-QTOF MS/MS	2.80_216.05		216.054	NA	2.8	NA	NA	5	ESI (-)		NA	NA	NA	NA
HILIC-QTOF MS/MS	2.80_329.32		329.317	NA	2.8	NA	NA	5	ESI(+)		NA	NA	NA	NA
HILIC-QTOF MS/MS	2.80_57.03		57.0345	NA	2.8	NA	NA	5	ESI (-)		NA	NA	NA	NA
HILIC-QTOF MS/MS	2.81_219.05		219.047	NA	2.82	NA	NA	5	ESI (-)		NA	NA	NA	NA
HILIC-QTOF MS/MS	2.81_253.02		253.018	NA	2.81	NA	NA	5	ESI (-)		NA	NA	NA	NA
HILIC-QTOF MS/MS	2.83_131.04		131.036	NA	2.83	NA	NA	5	ESI (-)		NA	NA	NA	NA
HILIC-QTOF MS/MS	2.83_202.08		202.077	NA	2.83	NA	NA	5	ESI (-)		NA	NA	NA	NA
HILIC-QTOF MS/MS	2.83_217.09		217.089	NA	2.83	NA	NA	5	ESI (-)		NA	NA	NA	NA
HILIC-QTOF MS/MS	2.84_124.12		124.122	NA	2.84	NA	NA	5	ESI (-)		NA	NA	NA	NA
HILIC-QTOF MS/MS	2.84_128.04		128.04	NA	2.84	NA	NA	5	ESI (-)		NA	NA	NA	NA
HILIC-QTOF MS/MS	2.84_129.04		129.037	NA	2.84	NA	NA	5	ESI (-)		NA	NA	NA	NA
HILIC-QTOF MS/MS	2.84_147.07		147.066	NA	2.84	NA	NA	5	ESI (-)		NA	NA	NA	NA
HILIC-QTOF MS/MS	2.84_165.04		165.038	NA	2.84	NA	NA	5	ESI (-)		NA	NA	NA	NA
HILIC-QTOF MS/MS	2.84_259.10		259.1	NA	2.84	NA	NA	5	ESI (-)		NA	NA	NA	NA
HILIC-QTOF MS/MS	2.85_275.09		275.094	NA	2.85	NA	NA	5	ESI (-)		NA	NA	NA	NA
HILIC-QTOF MS/MS	2.85_302.11		302.11	NA	2.85	NA	NA	5	ESI (-)		NA	NA	NA	NA
HILIC-QTOF MS/MS	2.86_189.06		189.058	NA	2.86	NA	NA	5	ESI (-)		NA	NA	NA	NA
HILIC-QTOF MS/MS	2.87_149.04		149.042	NA	2.87	NA	NA	5	ESI (-)		NA	NA	NA	NA
HILIC-QTOF MS/MS	2.87_203.07		203.074	NA	2.87	NA	NA	5	ESI (-)		NA	NA	NA	NA
HILIC-QTOF MS/MS	2.87_247.08		247.081	NA	2.87	NA	NA	5	ESI (-)		NA	NA	NA	NA
HILIC-QTOF MS/MS	2.87_251.02		251.021	NA	2.87	NA	NA	5	ESI (-)		NA	NA	NA	NA
HILIC-QTOF MS/MS	2.87_303.11		303.107	NA	2.87	NA	NA	5	ESI (-)		NA	NA	NA	NA
HILIC-QTOF MS/MS	2.87_347.30		347.298	NA	2.87	NA	NA	5	ESI(+)		NA	NA	NA	NA
HILIC-QTOF MS/MS	2.88_131.04		131.035	NA	2.88	NA	NA	5	ESI (-)		NA	NA	NA	NA
HILIC-QTOF MS/MS	2.88_317.08		317.084	NA	2.88	NA	NA	5	ESI (-)		NA	NA	NA	NA
HILIC-QTOF MS/MS	2.89_193.05		193.05	NA	2.89	NA	NA	5	ESI (-)		NA	NA	NA	NA
HILIC-QTOF MS/MS	2.89_214.08		214.077	NA	2.89	NA	NA	5	ESI (-)		NA	NA	NA	NA
HILIC-QTOF MS/MS	2.90_129.04		129.037	NA	2.9	NA	NA	5	ESI (-)		NA	NA	NA	NA
HILIC-QTOF MS/MS	2.90_151.04		151.038	NA	2.9	NA	NA	5	ESI (-)		NA	NA	NA	NA
HILIC-QTOF MS/MS	2.90_215.07		215.074	NA	2.9	NA	NA	5	ESI (-)		NA	NA	NA	NA
HILIC-QTOF MS/MS	2.90_218.05		218.051	NA	2.9	NA	NA	5	ESI (-)		NA	NA	NA	NA
HILIC-QTOF MS/MS	2.91_175.04		175.04	NA	2.91	NA	NA	5	ESI (-)		NA	NA	NA	NA
HILIC-QTOF MS/MS	2.91_216.05		216.054	NA	2.91	NA	NA	5	ESI (-)		NA	NA	NA	NA
HILIC-QTOF MS/MS	2.91_217.05		217.051	NA	2.91	NA	NA	5	ESI (-)		NA	NA	NA	NA
HILIC-QTOF MS/MS	2.91_219.05		219.047	NA	2.91	NA	NA	5	ESI (-)		NA	NA	NA	NA
HILIC-QTOF MS/MS	2.92_130.05		130.051	NA	2.92	NA	NA	5	ESI (-)		NA	NA	NA	NA
HILIC-QTOF MS/MS	2.92_260.06		260.061	NA	2.92	NA	NA	5	ESI (-)		NA	NA	NA	NA
HILIC-QTOF MS/MS	2.94_261.07		261.072	NA	2.94	NA	NA	5	ESI (-)		NA	NA	NA	NA
HILIC-QTOF MS/MS	2.95_103.04		103.04	NA	2.95	NA	NA	5	ESI (-)		NA	NA	NA	NA
HILIC-QTOF MS/MS	2.95_203.07		203.073	NA	2.95	NA	NA	5	ESI (-)		NA	NA	NA	NA
HILIC-QTOF MS/MS	2.96_214.08		214.077	NA	2.96	NA	NA	5	ESI (-)		NA	NA	NA	NA
HILIC-QTOF MS/MS	2.96_230.01		230.013	NA	2.96	NA	NA	5	ESI (-)		NA	NA	NA	NA
HILIC-QTOF MS/MS	2.96_301.29		301.286	NA	2.96	NA	NA	5	ESI(+)		NA	NA	NA	NA
HILIC-QTOF MS/MS	2.97_129.04		129.036	NA	2.97	NA	NA	5	ESI (-)		NA	NA	NA	NA
HILIC-QTOF MS/MS	2.97_261.06		261.058	NA	2.97	NA	NA	5	ESI (-)		NA	NA	NA	NA
HILIC-QTOF MS/MS	2.98_219.17		219.174	NA	2.99	NA	NA	5	ESI(+)		NA	NA	NA	NA
HILIC-QTOF MS/MS	3.00_130.05		130.051	NA	3	NA	NA	5	ESI (-)		NA	NA	NA	NA
HILIC-QTOF MS/MS	3.00_216.05		216.054	NA	3	NA	NA	5	ESI (-)		NA	NA	NA	NA
HILIC-QTOF MS/MS	3.01_217.05		217.051	NA	3.01	NA	NA	5	ESI (-)		NA	NA	NA	NA
HILIC-QTOF MS/MS	3.01_230.01		230.013	NA	3.01	NA	NA	5	ESI (-)		NA	NA	NA	NA
HILIC-QTOF MS/MS	3.02_260.06		260.061	NA	3.02	NA	NA	5	ESI (-)		NA	NA	NA	NA
HILIC-QTOF MS/MS	3.02_301.29		301.286	NA	3.02	NA	NA	5	ESI(+)		NA	NA	NA	NA
HILIC-QTOF MS/MS	3.04_132.06		132.065	NA	3.04	NA	NA	5	ESI(+)		NA	NA	NA	NA
HILIC-QTOF MS/MS	3.06_247.18		247.181	NA	3.06	NA	NA	5	ESI(+)		NA	NA	NA	NA
HILIC-QTOF MS/MS	3.07_103.04		103.041	NA	3.07	NA	NA	5	ESI (-)		NA	NA	NA	NA
HILIC-QTOF MS/MS	3.07_215.07		215.073	NA	3.07	NA	NA	5	ESI (-)		NA	NA	NA	NA
HILIC-QTOF MS/MS	3.07_219.05		219.046	NA	3.07	NA	NA	5	ESI (-)		NA	NA	NA	NA
HILIC-QTOF MS/MS	3.09_217.05		217.05	NA	3.09	NA	NA	5	ESI (-)		NA	NA	NA	NA
HILIC-QTOF MS/MS	3.10_216.05		216.054	NA	3.1	NA	NA	5	ESI (-)		NA	NA	NA	NA
HILIC-QTOF MS/MS	3.11_230.01		230.013	NA	3.11	NA	NA	5	ESI (-)		NA	NA	NA	NA
HILIC-QTOF MS/MS	3.11_301.29		301.286	NA	3.11	NA	NA	5	ESI(+)		NA	NA	NA	NA
HILIC-QTOF MS/MS	3.12_247.18		247.181	NA	3.12	NA	NA	5	ESI(+)		NA	NA	NA	NA
HILIC-QTOF MS/MS	3.13_129.04		129.036	NA	3.13	NA	NA	5	ESI (-)		NA	NA	NA	NA
HILIC-QTOF MS/MS	3.21_178.13		178.133	NA	3.21	NA	NA	5	ESI(+)		NA	NA	NA	NA
HILIC-QTOF MS/MS	3.29_152.12		152.117	NA	3.29	NA	NA	5	ESI (-)		NA	NA	NA	NA
HILIC-QTOF MS/MS	3.32_103.04		103.04	NA	3.32	NA	NA	5	ESI (-)		NA	NA	NA	NA
HILIC-QTOF MS/MS	3.32_272.26		272.259	NA	3.32	NA	NA	5	ESI(+)		NA	NA	NA	NA
HILIC-QTOF MS/MS	3.32_319.27		319.268	NA	3.32	NA	NA	5	ESI(+)		NA	NA	NA	NA
HILIC-QTOF MS/MS	3.39_152.12		152.117	NA	3.39	NA	NA	5	ESI (-)		NA	NA	NA	NA
HILIC-QTOF MS/MS	3.40_319.27		319.268	NA	3.4	NA	NA	5	ESI(+)		NA	NA	NA	NA
HILIC-QTOF MS/MS	3.45_319.27		319.268	NA	3.45	NA	NA	5	ESI(+)		NA	NA	NA	NA
HILIC-QTOF MS/MS	3.59_220.12		220.118	NA	3.59	NA	NA	5	ESI(+)		NA	NA	NA	NA
HILIC-QTOF MS/MS	3.62_282.12		282.121	NA	3.62	NA	NA	5	ESI(+)		NA	NA	NA	NA
HILIC-QTOF MS/MS	3.65_220.12		220.12	NA	3.65	NA	NA	5	ESI(+)		NA	NA	NA	NA
HILIC-QTOF MS/MS	3.67_218.10		218.104	NA	3.67	NA	NA	5	ESI (-)		NA	NA	NA	NA
HILIC-QTOF MS/MS	3.70_243.97		243.968	NA	3.7	NA	NA	5	ESI (-)		NA	NA	NA	NA
HILIC-QTOF MS/MS	3.71_282.12		282.12	NA	3.71	NA	NA	5	ESI(+)		NA	NA	NA	NA
HILIC-QTOF MS/MS	3.77_187.04		187.042	NA	3.78	NA	NA	5	ESI (-)		NA	NA	NA	NA
HILIC-QTOF MS/MS	3.77_188.05		188.046	NA	3.77	NA	NA	5	ESI (-)		NA	NA	NA	NA
HILIC-QTOF MS/MS	3.78_115.02		115.02	NA	3.78	NA	NA	5	ESI (-)		NA	NA	NA	NA
HILIC-QTOF MS/MS	3.78_186.05		186.046	NA	3.78	NA	NA	5	ESI (-)		NA	NA	NA	NA
HILIC-QTOF MS/MS	3.79_201.04		201.038	NA	3.79	NA	NA	5	ESI (-)		NA	NA	NA	NA
HILIC-QTOF MS/MS	3.79_243.97		243.968	NA	3.8	NA	NA	5	ESI (-)		NA	NA	NA	NA
HILIC-QTOF MS/MS	3.79_89.02		89.0245	NA	3.79	NA	NA	5	ESI (-)		NA	NA	NA	NA
HILIC-QTOF MS/MS	3.80_114.02		114.024	NA	3.8	NA	NA	5	ESI (-)		NA	NA	NA	NA
HILIC-QTOF MS/MS	3.80_232.05		232.048	NA	3.8	NA	NA	5	ESI (-)		NA	NA	NA	NA
HILIC-QTOF MS/MS	3.80_233.04		233.045	NA	3.8	NA	NA	5	ESI (-)		NA	NA	NA	NA
HILIC-QTOF MS/MS	3.82_189.05		189.047	NA	3.82	NA	NA	5	ESI (-)		NA	NA	NA	NA
HILIC-QTOF MS/MS	3.83_115.02		115.021	NA	3.83	NA	NA	5	ESI (-)		NA	NA	NA	NA
HILIC-QTOF MS/MS	3.84_135.03		135.027	NA	3.84	NA	NA	5	ESI (-)		NA	NA	NA	NA
HILIC-QTOF MS/MS	3.84_186.05		186.046	NA	3.84	NA	NA	5	ESI (-)		NA	NA	NA	NA
HILIC-QTOF MS/MS	3.84_187.04		187.043	NA	3.84	NA	NA	5	ESI (-)		NA	NA	NA	NA
HILIC-QTOF MS/MS	3.85_201.04		201.038	NA	3.85	NA	NA	5	ESI (-)		NA	NA	NA	NA
HILIC-QTOF MS/MS	3.85_232.05		232.048	NA	3.85	NA	NA	5	ESI (-)		NA	NA	NA	NA
HILIC-QTOF MS/MS	3.85_243.97		243.968	NA	3.85	NA	NA	5	ESI (-)		NA	NA	NA	NA
HILIC-QTOF MS/MS	3.85_89.02		89.0248	NA	3.85	NA	NA	5	ESI (-)		NA	NA	NA	NA
HILIC-QTOF MS/MS	3.88_114.02		114.024	NA	3.88	NA	NA	5	ESI (-)		NA	NA	NA	NA
HILIC-QTOF MS/MS	3.89_135.03		135.027	NA	3.89	NA	NA	5	ESI (-)		NA	NA	NA	NA
HILIC-QTOF MS/MS	3.91_243.97		243.968	NA	3.91	NA	NA	5	ESI (-)		NA	NA	NA	NA
HILIC-QTOF MS/MS	3.94_189.05		189.046	NA	3.94	NA	NA	5	ESI (-)		NA	NA	NA	NA
HILIC-QTOF MS/MS	3.95_115.02		115.021	NA	3.95	NA	NA	5	ESI (-)		NA	NA	NA	NA
HILIC-QTOF MS/MS	3.95_187.04		187.043	NA	3.95	NA	NA	5	ESI (-)		NA	NA	NA	NA
HILIC-QTOF MS/MS	3.95_232.05		232.048	NA	3.95	NA	NA	5	ESI (-)		NA	NA	NA	NA
HILIC-QTOF MS/MS	3.95_233.05		233.045	NA	3.95	NA	NA	5	ESI (-)		NA	NA	NA	NA
HILIC-QTOF MS/MS	3.96_114.02		114.025	NA	3.96	NA	NA	5	ESI (-)		NA	NA	NA	NA
HILIC-QTOF MS/MS	3.97_201.04		201.038	NA	3.97	NA	NA	5	ESI (-)		NA	NA	NA	NA
HILIC-QTOF MS/MS	3.97_305.16		305.164	NA	3.97	NA	NA	5	ESI(+)		NA	NA	NA	NA
HILIC-QTOF MS/MS	3.98_186.05		186.046	NA	3.98	NA	NA	5	ESI (-)		NA	NA	NA	NA
HILIC-QTOF MS/MS	3.98_89.02		89.0249	NA	3.98	NA	NA	5	ESI (-)		NA	NA	NA	NA
HILIC-QTOF MS/MS	3.99_1010.02		1010.02	NA	3.99	NA	NA	5	ESI (-)		NA	NA	NA	NA
HILIC-QTOF MS/MS	4.02_115.02		115.021	NA	4.02	NA	NA	5	ESI (-)		NA	NA	NA	NA
HILIC-QTOF MS/MS	4.02_187.04		187.043	NA	4.02	NA	NA	5	ESI (-)		NA	NA	NA	NA
HILIC-QTOF MS/MS	4.02_232.05		232.049	NA	4.02	NA	NA	5	ESI (-)		NA	NA	NA	NA
HILIC-QTOF MS/MS	4.03_114.02		114.025	NA	4.03	NA	NA	5	ESI (-)		NA	NA	NA	NA
HILIC-QTOF MS/MS	4.03_201.04		201.039	NA	4.03	NA	NA	5	ESI (-)		NA	NA	NA	NA
HILIC-QTOF MS/MS	4.04_181.05		181.05	NA	4.04	NA	NA	5	ESI (-)		NA	NA	NA	NA
HILIC-QTOF MS/MS	4.04_186.05		186.046	NA	4.04	NA	NA	5	ESI (-)		NA	NA	NA	NA
HILIC-QTOF MS/MS	4.04_188.05		188.046	NA	4.04	NA	NA	5	ESI (-)		NA	NA	NA	NA
HILIC-QTOF MS/MS	4.05_1010.02		1010.02	NA	4.05	NA	NA	5	ESI (-)		NA	NA	NA	NA
HILIC-QTOF MS/MS	4.07_233.04		233.044	NA	4.07	NA	NA	5	ESI (-)		NA	NA	NA	NA
HILIC-QTOF MS/MS	4.08_232.05		232.048	NA	4.09	NA	NA	5	ESI (-)		NA	NA	NA	NA
HILIC-QTOF MS/MS	4.08_89.02		89.0248	NA	4.08	NA	NA	5	ESI (-)		NA	NA	NA	NA
HILIC-QTOF MS/MS	4.09_115.02		115.021	NA	4.09	NA	NA	5	ESI (-)		NA	NA	NA	NA
HILIC-QTOF MS/MS	4.09_181.05		181.05	NA	4.09	NA	NA	5	ESI (-)		NA	NA	NA	NA
HILIC-QTOF MS/MS	4.09_188.05		188.046	NA	4.1	NA	NA	5	ESI (-)		NA	NA	NA	NA
HILIC-QTOF MS/MS	4.11_1010.02		1010.02	NA	4.11	NA	NA	5	ESI (-)		NA	NA	NA	NA
HILIC-QTOF MS/MS	4.12_186.05		186.046	NA	4.12	NA	NA	5	ESI (-)		NA	NA	NA	NA
HILIC-QTOF MS/MS	4.12_187.04		187.043	NA	4.13	NA	NA	5	ESI (-)		NA	NA	NA	NA
HILIC-QTOF MS/MS	4.13_189.04		189.044	NA	4.13	NA	NA	5	ESI (-)		NA	NA	NA	NA
HILIC-QTOF MS/MS	4.14_181.05		181.051	NA	4.15	NA	NA	5	ESI (-)		NA	NA	NA	NA
HILIC-QTOF MS/MS	4.14_232.05		232.049	NA	4.14	NA	NA	5	ESI (-)		NA	NA	NA	NA
HILIC-QTOF MS/MS	4.14_89.02		89.0248	NA	4.14	NA	NA	5	ESI (-)		NA	NA	NA	NA
HILIC-QTOF MS/MS	4.16_201.04		201.038	NA	4.16	NA	NA	5	ESI (-)		NA	NA	NA	NA
HILIC-QTOF MS/MS	4.17_137.02		137.023	NA	4.17	NA	NA	5	ESI (-)		NA	NA	NA	NA
HILIC-QTOF MS/MS	4.18_1010.02		1010.02	NA	4.18	NA	NA	5	ESI (-)		NA	NA	NA	NA
HILIC-QTOF MS/MS	4.18_233.05		233.045	NA	4.18	NA	NA	5	ESI (-)		NA	NA	NA	NA
HILIC-QTOF MS/MS	4.19_188.05		188.045	NA	4.19	NA	NA	5	ESI (-)		NA	NA	NA	NA
HILIC-QTOF MS/MS	4.21_186.05		186.046	NA	4.21	NA	NA	5	ESI (-)		NA	NA	NA	NA
HILIC-QTOF MS/MS	4.21_187.04		187.043	NA	4.21	NA	NA	5	ESI (-)		NA	NA	NA	NA
HILIC-QTOF MS/MS	4.23_137.02		137.023	NA	4.23	NA	NA	5	ESI (-)		NA	NA	NA	NA
HILIC-QTOF MS/MS	4.23_233.05		233.045	NA	4.23	NA	NA	5	ESI (-)		NA	NA	NA	NA
HILIC-QTOF MS/MS	4.24_291.15		291.146	NA	4.24	NA	NA	5	ESI(+)		NA	NA	NA	NA
HILIC-QTOF MS/MS	4.25_232.05		232.048	NA	4.25	NA	NA	5	ESI (-)		NA	NA	NA	NA
HILIC-QTOF MS/MS	4.25_247.06		247.063	NA	4.25	NA	NA	5	ESI (-)		NA	NA	NA	NA
HILIC-QTOF MS/MS	4.26_189.05		189.047	NA	4.26	NA	NA	5	ESI (-)		NA	NA	NA	NA
HILIC-QTOF MS/MS	4.27_1010.02		1010.02	NA	4.27	NA	NA	5	ESI (-)		NA	NA	NA	NA
HILIC-QTOF MS/MS	4.27_187.04		187.042	NA	4.27	NA	NA	5	ESI (-)		NA	NA	NA	NA
HILIC-QTOF MS/MS	4.27_305.10		305.105	NA	4.27	NA	NA	5	ESI (-)		NA	NA	NA	NA
HILIC-QTOF MS/MS	4.28_186.05		186.046	NA	4.28	NA	NA	5	ESI (-)		NA	NA	NA	NA
HILIC-QTOF MS/MS	4.31_232.05		232.048	NA	4.31	NA	NA	5	ESI (-)		NA	NA	NA	NA
HILIC-QTOF MS/MS	4.32_89.02		89.0247	NA	4.32	NA	NA	5	ESI (-)		NA	NA	NA	NA
HILIC-QTOF MS/MS	4.33_233.08		233.084	NA	4.33	NA	NA	5	ESI (-)		NA	NA	NA	NA
HILIC-QTOF MS/MS	4.38_232.05		232.048	NA	4.38	NA	NA	5	ESI (-)		NA	NA	NA	NA
HILIC-QTOF MS/MS	4.39_137.02		137.023	NA	4.39	NA	NA	5	ESI (-)		NA	NA	NA	NA
HILIC-QTOF MS/MS	4.40_243.97		243.968	NA	4.4	NA	NA	5	ESI (-)		NA	NA	NA	NA
HILIC-QTOF MS/MS	4.41_293.05		293.054	NA	4.41	NA	NA	5	ESI (-)		NA	NA	NA	NA
HILIC-QTOF MS/MS	4.41_89.02		89.0249	NA	4.41	NA	NA	5	ESI (-)		NA	NA	NA	NA
HILIC-QTOF MS/MS	4.43_187.04		187.042	NA	4.43	NA	NA	5	ESI (-)		NA	NA	NA	NA
HILIC-QTOF MS/MS	4.44_186.05		186.046	NA	4.44	NA	NA	5	ESI (-)		NA	NA	NA	NA
HILIC-QTOF MS/MS	4.46_182.82		182.825	NA	4.46	NA	NA	5	ESI (-)		NA	NA	NA	NA
HILIC-QTOF MS/MS	4.48_89.02		89.0241	NA	4.48	NA	NA	5	ESI (-)		NA	NA	NA	NA
HILIC-QTOF MS/MS	4.51_233.04		233.044	NA	4.51	NA	NA	5	ESI (-)		NA	NA	NA	NA
HILIC-QTOF MS/MS	4.52_151.06		151.061	NA	4.52	NA	NA	5	ESI(+)		NA	NA	NA	NA
HILIC-QTOF MS/MS	4.53_243.97		243.968	NA	4.53	NA	NA	5	ESI (-)		NA	NA	NA	NA
HILIC-QTOF MS/MS	4.53_341.16		341.156	NA	4.53	NA	NA	5	ESI(+)		NA	NA	NA	NA
HILIC-QTOF MS/MS	4.57_178.84		178.844	NA	4.57	NA	NA	5	ESI (-)		NA	NA	NA	NA
HILIC-QTOF MS/MS	4.57_180.84		180.841	NA	4.57	NA	NA	5	ESI (-)		NA	NA	NA	NA
HILIC-QTOF MS/MS	4.57_182.82		182.824	NA	4.57	NA	NA	5	ESI (-)		NA	NA	NA	NA
HILIC-QTOF MS/MS	4.57_222.76		222.764	NA	4.57	NA	NA	5	ESI (-)		NA	NA	NA	NA
HILIC-QTOF MS/MS	4.57_233.04		233.045	NA	4.57	NA	NA	5	ESI (-)		NA	NA	NA	NA
HILIC-QTOF MS/MS	4.57_285.71		285.707	NA	4.57	NA	NA	5	ESI (-)		NA	NA	NA	NA
HILIC-QTOF MS/MS	4.58_184.82		184.822	NA	4.58	NA	NA	5	ESI (-)		NA	NA	NA	NA
HILIC-QTOF MS/MS	4.58_187.04		187.043	NA	4.58	NA	NA	5	ESI (-)		NA	NA	NA	NA
HILIC-QTOF MS/MS	4.58_243.76		243.756	NA	4.58	NA	NA	5	ESI (-)		NA	NA	NA	NA
HILIC-QTOF MS/MS	4.59_186.05		186.046	NA	4.59	NA	NA	5	ESI (-)		NA	NA	NA	NA
HILIC-QTOF MS/MS	4.61_137.02		137.022	NA	4.61	NA	NA	5	ESI (-)		NA	NA	NA	NA
HILIC-QTOF MS/MS	4.62_243.97		243.967	NA	4.62	NA	NA	5	ESI (-)		NA	NA	NA	NA
HILIC-QTOF MS/MS	4.65_89.02		89.0246	NA	4.65	NA	NA	5	ESI (-)		NA	NA	NA	NA
HILIC-QTOF MS/MS	4.67_151.03		151.026	NA	4.67	NA	NA	5	ESI (-)		NA	NA	NA	NA
HILIC-QTOF MS/MS	4.67_187.04		187.042	NA	4.67	NA	NA	5	ESI (-)		NA	NA	NA	NA
HILIC-QTOF MS/MS	4.69_186.05		186.046	NA	4.69	NA	NA	5	ESI (-)		NA	NA	NA	NA
HILIC-QTOF MS/MS	4.70_137.02		137.023	NA	4.7	NA	NA	5	ESI (-)		NA	NA	NA	NA
HILIC-QTOF MS/MS	4.71_136.06		136.062	NA	4.71	NA	NA	5	ESI(+)		NA	NA	NA	NA
HILIC-QTOF MS/MS	4.71_243.97		243.967	NA	4.71	NA	NA	5	ESI (-)		NA	NA	NA	NA
HILIC-QTOF MS/MS	4.74_399.36		399.359	NA	4.74	NA	NA	5	ESI(+)		NA	NA	NA	NA
HILIC-QTOF MS/MS	4.74_466.81		466.806	NA	4.74	NA	NA	5	ESI (-)		NA	NA	NA	NA
HILIC-QTOF MS/MS	4.74_89.02		89.024	NA	4.74	NA	NA	5	ESI (-)		NA	NA	NA	NA
HILIC-QTOF MS/MS	4.75_115.02		115.021	NA	4.75	NA	NA	5	ESI (-)		NA	NA	NA	NA
HILIC-QTOF MS/MS	4.75_135.03		135.027	NA	4.75	NA	NA	5	ESI (-)		NA	NA	NA	NA
HILIC-QTOF MS/MS	4.75_257.11		257.112	NA	4.75	NA	NA	5	ESI(+)		NA	NA	NA	NA
HILIC-QTOF MS/MS	4.76_137.02		137.022	NA	4.76	NA	NA	5	ESI (-)		NA	NA	NA	NA
HILIC-QTOF MS/MS	4.76_187.04		187.042	NA	4.76	NA	NA	5	ESI (-)		NA	NA	NA	NA
HILIC-QTOF MS/MS	4.77_186.05		186.046	NA	4.77	NA	NA	5	ESI (-)		NA	NA	NA	NA
HILIC-QTOF MS/MS	4.81_89.02		89.0245	NA	4.81	NA	NA	5	ESI (-)		NA	NA	NA	NA
HILIC-QTOF MS/MS	4.82_466.81		466.807	NA	4.82	NA	NA	5	ESI (-)		NA	NA	NA	NA
HILIC-QTOF MS/MS	4.83_114.02		114.024	NA	4.83	NA	NA	5	ESI (-)		NA	NA	NA	NA
HILIC-QTOF MS/MS	4.83_115.02		115.021	NA	4.83	NA	NA	5	ESI (-)		NA	NA	NA	NA
HILIC-QTOF MS/MS	4.84_187.04		187.042	NA	4.84	NA	NA	5	ESI (-)		NA	NA	NA	NA
HILIC-QTOF MS/MS	4.87_151.01		151.007	NA	4.87	NA	NA	5	ESI (-)		NA	NA	NA	NA
HILIC-QTOF MS/MS	4.87_233.08		233.084	NA	4.87	NA	NA	5	ESI (-)		NA	NA	NA	NA
HILIC-QTOF MS/MS	4.87_59.06		59.0617	NA	4.87	NA	NA	5	ESI(+)		NA	NA	NA	NA
HILIC-QTOF MS/MS	4.88_218.07		218.072	NA	4.88	NA	NA	5	ESI (-)		NA	NA	NA	NA
HILIC-QTOF MS/MS	4.88_219.07		219.069	NA	4.88	NA	NA	5	ESI (-)		NA	NA	NA	NA
HILIC-QTOF MS/MS	4.89_243.97		243.968	NA	4.89	NA	NA	5	ESI (-)		NA	NA	NA	NA
HILIC-QTOF MS/MS	4.89_365.24		365.243	NA	4.9	NA	NA	5	ESI(+)		NA	NA	NA	NA
HILIC-QTOF MS/MS	4.90_89.02		89.0245	NA	4.9	NA	NA	5	ESI (-)		NA	NA	NA	NA
HILIC-QTOF MS/MS	4.91_220.07		220.072	NA	4.91	NA	NA	5	ESI (-)		NA	NA	NA	NA
HILIC-QTOF MS/MS	4.91_373.11		373.106	NA	4.91	NA	NA	5	ESI (-)		NA	NA	NA	NA
HILIC-QTOF MS/MS	4.92_111.02		111.02	NA	4.92	NA	NA	5	ESI (-)		NA	NA	NA	NA
HILIC-QTOF MS/MS	4.92_136.05		136.049	NA	4.92	NA	NA	5	ESI(+)		NA	NA	NA	NA
HILIC-QTOF MS/MS	4.92_149.04		149.042	NA	4.92	NA	NA	5	ESI (-)		NA	NA	NA	NA
HILIC-QTOF MS/MS	4.92_173.12		173.121	NA	4.92	NA	NA	5	ESI(+)		NA	NA	NA	NA
HILIC-QTOF MS/MS	4.92_245.07		245.066	NA	4.92	NA	NA	5	ESI (-)		NA	NA	NA	NA
HILIC-QTOF MS/MS	4.92_249.11		249.109	NA	4.92	NA	NA	5	ESI(+)		NA	NA	NA	NA
HILIC-QTOF MS/MS	4.92_250.10		250.097	NA	4.92	NA	NA	5	ESI (-)		NA	NA	NA	NA
HILIC-QTOF MS/MS	4.92_251.09		251.094	NA	4.92	NA	NA	5	ESI (-)		NA	NA	NA	NA
HILIC-QTOF MS/MS	4.92_279.04		279.039	NA	4.92	NA	NA	5	ESI (-)		NA	NA	NA	NA
HILIC-QTOF MS/MS	4.92_281.04		281.037	NA	4.92	NA	NA	5	ESI (-)		NA	NA	NA	NA
HILIC-QTOF MS/MS	4.92_289.05		289.045	NA	4.92	NA	NA	5	ESI(+)		NA	NA	NA	NA
HILIC-QTOF MS/MS	4.92_291.04		291.044	NA	4.92	NA	NA	5	ESI(+)		NA	NA	NA	NA
HILIC-QTOF MS/MS	4.92_306.06		306.059	NA	4.92	NA	NA	5	ESI (-)		NA	NA	NA	NA
HILIC-QTOF MS/MS	4.92_333.09		333.094	NA	4.93	NA	NA	5	ESI (-)		NA	NA	NA	NA
HILIC-QTOF MS/MS	4.93_230.14		230.144	NA	4.93	NA	NA	5	ESI(+)		NA	NA	NA	NA
HILIC-QTOF MS/MS	4.93_282.04		282.041	NA	4.93	NA	NA	5	ESI (-)		NA	NA	NA	NA
HILIC-QTOF MS/MS	4.93_289.07		289.067	NA	4.93	NA	NA	5	ESI (-)		NA	NA	NA	NA
HILIC-QTOF MS/MS	4.95_187.04		187.042	NA	4.95	NA	NA	5	ESI (-)		NA	NA	NA	NA
HILIC-QTOF MS/MS	4.95_281.05		281.054	NA	4.95	NA	NA	5	ESI (-)		NA	NA	NA	NA
HILIC-QTOF MS/MS	4.96_172.12		172.119	NA	4.96	NA	NA	5	ESI(+)		NA	NA	NA	NA
HILIC-QTOF MS/MS	4.96_245.08		245.078	NA	4.96	NA	NA	5	ESI (-)		NA	NA	NA	NA
HILIC-QTOF MS/MS	4.98_137.02		137.022	NA	4.98	NA	NA	5	ESI (-)		NA	NA	NA	NA
HILIC-QTOF MS/MS	4.98_243.06		243.063	NA	4.98	NA	NA	5	ESI (-)		NA	NA	NA	NA
HILIC-QTOF MS/MS	4.99_186.05		186.046	NA	4.99	NA	NA	5	ESI (-)		NA	NA	NA	NA
HILIC-QTOF MS/MS	4.99_279.04		279.039	NA	4.99	NA	NA	5	ESI (-)		NA	NA	NA	NA
HILIC-QTOF MS/MS	4.99_281.04		281.037	NA	4.99	NA	NA	5	ESI (-)		NA	NA	NA	NA
HILIC-QTOF MS/MS	5.00_219.07		219.069	NA	5	NA	NA	5	ESI (-)		NA	NA	NA	NA
HILIC-QTOF MS/MS	5.00_250.10		250.103	NA	5	NA	NA	5	ESI(+)		NA	NA	NA	NA
HILIC-QTOF MS/MS	5.02_114.07		114.067	NA	5.02	NA	NA	5	ESI(+)		NA	NA	NA	NA
HILIC-QTOF MS/MS	5.02_159.03		159.028	NA	5.02	NA	NA	5	ESI(+)		NA	NA	NA	NA
HILIC-QTOF MS/MS	5.02_227.13		227.125	NA	5.02	NA	NA	5	ESI(+)		NA	NA	NA	NA
HILIC-QTOF MS/MS	5.02_365.24		365.244	NA	5.02	NA	NA	5	ESI(+)		NA	NA	NA	NA
HILIC-QTOF MS/MS	5.02_423.30		423.298	NA	5.02	NA	NA	5	ESI(+)		NA	NA	NA	NA
HILIC-QTOF MS/MS	5.07_134.12		134.118	NA	5.07	NA	NA	5	ESI(+)		NA	NA	NA	NA
HILIC-QTOF MS/MS	5.07_187.04		187.042	NA	5.07	NA	NA	5	ESI (-)		NA	NA	NA	NA
HILIC-QTOF MS/MS	5.07_89.02		89.0242	NA	5.07	NA	NA	5	ESI (-)		NA	NA	NA	NA
HILIC-QTOF MS/MS	5.08_186.05		186.045	NA	5.08	NA	NA	5	ESI (-)		NA	NA	NA	NA
HILIC-QTOF MS/MS	5.11_137.02		137.023	NA	5.11	NA	NA	5	ESI (-)		NA	NA	NA	NA
HILIC-QTOF MS/MS	5.12_243.97		243.967	NA	5.12	NA	NA	5	ESI (-)		NA	NA	NA	NA
HILIC-QTOF MS/MS	5.23_187.04		187.042	NA	5.23	NA	NA	5	ESI (-)		NA	NA	NA	NA
HILIC-QTOF MS/MS	5.34_187.04		187.042	NA	5.34	NA	NA	5	ESI (-)		NA	NA	NA	NA
HILIC-QTOF MS/MS	5.34_89.02		89.0241	NA	5.34	NA	NA	5	ESI (-)		NA	NA	NA	NA
HILIC-QTOF MS/MS	5.38_137.02		137.023	NA	5.38	NA	NA	5	ESI (-)		NA	NA	NA	NA
HILIC-QTOF MS/MS	5.40_187.04		187.042	NA	5.4	NA	NA	5	ESI (-)		NA	NA	NA	NA
HILIC-QTOF MS/MS	5.42_183.05		183.052	NA	5.42	NA	NA	5	ESI (-)		NA	NA	NA	NA
HILIC-QTOF MS/MS	5.44_166.07		166.073	NA	5.44	NA	NA	5	ESI(+)		NA	NA	NA	NA
HILIC-QTOF MS/MS	5.44_89.02		89.0246	NA	5.44	NA	NA	5	ESI (-)		NA	NA	NA	NA
HILIC-QTOF MS/MS	5.45_137.02		137.022	NA	5.45	NA	NA	5	ESI (-)		NA	NA	NA	NA
HILIC-QTOF MS/MS	5.45_202.18		202.18	NA	5.45	NA	NA	5	ESI(+)		NA	NA	NA	NA
HILIC-QTOF MS/MS	5.47_187.04		187.042	NA	5.47	NA	NA	5	ESI (-)		NA	NA	NA	NA
HILIC-QTOF MS/MS	5.47_305.05		305.054	NA	5.47	NA	NA	5	ESI (-)		NA	NA	NA	NA
HILIC-QTOF MS/MS	5.49_197.07		197.068	NA	5.49	NA	NA	5	ESI (-)		NA	NA	NA	NA
HILIC-QTOF MS/MS	5.52_247.14		247.144	NA	5.52	NA	NA	5	ESI(+)		NA	NA	NA	NA
HILIC-QTOF MS/MS	5.54_160.20		160.2	NA	5.54	NA	NA	5	ESI(+)		NA	NA	NA	NA
HILIC-QTOF MS/MS	5.54_187.04		187.042	NA	5.54	NA	NA	5	ESI (-)		NA	NA	NA	NA
HILIC-QTOF MS/MS	5.56_130.11		130.109	NA	5.56	NA	NA	5	ESI(+)		NA	NA	NA	NA
HILIC-QTOF MS/MS	5.57_151.03		151.026	NA	5.57	NA	NA	5	ESI (-)		NA	NA	NA	NA
HILIC-QTOF MS/MS	5.57_271.09		271.092	NA	5.57	NA	NA	5	ESI(+)		NA	NA	NA	NA
HILIC-QTOF MS/MS	5.57_89.02		89.024	NA	5.57	NA	NA	5	ESI (-)		NA	NA	NA	NA
HILIC-QTOF MS/MS	5.58_188.07		188.071	NA	5.58	NA	NA	5	ESI(+)		NA	NA	NA	NA
HILIC-QTOF MS/MS	5.58_305.20		305.198	NA	5.58	NA	NA	5	ESI(+)		NA	NA	NA	NA
HILIC-QTOF MS/MS	5.60_187.04		187.042	NA	5.6	NA	NA	5	ESI (-)		NA	NA	NA	NA
HILIC-QTOF MS/MS	5.63_244.15		244.155	NA	5.63	NA	NA	5	ESI(+)		NA	NA	NA	NA
HILIC-QTOF MS/MS	5.63_428.28		428.283	NA	5.63	NA	NA	5	ESI (-)		NA	NA	NA	NA
HILIC-QTOF MS/MS	5.67_187.04		187.042	NA	5.67	NA	NA	5	ESI (-)		NA	NA	NA	NA
HILIC-QTOF MS/MS	5.67_268.16		268.155	NA	5.67	NA	NA	5	ESI(+)		NA	NA	NA	NA
HILIC-QTOF MS/MS	5.67_412.29		412.288	NA	5.68	NA	NA	5	ESI(+)		NA	NA	NA	NA
HILIC-QTOF MS/MS	5.68_201.16		201.16	NA	5.68	NA	NA	5	ESI(+)		NA	NA	NA	NA
HILIC-QTOF MS/MS	5.69_215.03		215.032	NA	5.69	NA	NA	5	ESI (-)		NA	NA	NA	NA
HILIC-QTOF MS/MS	5.69_237.06		237.063	NA	5.69	NA	NA	5	ESI (-)		NA	NA	NA	NA
HILIC-QTOF MS/MS	5.69_400.25		400.252	NA	5.69	NA	NA	5	ESI (-)		NA	NA	NA	NA
HILIC-QTOF MS/MS	5.70_185.03		185.032	NA	5.7	NA	NA	5	ESI (-)		NA	NA	NA	NA
HILIC-QTOF MS/MS	5.70_228.04		228.037	NA	5.7	NA	NA	5	ESI (-)		NA	NA	NA	NA
HILIC-QTOF MS/MS	5.75_384.26		384.257	NA	5.75	NA	NA	5	ESI(+)		NA	NA	NA	NA
HILIC-QTOF MS/MS	5.76_228.04		228.037	NA	5.76	NA	NA	5	ESI (-)		NA	NA	NA	NA
HILIC-QTOF MS/MS	5.77_140.01		140.01	NA	5.77	NA	NA	5	ESI (-)		NA	NA	NA	NA
HILIC-QTOF MS/MS	5.77_142.03		142.026	NA	5.77	NA	NA	5	ESI (-)		NA	NA	NA	NA
HILIC-QTOF MS/MS	5.79_185.03		185.032	NA	5.79	NA	NA	5	ESI (-)		NA	NA	NA	NA
HILIC-QTOF MS/MS	5.85_201.03		201.035	NA	5.85	NA	NA	5	ESI (-)		NA	NA	NA	NA
HILIC-QTOF MS/MS	5.85_209.07		209.067	NA	5.85	NA	NA	5	ESI (-)		NA	NA	NA	NA
HILIC-QTOF MS/MS	5.85_211.06		211.06	NA	5.85	NA	NA	5	ESI (-)		NA	NA	NA	NA
HILIC-QTOF MS/MS	5.85_237.06		237.059	NA	5.85	NA	NA	5	ESI (-)		NA	NA	NA	NA
HILIC-QTOF MS/MS	5.85_261.08		261.079	NA	5.85	NA	NA	5	ESI (-)		NA	NA	NA	NA
HILIC-QTOF MS/MS	5.85_287.93		287.926	NA	5.85	NA	NA	5	ESI (-)		NA	NA	NA	NA
HILIC-QTOF MS/MS	5.85_289.92		289.923	NA	5.85	NA	NA	5	ESI (-)		NA	NA	NA	NA
HILIC-QTOF MS/MS	5.85_334.12		334.119	NA	5.85	NA	NA	5	ESI (-)		NA	NA	NA	NA
HILIC-QTOF MS/MS	5.85_335.12		335.116	NA	5.85	NA	NA	5	ESI (-)		NA	NA	NA	NA
HILIC-QTOF MS/MS	5.85_355.12		355.122	NA	5.85	NA	NA	5	ESI (-)		NA	NA	NA	NA
HILIC-QTOF MS/MS	5.85_375.13		375.128	NA	5.85	NA	NA	5	ESI (-)		NA	NA	NA	NA
HILIC-QTOF MS/MS	5.85_425.15		425.147	NA	5.85	NA	NA	5	ESI (-)		NA	NA	NA	NA
HILIC-QTOF MS/MS	5.85_427.88		427.876	NA	5.85	NA	NA	5	ESI (-)		NA	NA	NA	NA
HILIC-QTOF MS/MS	5.85_429.87		429.873	NA	5.85	NA	NA	5	ESI (-)		NA	NA	NA	NA
HILIC-QTOF MS/MS	5.85_499.18		499.183	NA	5.85	NA	NA	5	ESI (-)		NA	NA	NA	NA
HILIC-QTOF MS/MS	5.85_89.02		89.0241	NA	5.85	NA	NA	5	ESI (-)		NA	NA	NA	NA
HILIC-QTOF MS/MS	5.86_351.11		351.11	NA	5.86	NA	NA	5	ESI (-)		NA	NA	NA	NA
HILIC-QTOF MS/MS	5.88_199.04		199.037	NA	5.88	NA	NA	5	ESI (-)		NA	NA	NA	NA
HILIC-QTOF MS/MS	5.88_262.99		262.986	NA	5.88	NA	NA	5	ESI (-)		NA	NA	NA	NA
HILIC-QTOF MS/MS	5.88_281.08		281.085	NA	5.88	NA	NA	5	ESI (-)		NA	NA	NA	NA
HILIC-QTOF MS/MS	5.89_215.03		215.033	NA	5.89	NA	NA	5	ESI (-)		NA	NA	NA	NA
HILIC-QTOF MS/MS	5.89_245.98		245.983	NA	5.89	NA	NA	5	ESI (-)		NA	NA	NA	NA
HILIC-QTOF MS/MS	5.91_181.04		181.037	NA	5.91	NA	NA	5	ESI (-)		NA	NA	NA	NA
HILIC-QTOF MS/MS	6.00_138.06		138.055	NA	6	NA	NA	5	ESI(+)		NA	NA	NA	NA
HILIC-QTOF MS/MS	6.00_323.17		323.171	NA	6	NA	NA	5	ESI(+)		NA	NA	NA	NA
HILIC-QTOF MS/MS	6.02_160.13		160.133	NA	6.02	NA	NA	5	ESI(+)		NA	NA	NA	NA
HILIC-QTOF MS/MS	6.04_89.02		89.0246	NA	6.04	NA	NA	5	ESI (-)		NA	NA	NA	NA
HILIC-QTOF MS/MS	6.04_94.98		94.9806	NA	6.04	NA	NA	5	ESI (-)		NA	NA	NA	NA
HILIC-QTOF MS/MS	6.05_185.03		185.032	NA	6.06	NA	NA	5	ESI (-)		NA	NA	NA	NA
HILIC-QTOF MS/MS	6.05_367.11		367.105	NA	6.05	NA	NA	5	ESI (-)		NA	NA	NA	NA
HILIC-QTOF MS/MS	6.07_117.11		117.114	NA	6.07	NA	NA	5	ESI(+)		NA	NA	NA	NA
HILIC-QTOF MS/MS	6.08_213.10		213.101	NA	6.08	NA	NA	5	ESI(+)		NA	NA	NA	NA
HILIC-QTOF MS/MS	6.11_179.06		179.056	NA	6.11	NA	NA	5	ESI (-)		NA	NA	NA	NA
HILIC-QTOF MS/MS	6.11_367.11		367.106	NA	6.11	NA	NA	5	ESI (-)		NA	NA	NA	NA
HILIC-QTOF MS/MS	6.12_89.02		89.0242	NA	6.12	NA	NA	5	ESI (-)		NA	NA	NA	NA
HILIC-QTOF MS/MS	6.13_215.03		215.033	NA	6.13	NA	NA	5	ESI (-)		NA	NA	NA	NA
HILIC-QTOF MS/MS	6.13_217.03		217.03	NA	6.13	NA	NA	5	ESI (-)		NA	NA	NA	NA
HILIC-QTOF MS/MS	6.21_174.12		174.123	NA	6.21	NA	NA	5	ESI(+)		NA	NA	NA	NA
HILIC-QTOF MS/MS	6.21_215.03		215.033	NA	6.21	NA	NA	5	ESI (-)		NA	NA	NA	NA
HILIC-QTOF MS/MS	6.21_89.02		89.0241	NA	6.21	NA	NA	5	ESI (-)		NA	NA	NA	NA
HILIC-QTOF MS/MS	6.29_267.07		267.073	NA	6.3	NA	NA	5	ESI (-)		NA	NA	NA	NA
HILIC-QTOF MS/MS	6.32_137.05		137.046	NA	6.32	NA	NA	5	ESI(+)		NA	NA	NA	NA
HILIC-QTOF MS/MS	6.32_269.09		269.089	NA	6.32	NA	NA	5	ESI(+)		NA	NA	NA	NA
HILIC-QTOF MS/MS	6.32_313.12		313.125	NA	6.32	NA	NA	5	ESI(+)		NA	NA	NA	NA
HILIC-QTOF MS/MS	6.32_327.14		327.142	NA	6.32	NA	NA	5	ESI(+)		NA	NA	NA	NA
HILIC-QTOF MS/MS	6.34_228.04		228.037	NA	6.34	NA	NA	5	ESI (-)		NA	NA	NA	NA
HILIC-QTOF MS/MS	6.36_269.05		269.054	NA	6.36	NA	NA	5	ESI (-)		NA	NA	NA	NA
HILIC-QTOF MS/MS	6.39_209.13		209.127	NA	6.39	NA	NA	5	ESI(+)		NA	NA	NA	NA
HILIC-QTOF MS/MS	6.42_140.01		140.01	NA	6.42	NA	NA	5	ESI (-)		NA	NA	NA	NA
HILIC-QTOF MS/MS	6.42_142.03		142.025	NA	6.42	NA	NA	5	ESI (-)		NA	NA	NA	NA
HILIC-QTOF MS/MS	6.42_228.04		228.038	NA	6.42	NA	NA	5	ESI (-)		NA	NA	NA	NA
HILIC-QTOF MS/MS	6.44_185.03		185.031	NA	6.44	NA	NA	5	ESI (-)		NA	NA	NA	NA
HILIC-QTOF MS/MS	6.45_89.02		89.0248	NA	6.45	NA	NA	5	ESI (-)		NA	NA	NA	NA
HILIC-QTOF MS/MS	6.48_182.03		182.032	NA	6.48	NA	NA	5	ESI (-)		NA	NA	NA	NA
HILIC-QTOF MS/MS	6.53_167.07		167.074	NA	6.53	NA	NA	5	ESI(+)		NA	NA	NA	NA
HILIC-QTOF MS/MS	6.55_228.04		228.037	NA	6.55	NA	NA	5	ESI (-)		NA	NA	NA	NA
HILIC-QTOF MS/MS	6.57_166.02		166.018	NA	6.57	NA	NA	5	ESI (-)		NA	NA	NA	NA
HILIC-QTOF MS/MS	6.57_89.02		89.0243	NA	6.57	NA	NA	5	ESI (-)		NA	NA	NA	NA
HILIC-QTOF MS/MS	6.58_182.03		182.032	NA	6.58	NA	NA	5	ESI (-)		NA	NA	NA	NA
HILIC-QTOF MS/MS	6.61_160.13		160.133	NA	6.61	NA	NA	5	ESI(+)		NA	NA	NA	NA
HILIC-QTOF MS/MS	6.62_230.19		230.187	NA	6.62	NA	NA	5	ESI(+)		NA	NA	NA	NA
HILIC-QTOF MS/MS	6.65_203.18		203.175	NA	6.65	NA	NA	5	ESI(+)		NA	NA	NA	NA
HILIC-QTOF MS/MS	6.70_160.13		160.133	NA	6.7	NA	NA	5	ESI(+)		NA	NA	NA	NA
HILIC-QTOF MS/MS	6.74_141.04		141.041	NA	6.74	NA	NA	5	ESI(+)		NA	NA	NA	NA
HILIC-QTOF MS/MS	6.74_184.05		184.047	NA	6.74	NA	NA	5	ESI(+)		NA	NA	NA	NA
HILIC-QTOF MS/MS	6.74_246.11		246.108	NA	6.74	NA	NA	5	ESI(+)		NA	NA	NA	NA
HILIC-QTOF MS/MS	6.75_210.93		210.931	NA	6.75	NA	NA	5	ESI (-)		NA	NA	NA	NA
HILIC-QTOF MS/MS	6.75_257.92		257.925	NA	6.75	NA	NA	5	ESI (-)		NA	NA	NA	NA
HILIC-QTOF MS/MS	6.76_174.86		174.86	NA	6.76	NA	NA	5	ESI (-)		NA	NA	NA	NA
HILIC-QTOF MS/MS	6.76_176.86		176.858	NA	6.76	NA	NA	5	ESI (-)		NA	NA	NA	NA
HILIC-QTOF MS/MS	6.78_172.96		172.958	NA	6.78	NA	NA	5	ESI (-)		NA	NA	NA	NA
HILIC-QTOF MS/MS	6.78_198.95		198.954	NA	6.78	NA	NA	5	ESI (-)		NA	NA	NA	NA
HILIC-QTOF MS/MS	6.78_208.10		208.099	NA	6.78	NA	NA	5	ESI (-)		NA	NA	NA	NA
HILIC-QTOF MS/MS	6.78_208.93		208.935	NA	6.78	NA	NA	5	ESI (-)		NA	NA	NA	NA
HILIC-QTOF MS/MS	6.78_270.90		270.898	NA	6.78	NA	NA	5	ESI (-)		NA	NA	NA	NA
HILIC-QTOF MS/MS	6.78_336.90		336.898	NA	6.78	NA	NA	5	ESI (-)		NA	NA	NA	NA
HILIC-QTOF MS/MS	6.79_177.06		177.057	NA	6.79	NA	NA	5	ESI (-)		NA	NA	NA	NA
HILIC-QTOF MS/MS	6.79_178.86		178.858	NA	6.79	NA	NA	5	ESI (-)		NA	NA	NA	NA
HILIC-QTOF MS/MS	6.79_182.86		182.859	NA	6.79	NA	NA	5	ESI (-)		NA	NA	NA	NA
HILIC-QTOF MS/MS	6.79_187.04		187.038	NA	6.79	NA	NA	5	ESI (-)		NA	NA	NA	NA
HILIC-QTOF MS/MS	6.79_193.02		193.018	NA	6.79	NA	NA	5	ESI (-)		NA	NA	NA	NA
HILIC-QTOF MS/MS	6.79_219.01		219.014	NA	6.79	NA	NA	5	ESI (-)		NA	NA	NA	NA
HILIC-QTOF MS/MS	6.79_234.80		234.8	NA	6.79	NA	NA	5	ESI (-)		NA	NA	NA	NA
HILIC-QTOF MS/MS	6.79_236.80		236.799	NA	6.79	NA	NA	5	ESI (-)		NA	NA	NA	NA
HILIC-QTOF MS/MS	6.79_237.02		237.025	NA	6.79	NA	NA	5	ESI (-)		NA	NA	NA	NA
HILIC-QTOF MS/MS	6.79_254.04		254.039	NA	6.79	NA	NA	5	ESI (-)		NA	NA	NA	NA
HILIC-QTOF MS/MS	6.79_255.04		255.036	NA	6.79	NA	NA	5	ESI (-)		NA	NA	NA	NA
HILIC-QTOF MS/MS	6.79_265.02		265.019	NA	6.79	NA	NA	5	ESI (-)		NA	NA	NA	NA
HILIC-QTOF MS/MS	6.79_276.93		276.931	NA	6.79	NA	NA	5	ESI (-)		NA	NA	NA	NA
HILIC-QTOF MS/MS	6.79_300.97		300.969	NA	6.79	NA	NA	5	ESI (-)		NA	NA	NA	NA
HILIC-QTOF MS/MS	6.79_333.01		333.012	NA	6.79	NA	NA	5	ESI (-)		NA	NA	NA	NA
HILIC-QTOF MS/MS	6.79_356.92		356.919	NA	6.79	NA	NA	5	ESI (-)		NA	NA	NA	NA
HILIC-QTOF MS/MS	6.80_152.00		152.002	NA	6.8	NA	NA	5	ESI (-)		NA	NA	NA	NA
HILIC-QTOF MS/MS	6.80_239.04		239.044	NA	6.8	NA	NA	5	ESI (-)		NA	NA	NA	NA
HILIC-QTOF MS/MS	6.80_273.07		273.074	NA	6.8	NA	NA	5	ESI (-)		NA	NA	NA	NA
HILIC-QTOF MS/MS	6.81_257.03		257.032	NA	6.81	NA	NA	5	ESI (-)		NA	NA	NA	NA
HILIC-QTOF MS/MS	6.83_188.07		188.067	NA	6.83	NA	NA	5	ESI(+)		NA	NA	NA	NA
HILIC-QTOF MS/MS	6.84_169.02		169.018	NA	6.84	NA	NA	5	ESI (-)		NA	NA	NA	NA
HILIC-QTOF MS/MS	6.84_417.23		417.234	NA	6.84	NA	NA	5	ESI(+)		NA	NA	NA	NA
HILIC-QTOF MS/MS	6.85_124.99		124.991	NA	6.85	NA	NA	5	ESI (-)		NA	NA	NA	NA
HILIC-QTOF MS/MS	6.85_197.81		197.808	NA	6.85	NA	NA	5	ESI (-)		NA	NA	NA	NA
HILIC-QTOF MS/MS	6.86_120.08		120.081	NA	6.86	NA	NA	5	ESI(+)		NA	NA	NA	NA
HILIC-QTOF MS/MS	6.88_131.12		131.117	NA	6.88	NA	NA	5	ESI(+)		NA	NA	NA	NA
HILIC-QTOF MS/MS	6.90_273.05		273.049	NA	6.9	NA	NA	5	ESI(+)		NA	NA	NA	NA
HILIC-QTOF MS/MS	6.91_112.05		112.051	NA	6.91	NA	NA	5	ESI(+)		NA	NA	NA	NA
HILIC-QTOF MS/MS	6.91_212.09		212.093	NA	6.91	NA	NA	5	ESI(+)		NA	NA	NA	NA
HILIC-QTOF MS/MS	6.91_213.15		213.146	NA	6.91	NA	NA	5	ESI(+)		NA	NA	NA	NA
HILIC-QTOF MS/MS	6.92_282.05		282.049	NA	6.92	NA	NA	5	ESI(+)		NA	NA	NA	NA
HILIC-QTOF MS/MS	6.93_166.09		166.088	NA	6.93	NA	NA	5	ESI(+)		NA	NA	NA	NA
HILIC-QTOF MS/MS	6.93_269.05		269.054	NA	6.93	NA	NA	5	ESI (-)		NA	NA	NA	NA
HILIC-QTOF MS/MS	6.95_153.03		153.031	NA	6.95	NA	NA	5	ESI (-)		NA	NA	NA	NA
HILIC-QTOF MS/MS	6.96_122.93		122.925	NA	6.96	NA	NA	5	ESI(+)		NA	NA	NA	NA
HILIC-QTOF MS/MS	6.96_143.05		143.046	NA	6.96	NA	NA	5	ESI (-)		NA	NA	NA	NA
HILIC-QTOF MS/MS	6.96_233.08		233.078	NA	6.96	NA	NA	5	ESI (-)		NA	NA	NA	NA
HILIC-QTOF MS/MS	6.98_273.05		273.049	NA	6.98	NA	NA	5	ESI(+)		NA	NA	NA	NA
HILIC-QTOF MS/MS	7.00_218.08		218.076	NA	7	NA	NA	5	ESI(+)		NA	NA	NA	NA
HILIC-QTOF MS/MS	7.00_86.10		86.0971	NA	7.01	NA	NA	5	ESI(+)		NA	NA	NA	NA
HILIC-QTOF MS/MS	7.02_283.03		283.033	NA	7.02	NA	NA	5	ESI(+)		NA	NA	NA	NA
HILIC-QTOF MS/MS	7.03_187.04		187.038	NA	7.03	NA	NA	5	ESI (-)		NA	NA	NA	NA
HILIC-QTOF MS/MS	7.04_151.06		151.061	NA	7.04	NA	NA	5	ESI (-)		NA	NA	NA	NA
HILIC-QTOF MS/MS	7.04_275.93		275.926	NA	7.04	NA	NA	5	ESI (-)		NA	NA	NA	NA
HILIC-QTOF MS/MS	7.04_311.12		311.116	NA	7.04	NA	NA	5	ESI (-)		NA	NA	NA	NA
HILIC-QTOF MS/MS	7.05_182.06		182.058	NA	7.05	NA	NA	5	ESI(+)		NA	NA	NA	NA
HILIC-QTOF MS/MS	7.05_202.16		202.155	NA	7.05	NA	NA	5	ESI(+)		NA	NA	NA	NA
HILIC-QTOF MS/MS	7.05_287.20		287.197	NA	7.05	NA	NA	5	ESI(+)		NA	NA	NA	NA
HILIC-QTOF MS/MS	7.06_144.10		144.102	NA	7.06	NA	NA	5	ESI(+)		NA	NA	NA	NA
HILIC-QTOF MS/MS	7.06_86.10		86.0972	NA	7.06	NA	NA	5	ESI(+)		NA	NA	NA	NA
HILIC-QTOF MS/MS	7.09_130.09		130.087	NA	7.09	NA	NA	5	ESI(+)		NA	NA	NA	NA
HILIC-QTOF MS/MS	7.13_144.10		144.102	NA	7.13	NA	NA	5	ESI(+)		NA	NA	NA	NA
HILIC-QTOF MS/MS	7.13_175.07		175.073	NA	7.13	NA	NA	5	ESI(+)		NA	NA	NA	NA
HILIC-QTOF MS/MS	7.14_256.06		256.06	NA	7.15	NA	NA	5	ESI (-)		NA	NA	NA	NA
HILIC-QTOF MS/MS	7.15_186.11		186.112	NA	7.15	NA	NA	5	ESI(+)		NA	NA	NA	NA
HILIC-QTOF MS/MS	7.17_262.17		262.166	NA	7.17	NA	NA	5	ESI(+)		NA	NA	NA	NA
HILIC-QTOF MS/MS	7.18_86.10		86.0972	NA	7.18	NA	NA	5	ESI(+)		NA	NA	NA	NA
HILIC-QTOF MS/MS	7.22_129.02		129.019	NA	7.22	NA	NA	5	ESI (-)		NA	NA	NA	NA
HILIC-QTOF MS/MS	7.22_277.93		277.928	NA	7.22	NA	NA	5	ESI (-)		NA	NA	NA	NA
HILIC-QTOF MS/MS	7.22_313.91		313.905	NA	7.22	NA	NA	5	ESI (-)		NA	NA	NA	NA
HILIC-QTOF MS/MS	7.22_315.90		315.902	NA	7.22	NA	NA	5	ESI (-)		NA	NA	NA	NA
HILIC-QTOF MS/MS	7.23_204.12		204.119	NA	7.23	NA	NA	5	ESI(+)		NA	NA	NA	NA
HILIC-QTOF MS/MS	7.25_144.10		144.102	NA	7.25	NA	NA	5	ESI(+)		NA	NA	NA	NA
HILIC-QTOF MS/MS	7.25_189.04		189.04	NA	7.25	NA	NA	5	ESI (-)		NA	NA	NA	NA
HILIC-QTOF MS/MS	7.25_313.91		313.905	NA	7.25	NA	NA	5	ESI (-)		NA	NA	NA	NA
HILIC-QTOF MS/MS	7.27_229.15		229.154	NA	7.27	NA	NA	5	ESI(+)		NA	NA	NA	NA
HILIC-QTOF MS/MS	7.32_229.15		229.154	NA	7.32	NA	NA	5	ESI(+)		NA	NA	NA	NA
HILIC-QTOF MS/MS	7.33_189.04		189.041	NA	7.33	NA	NA	5	ESI (-)		NA	NA	NA	NA
HILIC-QTOF MS/MS	7.35_256.06		256.059	NA	7.35	NA	NA	5	ESI (-)		NA	NA	NA	NA
HILIC-QTOF MS/MS	7.36_179.06		179.056	NA	7.36	NA	NA	5	ESI (-)		NA	NA	NA	NA
HILIC-QTOF MS/MS	7.36_215.03		215.033	NA	7.36	NA	NA	5	ESI (-)		NA	NA	NA	NA
HILIC-QTOF MS/MS	7.36_217.03		217.03	NA	7.36	NA	NA	5	ESI (-)		NA	NA	NA	NA
HILIC-QTOF MS/MS	7.38_282.12		282.12	NA	7.38	NA	NA	5	ESI(+)		NA	NA	NA	NA
HILIC-QTOF MS/MS	7.39_160.06		160.062	NA	7.39	NA	NA	5	ESI (-)		NA	NA	NA	NA
HILIC-QTOF MS/MS	7.40_244.11		244.108	NA	7.4	NA	NA	5	ESI(+)		NA	NA	NA	NA
HILIC-QTOF MS/MS	7.40_268.13		268.129	NA	7.4	NA	NA	5	ESI(+)		NA	NA	NA	NA
HILIC-QTOF MS/MS	7.42_138.06		138.055	NA	7.42	NA	NA	5	ESI(+)		NA	NA	NA	NA
HILIC-QTOF MS/MS	7.42_230.15		230.151	NA	7.42	NA	NA	5	ESI(+)		NA	NA	NA	NA
HILIC-QTOF MS/MS	7.42_303.92		303.921	NA	7.42	NA	NA	5	ESI (-)		NA	NA	NA	NA
HILIC-QTOF MS/MS	7.43_244.08		244.082	NA	7.43	NA	NA	5	ESI(+)		NA	NA	NA	NA
HILIC-QTOF MS/MS	7.43_305.92		305.918	NA	7.43	NA	NA	5	ESI (-)		NA	NA	NA	NA
HILIC-QTOF MS/MS	7.43_339.90		339.897	NA	7.43	NA	NA	5	ESI (-)		NA	NA	NA	NA
HILIC-QTOF MS/MS	7.43_341.89		341.894	NA	7.43	NA	NA	5	ESI (-)		NA	NA	NA	NA
HILIC-QTOF MS/MS	7.44_241.15		241.155	NA	7.44	NA	NA	5	ESI(+)		NA	NA	NA	NA
HILIC-QTOF MS/MS	7.47_215.03		215.033	NA	7.47	NA	NA	5	ESI (-)		NA	NA	NA	NA
HILIC-QTOF MS/MS	7.47_217.03		217.03	NA	7.47	NA	NA	5	ESI (-)		NA	NA	NA	NA
HILIC-QTOF MS/MS	7.47_267.94		267.944	NA	7.47	NA	NA	5	ESI (-)		NA	NA	NA	NA
HILIC-QTOF MS/MS	7.47_367.11		367.105	NA	7.47	NA	NA	5	ESI (-)		NA	NA	NA	NA
HILIC-QTOF MS/MS	7.48_229.15		229.154	NA	7.48	NA	NA	5	ESI(+)		NA	NA	NA	NA
HILIC-QTOF MS/MS	7.49_218.03		218.033	NA	7.49	NA	NA	5	ESI (-)		NA	NA	NA	NA
HILIC-QTOF MS/MS	7.49_230.11		230.114	NA	7.49	NA	NA	5	ESI(+)		NA	NA	NA	NA
HILIC-QTOF MS/MS	7.50_303.92		303.921	NA	7.5	NA	NA	5	ESI (-)		NA	NA	NA	NA
HILIC-QTOF MS/MS	7.50_339.90		339.897	NA	7.51	NA	NA	5	ESI (-)		NA	NA	NA	NA
HILIC-QTOF MS/MS	7.51_305.92		305.918	NA	7.51	NA	NA	5	ESI (-)		NA	NA	NA	NA
HILIC-QTOF MS/MS	7.53_161.05		161.045	NA	7.53	NA	NA	5	ESI (-)		NA	NA	NA	NA
HILIC-QTOF MS/MS	7.53_180.09		180.086	NA	7.53	NA	NA	5	ESI(+)		NA	NA	NA	NA
HILIC-QTOF MS/MS	7.53_215.03		215.033	NA	7.53	NA	NA	5	ESI (-)		NA	NA	NA	NA
HILIC-QTOF MS/MS	7.53_217.03		217.03	NA	7.53	NA	NA	5	ESI (-)		NA	NA	NA	NA
HILIC-QTOF MS/MS	7.53_219.03		219.026	NA	7.53	NA	NA	5	ESI(+)		NA	NA	NA	NA
HILIC-QTOF MS/MS	7.53_256.06		256.059	NA	7.53	NA	NA	5	ESI (-)		NA	NA	NA	NA
HILIC-QTOF MS/MS	7.54_128.04		128.035	NA	7.54	NA	NA	5	ESI (-)		NA	NA	NA	NA
HILIC-QTOF MS/MS	7.54_241.15		241.155	NA	7.54	NA	NA	5	ESI(+)		NA	NA	NA	NA
HILIC-QTOF MS/MS	7.55_89.02		89.0245	NA	7.55	NA	NA	5	ESI (-)		NA	NA	NA	NA
HILIC-QTOF MS/MS	7.56_203.05		203.053	NA	7.56	NA	NA	5	ESI(+)		NA	NA	NA	NA
HILIC-QTOF MS/MS	7.57_113.02		113.025	NA	7.57	NA	NA	5	ESI (-)		NA	NA	NA	NA
HILIC-QTOF MS/MS	7.57_204.07		204.067	NA	7.57	NA	NA	5	ESI(+)		NA	NA	NA	NA
HILIC-QTOF MS/MS	7.58_1064.81		1064.81	NA	7.58	NA	NA	5	ESI (-)		NA	NA	NA	NA
HILIC-QTOF MS/MS	7.58_112.99		112.986	NA	7.58	NA	NA	5	ESI (-)		NA	NA	NA	NA
HILIC-QTOF MS/MS	7.58_180.09		180.086	NA	7.58	NA	NA	5	ESI(+)		NA	NA	NA	NA
HILIC-QTOF MS/MS	7.58_217.03		217.03	NA	7.58	NA	NA	5	ESI (-)		NA	NA	NA	NA
HILIC-QTOF MS/MS	7.58_229.15		229.155	NA	7.58	NA	NA	5	ESI(+)		NA	NA	NA	NA
HILIC-QTOF MS/MS	7.58_316.95		316.949	NA	7.58	NA	NA	5	ESI (-)		NA	NA	NA	NA
HILIC-QTOF MS/MS	7.58_384.94		384.936	NA	7.58	NA	NA	5	ESI (-)		NA	NA	NA	NA
HILIC-QTOF MS/MS	7.58_391.10		391.103	NA	7.58	NA	NA	5	ESI(+)		NA	NA	NA	NA
HILIC-QTOF MS/MS	7.58_452.92		452.923	NA	7.58	NA	NA	5	ESI (-)		NA	NA	NA	NA
HILIC-QTOF MS/MS	7.58_520.91		520.91	NA	7.58	NA	NA	5	ESI (-)		NA	NA	NA	NA
HILIC-QTOF MS/MS	7.58_588.90		588.898	NA	7.58	NA	NA	5	ESI (-)		NA	NA	NA	NA
HILIC-QTOF MS/MS	7.58_656.88		656.885	NA	7.58	NA	NA	5	ESI (-)		NA	NA	NA	NA
HILIC-QTOF MS/MS	7.58_792.86		792.859	NA	7.58	NA	NA	5	ESI (-)		NA	NA	NA	NA
HILIC-QTOF MS/MS	7.58_860.85		860.846	NA	7.58	NA	NA	5	ESI (-)		NA	NA	NA	NA
HILIC-QTOF MS/MS	7.58_996.82		996.82	NA	7.58	NA	NA	5	ESI (-)		NA	NA	NA	NA
HILIC-QTOF MS/MS	7.59_1132.79		1132.79	NA	7.59	NA	NA	5	ESI (-)		NA	NA	NA	NA
HILIC-QTOF MS/MS	7.59_180.97		180.973	NA	7.59	NA	NA	5	ESI (-)		NA	NA	NA	NA
HILIC-QTOF MS/MS	7.59_219.03		219.026	NA	7.59	NA	NA	5	ESI(+)		NA	NA	NA	NA
HILIC-QTOF MS/MS	7.59_244.08		244.081	NA	7.59	NA	NA	5	ESI(+)		NA	NA	NA	NA
HILIC-QTOF MS/MS	7.59_294.15		294.154	NA	7.59	NA	NA	5	ESI(+)		NA	NA	NA	NA
HILIC-QTOF MS/MS	7.59_328.14		328.14	NA	7.59	NA	NA	5	ESI(+)		NA	NA	NA	NA
HILIC-QTOF MS/MS	7.59_928.83		928.833	NA	7.59	NA	NA	5	ESI (-)		NA	NA	NA	NA
HILIC-QTOF MS/MS	7.60_204.06		204.061	NA	7.6	NA	NA	5	ESI(+)		NA	NA	NA	NA
HILIC-QTOF MS/MS	7.61_101.02		101.025	NA	7.61	NA	NA	5	ESI (-)		NA	NA	NA	NA
HILIC-QTOF MS/MS	7.61_143.03		143.035	NA	7.61	NA	NA	5	ESI (-)		NA	NA	NA	NA
HILIC-QTOF MS/MS	7.61_248.05		248.055	NA	7.61	NA	NA	5	ESI (-)		NA	NA	NA	NA
HILIC-QTOF MS/MS	7.61_367.11		367.105	NA	7.61	NA	NA	5	ESI (-)		NA	NA	NA	NA
HILIC-QTOF MS/MS	7.61_59.01		59.0138	NA	7.61	NA	NA	5	ESI (-)		NA	NA	NA	NA
HILIC-QTOF MS/MS	7.61_71.01		71.0141	NA	7.61	NA	NA	5	ESI (-)		NA	NA	NA	NA
HILIC-QTOF MS/MS	7.61_85.03		85.0297	NA	7.61	NA	NA	5	ESI (-)		NA	NA	NA	NA
HILIC-QTOF MS/MS	7.62_124.12		124.122	NA	7.62	NA	NA	5	ESI (-)		NA	NA	NA	NA
HILIC-QTOF MS/MS	7.62_306.92		306.919	NA	7.62	NA	NA	5	ESI (-)		NA	NA	NA	NA
HILIC-QTOF MS/MS	7.62_374.91		374.906	NA	7.62	NA	NA	5	ESI (-)		NA	NA	NA	NA
HILIC-QTOF MS/MS	7.63_1030.81		1030.81	NA	7.63	NA	NA	5	ESI (-)		NA	NA	NA	NA
HILIC-QTOF MS/MS	7.63_498.90		498.9	NA	7.64	NA	NA	5	ESI(+)		NA	NA	NA	NA
HILIC-QTOF MS/MS	7.63_838.84		838.837	NA	7.63	NA	NA	5	ESI(+)		NA	NA	NA	NA
HILIC-QTOF MS/MS	7.63_962.83		962.826	NA	7.63	NA	NA	5	ESI (-)		NA	NA	NA	NA
HILIC-QTOF MS/MS	7.64_1178.78		1178.78	NA	7.65	NA	NA	5	ESI(+)		NA	NA	NA	NA
HILIC-QTOF MS/MS	7.64_182.08		182.079	NA	7.64	NA	NA	5	ESI(+)		NA	NA	NA	NA
HILIC-QTOF MS/MS	7.64_566.89		566.886	NA	7.64	NA	NA	5	ESI(+)		NA	NA	NA	NA
HILIC-QTOF MS/MS	7.64_634.87		634.873	NA	7.64	NA	NA	5	ESI(+)		NA	NA	NA	NA
HILIC-QTOF MS/MS	7.64_702.87		702.869	NA	7.64	NA	NA	5	ESI(+)		NA	NA	NA	NA
HILIC-QTOF MS/MS	7.64_89.02		89.0246	NA	7.64	NA	NA	5	ESI (-)		NA	NA	NA	NA
HILIC-QTOF MS/MS	7.65_1042.80		1042.8	NA	7.65	NA	NA	5	ESI(+)		NA	NA	NA	NA
HILIC-QTOF MS/MS	7.65_1200.78		1200.78	NA	7.65	NA	NA	5	ESI (-)		NA	NA	NA	NA
HILIC-QTOF MS/MS	7.65_184.09		184.095	NA	7.65	NA	NA	5	ESI(+)		NA	NA	NA	NA
HILIC-QTOF MS/MS	7.65_196.02		196.023	NA	7.65	NA	NA	5	ESI (-)		NA	NA	NA	NA
HILIC-QTOF MS/MS	7.65_838.85		838.846	NA	7.65	NA	NA	5	ESI(+)		NA	NA	NA	NA
HILIC-QTOF MS/MS	7.65_906.83		906.826	NA	7.65	NA	NA	5	ESI(+)		NA	NA	NA	NA
HILIC-QTOF MS/MS	7.65_974.82		974.816	NA	7.65	NA	NA	5	ESI(+)		NA	NA	NA	NA
HILIC-QTOF MS/MS	7.66_1064.81		1064.81	NA	7.66	NA	NA	5	ESI (-)		NA	NA	NA	NA
HILIC-QTOF MS/MS	7.66_1110.80		1110.8	NA	7.66	NA	NA	5	ESI(+)		NA	NA	NA	NA
HILIC-QTOF MS/MS	7.66_1268.77		1268.77	NA	7.66	NA	NA	5	ESI (-)		NA	NA	NA	NA
HILIC-QTOF MS/MS	7.66_316.95		316.948	NA	7.66	NA	NA	5	ESI (-)		NA	NA	NA	NA
HILIC-QTOF MS/MS	7.66_384.94		384.935	NA	7.66	NA	NA	5	ESI (-)		NA	NA	NA	NA
HILIC-QTOF MS/MS	7.66_391.08		391.077	NA	7.66	NA	NA	5	ESI(+)		NA	NA	NA	NA
HILIC-QTOF MS/MS	7.66_452.92		452.923	NA	7.66	NA	NA	5	ESI (-)		NA	NA	NA	NA
HILIC-QTOF MS/MS	7.66_520.91		520.91	NA	7.66	NA	NA	5	ESI (-)		NA	NA	NA	NA
HILIC-QTOF MS/MS	7.66_588.90		588.898	NA	7.66	NA	NA	5	ESI (-)		NA	NA	NA	NA
HILIC-QTOF MS/MS	7.66_656.88		656.885	NA	7.66	NA	NA	5	ESI (-)		NA	NA	NA	NA
HILIC-QTOF MS/MS	7.66_724.87		724.872	NA	7.66	NA	NA	5	ESI (-)		NA	NA	NA	NA
HILIC-QTOF MS/MS	7.66_758.86		758.865	NA	7.66	NA	NA	5	ESI (-)		NA	NA	NA	NA
HILIC-QTOF MS/MS	7.66_826.85		826.852	NA	7.66	NA	NA	5	ESI (-)		NA	NA	NA	NA
HILIC-QTOF MS/MS	7.66_860.85		860.846	NA	7.66	NA	NA	5	ESI (-)		NA	NA	NA	NA
HILIC-QTOF MS/MS	7.66_894.84		894.84	NA	7.66	NA	NA	5	ESI (-)		NA	NA	NA	NA
HILIC-QTOF MS/MS	7.66_928.83		928.832	NA	7.66	NA	NA	5	ESI (-)		NA	NA	NA	NA
HILIC-QTOF MS/MS	7.66_996.82		996.819	NA	7.66	NA	NA	5	ESI (-)		NA	NA	NA	NA
HILIC-QTOF MS/MS	7.67_1132.79		1132.79	NA	7.67	NA	NA	5	ESI (-)		NA	NA	NA	NA
HILIC-QTOF MS/MS	7.67_1246.75		1246.75	NA	7.67	NA	NA	5	ESI(+)		NA	NA	NA	NA
HILIC-QTOF MS/MS	7.67_180.97		180.973	NA	7.67	NA	NA	5	ESI (-)		NA	NA	NA	NA
HILIC-QTOF MS/MS	7.67_203.05		203.053	NA	7.67	NA	NA	5	ESI(+)		NA	NA	NA	NA
HILIC-QTOF MS/MS	7.67_294.94		294.94	NA	7.67	NA	NA	5	ESI(+)		NA	NA	NA	NA
HILIC-QTOF MS/MS	7.68_1076.80		1076.8	NA	7.68	NA	NA	5	ESI(+)		NA	NA	NA	NA
HILIC-QTOF MS/MS	7.68_1382.74		1382.74	NA	7.68	NA	NA	5	ESI(+)		NA	NA	NA	NA
HILIC-QTOF MS/MS	7.68_226.95		226.952	NA	7.69	NA	NA	5	ESI(+)		NA	NA	NA	NA
HILIC-QTOF MS/MS	7.68_228.96		228.956	NA	7.68	NA	NA	5	ESI(+)		NA	NA	NA	NA
HILIC-QTOF MS/MS	7.68_362.93		362.928	NA	7.68	NA	NA	5	ESI(+)		NA	NA	NA	NA
HILIC-QTOF MS/MS	7.68_736.86		736.858	NA	7.68	NA	NA	5	ESI(+)		NA	NA	NA	NA
HILIC-QTOF MS/MS	7.69_1008.81		1008.81	NA	7.69	NA	NA	5	ESI(+)		NA	NA	NA	NA
HILIC-QTOF MS/MS	7.69_1110.78		1110.78	NA	7.69	NA	NA	5	ESI(+)		NA	NA	NA	NA
HILIC-QTOF MS/MS	7.69_1178.77		1178.77	NA	7.69	NA	NA	5	ESI(+)		NA	NA	NA	NA
HILIC-QTOF MS/MS	7.69_430.92		430.916	NA	7.69	NA	NA	5	ESI(+)		NA	NA	NA	NA
HILIC-QTOF MS/MS	7.69_770.85		770.854	NA	7.69	NA	NA	5	ESI(+)		NA	NA	NA	NA
HILIC-QTOF MS/MS	7.69_838.84		838.838	NA	7.69	NA	NA	5	ESI(+)		NA	NA	NA	NA
HILIC-QTOF MS/MS	7.69_940.82		940.821	NA	7.69	NA	NA	5	ESI(+)		NA	NA	NA	NA
HILIC-QTOF MS/MS	7.70_1246.76		1246.76	NA	7.7	NA	NA	5	ESI(+)		NA	NA	NA	NA
HILIC-QTOF MS/MS	7.70_1450.73		1450.73	NA	7.7	NA	NA	5	ESI(+)		NA	NA	NA	NA
HILIC-QTOF MS/MS	7.70_771.85		771.855	NA	7.7	NA	NA	5	ESI(+)		NA	NA	NA	NA
HILIC-QTOF MS/MS	7.70_90.98		90.9767	NA	7.7	NA	NA	5	ESI(+)		NA	NA	NA	NA
HILIC-QTOF MS/MS	7.71_792.86		792.858	NA	7.71	NA	NA	5	ESI (-)		NA	NA	NA	NA
HILIC-QTOF MS/MS	7.72_1008.82		1008.82	NA	7.72	NA	NA	5	ESI(+)		NA	NA	NA	NA
HILIC-QTOF MS/MS	7.72_1314.75		1314.75	NA	7.72	NA	NA	5	ESI(+)		NA	NA	NA	NA
HILIC-QTOF MS/MS	7.72_158.96		158.962	NA	7.72	NA	NA	5	ESI(+)		NA	NA	NA	NA
HILIC-QTOF MS/MS	7.72_770.86		770.859	NA	7.73	NA	NA	5	ESI(+)		NA	NA	NA	NA
HILIC-QTOF MS/MS	7.72_804.84		804.844	NA	7.72	NA	NA	5	ESI(+)		NA	NA	NA	NA
HILIC-QTOF MS/MS	7.72_839.84		839.838	NA	7.72	NA	NA	5	ESI(+)		NA	NA	NA	NA
HILIC-QTOF MS/MS	7.72_85.03		85.0296	NA	7.72	NA	NA	5	ESI (-)		NA	NA	NA	NA
HILIC-QTOF MS/MS	7.72_906.83		906.825	NA	7.72	NA	NA	5	ESI(+)		NA	NA	NA	NA
HILIC-QTOF MS/MS	7.73_1042.80		1042.8	NA	7.73	NA	NA	5	ESI(+)		NA	NA	NA	NA
HILIC-QTOF MS/MS	7.73_1382.74		1382.74	NA	7.73	NA	NA	5	ESI(+)		NA	NA	NA	NA
HILIC-QTOF MS/MS	7.73_184.09		184.094	NA	7.73	NA	NA	5	ESI(+)		NA	NA	NA	NA
HILIC-QTOF MS/MS	7.73_566.89		566.889	NA	7.73	NA	NA	5	ESI(+)		NA	NA	NA	NA
HILIC-QTOF MS/MS	7.73_634.88		634.877	NA	7.73	NA	NA	5	ESI(+)		NA	NA	NA	NA
HILIC-QTOF MS/MS	7.73_702.86		702.862	NA	7.73	NA	NA	5	ESI(+)		NA	NA	NA	NA
HILIC-QTOF MS/MS	7.73_872.84		872.837	NA	7.73	NA	NA	5	ESI(+)		NA	NA	NA	NA
HILIC-QTOF MS/MS	7.73_974.81		974.812	NA	7.73	NA	NA	5	ESI(+)		NA	NA	NA	NA
HILIC-QTOF MS/MS	7.74_367.11		367.105	NA	7.74	NA	NA	5	ESI (-)		NA	NA	NA	NA
HILIC-QTOF MS/MS	7.75_113.02		113.025	NA	7.75	NA	NA	5	ESI (-)		NA	NA	NA	NA
HILIC-QTOF MS/MS	7.76_294.94		294.939	NA	7.77	NA	NA	5	ESI(+)		NA	NA	NA	NA
HILIC-QTOF MS/MS	7.76_804.85		804.851	NA	7.77	NA	NA	5	ESI(+)		NA	NA	NA	NA
HILIC-QTOF MS/MS	7.77_362.93		362.928	NA	7.77	NA	NA	5	ESI(+)		NA	NA	NA	NA
HILIC-QTOF MS/MS	7.78_174.01		174.013	NA	7.78	NA	NA	5	ESI(+)		NA	NA	NA	NA
HILIC-QTOF MS/MS	7.78_203.05		203.054	NA	7.78	NA	NA	5	ESI(+)		NA	NA	NA	NA
HILIC-QTOF MS/MS	7.78_226.95		226.953	NA	7.78	NA	NA	5	ESI(+)		NA	NA	NA	NA
HILIC-QTOF MS/MS	7.78_309.99		309.989	NA	7.78	NA	NA	5	ESI(+)		NA	NA	NA	NA
HILIC-QTOF MS/MS	7.79_184.09		184.094	NA	7.79	NA	NA	5	ESI(+)		NA	NA	NA	NA
HILIC-QTOF MS/MS	7.79_245.08		245.076	NA	7.8	NA	NA	5	ESI(+)		NA	NA	NA	NA
HILIC-QTOF MS/MS	7.80_215.03		215.033	NA	7.8	NA	NA	5	ESI (-)		NA	NA	NA	NA
HILIC-QTOF MS/MS	7.80_225.03		225.034	NA	7.8	NA	NA	5	ESI(+)		NA	NA	NA	NA
HILIC-QTOF MS/MS	7.86_217.03		217.03	NA	7.86	NA	NA	5	ESI (-)		NA	NA	NA	NA
HILIC-QTOF MS/MS	7.87_215.03		215.033	NA	7.87	NA	NA	5	ESI (-)		NA	NA	NA	NA
HILIC-QTOF MS/MS	7.89_267.08		267.083	NA	7.89	NA	NA	5	ESI (-)		NA	NA	NA	NA
HILIC-QTOF MS/MS	7.90_140.07		140.068	NA	7.9	NA	NA	5	ESI(+)		NA	NA	NA	NA
HILIC-QTOF MS/MS	7.90_257.05		257.055	NA	7.9	NA	NA	5	ESI (-)		NA	NA	NA	NA
HILIC-QTOF MS/MS	7.91_187.11		187.114	NA	7.91	NA	NA	5	ESI(+)		NA	NA	NA	NA
HILIC-QTOF MS/MS	7.92_217.03		217.03	NA	7.93	NA	NA	5	ESI (-)		NA	NA	NA	NA
HILIC-QTOF MS/MS	7.93_215.03		215.033	NA	7.93	NA	NA	5	ESI (-)		NA	NA	NA	NA
HILIC-QTOF MS/MS	7.96_140.07		140.069	NA	7.96	NA	NA	5	ESI(+)		NA	NA	NA	NA
HILIC-QTOF MS/MS	7.97_179.03		179.035	NA	7.97	NA	NA	5	ESI(+)		NA	NA	NA	NA
HILIC-QTOF MS/MS	7.97_198.05		198.049	NA	7.98	NA	NA	5	ESI (-)		NA	NA	NA	NA
HILIC-QTOF MS/MS	7.97_245.07		245.075	NA	7.97	NA	NA	5	ESI(+)		NA	NA	NA	NA
HILIC-QTOF MS/MS	7.99_210.09		210.088	NA	7.99	NA	NA	5	ESI (-)		NA	NA	NA	NA
HILIC-QTOF MS/MS	7.99_261.03		261.028	NA	7.99	NA	NA	5	ESI (-)		NA	NA	NA	NA
HILIC-QTOF MS/MS	7.99_293.05		293.049	NA	7.99	NA	NA	5	ESI (-)		NA	NA	NA	NA
HILIC-QTOF MS/MS	8.00_105.02		105.02	NA	8	NA	NA	5	ESI (-)		NA	NA	NA	NA
HILIC-QTOF MS/MS	8.00_113.02		113.024	NA	8	NA	NA	5	ESI (-)		NA	NA	NA	NA
HILIC-QTOF MS/MS	8.00_149.05		149.046	NA	8	NA	NA	5	ESI (-)		NA	NA	NA	NA
HILIC-QTOF MS/MS	8.00_187.11		187.113	NA	8	NA	NA	5	ESI(+)		NA	NA	NA	NA
HILIC-QTOF MS/MS	8.00_89.02		89.0243	NA	8	NA	NA	5	ESI (-)		NA	NA	NA	NA
HILIC-QTOF MS/MS	8.01_135.03		135.03	NA	8.01	NA	NA	5	ESI (-)		NA	NA	NA	NA
HILIC-QTOF MS/MS	8.01_307.07		307.067	NA	8.01	NA	NA	5	ESI (-)		NA	NA	NA	NA
HILIC-QTOF MS/MS	8.01_357.11		357.115	NA	8.01	NA	NA	5	ESI (-)		NA	NA	NA	NA
HILIC-QTOF MS/MS	8.02_215.03		215.033	NA	8.02	NA	NA	5	ESI (-)		NA	NA	NA	NA
HILIC-QTOF MS/MS	8.02_245.08		245.078	NA	8.02	NA	NA	5	ESI (-)		NA	NA	NA	NA
HILIC-QTOF MS/MS	8.02_267.08		267.084	NA	8.02	NA	NA	5	ESI (-)		NA	NA	NA	NA
HILIC-QTOF MS/MS	8.02_327.10		327.104	NA	8.02	NA	NA	5	ESI (-)		NA	NA	NA	NA
HILIC-QTOF MS/MS	8.02_347.07		347.075	NA	8.02	NA	NA	5	ESI (-)		NA	NA	NA	NA
HILIC-QTOF MS/MS	8.03_257.05		257.055	NA	8.03	NA	NA	5	ESI (-)		NA	NA	NA	NA
HILIC-QTOF MS/MS	8.03_259.05		259.052	NA	8.03	NA	NA	5	ESI (-)		NA	NA	NA	NA
HILIC-QTOF MS/MS	8.05_285.13		285.13	NA	8.05	NA	NA	5	ESI(+)		NA	NA	NA	NA
HILIC-QTOF MS/MS	8.05_288.15		288.148	NA	8.06	NA	NA	5	ESI(+)		NA	NA	NA	NA
HILIC-QTOF MS/MS	8.05_416.20		416.197	NA	8.05	NA	NA	5	ESI(+)		NA	NA	NA	NA
HILIC-QTOF MS/MS	8.05_419.22		419.217	NA	8.05	NA	NA	5	ESI(+)		NA	NA	NA	NA
HILIC-QTOF MS/MS	8.05_422.24		422.237	NA	8.05	NA	NA	5	ESI(+)		NA	NA	NA	NA
HILIC-QTOF MS/MS	8.06_249.16		249.158	NA	8.06	NA	NA	5	ESI(+)		NA	NA	NA	NA
HILIC-QTOF MS/MS	8.06_266.17		266.165	NA	8.06	NA	NA	5	ESI(+)		NA	NA	NA	NA
HILIC-QTOF MS/MS	8.06_307.11		307.11	NA	8.06	NA	NA	5	ESI(+)		NA	NA	NA	NA
HILIC-QTOF MS/MS	8.06_310.13		310.13	NA	8.06	NA	NA	5	ESI(+)		NA	NA	NA	NA
HILIC-QTOF MS/MS	8.06_438.18		438.18	NA	8.06	NA	NA	5	ESI(+)		NA	NA	NA	NA
HILIC-QTOF MS/MS	8.06_441.20		441.2	NA	8.06	NA	NA	5	ESI(+)		NA	NA	NA	NA
HILIC-QTOF MS/MS	8.06_444.22		444.216	NA	8.06	NA	NA	5	ESI(+)		NA	NA	NA	NA
HILIC-QTOF MS/MS	8.06_460.16		460.163	NA	8.06	NA	NA	5	ESI(+)		NA	NA	NA	NA
HILIC-QTOF MS/MS	8.06_463.18		463.183	NA	8.06	NA	NA	5	ESI(+)		NA	NA	NA	NA
HILIC-QTOF MS/MS	8.07_136.05		136.049	NA	8.07	NA	NA	5	ESI(+)		NA	NA	NA	NA
HILIC-QTOF MS/MS	8.07_176.04		176.042	NA	8.07	NA	NA	5	ESI(+)		NA	NA	NA	NA
HILIC-QTOF MS/MS	8.07_212.10		212.103	NA	8.07	NA	NA	5	ESI(+)		NA	NA	NA	NA
HILIC-QTOF MS/MS	8.07_215.03		215.033	NA	8.07	NA	NA	5	ESI (-)		NA	NA	NA	NA
HILIC-QTOF MS/MS	8.07_217.03		217.03	NA	8.07	NA	NA	5	ESI (-)		NA	NA	NA	NA
HILIC-QTOF MS/MS	8.07_329.09		329.092	NA	8.07	NA	NA	5	ESI(+)		NA	NA	NA	NA
HILIC-QTOF MS/MS	8.08_138.04		138.045	NA	8.08	NA	NA	5	ESI(+)		NA	NA	NA	NA
HILIC-QTOF MS/MS	8.08_293.05		293.049	NA	8.08	NA	NA	5	ESI (-)		NA	NA	NA	NA
HILIC-QTOF MS/MS	8.10_220.07		220.07	NA	8.1	NA	NA	5	ESI(+)		NA	NA	NA	NA
HILIC-QTOF MS/MS	8.10_376.14		376.144	NA	8.1	NA	NA	5	ESI(+)		NA	NA	NA	NA
HILIC-QTOF MS/MS	8.10_379.16		379.165	NA	8.1	NA	NA	5	ESI(+)		NA	NA	NA	NA
HILIC-QTOF MS/MS	8.11_245.07		245.075	NA	8.11	NA	NA	5	ESI(+)		NA	NA	NA	NA
HILIC-QTOF MS/MS	8.12_215.03		215.033	NA	8.12	NA	NA	5	ESI (-)		NA	NA	NA	NA
HILIC-QTOF MS/MS	8.12_275.05		275.053	NA	8.12	NA	NA	5	ESI (-)		NA	NA	NA	NA
HILIC-QTOF MS/MS	8.14_132.08		132.077	NA	8.14	NA	NA	5	ESI(+)		NA	NA	NA	NA
HILIC-QTOF MS/MS	8.14_154.06		154.059	NA	8.14	NA	NA	5	ESI(+)		NA	NA	NA	NA
HILIC-QTOF MS/MS	8.17_105.02		105.019	NA	8.17	NA	NA	5	ESI (-)		NA	NA	NA	NA
HILIC-QTOF MS/MS	8.17_281.13		281.125	NA	8.17	NA	NA	5	ESI (-)		NA	NA	NA	NA
HILIC-QTOF MS/MS	8.17_293.05		293.049	NA	8.17	NA	NA	5	ESI (-)		NA	NA	NA	NA
HILIC-QTOF MS/MS	8.18_149.05		149.045	NA	8.18	NA	NA	5	ESI (-)		NA	NA	NA	NA
HILIC-QTOF MS/MS	8.18_179.06		179.056	NA	8.18	NA	NA	5	ESI (-)		NA	NA	NA	NA
HILIC-QTOF MS/MS	8.18_251.09		251.091	NA	8.18	NA	NA	5	ESI (-)		NA	NA	NA	NA
HILIC-QTOF MS/MS	8.18_258.98		258.979	NA	8.18	NA	NA	5	ESI (-)		NA	NA	NA	NA
HILIC-QTOF MS/MS	8.18_264.12		264.123	NA	8.18	NA	NA	5	ESI (-)		NA	NA	NA	NA
HILIC-QTOF MS/MS	8.18_303.15		303.146	NA	8.18	NA	NA	5	ESI (-)		NA	NA	NA	NA
HILIC-QTOF MS/MS	8.19_135.03		135.03	NA	8.19	NA	NA	5	ESI (-)		NA	NA	NA	NA
HILIC-QTOF MS/MS	8.19_138.97		138.971	NA	8.19	NA	NA	5	ESI (-)		NA	NA	NA	NA
HILIC-QTOF MS/MS	8.19_163.02		163.022	NA	8.19	NA	NA	5	ESI (-)		NA	NA	NA	NA
HILIC-QTOF MS/MS	8.19_279.05		279.054	NA	8.19	NA	NA	5	ESI (-)		NA	NA	NA	NA
HILIC-QTOF MS/MS	8.19_281.10		281.101	NA	8.19	NA	NA	5	ESI (-)		NA	NA	NA	NA
HILIC-QTOF MS/MS	8.19_347.07		347.074	NA	8.19	NA	NA	5	ESI (-)		NA	NA	NA	NA
HILIC-QTOF MS/MS	8.19_94.98		94.9811	NA	8.19	NA	NA	5	ESI (-)		NA	NA	NA	NA
HILIC-QTOF MS/MS	8.20_245.07		245.073	NA	8.2	NA	NA	5	ESI(+)		NA	NA	NA	NA
HILIC-QTOF MS/MS	8.22_129.07		129.065	NA	8.22	NA	NA	5	ESI(+)		NA	NA	NA	NA
HILIC-QTOF MS/MS	8.23_293.05		293.049	NA	8.23	NA	NA	5	ESI (-)		NA	NA	NA	NA
HILIC-QTOF MS/MS	8.24_283.14		283.139	NA	8.24	NA	NA	5	ESI(+)		NA	NA	NA	NA
HILIC-QTOF MS/MS	8.24_305.12		305.122	NA	8.24	NA	NA	5	ESI(+)		NA	NA	NA	NA
HILIC-QTOF MS/MS	8.25_132.07		132.075	NA	8.25	NA	NA	5	ESI(+)		NA	NA	NA	NA
HILIC-QTOF MS/MS	8.25_245.07		245.075	NA	8.25	NA	NA	5	ESI(+)		NA	NA	NA	NA
HILIC-QTOF MS/MS	8.25_280.14		280.137	NA	8.25	NA	NA	5	ESI(+)		NA	NA	NA	NA
HILIC-QTOF MS/MS	8.26_335.09		335.095	NA	8.26	NA	NA	5	ESI(+)		NA	NA	NA	NA
HILIC-QTOF MS/MS	8.26_406.13		406.131	NA	8.26	NA	NA	5	ESI(+)		NA	NA	NA	NA
HILIC-QTOF MS/MS	8.27_215.03		215.032	NA	8.27	NA	NA	5	ESI (-)		NA	NA	NA	NA
HILIC-QTOF MS/MS	8.29_105.02		105.019	NA	8.29	NA	NA	5	ESI (-)		NA	NA	NA	NA
HILIC-QTOF MS/MS	8.32_135.03		135.03	NA	8.32	NA	NA	5	ESI (-)		NA	NA	NA	NA
HILIC-QTOF MS/MS	8.32_224.11		224.114	NA	8.32	NA	NA	5	ESI(+)		NA	NA	NA	NA
HILIC-QTOF MS/MS	8.35_204.04		204.045	NA	8.35	NA	NA	5	ESI(+)		NA	NA	NA	NA
HILIC-QTOF MS/MS	8.35_293.05		293.049	NA	8.35	NA	NA	5	ESI (-)		NA	NA	NA	NA
HILIC-QTOF MS/MS	8.36_290.09		290.088	NA	8.36	NA	NA	5	ESI (-)		NA	NA	NA	NA
HILIC-QTOF MS/MS	8.37_247.13		247.127	NA	8.37	NA	NA	5	ESI(+)		NA	NA	NA	NA
HILIC-QTOF MS/MS	8.39_202.07		202.068	NA	8.39	NA	NA	5	ESI(+)		NA	NA	NA	NA
HILIC-QTOF MS/MS	8.39_245.07		245.075	NA	8.39	NA	NA	5	ESI(+)		NA	NA	NA	NA
HILIC-QTOF MS/MS	8.39_381.15		381.149	NA	8.39	NA	NA	5	ESI(+)		NA	NA	NA	NA
HILIC-QTOF MS/MS	8.40_275.05		275.054	NA	8.4	NA	NA	5	ESI (-)		NA	NA	NA	NA
HILIC-QTOF MS/MS	8.41_406.13		406.133	NA	8.42	NA	NA	5	ESI(+)		NA	NA	NA	NA
HILIC-QTOF MS/MS	8.43_224.11		224.112	NA	8.43	NA	NA	5	ESI(+)		NA	NA	NA	NA
HILIC-QTOF MS/MS	8.44_132.08		132.078	NA	8.44	NA	NA	5	ESI(+)		NA	NA	NA	NA
HILIC-QTOF MS/MS	8.44_274.09		274.092	NA	8.44	NA	NA	5	ESI(+)		NA	NA	NA	NA
HILIC-QTOF MS/MS	8.44_314.09		314.086	NA	8.44	NA	NA	5	ESI(+)		NA	NA	NA	NA
HILIC-QTOF MS/MS	8.45_293.05		293.049	NA	8.45	NA	NA	5	ESI (-)		NA	NA	NA	NA
HILIC-QTOF MS/MS	8.46_275.14		275.136	NA	8.46	NA	NA	5	ESI(+)		NA	NA	NA	NA
HILIC-QTOF MS/MS	8.47_163.02		163.023	NA	8.47	NA	NA	5	ESI (-)		NA	NA	NA	NA
HILIC-QTOF MS/MS	8.47_239.00		239.003	NA	8.47	NA	NA	5	ESI (-)		NA	NA	NA	NA
HILIC-QTOF MS/MS	8.47_263.07		263.074	NA	8.47	NA	NA	5	ESI(+)		NA	NA	NA	NA
HILIC-QTOF MS/MS	8.47_303.08		303.08	NA	8.47	NA	NA	5	ESI (-)		NA	NA	NA	NA
HILIC-QTOF MS/MS	8.49_179.06		179.056	NA	8.49	NA	NA	5	ESI (-)		NA	NA	NA	NA
HILIC-QTOF MS/MS	8.49_203.02		203.02	NA	8.49	NA	NA	5	ESI (-)		NA	NA	NA	NA
HILIC-QTOF MS/MS	8.49_278.06		278.057	NA	8.5	NA	NA	5	ESI (-)		NA	NA	NA	NA
HILIC-QTOF MS/MS	8.49_279.05		279.054	NA	8.5	NA	NA	5	ESI (-)		NA	NA	NA	NA
HILIC-QTOF MS/MS	8.49_323.08		323.078	NA	8.49	NA	NA	5	ESI (-)		NA	NA	NA	NA
HILIC-QTOF MS/MS	8.50_109.04		109.04	NA	8.5	NA	NA	5	ESI (-)		NA	NA	NA	NA
HILIC-QTOF MS/MS	8.50_127.05		127.052	NA	8.5	NA	NA	5	ESI (-)		NA	NA	NA	NA
HILIC-QTOF MS/MS	8.50_128.04		128.036	NA	8.5	NA	NA	5	ESI (-)		NA	NA	NA	NA
HILIC-QTOF MS/MS	8.50_135.03		135.03	NA	8.5	NA	NA	5	ESI (-)		NA	NA	NA	NA
HILIC-QTOF MS/MS	8.50_213.05		213.049	NA	8.5	NA	NA	5	ESI (-)		NA	NA	NA	NA
HILIC-QTOF MS/MS	8.50_268.96		268.963	NA	8.5	NA	NA	5	ESI (-)		NA	NA	NA	NA
HILIC-QTOF MS/MS	8.50_285.99		285.989	NA	8.5	NA	NA	5	ESI (-)		NA	NA	NA	NA
HILIC-QTOF MS/MS	8.50_313.11		313.113	NA	8.5	NA	NA	5	ESI (-)		NA	NA	NA	NA
HILIC-QTOF MS/MS	8.50_331.99		331.994	NA	8.5	NA	NA	5	ESI (-)		NA	NA	NA	NA
HILIC-QTOF MS/MS	8.50_381.10		381.1	NA	8.5	NA	NA	5	ESI (-)		NA	NA	NA	NA
HILIC-QTOF MS/MS	8.50_432.06		432.058	NA	8.5	NA	NA	5	ESI (-)		NA	NA	NA	NA
HILIC-QTOF MS/MS	8.51_318.14		318.143	NA	8.51	NA	NA	5	ESI (-)		NA	NA	NA	NA
HILIC-QTOF MS/MS	8.54_239.00		239.003	NA	8.54	NA	NA	5	ESI (-)		NA	NA	NA	NA
HILIC-QTOF MS/MS	8.54_245.07		245.074	NA	8.54	NA	NA	5	ESI(+)		NA	NA	NA	NA
HILIC-QTOF MS/MS	8.54_303.08		303.082	NA	8.54	NA	NA	5	ESI (-)		NA	NA	NA	NA
HILIC-QTOF MS/MS	8.55_163.02		163.024	NA	8.55	NA	NA	5	ESI (-)		NA	NA	NA	NA
HILIC-QTOF MS/MS	8.55_264.12		264.12	NA	8.55	NA	NA	5	ESI(+)		NA	NA	NA	NA
HILIC-QTOF MS/MS	8.55_280.06		280.057	NA	8.55	NA	NA	5	ESI (-)		NA	NA	NA	NA
HILIC-QTOF MS/MS	8.55_293.05		293.05	NA	8.55	NA	NA	5	ESI (-)		NA	NA	NA	NA
HILIC-QTOF MS/MS	8.55_343.99		343.994	NA	8.55	NA	NA	5	ESI (-)		NA	NA	NA	NA
HILIC-QTOF MS/MS	8.57_135.03		135.03	NA	8.57	NA	NA	5	ESI (-)		NA	NA	NA	NA
HILIC-QTOF MS/MS	8.57_179.06		179.056	NA	8.57	NA	NA	5	ESI (-)		NA	NA	NA	NA
HILIC-QTOF MS/MS	8.57_248.06		248.059	NA	8.57	NA	NA	5	ESI (-)		NA	NA	NA	NA
HILIC-QTOF MS/MS	8.57_251.08		251.078	NA	8.57	NA	NA	5	ESI (-)		NA	NA	NA	NA
HILIC-QTOF MS/MS	8.57_275.07		275.065	NA	8.57	NA	NA	5	ESI (-)		NA	NA	NA	NA
HILIC-QTOF MS/MS	8.57_277.06		277.062	NA	8.57	NA	NA	5	ESI (-)		NA	NA	NA	NA
HILIC-QTOF MS/MS	8.57_278.06		278.057	NA	8.57	NA	NA	5	ESI (-)		NA	NA	NA	NA
HILIC-QTOF MS/MS	8.57_279.05		279.054	NA	8.57	NA	NA	5	ESI (-)		NA	NA	NA	NA
HILIC-QTOF MS/MS	8.57_316.13		316.133	NA	8.58	NA	NA	5	ESI(+)		NA	NA	NA	NA
HILIC-QTOF MS/MS	8.57_323.08		323.079	NA	8.57	NA	NA	5	ESI (-)		NA	NA	NA	NA
HILIC-QTOF MS/MS	8.57_375.13		375.125	NA	8.57	NA	NA	5	ESI (-)		NA	NA	NA	NA
HILIC-QTOF MS/MS	8.57_527.14		527.143	NA	8.57	NA	NA	5	ESI(+)		NA	NA	NA	NA
HILIC-QTOF MS/MS	8.57_75.01		75.0084	NA	8.57	NA	NA	5	ESI (-)		NA	NA	NA	NA
HILIC-QTOF MS/MS	8.58_101.07		101.071	NA	8.58	NA	NA	5	ESI(+)		NA	NA	NA	NA
HILIC-QTOF MS/MS	8.58_151.05		151.048	NA	8.58	NA	NA	5	ESI(+)		NA	NA	NA	NA
HILIC-QTOF MS/MS	8.58_152.03		152.033	NA	8.58	NA	NA	5	ESI(+)		NA	NA	NA	NA
HILIC-QTOF MS/MS	8.58_165.04		165.041	NA	8.58	NA	NA	5	ESI (-)		NA	NA	NA	NA
HILIC-QTOF MS/MS	8.58_169.06		169.059	NA	8.58	NA	NA	5	ESI(+)		NA	NA	NA	NA
HILIC-QTOF MS/MS	8.58_84.05		84.0456	NA	8.58	NA	NA	5	ESI(+)		NA	NA	NA	NA
HILIC-QTOF MS/MS	8.61_229.95		229.951	NA	8.61	NA	NA	5	ESI (-)		NA	NA	NA	NA
HILIC-QTOF MS/MS	8.61_293.05		293.049	NA	8.61	NA	NA	5	ESI (-)		NA	NA	NA	NA
HILIC-QTOF MS/MS	8.61_315.13		315.127	NA	8.61	NA	NA	5	ESI(+)		NA	NA	NA	NA
HILIC-QTOF MS/MS	8.62_185.03		185.031	NA	8.62	NA	NA	5	ESI(+)		NA	NA	NA	NA
HILIC-QTOF MS/MS	8.63_254.98		254.982	NA	8.64	NA	NA	5	ESI (-)		NA	NA	NA	NA
HILIC-QTOF MS/MS	8.64_130.05		130.051	NA	8.64	NA	NA	5	ESI(+)		NA	NA	NA	NA
HILIC-QTOF MS/MS	8.64_147.08		147.077	NA	8.64	NA	NA	5	ESI(+)		NA	NA	NA	NA
HILIC-QTOF MS/MS	8.64_183.03		183.028	NA	8.64	NA	NA	5	ESI (-)		NA	NA	NA	NA
HILIC-QTOF MS/MS	8.64_198.12		198.123	NA	8.64	NA	NA	5	ESI(+)		NA	NA	NA	NA
HILIC-QTOF MS/MS	8.64_258.11		258.111	NA	8.64	NA	NA	5	ESI(+)		NA	NA	NA	NA
HILIC-QTOF MS/MS	8.65_135.03		135.03	NA	8.65	NA	NA	5	ESI (-)		NA	NA	NA	NA
HILIC-QTOF MS/MS	8.65_163.02		163.023	NA	8.65	NA	NA	5	ESI (-)		NA	NA	NA	NA
HILIC-QTOF MS/MS	8.65_205.13		205.129	NA	8.65	NA	NA	5	ESI(+)		NA	NA	NA	NA
HILIC-QTOF MS/MS	8.65_256.09		256.093	NA	8.65	NA	NA	5	ESI(+)		NA	NA	NA	NA
HILIC-QTOF MS/MS	8.65_263.09		263.086	NA	8.66	NA	NA	5	ESI(+)		NA	NA	NA	NA
HILIC-QTOF MS/MS	8.66_179.06		179.056	NA	8.67	NA	NA	5	ESI (-)		NA	NA	NA	NA
HILIC-QTOF MS/MS	8.66_239.00		239.003	NA	8.66	NA	NA	5	ESI (-)		NA	NA	NA	NA
HILIC-QTOF MS/MS	8.66_278.06		278.057	NA	8.66	NA	NA	5	ESI (-)		NA	NA	NA	NA
HILIC-QTOF MS/MS	8.66_279.05		279.054	NA	8.67	NA	NA	5	ESI (-)		NA	NA	NA	NA
HILIC-QTOF MS/MS	8.66_323.08		323.078	NA	8.67	NA	NA	5	ESI (-)		NA	NA	NA	NA
HILIC-QTOF MS/MS	8.68_165.04		165.041	NA	8.68	NA	NA	5	ESI (-)		NA	NA	NA	NA
HILIC-QTOF MS/MS	8.69_307.08		307.084	NA	8.69	NA	NA	5	ESI (-)		NA	NA	NA	NA
HILIC-QTOF MS/MS	8.72_159.15		159.149	NA	8.72	NA	NA	5	ESI(+)		NA	NA	NA	NA
HILIC-QTOF MS/MS	8.72_169.06		169.059	NA	8.72	NA	NA	5	ESI(+)		NA	NA	NA	NA
HILIC-QTOF MS/MS	8.72_229.95		229.951	NA	8.72	NA	NA	5	ESI (-)		NA	NA	NA	NA
HILIC-QTOF MS/MS	8.74_147.08		147.076	NA	8.75	NA	NA	5	ESI(+)		NA	NA	NA	NA
HILIC-QTOF MS/MS	8.74_163.02		163.022	NA	8.74	NA	NA	5	ESI (-)		NA	NA	NA	NA
HILIC-QTOF MS/MS	8.75_278.06		278.056	NA	8.75	NA	NA	5	ESI (-)		NA	NA	NA	NA
HILIC-QTOF MS/MS	8.75_279.05		279.053	NA	8.75	NA	NA	5	ESI (-)		NA	NA	NA	NA
HILIC-QTOF MS/MS	8.75_322.08		322.083	NA	8.75	NA	NA	5	ESI (-)		NA	NA	NA	NA
HILIC-QTOF MS/MS	8.75_323.08		323.08	NA	8.75	NA	NA	5	ESI (-)		NA	NA	NA	NA
HILIC-QTOF MS/MS	8.75_467.14		467.139	NA	8.75	NA	NA	5	ESI(+)		NA	NA	NA	NA
HILIC-QTOF MS/MS	8.76_135.03		135.03	NA	8.76	NA	NA	5	ESI (-)		NA	NA	NA	NA
HILIC-QTOF MS/MS	8.76_165.04		165.041	NA	8.76	NA	NA	5	ESI (-)		NA	NA	NA	NA
HILIC-QTOF MS/MS	8.76_179.06		179.056	NA	8.76	NA	NA	5	ESI (-)		NA	NA	NA	NA
HILIC-QTOF MS/MS	8.76_205.05		205.053	NA	8.76	NA	NA	5	ESI (-)		NA	NA	NA	NA
HILIC-QTOF MS/MS	8.76_215.03		215.033	NA	8.76	NA	NA	5	ESI (-)		NA	NA	NA	NA
HILIC-QTOF MS/MS	8.76_217.03		217.03	NA	8.76	NA	NA	5	ESI (-)		NA	NA	NA	NA
HILIC-QTOF MS/MS	8.76_225.06		225.062	NA	8.76	NA	NA	5	ESI (-)		NA	NA	NA	NA
HILIC-QTOF MS/MS	8.76_273.98		273.978	NA	8.76	NA	NA	5	ESI (-)		NA	NA	NA	NA
HILIC-QTOF MS/MS	8.76_343.08		343.085	NA	8.76	NA	NA	5	ESI (-)		NA	NA	NA	NA
HILIC-QTOF MS/MS	8.76_366.11		366.108	NA	8.76	NA	NA	5	ESI (-)		NA	NA	NA	NA
HILIC-QTOF MS/MS	8.76_367.11		367.106	NA	8.76	NA	NA	5	ESI (-)		NA	NA	NA	NA
HILIC-QTOF MS/MS	8.76_75.01		75.0085	NA	8.76	NA	NA	5	ESI (-)		NA	NA	NA	NA
HILIC-QTOF MS/MS	8.77_191.06		191.056	NA	8.77	NA	NA	5	ESI (-)		NA	NA	NA	NA
HILIC-QTOF MS/MS	8.77_195.05		195.051	NA	8.77	NA	NA	5	ESI (-)		NA	NA	NA	NA
HILIC-QTOF MS/MS	8.77_223.12		223.119	NA	8.77	NA	NA	5	ESI(+)		NA	NA	NA	NA
HILIC-QTOF MS/MS	8.78_183.03		183.028	NA	8.78	NA	NA	5	ESI (-)		NA	NA	NA	NA
HILIC-QTOF MS/MS	8.78_229.95		229.952	NA	8.78	NA	NA	5	ESI (-)		NA	NA	NA	NA
HILIC-QTOF MS/MS	8.81_226.12		226.118	NA	8.81	NA	NA	5	ESI(+)		NA	NA	NA	NA
HILIC-QTOF MS/MS	8.81_229.13		229.13	NA	8.81	NA	NA	5	ESI(+)		NA	NA	NA	NA
HILIC-QTOF MS/MS	8.81_279.05		279.053	NA	8.81	NA	NA	5	ESI (-)		NA	NA	NA	NA
HILIC-QTOF MS/MS	8.81_293.05		293.049	NA	8.81	NA	NA	5	ESI (-)		NA	NA	NA	NA
HILIC-QTOF MS/MS	8.83_130.05		130.05	NA	8.83	NA	NA	5	ESI(+)		NA	NA	NA	NA
HILIC-QTOF MS/MS	8.83_147.08		147.077	NA	8.83	NA	NA	5	ESI(+)		NA	NA	NA	NA
HILIC-QTOF MS/MS	8.83_169.06		169.057	NA	8.83	NA	NA	5	ESI(+)		NA	NA	NA	NA
HILIC-QTOF MS/MS	8.83_188.18		188.176	NA	8.83	NA	NA	5	ESI(+)		NA	NA	NA	NA
HILIC-QTOF MS/MS	8.83_233.11		233.113	NA	8.83	NA	NA	5	ESI(+)		NA	NA	NA	NA
HILIC-QTOF MS/MS	8.83_252.11		252.109	NA	8.83	NA	NA	5	ESI(+)		NA	NA	NA	NA
HILIC-QTOF MS/MS	8.83_276.12		276.117	NA	8.83	NA	NA	5	ESI(+)		NA	NA	NA	NA
HILIC-QTOF MS/MS	8.84_203.05		203.053	NA	8.84	NA	NA	5	ESI(+)		NA	NA	NA	NA
HILIC-QTOF MS/MS	8.84_219.03		219.027	NA	8.84	NA	NA	5	ESI(+)		NA	NA	NA	NA
HILIC-QTOF MS/MS	8.84_383.12		383.117	NA	8.84	NA	NA	5	ESI(+)		NA	NA	NA	NA
HILIC-QTOF MS/MS	8.85_264.12		264.12	NA	8.85	NA	NA	5	ESI(+)		NA	NA	NA	NA
HILIC-QTOF MS/MS	8.86_198.10		198.102	NA	8.86	NA	NA	5	ESI(+)		NA	NA	NA	NA
HILIC-QTOF MS/MS	8.86_217.16		217.155	NA	8.86	NA	NA	5	ESI(+)		NA	NA	NA	NA
HILIC-QTOF MS/MS	8.87_291.12		291.12	NA	8.87	NA	NA	5	ESI(+)		NA	NA	NA	NA
HILIC-QTOF MS/MS	8.89_203.15		203.151	NA	8.89	NA	NA	5	ESI(+)		NA	NA	NA	NA
HILIC-QTOF MS/MS	8.92_232.13		232.13	NA	8.92	NA	NA	5	ESI(+)		NA	NA	NA	NA
HILIC-QTOF MS/MS	8.95_165.04		165.041	NA	8.95	NA	NA	5	ESI (-)		NA	NA	NA	NA
HILIC-QTOF MS/MS	8.96_147.08		147.076	NA	8.97	NA	NA	5	ESI(+)		NA	NA	NA	NA
HILIC-QTOF MS/MS	8.96_163.02		163.022	NA	8.96	NA	NA	5	ESI (-)		NA	NA	NA	NA
HILIC-QTOF MS/MS	8.96_204.15		204.151	NA	8.97	NA	NA	5	ESI(+)		NA	NA	NA	NA
HILIC-QTOF MS/MS	8.96_309.13		309.13	NA	8.96	NA	NA	5	ESI(+)		NA	NA	NA	NA
HILIC-QTOF MS/MS	8.98_168.08		168.076	NA	8.98	NA	NA	5	ESI(+)		NA	NA	NA	NA
HILIC-QTOF MS/MS	8.98_259.01		259.012	NA	8.98	NA	NA	5	ESI (-)		NA	NA	NA	NA
HILIC-QTOF MS/MS	8.99_252.11		252.108	NA	8.99	NA	NA	5	ESI(+)		NA	NA	NA	NA
HILIC-QTOF MS/MS	9.00_365.17		365.174	NA	9	NA	NA	5	ESI(+)		NA	NA	NA	NA
HILIC-QTOF MS/MS	9.01_308.10		308.098	NA	9.01	NA	NA	5	ESI (-)		NA	NA	NA	NA
HILIC-QTOF MS/MS	9.03_260.20		260.198	NA	9.03	NA	NA	5	ESI(+)		NA	NA	NA	NA
HILIC-QTOF MS/MS	9.04_294.13		294.13	NA	9.04	NA	NA	5	ESI(+)		NA	NA	NA	NA
HILIC-QTOF MS/MS	9.06_168.08		168.077	NA	9.06	NA	NA	5	ESI(+)		NA	NA	NA	NA
HILIC-QTOF MS/MS	9.08_229.95		229.952	NA	9.08	NA	NA	5	ESI (-)		NA	NA	NA	NA
HILIC-QTOF MS/MS	9.09_170.09		170.093	NA	9.09	NA	NA	5	ESI(+)		NA	NA	NA	NA
HILIC-QTOF MS/MS	9.11_311.14		311.135	NA	9.11	NA	NA	5	ESI(+)		NA	NA	NA	NA
HILIC-QTOF MS/MS	9.12_291.12		291.119	NA	9.12	NA	NA	5	ESI(+)		NA	NA	NA	NA
HILIC-QTOF MS/MS	9.12_308.11		308.108	NA	9.12	NA	NA	5	ESI (-)		NA	NA	NA	NA
HILIC-QTOF MS/MS	9.12_309.13		309.131	NA	9.12	NA	NA	5	ESI(+)		NA	NA	NA	NA
HILIC-QTOF MS/MS	9.12_331.11		331.111	NA	9.13	NA	NA	5	ESI(+)		NA	NA	NA	NA
HILIC-QTOF MS/MS	9.13_369.25		369.249	NA	9.13	NA	NA	5	ESI(+)		NA	NA	NA	NA
HILIC-QTOF MS/MS	9.14_229.95		229.951	NA	9.14	NA	NA	5	ESI (-)		NA	NA	NA	NA
HILIC-QTOF MS/MS	9.15_163.02		163.022	NA	9.15	NA	NA	5	ESI (-)		NA	NA	NA	NA
HILIC-QTOF MS/MS	9.15_307.11		307.115	NA	9.15	NA	NA	5	ESI (-)		NA	NA	NA	NA
HILIC-QTOF MS/MS	9.15_552.19		552.19	NA	9.15	NA	NA	5	ESI(+)		NA	NA	NA	NA
HILIC-QTOF MS/MS	9.17_135.03		135.03	NA	9.17	NA	NA	5	ESI (-)		NA	NA	NA	NA
HILIC-QTOF MS/MS	9.17_191.06		191.056	NA	9.17	NA	NA	5	ESI (-)		NA	NA	NA	NA
HILIC-QTOF MS/MS	9.18_278.06		278.057	NA	9.18	NA	NA	5	ESI (-)		NA	NA	NA	NA
HILIC-QTOF MS/MS	9.19_183.03		183.028	NA	9.19	NA	NA	5	ESI (-)		NA	NA	NA	NA
HILIC-QTOF MS/MS	9.19_279.05		279.053	NA	9.19	NA	NA	5	ESI (-)		NA	NA	NA	NA
HILIC-QTOF MS/MS	9.20_168.08		168.077	NA	9.2	NA	NA	5	ESI(+)		NA	NA	NA	NA
HILIC-QTOF MS/MS	9.20_170.09		170.092	NA	9.2	NA	NA	5	ESI(+)		NA	NA	NA	NA
HILIC-QTOF MS/MS	9.20_367.18		367.183	NA	9.2	NA	NA	5	ESI(+)		NA	NA	NA	NA
HILIC-QTOF MS/MS	9.21_239.00		239.003	NA	9.21	NA	NA	5	ESI (-)		NA	NA	NA	NA
HILIC-QTOF MS/MS	9.21_291.12		291.118	NA	9.21	NA	NA	5	ESI(+)		NA	NA	NA	NA
HILIC-QTOF MS/MS	9.21_299.17		299.173	NA	9.21	NA	NA	5	ESI(+)		NA	NA	NA	NA
HILIC-QTOF MS/MS	9.21_309.13		309.129	NA	9.21	NA	NA	5	ESI(+)		NA	NA	NA	NA
HILIC-QTOF MS/MS	9.21_311.13		311.133	NA	9.22	NA	NA	5	ESI(+)		NA	NA	NA	NA
HILIC-QTOF MS/MS	9.22_309.06		309.063	NA	9.22	NA	NA	5	ESI (-)		NA	NA	NA	NA
HILIC-QTOF MS/MS	9.23_165.04		165.041	NA	9.23	NA	NA	5	ESI (-)		NA	NA	NA	NA
HILIC-QTOF MS/MS	9.23_331.11		331.112	NA	9.23	NA	NA	5	ESI(+)		NA	NA	NA	NA
HILIC-QTOF MS/MS	9.24_183.03		183.028	NA	9.24	NA	NA	5	ESI (-)		NA	NA	NA	NA
HILIC-QTOF MS/MS	9.24_189.16		189.16	NA	9.24	NA	NA	5	ESI(+)		NA	NA	NA	NA
HILIC-QTOF MS/MS	9.24_195.05		195.051	NA	9.24	NA	NA	5	ESI (-)		NA	NA	NA	NA
HILIC-QTOF MS/MS	9.25_273.11		273.106	NA	9.25	NA	NA	5	ESI(+)		NA	NA	NA	NA
HILIC-QTOF MS/MS	9.25_351.16		351.158	NA	9.25	NA	NA	5	ESI(+)		NA	NA	NA	NA
HILIC-QTOF MS/MS	9.26_163.02		163.023	NA	9.26	NA	NA	5	ESI (-)		NA	NA	NA	NA
HILIC-QTOF MS/MS	9.26_246.18		246.182	NA	9.26	NA	NA	5	ESI(+)		NA	NA	NA	NA
HILIC-QTOF MS/MS	9.27_239.00		239.004	NA	9.27	NA	NA	5	ESI (-)		NA	NA	NA	NA
HILIC-QTOF MS/MS	9.27_367.18		367.183	NA	9.27	NA	NA	5	ESI(+)		NA	NA	NA	NA
HILIC-QTOF MS/MS	9.28_229.95		229.951	NA	9.28	NA	NA	5	ESI (-)		NA	NA	NA	NA
HILIC-QTOF MS/MS	9.29_260.20		260.197	NA	9.29	NA	NA	5	ESI(+)		NA	NA	NA	NA
HILIC-QTOF MS/MS	9.29_310.13		310.127	NA	9.29	NA	NA	5	ESI(+)		NA	NA	NA	NA
HILIC-QTOF MS/MS	9.29_422.20		422.197	NA	9.29	NA	NA	5	ESI(+)		NA	NA	NA	NA
HILIC-QTOF MS/MS	9.30_130.09		130.086	NA	9.3	NA	NA	5	ESI(+)		NA	NA	NA	NA
HILIC-QTOF MS/MS	9.31_161.13		161.128	NA	9.31	NA	NA	5	ESI(+)		NA	NA	NA	NA
HILIC-QTOF MS/MS	9.33_156.08		156.077	NA	9.33	NA	NA	5	ESI(+)		NA	NA	NA	NA
HILIC-QTOF MS/MS	9.33_165.04		165.04	NA	9.33	NA	NA	5	ESI (-)		NA	NA	NA	NA
HILIC-QTOF MS/MS	9.33_255.15		255.145	NA	9.33	NA	NA	5	ESI(+)		NA	NA	NA	NA
HILIC-QTOF MS/MS	9.33_294.13		294.13	NA	9.33	NA	NA	5	ESI(+)		NA	NA	NA	NA
HILIC-QTOF MS/MS	9.39_135.03		135.03	NA	9.39	NA	NA	5	ESI (-)		NA	NA	NA	NA
HILIC-QTOF MS/MS	9.40_165.04		165.041	NA	9.4	NA	NA	5	ESI (-)		NA	NA	NA	NA
HILIC-QTOF MS/MS	9.40_195.05		195.051	NA	9.4	NA	NA	5	ESI (-)		NA	NA	NA	NA
HILIC-QTOF MS/MS	9.40_205.16		205.155	NA	9.4	NA	NA	5	ESI(+)		NA	NA	NA	NA
HILIC-QTOF MS/MS	9.44_163.02		163.022	NA	9.44	NA	NA	5	ESI (-)		NA	NA	NA	NA
HILIC-QTOF MS/MS	9.46_205.16		205.157	NA	9.46	NA	NA	5	ESI(+)		NA	NA	NA	NA
HILIC-QTOF MS/MS	9.46_356.28		356.275	NA	9.46	NA	NA	5	ESI(+)		NA	NA	NA	NA
HILIC-QTOF MS/MS	9.48_154.06		154.062	NA	9.48	NA	NA	5	ESI (-)		NA	NA	NA	NA
HILIC-QTOF MS/MS	9.48_332.03		332.032	NA	9.49	NA	NA	5	ESI (-)		NA	NA	NA	NA
HILIC-QTOF MS/MS	9.49_165.04		165.041	NA	9.5	NA	NA	5	ESI (-)		NA	NA	NA	NA
HILIC-QTOF MS/MS	9.49_195.05		195.051	NA	9.49	NA	NA	5	ESI (-)		NA	NA	NA	NA
HILIC-QTOF MS/MS	9.50_260.17		260.173	NA	9.5	NA	NA	5	ESI(+)		NA	NA	NA	NA
HILIC-QTOF MS/MS	9.52_170.09		170.092	NA	9.52	NA	NA	5	ESI(+)		NA	NA	NA	NA
HILIC-QTOF MS/MS	9.52_309.13		309.128	NA	9.52	NA	NA	5	ESI(+)		NA	NA	NA	NA
HILIC-QTOF MS/MS	9.53_156.08		156.076	NA	9.53	NA	NA	5	ESI(+)		NA	NA	NA	NA
HILIC-QTOF MS/MS	9.53_163.02		163.023	NA	9.53	NA	NA	5	ESI (-)		NA	NA	NA	NA
HILIC-QTOF MS/MS	9.53_394.18		394.184	NA	9.53	NA	NA	5	ESI(+)		NA	NA	NA	NA
HILIC-QTOF MS/MS	9.55_130.09		130.087	NA	9.55	NA	NA	5	ESI(+)		NA	NA	NA	NA
HILIC-QTOF MS/MS	9.56_232.17		232.166	NA	9.56	NA	NA	5	ESI(+)		NA	NA	NA	NA
HILIC-QTOF MS/MS	9.67_165.04		165.04	NA	9.67	NA	NA	5	ESI (-)		NA	NA	NA	NA
HILIC-QTOF MS/MS	9.73_156.08		156.077	NA	9.73	NA	NA	5	ESI(+)		NA	NA	NA	NA
HILIC-QTOF MS/MS	9.73_175.12		175.119	NA	9.73	NA	NA	5	ESI(+)		NA	NA	NA	NA
HILIC-QTOF MS/MS	9.75_309.13		309.13	NA	9.75	NA	NA	5	ESI(+)		NA	NA	NA	NA
HILIC-QTOF MS/MS	9.77_337.17		337.172	NA	9.77	NA	NA	5	ESI(+)		NA	NA	NA	NA
HILIC-QTOF MS/MS	9.79_333.06		333.059	NA	9.79	NA	NA	5	ESI (-)		NA	NA	NA	NA
HILIC-QTOF MS/MS	9.81_175.12		175.119	NA	9.81	NA	NA	5	ESI(+)		NA	NA	NA	NA
HILIC-QTOF MS/MS	9.82_165.04		165.04	NA	9.82	NA	NA	5	ESI (-)		NA	NA	NA	NA
HILIC-QTOF MS/MS	9.90_96.96		96.9602	NA	9.9	NA	NA	5	ESI (-)		NA	NA	NA	NA
HILIC-QTOF MS/MS	9.91_114.99		114.989	NA	9.92	NA	NA	5	ESI (-)		NA	NA	NA	NA
HILIC-QTOF MS/MS	9.91_158.98		158.979	NA	9.92	NA	NA	5	ESI (-)		NA	NA	NA	NA
HILIC-QTOF MS/MS	9.91_160.98		160.976	NA	9.91	NA	NA	5	ESI (-)		NA	NA	NA	NA
HILIC-QTOF MS/MS	9.91_262.93		262.929	NA	9.91	NA	NA	5	ESI (-)		NA	NA	NA	NA
HILIC-QTOF MS/MS	9.91_272.96		272.959	NA	9.91	NA	NA	5	ESI (-)		NA	NA	NA	NA
HILIC-QTOF MS/MS	9.91_274.96		274.957	NA	9.91	NA	NA	5	ESI (-)		NA	NA	NA	NA
HILIC-QTOF MS/MS	9.92_309.15		309.154	NA	9.92	NA	NA	5	ESI(+)		NA	NA	NA	NA
HILIC-QTOF MS/MS	9.93_147.08		147.076	NA	9.93	NA	NA	5	ESI(+)		NA	NA	NA	NA
HILIC-QTOF MS/MS	9.93_309.13		309.131	NA	9.93	NA	NA	5	ESI(+)		NA	NA	NA	NA
HILIC-QTOF MS/MS	9.94_98.96		98.9565	NA	9.94	NA	NA	5	ESI (-)		NA	NA	NA	NA
HILIC-QTOF MS/MS	9.95_435.04		435.044	NA	9.95	NA	NA	5	ESI (-)		NA	NA	NA	NA
GC-TOF MS	phosphate	NBIIXXVUZAFLBC-UHFFFAOYSA-N	NA	314	NA	345365	85:2157.0 86:4845.0 87:5305.0 88:1544.0 89:6178.0 90:913.0 91:5486.0 92:639.0 93:1090.0 94:256.0 95:178.0 96:901.0 97:221.0 98:1216.0 99:626.0 100:3524.0 103:17906.0 104:4250.0 105:12326.0 106:1911.0 107:7514.0 108:751.0 109:2429.0 110:239.0 112:225.0 113:1044.0 114:607.0 115:23611.0 116:3246.0 117:2166.0 118:1082.0 119:15220.0 120:2183.0 121:11456.0 122:1330.0 123:5152.0 124:478.0 125:397.0 126:…	NA	NA	NA	phosphoric acid	HMDB0002142	Phosphoric acid	1004
GC-TOF MS	glutamic acid	WHUUTDBJXJRKMK-VKHMYHEASA-N	NA	246	NA	529100	85:1143.0 86:983.0 87:725.0 88:453.0 89:313.0 90:36.0 91:51.0 95:189.0 96:269.0 97:224.0 98:467.0 99:626.0 100:5243.0 101:1252.0 102:493.0 103:1043.0 104:79.0 105:259.0 108:335.0 109:58.0 110:448.0 111:44.0 112:737.0 113:669.0 114:1398.0 115:911.0 116:669.0 117:712.0 118:217.0 119:303.0 120:26.0 122:179.0 123:41.0 125:90.0 126:202.0 127:190.0 128:17149.0 129:3445.0 130:1476.0 131:1330.0 132:969.0…	NA	NA	NA	(2S)-2-aminopentanedioic acid	HMDB0000148	L-Glutamic acid	33032
GC-TOF MS	glycine	DHMQDGOQFOQNFH-UHFFFAOYSA-N	NA	248	NA	368707	85:2882.0 86:87494.0 87:10917.0 88:4018.0 89:822.0 92:65.0 93:42.0 94:27.0 95:426.0 96:50.0 97:67.0 99:1489.0 100:53029.0 101:10140.0 102:5892.0 103:928.0 105:1276.0 110:146.0 113:1787.0 114:44.0 115:2820.0 116:1864.0 117:12472.0 118:47.0 119:3422.0 122:40.0 123:85.0 125:63.0 129:156.0 130:9640.0 131:7466.0 132:862.0 133:31722.0 134:5661.0 135:2633.0 144:2949.0 145:349.0 146:1208.0 147:26782.0 14…	NA	NA	NA	2-aminoacetic acid	HMDB0000123	Glycine	750
GC-TOF MS	alanine	QNAYBMKLOCPYGJ-REOHCLBHSA-N	NA	116	NA	244189	85:3158.0 86:13644.0 87:4068.0 88:3439.0 89:983.0 90:196.0 91:253.0 93:372.0 94:6680.0 95:665.0 97:207.0 98:1020.0 99:805.0 100:24444.0 101:7141.0 102:7827.0 103:18348.0 104:1762.0 105:2019.0 107:860.0 110:602.0 112:751.0 113:917.0 114:4190.0 115:4871.0 116:395401.0 117:48488.0 118:16494.0 119:2692.0 120:172.0 127:1339.0 128:5915.0 129:862.0 130:2771.0 131:6829.0 132:2965.0 133:10359.0 134:1720.0…	NA	NA	NA	(2S)-2-aminopropanoic acid	HMDB0000161	L-Alanine	5950
GC-TOF MS	succinic acid	KDYFGRWQOYBRFD-UHFFFAOYSA-N	NA	247	NA	370608	85:303.0 87:764.0 88:359.0 89:340.0 91:55.0 92:42.0 95:84.0 98:86.0 99:324.0 101:577.0 102:330.0 103:701.0 104:172.0 105:342.0 106:78.0 107:93.0 111:30.0 113:629.0 114:213.0 115:891.0 116:1231.0 117:1124.0 118:170.0 119:320.0 120:104.0 124:22.0 126:77.0 128:196.0 129:6064.0 130:1045.0 131:1466.0 132:345.0 133:2204.0 135:234.0 136:65.0 137:16.0 138:15.0 142:39.0 143:223.0 145:378.0 147:57887.0 148…	NA	NA	NA	butanedioic acid	HMDB0000254	Succinic acid	1110
GC-TOF MS	lysine	KDXKERNSBIXSRK-YFKPBYRVSA-N	NA	317	NA	662197	85:4786.0 86:50806.0 87:6485.0 88:21649.0 89:2723.0 90:1721.0 94:1142.0 95:795.0 96:535.0 97:1150.0 98:3651.0 99:2928.0 100:47572.0 101:7430.0 102:13074.0 103:4519.0 104:946.0 106:143.0 107:120.0 108:162.0 109:304.0 110:594.0 111:231.0 112:11763.0 113:2727.0 114:12616.0 115:16345.0 116:6882.0 117:4303.0 118:1926.0 119:1449.0 120:195.0 121:379.0 123:316.0 124:795.0 125:493.0 126:4338.0 127:1011.0 …	NA	NA	NA	(2S)-2,6-diaminohexanoic acid	HMDB0000182	L-Lysine	5962
GC-TOF MS	aspartic acid	CKLJMWTZIZZHCS-REOHCLBHSA-N	NA	232	NA	480387	87:91.0 96:51.0 97:57.0 98:86.0 99:100.0 100:3071.0 101:325.0 102:140.0 103:85.0 115:76.0 117:579.0 118:67.0 129:72.0 130:177.0 132:82.0 133:399.0 134:83.0 142:92.0 147:1028.0 148:289.0 149:74.0 160:33.0 163:47.0 164:28.0 173:22.0 174:51.0 188:319.0 189:76.0 190:42.0 202:314.0 203:31.0 204:79.0 216:94.0 218:511.0 219:116.0 220:18.0 232:2572.0 233:417.0 234:183.0 235:21.0 267:39.0 291:15.0 306:42.…	NA	NA	NA	(2S)-2-aminobutanedioic acid	HMDB0000191	L-Aspartic acid	5960
GC-TOF MS	glutamine	ZDXPYRJPNDTMRX-VKHMYHEASA-N	NA	156	NA	600315	85:588.0 86:773.0 87:527.0 88:297.0 89:472.0 90:276.0 91:144.0 92:65.0 93:78.0 94:61.0 95:137.0 96:185.0 97:201.0 98:705.0 99:418.0 100:4218.0 101:1051.0 102:801.0 104:146.0 105:125.0 107:73.0 110:227.0 111:76.0 112:1090.0 113:753.0 114:2855.0 115:2580.0 116:2463.0 117:1187.0 118:279.0 119:308.0 122:34.0 124:65.0 125:100.0 126:1306.0 128:4527.0 129:1216.0 130:1701.0 131:3856.0 132:1540.0 133:2992…	NA	NA	NA	(2S)-2,5-diamino-5-oxopentanoic acid	HMDB0000641	L-Glutamine	5961
GC-TOF MS	serine	MTCFGRXMJLQNBG-REOHCLBHSA-N	NA	114	NA	508295	85:102.0 86:96.0 87:36.0 88:1.0 89:50.0 91:24.0 93:47.0 96:2.0 100:1062.0 101:49.0 102:94.0 103:56.0 114:4384.0 115:477.0 116:43.0 117:47.0 118:2.0 120:58.0 126:11.0 127:6.0 128:2.0 129:58.0 130:25.0 131:17.0 132:4.0 133:59.0 134:8.0 135:2.0 136:29.0 146:29.0 147:1314.0 148:72.0 149:75.0 151:2.0 157:15.0 158:3.0 163:1.0 165:1.0 172:284.0 173:16.0 175:2.0 181:2.0 185:1.0 188:174.0 189:28.0 191:367…	NA	NA	NA	(2S)-2-amino-3-hydroxypropanoic acid	HMDB0000187	L-Serine	5951
GC-TOF MS	methionine	FFEARJCKVFRZRR-BYPYZUCNSA-N	NA	176	NA	483560	86:209.0 87:157.0 88:89.0 92:28.0 96:49.0 98:179.0 100:943.0 101:113.0 102:175.0 103:199.0 104:109.0 105:441.0 107:31.0 114:409.0 115:107.0 117:136.0 118:21.0 122:14.0 128:6524.0 129:603.0 130:496.0 131:1184.0 132:354.0 134:118.0 144:59.0 145:49.0 146:97.0 147:486.0 148:243.0 149:200.0 151:51.0 159:53.0 160:202.0 161:47.0 162:43.0 163:30.0 164:16.0 172:30.0 174:90.0 175:14.0 176:5168.0 177:722.0 …	NA	NA	NA	(2S)-2-amino-4-methylsulfanylbutanoic acid	HMDB0000696	L-Methionine	6137
GC-TOF MS	ornithine	AHLPHDHHMVZTML-BYPYZUCNSA-N	NA	142	NA	527113	85:252.0 86:569.0 87:548.0 88:467.0 89:1118.0 90:393.0 94:104.0 95:111.0 96:181.0 97:341.0 98:542.0 99:225.0 100:4351.0 101:232.0 102:4646.0 103:662.0 104:345.0 105:178.0 106:63.0 107:181.0 108:4.0 109:6.0 110:358.0 111:16.0 112:222.0 113:200.0 114:874.0 115:3565.0 116:287.0 117:1730.0 118:380.0 119:233.0 124:193.0 125:16.0 126:683.0 128:2450.0 129:1396.0 130:1712.0 131:801.0 132:778.0 133:1042.0…	NA	NA	NA	(2S)-2,5-diaminopentanoic acid	HMDB0000214	Ornithine	6262
GC-TOF MS	tryptophan	QIVBCDIJIAJPQS-VIFPVBQESA-N	NA	202	NA	780482	86:650.0 87:425.0 89:261.0 100:3562.0 101:1584.0 102:1611.0 103:773.0 104:190.0 113:59.0 114:89.0 115:489.0 118:184.0 119:183.0 127:218.0 130:2243.0 131:264.0 132:923.0 133:652.0 144:250.0 145:420.0 146:217.0 147:2097.0 148:245.0 149:212.0 154:44.0 156:266.0 157:161.0 158:212.0 159:339.0 160:439.0 161:112.0 162:7.0 170:343.0 171:149.0 172:244.0 173:187.0 174:182.0 175:114.0 177:48.0 182:53.0 183:…	NA	NA	NA	(2S)-2-amino-3-(1H-indol-3-yl)propanoic acid	HMDB0000929	L-Tryptophan	6305
GC-TOF MS	phenylalanine	COLNVLDHVKWLRT-QMMMGPOBSA-N	NA	192	NA	537804	85:116.0 86:960.0 87:386.0 88:130.0 89:524.0 90:333.0 91:7394.0 92:957.0 93:245.0 95:80.0 97:48.0 98:130.0 99:52.0 100:9746.0 101:1177.0 102:805.0 103:1034.0 104:243.0 105:388.0 107:71.0 113:39.0 114:39.0 115:219.0 116:165.0 117:780.0 118:464.0 119:424.0 120:416.0 121:430.0 122:59.0 123:39.0 129:97.0 130:1679.0 131:1133.0 132:1341.0 133:1146.0 134:336.0 135:293.0 136:49.0 138:34.0 139:49.0 140:25…	NA	NA	NA	(2S)-2-amino-3-phenylpropanoic acid	HMDB0000159	L-Phenylalanine	6140
GC-TOF MS	tyrosine	OUYCCCASQSFEME-QMMMGPOBSA-N	NA	218	NA	671252	85:101.0 86:1059.0 87:458.0 89:659.0 90:823.0 91:1849.0 92:215.0 93:210.0 94:46.0 95:258.0 97:226.0 100:19804.0 101:2641.0 102:1366.0 103:1633.0 104:401.0 105:1066.0 107:424.0 113:79.0 115:546.0 116:116.0 117:900.0 118:715.0 119:703.0 120:181.0 121:365.0 123:63.0 124:32.0 125:60.0 128:317.0 129:136.0 130:2787.0 131:1381.0 132:2378.0 133:2406.0 135:1073.0 136:172.0 137:139.0 138:33.0 143:94.0 144:…	NA	NA	NA	(2S)-2-amino-3-(4-hydroxyphenyl)propanoic acid	HMDB0000158	L-Tyrosine	6057
GC-TOF MS	urea	XSQUKJJJFZCRTK-UHFFFAOYSA-N	NA	189	NA	334045	85:573.0 86:625.0 87:1483.0 88:245.0 89:390.0 90:503.0 91:190.0 93:83.0 96:15.0 97:359.0 98:536.0 99:13911.0 100:3959.0 101:724.0 102:910.0 109:115.0 111:1698.0 112:320.0 113:1532.0 114:1107.0 117:39.0 124:12.0 130:3751.0 132:1491.0 134:205.0 135:274.0 136:269.0 138:23.0 139:284.0 140:218.0 141:1129.0 142:224.0 143:467.0 146:2230.0 147:15807.0 148:5523.0 150:179.0 151:187.0 152:312.0 155:1919.0 1…	NA	NA	NA	urea	HMDB0000294	Urea	1176
GC-TOF MS	sucrose	CZMRCDWAGMRECN-UGDNZRGBSA-N	NA	271	NA	915139	85:319.0 87:314.0 88:197.0 89:406.0 91:85.0 92:24.0 94:41.0 97:89.0 99:203.0 100:65.0 101:688.0 102:331.0 103:8357.0 104:731.0 105:421.0 108:21.0 109:428.0 110:53.0 111:276.0 112:52.0 113:277.0 114:83.0 115:331.0 116:305.0 117:1934.0 118:199.0 119:119.0 122:42.0 124:17.0 125:110.0 127:383.0 128:152.0 129:5742.0 130:735.0 131:1008.0 132:97.0 133:1861.0 134:253.0 135:207.0 136:48.0 138:21.0 139:138…	NA	NA	NA	(2R,3R,4S,5S,6R)-2-[(2S,3S,4S,5R)-3,4-dihydroxy-2,5-bis(hydroxymethyl)oxolan-2-yl]oxy-6-(hydroxymethyl)oxane-3,4,5-triol	HMDB0000258	Sucrose	5988
GC-TOF MS	glycerol-alpha-phosphate	AWUCVROLDVIAJX-UHFFFAOYSA-N	NA	357	NA	590747	85:750.0 87:846.0 88:468.0 89:1193.0 90:82.0 91:168.0 92:114.0 93:127.0 94:26.0 95:116.0 97:212.0 98:232.0 99:483.0 101:13348.0 102:1461.0 103:9463.0 104:991.0 105:689.0 106:35.0 107:239.0 108:36.0 109:51.0 111:385.0 113:2220.0 114:284.0 115:2195.0 116:2414.0 117:2066.0 118:407.0 119:755.0 120:59.0 121:349.0 122:90.0 123:101.0 125:30.0 127:73.0 129:6764.0 130:1365.0 131:6671.0 132:512.0 133:8224.…	NA	NA	NA	2,3-dihydroxypropyl dihydrogen phosphate	HMDB0000126	Glycerol 3-phosphate	754
GC-TOF MS	uracil	ISAKRJDGNUQOIC-UHFFFAOYSA-N	NA	241	NA	385816	85:7501.0 86:34329.0 87:5443.0 88:5529.0 89:1245.0 90:1710.0 91:2717.0 92:617.0 93:270.0 94:231.0 95:475.0 96:1929.0 97:2207.0 98:3686.0 99:85531.0 100:33488.0 101:12996.0 102:3481.0 103:1997.0 104:1436.0 105:2735.0 106:983.0 107:414.0 108:869.0 109:2764.0 110:7455.0 111:1656.0 112:1145.0 113:21290.0 114:3514.0 115:2496.0 116:1970.0 117:3949.0 118:6193.0 119:1613.0 120:1089.0 121:286.0 122:287.0 …	NA	NA	NA	1H-pyrimidine-2,4-dione	HMDB0000300	Uracil	1174
GC-TOF MS	anthranilic acid	RWZYAGGXGHYGMB-UHFFFAOYSA-N	NA	266	NA	530297	87:37.0 91:179.0 92:94.0 99:36.0 100:714.0 101:106.0 106:25.0 108:38.0 110:82.0 113:374.0 114:12.0 115:160.0 116:250.0 118:627.0 119:171.0 120:139.0 126:166.0 129:201.0 130:73.0 132:140.0 133:95.0 134:722.0 135:29.0 142:59.0 143:63.0 144:74.0 146:51.0 149:244.0 150:143.0 151:45.0 152:24.0 156:29.0 157:10.0 159:56.0 160:11.0 168:8.0 170:151.0 171:118.0 172:181.0 173:57.0 174:132.0 176:136.0 178:17…	NA	NA	NA	2-aminobenzoic acid	HMDB0001123	2-Aminobenzoic acid	227
GC-TOF MS	glycerol	PEDCQBHIVMGVHV-UHFFFAOYSA-N	NA	205	NA	344466	85:1069.0 86:1979.0 87:2157.0 88:1086.0 89:5466.0 90:494.0 91:283.0 94:134.0 97:170.0 99:483.0 100:547.0 101:7688.0 102:1229.0 103:30772.0 104:2994.0 105:1697.0 106:143.0 108:135.0 109:140.0 111:130.0 112:89.0 113:993.0 114:232.0 115:2539.0 116:2329.0 117:35562.0 118:3659.0 119:3831.0 120:444.0 121:441.0 122:107.0 123:185.0 124:113.0 128:225.0 129:5116.0 130:612.0 131:6207.0 132:1094.0 133:25238.…	NA	NA	NA	propane-1,2,3-triol	HMDB0000131	Glycerol	753
GC-TOF MS	ribose	SRBFZHDQGSBBOR-SOOFDHNKSA-N	NA	217	NA	553071	85:2399.0 86:4146.0 87:4454.0 88:2826.0 89:34609.0 90:2597.0 91:2045.0 92:163.0 94:644.0 95:196.0 98:1411.0 99:4110.0 100:15150.0 101:12241.0 102:6329.0 103:304794.0 104:27717.0 105:21890.0 106:994.0 107:606.0 111:503.0 112:1835.0 113:3282.0 114:5374.0 115:4289.0 116:6441.0 117:21019.0 118:2794.0 119:3780.0 120:825.0 121:607.0 124:60.0 125:88.0 126:744.0 127:1902.0 129:28456.0 130:5612.0 131:1305…	NA	NA	NA	(3R,4R,5R)-oxane-2,3,4,5-tetrol	HMDB0000283	D-Ribose	10975657
GC-TOF MS	fumaric acid	VZCYOOQTPOCHFL-OWOJBTEDSA-N	NA	245	NA	390775	85:548.0 86:69.0 87:80.0 91:65.0 95:3.0 98:3.0 99:1019.0 100:367.0 101:132.0 102:16.0 106:51.0 108:90.0 109:6.0 110:342.0 111:15.0 112:22.0 113:317.0 114:50.0 115:339.0 117:96.0 118:146.0 123:15.0 124:26.0 126:329.0 128:72.0 130:753.0 131:100.0 132:16.0 133:591.0 135:211.0 136:56.0 140:10.0 141:129.0 142:57.0 143:926.0 144:124.0 146:48.0 147:5175.0 148:610.0 149:671.0 151:31.0 152:3.0 153:7.0 154…	NA	NA	NA	(E)-but-2-enedioic acid	HMDB0000134	Fumaric acid	444972
GC-TOF MS	leucine	ROHFNLRQFUQHCH-YFKPBYRVSA-N	NA	158	NA	346101	85:4635.0 86:3771.0 87:1723.0 88:653.0 90:216.0 92:322.0 93:257.0 94:240.0 95:264.0 96:604.0 97:648.0 98:1293.0 99:2270.0 100:16154.0 101:2483.0 102:35025.0 103:8176.0 104:1484.0 106:132.0 109:214.0 110:350.0 111:258.0 112:641.0 113:670.0 114:595.0 115:4531.0 116:6283.0 117:2966.0 118:912.0 119:1252.0 120:148.0 124:228.0 125:94.0 126:557.0 127:719.0 128:4500.0 129:1122.0 130:7269.0 131:3307.0 132…	NA	NA	NA	(2S)-2-amino-4-methylpentanoic acid	HMDB0000687	L-Leucine	6106
GC-TOF MS	putrescine	KIDHWZJUCRJVML-UHFFFAOYSA-N	NA	174	NA	588119	85:624.0 86:17614.0 87:1954.0 88:701.0 95:37.0 96:1.0 97:93.0 98:646.0 99:2310.0 100:8640.0 101:1171.0 102:973.0 103:9.0 110:382.0 111:26.0 112:811.0 113:463.0 114:1772.0 115:664.0 116:1599.0 117:894.0 118:197.0 124:16.0 125:39.0 126:2092.0 127:226.0 128:1088.0 129:243.0 130:4521.0 131:1582.0 132:862.0 140:655.0 141:77.0 142:1872.0 143:265.0 144:500.0 145:66.0 146:2422.0 153:32.0 156:175.0 158:65…	NA	NA	NA	butane-1,4-diamine	HMDB0001414	Putrescine	1045
GC-TOF MS	myo-inositol	CDAISMWEOUEBRE-UHFFFAOYSA-N	NA	305	NA	730022	85:113.0 86:491.0 87:31.0 88:19.0 89:298.0 90:43.0 95:6.0 99:170.0 100:411.0 101:320.0 102:164.0 103:3399.0 104:366.0 105:2.0 107:22.0 108:49.0 109:262.0 111:243.0 112:149.0 113:176.0 114:90.0 115:187.0 116:296.0 117:1042.0 118:228.0 119:212.0 121:1.0 123:6.0 124:38.0 125:22.0 126:73.0 127:67.0 128:163.0 129:4240.0 130:611.0 131:1566.0 132:262.0 133:3203.0 134:572.0 135:421.0 136:43.0 138:92.0 13…	NA	NA	NA	cyclohexane-1,2,3,4,5,6-hexol	HMDB0000211	myo-Inositol	892
GC-TOF MS	proline	ONIBWKKTOPOVIA-BYPYZUCNSA-N	NA	142	NA	364716	85:2056.0 86:1998.0 87:940.0 88:328.0 89:338.0 90:51.0 92:149.0 94:210.0 95:311.0 96:577.0 97:573.0 98:1498.0 99:2820.0 100:4125.0 101:1740.0 102:731.0 103:1654.0 104:106.0 105:427.0 106:176.0 107:465.0 108:67.0 109:52.0 110:311.0 111:232.0 112:301.0 113:996.0 114:329.0 115:1985.0 116:429.0 117:1213.0 118:146.0 119:466.0 120:44.0 121:71.0 122:64.0 123:52.0 124:625.0 125:120.0 126:878.0 127:934.0 …	NA	NA	NA	(2S)-pyrrolidine-2-carboxylic acid	HMDB0000162	L-Proline	145742
GC-TOF MS	asparagine	DCXYFEDJOCDNAF-REOHCLBHSA-N	NA	231	NA	553743	85:5318.0 86:8685.0 87:4286.0 88:2645.0 89:20925.0 90:4572.0 91:1167.0 97:786.0 98:10621.0 99:4490.0 100:67427.0 101:13050.0 102:12363.0 103:140095.0 104:14184.0 105:14434.0 106:985.0 109:425.0 111:1873.0 112:1768.0 113:2060.0 114:17369.0 115:21135.0 116:183956.0 117:33418.0 118:14247.0 119:6078.0 120:784.0 125:6198.0 126:2492.0 127:2444.0 128:10059.0 129:22124.0 130:19769.0 131:39679.0 132:82439…	NA	NA	NA	(2S)-2,4-diamino-4-oxobutanoic acid	HMDB0000168	L-Asparagine	6267
GC-TOF MS	citric acid	KRKNYBCHXYNGOX-UHFFFAOYSA-N	NA	273	NA	617342	85:108.0 87:167.0 88:92.0 89:136.0 92:58.0 93:86.0 95:193.0 96:108.0 97:78.0 99:605.0 100:143.0 101:223.0 102:92.0 103:336.0 104:70.0 105:58.0 109:24.0 110:55.0 111:256.0 112:15.0 114:87.0 115:639.0 116:312.0 117:522.0 118:105.0 119:62.0 120:32.0 124:17.0 125:53.0 126:49.0 127:177.0 128:22.0 129:915.0 131:952.0 132:92.0 133:1929.0 134:60.0 135:258.0 136:35.0 137:44.0 139:90.0 140:83.0 141:331.0 1…	NA	NA	NA	2-hydroxypropane-1,2,3-tricarboxylic acid	HMDB0000094	Citric acid	311
GC-TOF MS	xylose	SRBFZHDQGSBBOR-IOVATXLUSA-N	NA	103	NA	543267	86:77.0 87:118.0 89:838.0 90:80.0 91:46.0 94:19.0 96:63.0 98:48.0 99:37.0 100:186.0 101:192.0 102:469.0 103:7719.0 104:659.0 105:379.0 106:26.0 112:23.0 114:254.0 115:75.0 117:652.0 118:60.0 119:80.0 120:23.0 121:17.0 124:30.0 127:70.0 128:49.0 129:515.0 130:102.0 131:344.0 133:894.0 134:104.0 135:66.0 137:49.0 142:48.0 143:43.0 144:51.0 145:65.0 147:2699.0 148:283.0 149:250.0 151:31.0 155:21.0 1…	NA	NA	NA	(3R,4S,5R)-oxane-2,3,4,5-tetrol	HMDB0000098	D-Xylose	135191
GC-TOF MS	valine	KZSNJWFQEVHDMF-BYPYZUCNSA-N	NA	144	NA	313502	85:2124.0 86:7630.0 87:1944.0 88:1239.0 89:198.0 90:140.0 92:81.0 94:103.0 95:66.0 96:941.0 97:782.0 98:2720.0 99:1558.0 100:41058.0 101:6555.0 102:3952.0 103:6374.0 104:899.0 105:633.0 110:1390.0 111:263.0 112:2218.0 113:1055.0 114:6510.0 115:2943.0 116:1153.0 117:4102.0 118:1273.0 119:1387.0 120:34.0 121:95.0 122:89.0 123:66.0 124:112.0 125:82.0 126:230.0 128:5308.0 129:3668.0 130:4722.0 131:52…	NA	NA	NA	(2S)-2-amino-3-methylbutanoic acid	HMDB0000883	L-Valine	6287
GC-TOF MS	lactic acid	JVTAAEKCZFNVCJ-UHFFFAOYSA-N	NA	191	NA	219848	86:16619.0 87:146789.0 88:203478.0 89:44021.0 90:4589.0 91:5399.0 92:2326.0 93:2115.0 94:10118.0 95:3417.0 96:954.0 97:589.0 99:12540.0 100:2928.0 101:119286.0 102:104206.0 103:90957.0 104:16144.0 105:36142.0 106:5020.0 107:5840.0 108:885.0 109:791.0 110:2194.0 113:11122.0 114:2567.0 115:74843.0 116:33695.0 117:2428105.0 118:268597.0 119:128879.0 120:10300.0 121:3135.0 122:950.0 123:1352.0 124:11…	NA	NA	NA	2-hydroxypropanoic acid	HMDB0000190	L-Lactic acid	612
GC-TOF MS	cholesterol	HVYWMOMLDIMFJA-DPAQBDIFSA-N	NA	129	NA	1078536	85:3277.0 86:357.0 87:698.0 88:331.0 89:2173.0 90:402.0 91:29340.0 92:4360.0 93:20764.0 94:3772.0 95:27816.0 96:2369.0 97:5814.0 98:576.0 99:1514.0 100:67.0 101:2755.0 102:616.0 103:3141.0 104:1732.0 105:26895.0 106:4885.0 107:20090.0 108:3742.0 109:12657.0 110:1522.0 111:3689.0 112:263.0 113:906.0 114:11.0 115:5342.0 116:2555.0 117:9801.0 118:2755.0 119:20567.0 120:8989.0 121:16634.0 122:2141.0 …	NA	NA	NA	(3S,8S,9S,10R,13R,14S,17R)-10,13-dimethyl-17-[(2R)-6-methylheptan-2-yl]-2,3,4,7,8,9,11,12,14,15,16,17-dodecahydro-1H-cyclopenta[a]phenanthren-3-ol	HMDB0000067	Cholesterol	5997
GC-TOF MS	threonine	AYFVYJQAPQTCCC-GBXIJSLDSA-N	NA	218	NA	409568	85:1692.0 86:5629.0 87:4799.0 88:907.0 89:613.0 90:123.0 91:125.0 93:55.0 94:68.0 96:272.0 97:242.0 98:1238.0 99:967.0 100:21870.0 101:36969.0 102:6991.0 103:4765.0 104:575.0 105:736.0 106:101.0 111:100.0 112:872.0 113:501.0 114:4912.0 115:4479.0 116:1288.0 117:46070.0 118:5398.0 119:3251.0 120:305.0 121:156.0 126:135.0 128:12161.0 129:12490.0 130:8064.0 131:8458.0 132:8775.0 133:10819.0 134:1884…	NA	NA	NA	(2S,3R)-2-amino-3-hydroxybutanoic acid	HMDB0000167	L-Threonine	6288
GC-TOF MS	ethanolamine	HZAXFHJVJLSVMW-UHFFFAOYSA-N	NA	174	NA	342561	86:508411.0 88:28566.0 99:6693.0 100:512289.0 101:62585.0 102:63174.0 110:870.0 113:11281.0 114:59828.0 118:5475.0 128:1778.0 130:73986.0 142:1333.0 144:13300.0 146:5880.0 147:215323.0 148:39797.0 149:20456.0 158:12932.0 159:917.0 160:1195.0 172:24497.0 173:5612.0 174:1235261.0 175:240879.0 176:105609.0 188:14968.0 259:382.0 262:21492.0 263:7058.0 264:2941.0 293:2963.0 294:459.0 320:70.0 321:48.0…	NA	NA	NA	2-aminoethanol	HMDB0000149	Ethanolamine	700
GC-TOF MS	glucose	WQZGKKKJIJFFOK-VFUOTHLCSA-N	NA	319	NA	659798	85:955.0 86:739.0 87:1963.0 88:1249.0 89:23654.0 90:1741.0 91:1135.0 94:110.0 95:64.0 96:681.0 97:924.0 98:177.0 99:1302.0 100:4269.0 101:5985.0 102:2628.0 103:55876.0 104:5298.0 105:6003.0 106:471.0 107:134.0 108:44.0 109:106.0 110:151.0 111:715.0 112:295.0 113:1157.0 114:1065.0 115:1902.0 116:1693.0 117:24869.0 118:2407.0 119:3013.0 120:325.0 121:179.0 122:26.0 125:71.0 126:224.0 127:784.0 128:…	NA	NA	NA	(2R,3R,4S,5S,6R)-6-(hydroxymethyl)oxane-2,3,4,5-tetrol	HMDB0000516	Beta-D-Glucose	64689
GC-TOF MS	palmitic acid	IPCSVZSSVZVIGE-UHFFFAOYSA-N	NA	313	NA	713809	85:5547.0 86:2174.0 87:1945.0 88:1374.0 89:4967.0 90:773.0 91:1518.0 92:318.0 93:3798.0 94:511.0 95:10592.0 96:1486.0 97:8747.0 98:6953.0 99:4528.0 100:714.0 101:2700.0 102:872.0 103:543.0 105:5528.0 106:406.0 107:1555.0 108:180.0 109:2908.0 110:516.0 111:3724.0 112:1696.0 113:834.0 114:115.0 115:1629.0 116:11477.0 117:187825.0 118:18078.0 119:7322.0 120:225.0 121:1203.0 122:69.0 123:876.0 124:28…	NA	NA	NA	hexadecanoic acid	HMDB0000220	Palmitic acid	985
GC-TOF MS	nicotinic acid	PVNIIMVLHYAWGP-UHFFFAOYSA-N	NA	180	NA	353428	85:19018.0 86:3339.0 90:88561.0 91:8298.0 92:6075.0 93:12160.0 94:8292.0 95:4960.0 96:5731.0 97:1868.0 98:2143.0 99:6104.0 104:1919.0 105:11104.0 106:1027060.0 107:76462.0 108:4911.0 109:12893.0 110:12042.0 111:2544.0 112:1008.0 113:1931.0 119:1112.0 120:17045.0 121:3311.0 122:14905.0 123:13783.0 124:2292.0 125:1080.0 126:1605.0 131:1316.0 132:1743.0 136:920400.0 137:120093.0 138:34850.0 139:2402…	NA	NA	NA	pyridine-3-carboxylic acid	HMDB0001488	Nicotinic acid	938
GC-TOF MS	glyceric acid	RBNPOMFGQQGHHO-UHFFFAOYSA-N	NA	189	NA	377308	87:1831.0 88:928.0 91:529.0 93:1041.0 95:791.0 96:1138.0 100:1947.0 101:4605.0 102:21019.0 103:23383.0 104:3795.0 105:2757.0 108:2348.0 113:722.0 114:762.0 115:3205.0 116:2271.0 117:2738.0 118:1986.0 119:2762.0 120:586.0 121:223.0 130:7187.0 131:5463.0 132:1954.0 133:25557.0 134:2586.0 135:3526.0 143:457.0 147:45511.0 148:10008.0 149:5843.0 150:825.0 152:713.0 158:59.0 159:395.0 160:155.0 163:804…	NA	NA	NA	2,3-dihydroxypropanoic acid	HMDB0000139	Glyceric acid	752
GC-TOF MS	hypoxanthine	FDGQSTZJBFJUBT-UHFFFAOYSA-N	NA	265	NA	619128	85:17650.0 86:12163.0 87:3151.0 88:967.0 89:1497.0 90:1362.0 91:1011.0 92:2327.0 93:2705.0 94:2109.0 95:8249.0 96:4731.0 97:4274.0 98:10523.0 99:10631.0 100:18705.0 101:4328.0 102:2856.0 103:1825.0 104:825.0 105:732.0 106:877.0 107:1246.0 108:1010.0 109:1929.0 110:7804.0 111:16720.0 112:8157.0 113:3184.0 114:2386.0 115:2768.0 116:1782.0 117:3672.0 118:1096.0 119:3047.0 120:887.0 121:1152.0 122:16…	NA	NA	NA	3,7-dihydropurin-6-one	HMDB0000157	Hypoxanthine	790
GC-TOF MS	quinic acid	AAWZDTNXLSGCEK-LNVDRNJUSA-N	NA	345	NA	632897	85:2409.0 86:555.0 87:2017.0 88:587.0 89:1610.0 90:40.0 91:3677.0 92:677.0 93:3206.0 94:756.0 95:2018.0 96:319.0 97:1896.0 98:778.0 99:3313.0 100:594.0 101:8629.0 102:1689.0 103:10852.0 104:1036.0 105:3199.0 106:542.0 107:799.0 108:50.0 109:1347.0 110:285.0 111:2354.0 112:514.0 113:2216.0 114:444.0 115:14476.0 116:5495.0 117:9742.0 118:1360.0 119:4015.0 120:771.0 121:1528.0 122:198.0 123:731.0 12…	NA	NA	NA	(3R,5R)-1,3,4,5-tetrahydroxycyclohexane-1-carboxylic acid	HMDB0003072	Quinic acid	6508
GC-TOF MS	creatine	CVSVTCORWBXHQV-UHFFFAOYSA-N	NA	115	NA	502071	85:5115.0 86:10981.0 87:3173.0 88:1620.0 89:1645.0 90:898.0 91:739.0 92:601.0 93:1030.0 94:2161.0 96:1066.0 97:830.0 98:1771.0 99:6398.0 100:44917.0 101:7555.0 102:2579.0 103:5585.0 104:2067.0 105:1874.0 106:489.0 107:307.0 108:234.0 109:195.0 110:1456.0 111:1050.0 112:1252.0 113:2993.0 114:12007.0 115:109751.0 116:56797.0 117:10479.0 118:944.0 119:731.0 122:496.0 123:134.0 124:390.0 125:432.0 12…	NA	NA	NA	2-[carbamimidoyl(methyl)amino]acetic acid	HMDB0000064	Creatine	586
GC-TOF MS	xylulose	LQXVFWRQNMEDEE-PYHARJCCSA-N	NA	173	NA	553450	85:1861.0 86:702.0 87:1148.0 88:324.0 89:10095.0 90:1041.0 91:452.0 94:60.0 95:96.0 96:155.0 97:114.0 98:195.0 99:528.0 100:1225.0 101:2618.0 102:774.0 103:9082.0 104:930.0 106:381.0 108:16.0 109:127.0 110:14.0 111:327.0 112:10.0 113:567.0 114:3170.0 115:1092.0 116:1102.0 117:15978.0 118:1867.0 119:1700.0 120:3.0 125:55.0 126:826.0 128:264.0 129:1798.0 130:91.0 131:1527.0 132:491.0 133:5046.0 134…	NA	NA	NA	(3R,4S)-2-(hydroxymethyl)oxolane-2,3,4-triol	HMDB0000751	L-Threo-2-pentulose	439205
GC-TOF MS	citrulline	RHGKLRLOHDJJDR-BYPYZUCNSA-N	NA	157	NA	621404	85:138.0 86:318.0 89:143.0 90:82.0 91:114.0 92:81.0 95:62.0 97:103.0 98:473.0 99:700.0 100:1254.0 101:216.0 102:109.0 103:52.0 104:50.0 107:195.0 108:36.0 109:94.0 110:101.0 111:43.0 113:64.0 114:128.0 115:311.0 116:35.0 117:38.0 118:54.0 120:48.0 122:24.0 124:39.0 126:87.0 127:262.0 128:173.0 129:140.0 130:668.0 132:139.0 133:229.0 134:91.0 138:26.0 140:306.0 141:1077.0 142:2134.0 143:284.0 144:…	NA	NA	NA	(2S)-2-amino-5-(carbamoylamino)pentanoic acid	HMDB0000904	Citrulline	9750
GC-TOF MS	phosphoethanolamine	SUHOOTKUPISOBE-UHFFFAOYSA-N	NA	299	NA	603912	85:20.0 86:924.0 87:173.0 88:41.0 90:8.0 91:76.0 95:36.0 96:1.0 97:39.0 99:9.0 100:4477.0 101:327.0 102:26.0 107:64.0 109:53.0 113:35.0 114:2019.0 115:1275.0 116:271.0 117:260.0 119:44.0 120:5.0 123:18.0 129:2.0 130:467.0 131:202.0 132:82.0 133:763.0 134:65.0 135:351.0 136:14.0 137:122.0 140:1.0 143:21.0 144:14.0 146:1.0 147:618.0 148:30.0 151:53.0 158:77.0 160:1.0 161:3.0 162:9.0 163:5.0 164:2.0…	NA	NA	NA	2-aminoethyl dihydrogen phosphate	HMDB0000224	O-Phosphoethanolamine	1015
GC-TOF MS	uric acid	LEHOTFFKMJEONL-UHFFFAOYSA-N	NA	441	NA	730691	85:3006.0 86:5154.0 87:3017.0 88:706.0 89:685.0 91:208.0 92:147.0 93:161.0 94:85.0 95:336.0 96:306.0 97:450.0 98:2631.0 99:3540.0 100:32370.0 101:4842.0 102:2564.0 103:7632.0 104:909.0 105:1432.0 106:210.0 107:202.0 108:137.0 109:288.0 110:648.0 111:2136.0 112:611.0 113:1768.0 114:1646.0 115:2846.0 116:1906.0 117:4732.0 118:851.0 119:1234.0 120:212.0 121:150.0 122:111.0 123:193.0 124:531.0 125:10…	NA	NA	NA	7,9-dihydro-3H-purine-2,6,8-trione	HMDB0000289	Uric acid	1175
GC-TOF MS	xylitol	HEBKCHPVOIAQTA-NGQZWQHPSA-N	NA	217	NA	567437	85:22.0 87:53.0 88:95.0 89:312.0 94:15.0 99:38.0 101:376.0 103:3875.0 104:345.0 105:78.0 107:25.0 108:24.0 110:68.0 113:18.0 115:63.0 116:117.0 117:1418.0 118:103.0 119:73.0 129:1604.0 130:163.0 131:367.0 132:26.0 133:712.0 135:29.0 142:33.0 143:88.0 147:3295.0 148:560.0 149:319.0 155:12.0 157:214.0 159:20.0 163:58.0 169:22.0 171:40.0 175:99.0 182:58.0 189:476.0 190:74.0 191:333.0 192:19.0 193:15…	NA	NA	NA	(2S,4R)-pentane-1,2,3,4,5-pentol	HMDB0002917	Xylitol	6912
GC-TOF MS	mannitol	FBPFZTCFMRRESA-KVTDHHQDSA-N	NA	319	NA	663215	85:280.0 86:2716.0 87:721.0 88:266.0 89:1849.0 91:31.0 95:7.0 97:242.0 98:55.0 99:127.0 100:1461.0 101:1171.0 102:291.0 103:12462.0 104:1201.0 105:191.0 107:139.0 110:19.0 111:65.0 113:144.0 117:8049.0 118:875.0 119:270.0 126:61.0 129:5251.0 130:900.0 131:1576.0 132:222.0 133:2932.0 134:10.0 135:38.0 139:22.0 141:117.0 143:628.0 144:294.0 145:408.0 147:17101.0 148:2774.0 149:1503.0 150:187.0 151:…	NA	NA	NA	(2R,3R,4R,5R)-hexane-1,2,3,4,5,6-hexol	HMDB0000765	Mannitol	6251
GC-TOF MS	isoleucine	AGPKZVBTJJNPAG-WHFBIAKZSA-N	NA	158	NA	356963	86:184.0 98:58.0 100:1091.0 102:429.0 114:236.0 115:76.0 116:279.0 128:77.0 129:53.0 132:232.0 133:377.0 142:104.0 146:55.0 147:1109.0 158:7294.0 159:1054.0 160:288.0 161:26.0 163:31.0 218:931.0 219:155.0 220:56.0 232:255.0 233:54.0 260:48.0	NA	NA	NA	(2S,3S)-2-amino-3-methylpentanoic acid	HMDB0000172	L-Isoleucine	6306
GC-TOF MS	aconitic acid	GTZCVFVGUGFEME-IWQZZHSRSA-N	NA	229	NA	586815	85:823.0 86:194.0 87:662.0 88:337.0 89:711.0 90:119.0 91:200.0 93:1018.0 94:224.0 95:1683.0 96:1733.0 97:6038.0 98:1174.0 99:1242.0 100:178.0 101:600.0 102:310.0 103:1548.0 104:242.0 105:655.0 107:259.0 108:172.0 109:241.0 110:546.0 111:911.0 112:674.0 113:694.0 115:1207.0 116:392.0 117:2280.0 118:273.0 119:1093.0 120:174.0 121:326.0 122:39.0 123:487.0 124:76.0 125:294.0 126:191.0 127:456.0 128:2…	NA	NA	NA	(Z)-prop-1-ene-1,2,3-tricarboxylic acid	HMDB0000072	cis-Aconitic acid	643757
GC-TOF MS	glucose-1-phosphate	HXXFSFRBOHSIMQ-VFUOTHLCSA-N	NA	217	NA	594647	85:385.0 86:98.0 87:248.0 88:286.0 89:468.0 90:224.0 92:20.0 95:218.0 99:284.0 101:1180.0 103:1916.0 104:47.0 107:220.0 109:96.0 110:193.0 111:260.0 112:20.0 113:386.0 114:41.0 115:209.0 116:863.0 117:2309.0 118:189.0 119:243.0 125:12.0 126:151.0 128:127.0 129:1571.0 130:306.0 131:508.0 132:123.0 133:2331.0 134:352.0 135:130.0 136:1.0 139:40.0 140:858.0 141:105.0 142:138.0 143:915.0 144:125.0 145…	NA	NA	NA	[(2R,3R,4S,5S,6R)-3,4,5-trihydroxy-6-(hydroxymethyl)oxan-2-yl] dihydrogen phosphate	HMDB0000645	Galactose 1-phosphate	65533
GC-TOF MS	isocitric acid	ODBLHEXUDAPZAU-ZAFYKAAXSA-N	NA	245	NA	617338	85:2447.0 86:626.0 87:1258.0 88:847.0 89:1234.0 90:260.0 91:1069.0 92:228.0 93:230.0 94:47.0 95:3308.0 97:857.0 98:490.0 99:1992.0 100:157.0 101:1347.0 102:1246.0 103:1778.0 104:706.0 105:2996.0 106:205.0 107:136.0 108:170.0 109:137.0 110:130.0 111:512.0 112:175.0 113:5118.0 114:643.0 115:1659.0 116:2844.0 117:4523.0 118:958.0 119:1389.0 120:194.0 121:151.0 122:61.0 123:48.0 124:33.0 125:32.0 126…	NA	NA	NA	(1R,2S)-1-hydroxypropane-1,2,3-tricarboxylic acid	HMDB0001874	D-threo-Isocitric acid	5318532
GC-TOF MS	ribitol	HEBKCHPVOIAQTA-ZXFHETKHSA-N	NA	217	NA	575497	85:248.0 86:43.0 87:65.0 88:62.0 89:897.0 90:98.0 92:20.0 95:22.0 99:113.0 100:224.0 101:774.0 102:28.0 103:6316.0 104:624.0 105:415.0 107:35.0 109:433.0 110:374.0 111:71.0 112:1.0 113:273.0 114:80.0 115:19.0 116:274.0 117:7478.0 118:701.0 119:297.0 126:2.0 128:44.0 129:3713.0 130:874.0 131:1633.0 132:149.0 133:1838.0 134:180.0 135:129.0 136:1.0 140:1.0 142:152.0 143:478.0 145:98.0 146:11.0 147:7…	NA	NA	NA	NA	NA	NA	827
GC-TOF MS	glutaric acid	JFCQEDHGNNZCLN-UHFFFAOYSA-N	NA	261	NA	421596	85:4857.0 86:408.0 87:632.0 88:1429.0 89:752.0 92:72.0 93:162.0 94:11.0 95:581.0 97:15164.0 98:1176.0 99:2227.0 101:4169.0 102:981.0 103:27.0 106:67.0 107:367.0 110:432.0 111:140.0 113:709.0 114:83.0 115:2230.0 116:9480.0 117:5385.0 118:622.0 119:88.0 123:1269.0 124:368.0 126:294.0 127:328.0 128:231.0 129:14698.0 130:6115.0 131:3690.0 132:878.0 133:5237.0 138:106.0 140:284.0 141:16.0 142:59.0 143…	NA	NA	NA	pentanedioic acid	HMDB0000661	Glutaric acid	743
GC-TOF MS	itaconic acid	LVHBHZANLOWSRM-UHFFFAOYSA-N	NA	147	NA	386511	92:53.0 94:44.0 95:223.0 96:124.0 97:3511.0 98:1385.0 101:481.0 103:529.0 104:70.0 105:199.0 111:73.0 112:51.0 113:132.0 115:136.0 116:86.0 118:39.0 119:269.0 120:15.0 122:569.0 123:35.0 125:60.0 126:53.0 127:28.0 131:790.0 132:78.0 133:1425.0 135:116.0 140:253.0 141:906.0 142:427.0 143:125.0 144:23.0 145:19.0 146:82.0 147:38445.0 148:6215.0 149:3614.0 151:19.0 155:64.0 156:81.0 157:185.0 159:50.…	NA	NA	NA	2-methylidenebutanedioic acid	HMDB0002092	Itaconic acid	811
GC-TOF MS	shikimic acid	JXOHGGNKMLTUBP-HSUXUTPPSA-N	NA	204	NA	611100	85:149.0 87:51.0 89:152.0 90:30.0 91:290.0 92:189.0 93:498.0 94:99.0 95:323.0 96:150.0 97:191.0 98:58.0 99:248.0 100:45.0 101:676.0 103:796.0 104:122.0 105:435.0 107:157.0 108:97.0 109:114.0 111:293.0 112:57.0 113:62.0 114:60.0 115:150.0 116:435.0 117:504.0 118:76.0 119:240.0 121:261.0 122:62.0 123:242.0 125:205.0 126:81.0 128:58.0 131:777.0 132:71.0 133:2652.0 134:351.0 135:280.0 137:3.0 138:27.…	NA	NA	NA	(3R,4S,5R)-3,4,5-trihydroxycyclohexene-1-carboxylic acid	HMDB0003070	Shikimic acid	8742
GC-TOF MS	erythritol	UNXHWFMMPAWVPI-ZXZARUISSA-N	NA	217	NA	471922	86:57.0 87:443.0 89:682.0 90:92.0 99:480.0 100:41.0 101:1823.0 103:7046.0 104:676.0 105:300.0 106:59.0 109:27.0 111:45.0 113:474.0 115:473.0 116:1861.0 117:6123.0 118:476.0 119:295.0 127:453.0 129:1559.0 130:129.0 131:448.0 133:1902.0 134:216.0 144:53.0 147:9776.0 148:785.0 149:656.0 158:25.0 159:8.0 163:98.0 169:60.0 174:40.0 175:153.0 176:58.0 177:60.0 183:21.0 189:1255.0 190:194.0 191:893.0 19…	NA	NA	NA	(2S,3R)-butane-1,2,3,4-tetrol	HMDB0002994	Erythritol	222285
GC-TOF MS	benzoic acid	WPYMKLBDIGXBTP-UHFFFAOYSA-N	NA	179	NA	339067	86:343.0 87:342.0 88:702.0 89:324.0 90:144.0 91:469.0 93:84.0 95:73.0 98:224.0 101:459.0 102:419.0 103:2363.0 105:19922.0 106:1506.0 107:541.0 108:41.0 109:28.0 115:81.0 116:11012.0 117:1187.0 118:403.0 119:326.0 120:194.0 121:192.0 128:258.0 130:1267.0 131:785.0 132:5944.0 133:1178.0 134:622.0 135:12484.0 136:1522.0 137:356.0 139:52.0 144:953.0 146:581.0 149:399.0 158:68.0 159:237.0 160:66.0 161…	NA	NA	NA	benzoic acid	HMDB0001870	Benzoic acid	243
GC-TOF MS	N-acetylmannosamine	OVRNDRQMDRJTHS-ZTVVOAFPSA-N	NA	319	NA	735323	85:1141.0 86:451.0 87:885.0 88:794.0 89:7966.0 90:778.0 91:624.0 93:87.0 94:49.0 95:261.0 96:255.0 97:763.0 98:285.0 99:645.0 100:1414.0 101:2282.0 102:588.0 103:22851.0 104:2059.0 105:1722.0 106:141.0 108:12.0 109:340.0 110:235.0 111:311.0 113:842.0 114:5548.0 115:953.0 116:1164.0 117:12085.0 118:1540.0 119:1530.0 120:118.0 123:92.0 125:29.0 126:101.0 127:736.0 128:479.0 129:16363.0 130:2769.0 1…	NA	NA	NA	N-[(3S,4R,5S,6R)-2,4,5-trihydroxy-6-(hydroxymethyl)oxan-3-yl]acetamide	HMDB0001129	N-Acetylmannosamine	439281
GC-TOF MS	oleic acid	ZQPPMHVWECSIRJ-KTKRTIGZSA-N	NA	339	NA	779120	85:2268.0 86:703.0 87:608.0 88:472.0 89:1302.0 90:134.0 91:1987.0 92:342.0 93:2662.0 94:1268.0 95:7406.0 96:10672.0 97:6738.0 98:7712.0 99:1578.0 100:201.0 101:682.0 102:145.0 103:388.0 104:124.0 105:1450.0 106:261.0 107:1323.0 108:726.0 109:3302.0 110:3665.0 111:2689.0 112:1153.0 113:264.0 114:114.0 115:259.0 116:3180.0 117:34280.0 118:3347.0 119:2670.0 120:259.0 121:1238.0 122:553.0 123:2546.0 …	NA	NA	NA	(Z)-octadec-9-enoic acid	HMDB0000207	Oleic acid	445639
GC-TOF MS	creatinine	DDRJAANPRJIHGJ-UHFFFAOYSA-N	NA	115	NA	502599	85:370.0 88:85.0 89:36.0 93:61.0 98:181.0 99:1414.0 100:9158.0 101:1232.0 103:128.0 108:34.0 111:15.0 113:594.0 114:567.0 115:27718.0 116:1868.0 118:47.0 124:34.0 130:931.0 134:91.0 135:38.0 136:59.0 139:101.0 142:85.0 143:10910.0 144:1070.0 147:1641.0 155:268.0 158:453.0 159:92.0 160:80.0 161:20.0 162:30.0 165:17.0 167:15.0 169:18.0 170:66.0 171:2993.0 172:140.0 173:285.0 174:113.0 175:26.0 176:…	NA	NA	NA	2-amino-3-methyl-4H-imidazol-5-one	HMDB0000562	Creatinine	588
GC-TOF MS	sorbitol	FBPFZTCFMRRESA-JGWLITMVSA-N	NA	217	NA	667922	85:588.0 86:704.0 88:1768.0 89:8743.0 90:652.0 91:1094.0 92:168.0 93:127.0 94:89.0 97:2807.0 98:1048.0 99:1610.0 100:506.0 101:5089.0 102:848.0 103:48732.0 104:4923.0 105:2703.0 106:215.0 109:509.0 110:185.0 111:1108.0 112:146.0 113:1262.0 114:181.0 115:2342.0 116:957.0 117:28648.0 118:2694.0 119:2266.0 120:260.0 121:427.0 123:238.0 124:184.0 125:365.0 126:341.0 127:1107.0 129:20376.0 130:3176.0 …	NA	NA	NA	(2R,3R,4R,5S)-hexane-1,2,3,4,5,6-hexol	HMDB0000247	Sorbitol	5780
GC-TOF MS	gluconic acid	RGHNJXZEOKUKBD-QTBDOELSSA-N	NA	333	NA	693148	87:39.0 89:155.0 99:15.0 100:306.0 101:268.0 102:393.0 103:2729.0 104:264.0 105:196.0 109:2.0 111:2.0 113:144.0 116:8.0 117:1117.0 118:12.0 127:30.0 129:1186.0 130:285.0 131:546.0 132:183.0 133:997.0 134:13.0 137:1.0 139:7.0 140:38.0 141:4.0 142:28.0 143:746.0 144:263.0 145:25.0 147:6161.0 148:1144.0 149:642.0 150:39.0 151:46.0 153:74.0 154:66.0 155:3.0 157:599.0 159:89.0 160:27.0 161:88.0 164:14…	NA	NA	NA	(2S,3S,4R,5S)-2,3,4,5,6-pentahydroxyhexanoic acid	HMDB0003290	Gulonic acid	6857417
GC-TOF MS	salicylic acid	YGSDEFSMJLZEOE-UHFFFAOYSA-N	NA	267	NA	480699	85:285.0 86:220.0 87:2.0 89:1006.0 90:498.0 91:4530.0 92:934.0 93:295.0 94:14.0 95:336.0 96:295.0 98:121.0 99:41.0 100:8.0 102:149.0 103:549.0 104:235.0 105:892.0 106:168.0 107:90.0 108:111.0 109:204.0 111:75.0 112:87.0 115:867.0 116:172.0 117:148.0 118:237.0 119:617.0 120:447.0 121:352.0 122:47.0 123:228.0 124:84.0 126:602.0 128:74.0 129:64.0 130:169.0 131:828.0 132:86.0 133:2119.0 134:461.0 135…	NA	NA	NA	2-hydroxybenzoic acid	HMDB0001895	Salicylic acid	338
GC-TOF MS	citramalic acid	XFTRTWQBIOMVPK-UHFFFAOYSA-N	NA	247	NA	456203	85:1091.0 86:111.0 98:257.0 99:18.0 100:60.0 101:12.0 110:204.0 113:1.0 114:49.0 115:1851.0 116:213.0 117:396.0 130:232.0 131:61.0 132:133.0 133:455.0 134:36.0 142:43.0 143:196.0 145:620.0 147:3368.0 148:292.0 149:356.0 157:133.0 163:393.0 172:749.0 173:94.0 184:92.0 185:314.0 189:130.0 190:22.0 203:434.0 204:37.0 205:70.0 214:79.0 215:43.0 217:200.0 221:78.0 222:7.0 230:23.0 231:379.0 232:100.0 …	NA	NA	NA	2-hydroxy-2-methylbutanedioic acid	HMDB0000426	Citramalic acid	1081
GC-TOF MS	mannose	WQZGKKKJIJFFOK-QTVWNMPRSA-N	NA	205	NA	643848	85:1023.0 86:1367.0 87:1412.0 88:910.0 89:9966.0 90:944.0 91:1078.0 92:80.0 97:270.0 98:228.0 99:839.0 100:2042.0 101:3813.0 102:1799.0 103:22002.0 104:1959.0 105:5629.0 106:414.0 107:186.0 108:168.0 109:122.0 110:144.0 111:410.0 112:227.0 113:903.0 114:2051.0 115:1515.0 116:1545.0 117:17141.0 118:1619.0 119:1737.0 120:239.0 121:354.0 122:100.0 123:59.0 124:68.0 125:140.0 126:275.0 127:393.0 128:…	NA	NA	NA	(3S,4S,5S,6R)-6-(hydroxymethyl)oxane-2,3,4,5-tetrol	HMDB0000169	D-Mannose	18950
GC-TOF MS	3-hydroxypropionic acid	ALRHLSYJTWAHJZ-UHFFFAOYSA-N	NA	177	NA	269265	85:317.0 87:1774.0 88:555.0 89:599.0 90:145.0 92:72.0 94:12.0 97:21.0 98:250.0 99:13.0 100:2863.0 101:1816.0 102:1129.0 103:1749.0 104:165.0 105:296.0 106:148.0 107:346.0 108:79.0 110:47.0 111:3.0 112:18.0 114:15.0 115:504.0 116:1895.0 117:741.0 118:214.0 124:3.0 125:97.0 127:452.0 128:11.0 129:912.0 130:261.0 131:1035.0 132:105.0 133:1862.0 134:111.0 135:188.0 139:1.0 140:13.0 142:22.0 143:205.0…	NA	NA	NA	3-hydroxypropanoic acid	HMDB0000700	Hydroxypropionic acid	68152
GC-TOF MS	34135		NA	177	NA	278969	85:648.0 86:105.0 87:468.0 88:338.0 89:66.0 90:92.0 94:682.0 95:99.0 97:15.0 98:92.0 99:676.0 101:623.0 102:1093.0 103:4384.0 104:568.0 105:561.0 106:90.0 107:114.0 108:156.0 109:280.0 110:55.0 113:128.0 115:1827.0 116:348.0 117:1101.0 118:48.0 119:342.0 120:71.0 121:24.0 122:34.0 125:1.0 127:111.0 129:305.0 130:1752.0 131:1423.0 132:195.0 133:2932.0 134:452.0 135:120.0 136:33.0 138:1.0 142:70.0 …	NA	NA	NA	NA	NA	NA	NA
GC-TOF MS	17947		NA	177	NA	278710	85:2119.0 87:471.0 88:900.0 94:1221.0 95:6.0 98:23.0 99:1143.0 100:386.0 101:1486.0 102:212.0 103:8179.0 104:551.0 105:450.0 109:377.0 113:99.0 115:3115.0 116:536.0 117:4141.0 118:423.0 119:24.0 120:7.0 130:3248.0 131:2430.0 132:319.0 133:4466.0 134:465.0 143:4873.0 144:476.0 147:57686.0 148:9003.0 149:4759.0 150:375.0 158:775.0 161:7.0 163:54.0 164:5.0 177:6803.0 178:972.0 179:414.0 184:151.0 18…	NA	NA	NA	NA	NA	NA	NA
GC-TOF MS	3-hydroxybutyric acid	WHBMMWSBFZVSSR-GSVOUGTGSA-N	NA	191	NA	278632	85:131.0 87:1473.0 88:6305.0 89:1090.0 90:120.0 91:68.0 95:57.0 96:101.0 98:187.0 99:1246.0 100:1071.0 101:2671.0 102:480.0 105:239.0 112:38.0 113:234.0 115:3134.0 116:423.0 117:29724.0 118:3054.0 119:1586.0 121:72.0 125:44.0 128:13.0 129:229.0 130:4368.0 131:1815.0 132:261.0 133:5879.0 134:969.0 135:540.0 139:28.0 141:46.0 144:210.0 146:140.0 147:40360.0 148:7485.0 149:5505.0 150:460.0 151:191.0…	NA	NA	NA	(3R)-3-hydroxybutanoic acid	HMDB0000011	3R-hydroxy-butanoic acid	92135
GC-TOF MS	stearic acid	QIQXTHQIDYTFRH-UHFFFAOYSA-N	NA	117	NA	787622	85:4191.0 86:1569.0 87:1271.0 88:840.0 89:3341.0 90:339.0 91:1247.0 92:198.0 93:2558.0 94:311.0 95:7043.0 96:882.0 97:6832.0 98:5171.0 99:2925.0 100:405.0 101:1507.0 102:583.0 103:508.0 104:58.0 105:3188.0 106:306.0 107:1125.0 108:164.0 109:2130.0 110:377.0 111:3168.0 112:1361.0 113:512.0 114:158.0 115:1020.0 116:7267.0 117:126653.0 118:11937.0 119:4908.0 120:246.0 121:958.0 122:149.0 123:575.0 1…	NA	NA	NA	octadecanoic acid	HMDB0000827	Stearic acid	5281
GC-TOF MS	capric acid	GHVNFZFCNZKVNT-UHFFFAOYSA-N	NA	229	NA	452386	86:58.0 95:73.0 100:128.0 115:203.0 116:59.0 117:1692.0 118:22.0 129:683.0 130:12.0 131:212.0 132:438.0 143:65.0 145:173.0 154:11.0 168:16.0 183:18.0 185:23.0 201:16.0 229:495.0 230:98.0 243:21.0 244:16.0 338:5.0 388:4.0 421:13.0 452:4.0 478:6.0 497:4.0	NA	NA	NA	decanoic acid	HMDB0000511	Capric acid	2969
GC-TOF MS	pelargonic acid	FBUKVWPVBMHYJY-UHFFFAOYSA-N	NA	215	NA	399229	85:95.0 86:236.0 88:109.0 89:242.0 90:68.0 94:18.0 95:61.0 96:43.0 98:137.0 99:208.0 101:214.0 102:71.0 105:367.0 116:364.0 117:7457.0 118:623.0 119:191.0 123:20.0 128:63.0 129:2753.0 130:235.0 131:2172.0 132:1576.0 133:343.0 143:171.0 144:20.0 145:577.0 146:129.0 149:75.0 150:22.0 157:39.0 159:78.0 171:92.0 172:28.0 187:106.0 201:79.0 215:2429.0 216:383.0 217:112.0 221:143.0 222:38.0 252:13.0 25…	NA	NA	NA	nonanoic acid	HMDB0000847	Pelargonic acid	8158
GC-TOF MS	phthalic acid	XNGIFLGASWRNHJ-UHFFFAOYSA-N	NA	147	NA	567345	85:1488.0 86:188.0 87:617.0 88:207.0 89:2382.0 90:1115.0 91:3962.0 92:168.0 93:1678.0 94:146.0 95:203.0 96:81.0 97:59.0 99:223.0 100:235.0 101:559.0 102:405.0 103:2021.0 104:2900.0 105:3735.0 106:343.0 107:433.0 109:43.0 110:114.0 112:86.0 113:102.0 114:58.0 115:1691.0 116:305.0 117:184.0 118:551.0 119:5043.0 120:785.0 121:597.0 122:83.0 123:50.0 124:7.0 126:880.0 127:441.0 128:199.0 129:554.0 13…	NA	NA	NA	phthalic acid	HMDB0002107	Phthalic acid	1017
GC-TOF MS	isothreonic acid	JPIJQSOTBSSVTP-GBXIJSLDSA-N	NA	292	NA	489385	85:304.0 86:391.0 88:631.0 89:4158.0 90:414.0 91:179.0 92:233.0 93:215.0 94:45.0 96:145.0 97:116.0 98:15.0 99:816.0 100:110.0 101:2762.0 102:21122.0 103:20966.0 104:2634.0 105:1408.0 106:64.0 107:560.0 108:290.0 109:71.0 110:395.0 111:105.0 113:1032.0 114:253.0 115:1508.0 116:877.0 117:33848.0 118:3267.0 119:2907.0 120:140.0 121:96.0 122:8.0 124:18.0 125:13.0 127:531.0 128:50.0 129:6995.0 130:178…	NA	NA	NA	(2S,3R)-2,3,4-trihydroxybutanoic acid	HMDB0000943	Threonic acid	151152
GC-TOF MS	threonic acid	JPIJQSOTBSSVTP-STHAYSLISA-N	NA	292	NA	497572	86:78.0 87:500.0 88:136.0 89:1131.0 90:139.0 91:82.0 95:22.0 98:80.0 99:146.0 101:890.0 102:4177.0 103:5003.0 104:619.0 105:374.0 111:46.0 112:15.0 113:201.0 115:359.0 116:115.0 117:5872.0 118:496.0 119:430.0 121:39.0 128:64.0 129:1372.0 130:3055.0 131:1659.0 132:232.0 133:2893.0 134:460.0 135:237.0 136:30.0 141:29.0 143:619.0 144:80.0 145:104.0 147:16627.0 148:2848.0 149:2024.0 152:34.0 157:244.…	NA	NA	NA	(2R,3S)-2,3,4-trihydroxybutanoic acid	HMDB0000943	Threonic acid	5460407
GC-TOF MS	ribonic acid	QXKAIJAYHKCRRA-BXXZVTAOSA-N	NA	292	NA	599680	85:227.0 86:88.0 87:301.0 88:189.0 89:1714.0 90:165.0 92:75.0 93:53.0 98:147.0 99:481.0 100:3713.0 101:2153.0 102:4583.0 103:29677.0 104:2992.0 105:1403.0 110:143.0 111:44.0 112:63.0 113:396.0 114:93.0 115:933.0 116:854.0 117:9305.0 118:835.0 119:929.0 120:54.0 121:81.0 123:25.0 124:12.0 125:90.0 126:47.0 127:17.0 128:340.0 129:5571.0 130:3345.0 131:4080.0 132:826.0 133:8223.0 134:602.0 135:562.0…	NA	NA	NA	(2R,3R,4R)-2,3,4,5-tetrahydroxypentanoic acid	HMDB0000867	Ribonic acid	5460677
GC-TOF MS	erythrose	FMAORJIQYMIRHF-HERZVMAMSA-N	NA	205	NA	443306	85:252.0 86:309.0 87:286.0 88:262.0 89:3396.0 90:347.0 98:95.0 99:207.0 100:1047.0 101:1152.0 102:512.0 103:2966.0 104:321.0 105:570.0 111:37.0 112:126.0 113:92.0 114:259.0 115:522.0 116:243.0 117:8801.0 118:811.0 119:677.0 120:43.0 121:19.0 125:24.0 126:85.0 127:101.0 128:90.0 129:712.0 130:1223.0 131:821.0 132:198.0 133:2835.0 134:401.0 135:233.0 140:40.0 141:30.0 142:111.0 143:111.0 144:41.0 1…	NA	NA	NA	(3R,4R)-oxolane-2,3,4-triol	HMDB0002649	Threose	439574
GC-TOF MS	oxoproline	ODHCTXKNWHHXJC-VKHMYHEASA-N	NA	156	NA	485935	85:3305.0 86:3646.0 88:224.0 89:349.0 92:90.0 93:31.0 94:268.0 97:300.0 98:1005.0 99:1224.0 100:2213.0 101:88.0 102:773.0 103:769.0 104:198.0 105:507.0 106:72.0 108:279.0 109:95.0 110:674.0 111:220.0 112:3321.0 113:1081.0 114:1752.0 115:792.0 116:101.0 117:1281.0 118:207.0 119:332.0 122:383.0 123:65.0 124:48.0 126:536.0 127:49.0 128:356.0 129:115.0 130:114.0 131:2158.0 132:618.0 133:4526.0 134:75…	NA	NA	NA	(2S)-5-oxopyrrolidine-2-carboxylic acid	HMDB0000267	Pyroglutamic acid	7405
GC-TOF MS	1-monopalmitin	QHZLMUACJMDIAE-UHFFFAOYSA-N	NA	371	NA	901749	85:11049.0 86:1066.0 87:1727.0 88:2503.0 89:4332.0 90:546.0 91:849.0 93:1712.0 94:656.0 95:11870.0 96:1156.0 97:8236.0 98:3082.0 99:3966.0 100:546.0 101:20046.0 102:2216.0 103:20674.0 104:2095.0 105:2096.0 106:183.0 107:1123.0 108:131.0 109:6523.0 110:712.0 111:3012.0 112:681.0 113:1739.0 114:217.0 115:2374.0 116:10634.0 117:15865.0 118:1742.0 119:1613.0 120:72.0 121:1202.0 122:204.0 123:3774.0 1…	NA	NA	NA	2,3-dihydroxypropyl hexadecanoate	HMDB0031074	Glycerol 1-hexadecanoate	14900
GC-TOF MS	arabitol	HEBKCHPVOIAQTA-QWWZWVQMSA-N	NA	103	NA	572730	85:2758.0 86:4683.0 87:26719.0 88:20528.0 89:94804.0 90:8837.0 91:4319.0 92:198.0 93:1522.0 94:1182.0 95:1716.0 96:1028.0 97:4394.0 98:1729.0 99:13063.0 101:82300.0 102:12277.0 103:768966.0 104:72837.0 105:37260.0 106:1894.0 107:887.0 108:631.0 109:712.0 110:1444.0 111:10142.0 112:1314.0 113:15331.0 114:2643.0 115:20427.0 116:31686.0 117:283728.0 118:29774.0 119:27052.0 120:1795.0 121:1501.0 122:…	NA	NA	NA	(2R,4R)-pentane-1,2,3,4,5-pentol	HMDB0000568	D-Arabitol	94154
GC-TOF MS	lyxitol	HEBKCHPVOIAQTA-IMJSIDKUSA-N	NA	217	NA	573587	85:649.0 86:59.0 87:142.0 88:75.0 89:607.0 95:25.0 97:25.0 99:247.0 100:57.0 101:550.0 102:92.0 103:6136.0 104:480.0 105:198.0 106:44.0 111:98.0 112:73.0 113:193.0 114:48.0 115:140.0 116:225.0 117:3144.0 118:289.0 119:258.0 120:15.0 127:102.0 129:2235.0 130:260.0 131:777.0 133:1341.0 134:87.0 135:42.0 141:89.0 143:195.0 144:16.0 145:61.0 147:6082.0 148:964.0 149:538.0 150:39.0 151:43.0 157:231.0 …	NA	NA	NA	(2S,4S)-pentane-1,2,3,4,5-pentol	HMDB0000568	D-Arabitol	439255
GC-TOF MS	pseudo uridine	PTJWIQPHWPFNBW-GBNDHIKLSA-N	NA	217	NA	813899	86:237.0 88:11.0 89:59.0 98:89.0 99:253.0 100:1259.0 101:467.0 102:246.0 103:1528.0 104:31.0 105:44.0 106:207.0 107:166.0 109:7.0 110:112.0 111:375.0 113:146.0 114:80.0 115:64.0 116:328.0 117:474.0 118:55.0 122:3.0 124:1.0 125:164.0 127:342.0 128:214.0 129:1201.0 130:286.0 131:481.0 132:107.0 133:1244.0 134:252.0 136:17.0 137:5.0 140:118.0 141:89.0 142:644.0 143:887.0 144:172.0 145:62.0 147:4539.…	NA	NA	NA	5-[(2S,3R,4S,5R)-3,4-dihydroxy-5-(hydroxymethyl)oxolan-2-yl]-1H-pyrimidine-2,4-dione	HMDB0000767	Pseudouridine	15047
GC-TOF MS	fucose	SHZGCJCMOBCMKK-FPRJBGLDSA-N	NA	160	NA	578299	85:191.0 89:328.0 91:5.0 98:6.0 100:250.0 101:182.0 103:132.0 105:64.0 107:33.0 117:5349.0 118:423.0 119:197.0 127:28.0 129:429.0 130:344.0 131:248.0 133:363.0 134:138.0 143:112.0 147:658.0 148:60.0 159:12.0 160:926.0 161:309.0 162:4.0 171:31.0 174:36.0 189:39.0 191:27.0 204:79.0 205:9.0 206:19.0 217:28.0 219:124.0 223:10.0 231:37.0 233:151.0 235:13.0 277:238.0 278:54.0 293:13.0 299:12.0 321:80.0…	NA	NA	NA	(2R,3R,4S,5R,6R)-6-methyloxane-2,3,4,5-tetrol	HMDB0003081	Beta-D-Fucose	439650
GC-TOF MS	fructose	RFSUNEUAIZKAJO-ARQDHWQXSA-N	NA	307	NA	639442	85:1065.0 86:372.0 87:1570.0 88:1347.0 89:11886.0 90:1027.0 91:450.0 94:125.0 95:108.0 96:150.0 97:341.0 98:337.0 99:854.0 100:2150.0 101:3537.0 102:951.0 103:87115.0 104:8453.0 105:4107.0 106:219.0 110:160.0 111:332.0 112:91.0 113:824.0 114:1370.0 115:1277.0 116:899.0 117:11742.0 118:1067.0 119:1473.0 120:185.0 121:95.0 124:47.0 125:43.0 126:175.0 127:390.0 129:7908.0 130:1485.0 131:4620.0 132:6…	NA	NA	NA	(2R,3S,4S,5R)-2,5-bis(hydroxymethyl)oxolane-2,3,4-triol	HMDB0000660	D-Fructose	439709
GC-TOF MS	tagatose	LKDRXBCSQODPBY-OEXCPVAWSA-N	NA	307	NA	631835	85:79.0 86:3623.0 87:140.0 88:1083.0 89:19467.0 90:3116.0 92:207.0 94:181.0 95:260.0 96:1171.0 101:4728.0 102:155.0 103:277573.0 104:24119.0 105:14099.0 106:2858.0 111:569.0 112:433.0 114:3213.0 115:2819.0 117:15123.0 118:3495.0 119:2158.0 120:1178.0 125:544.0 126:709.0 127:8754.0 128:865.0 129:17063.0 130:3195.0 131:12310.0 132:1286.0 133:28749.0 137:1064.0 138:62.0 140:835.0 141:691.0 142:5686.…	NA	NA	NA	(3S,4S,5R)-2-(hydroxymethyl)oxane-2,3,4,5-tetrol	HMDB0000660	D-Fructose	439312
GC-TOF MS	erythronic acid lactone	SGMJBNSHAZVGMC-PWNYCUMCSA-N	NA	247	NA	407495	85:740.0 87:3579.0 88:246.0 89:932.0 90:92.0 94:99.0 95:54.0 96:32.0 97:5.0 99:977.0 101:9109.0 102:4849.0 103:6518.0 104:607.0 105:399.0 106:72.0 110:101.0 111:218.0 112:66.0 113:544.0 114:12.0 115:863.0 116:4791.0 117:12.0 118:116.0 119:763.0 120:15.0 121:13.0 122:10.0 123:4.0 124:2.0 125:6.0 126:181.0 129:2421.0 130:1157.0 131:4670.0 132:1087.0 133:3217.0 134:1524.0 135:43.0 136:53.0 137:10.0 …	NA	NA	NA	(3R,4R)-3,4-dihydroxyoxolan-2-one	HMDB0000349	Erythrono-1,4-lactone	5325915
GC-TOF MS	2-aminobutyric acid	QWCKQJZIFLGMSD-UHFFFAOYSA-N	NA	130	NA	285825	85:2349.0 86:7340.0 87:2626.0 88:1175.0 89:967.0 93:154.0 94:231.0 95:643.0 96:816.0 98:6012.0 99:1182.0 100:17704.0 101:5509.0 102:2953.0 103:8799.0 104:770.0 105:1178.0 107:62.0 109:384.0 111:91.0 112:296.0 113:378.0 114:7166.0 115:3812.0 116:1978.0 117:3932.0 118:356.0 119:558.0 120:162.0 126:773.0 128:1855.0 129:1466.0 130:243176.0 131:34789.0 132:12476.0 133:8893.0 134:1271.0 135:699.0 136:8…	NA	NA	NA	2-aminobutanoic acid	HMDB0000452	L-Alpha-aminobutyric acid	6657
GC-TOF MS	2-hydroxyglutaric acid	HWXBTNAVRSUOJR-UHFFFAOYSA-N	NA	247	NA	506306	85:987.0 86:115.0 99:30.0 101:119.0 103:121.0 105:91.0 115:9.0 116:84.0 117:39.0 129:3826.0 130:487.0 131:370.0 132:6.0 133:412.0 134:38.0 146:11.0 147:1685.0 148:252.0 149:537.0 150:24.0 157:1113.0 158:97.0 159:129.0 163:13.0 172:4.0 184:12.0 203:612.0 204:140.0 217:9.0 218:20.0 231:219.0 247:1048.0 248:174.0 249:17.0 349:124.0 350:3.0 354:11.0 477:11.0 479:1.0	NA	NA	NA	2-hydroxypentanedioic acid	HMDB0059655	2-hydroxyglutaric acid	43
GC-TOF MS	pimelic acid	WLJVNTCWHIRURA-UHFFFAOYSA-N	NA	155	NA	523205	85:401.0 86:767.0 87:6.0 88:84.0 93:6.0 95:185.0 96:65.0 97:1110.0 98:147.0 99:197.0 100:40.0 101:333.0 102:57.0 103:160.0 104:5.0 105:28.0 107:362.0 108:52.0 110:38.0 111:119.0 112:3.0 113:401.0 115:115.0 116:422.0 117:2566.0 118:134.0 119:71.0 122:1.0 124:204.0 125:2198.0 127:220.0 128:25.0 129:1610.0 130:615.0 131:483.0 133:564.0 134:57.0 135:84.0 137:56.0 138:18.0 139:8.0 140:14.0 141:43.0 14…	NA	NA	NA	heptanedioic acid	HMDB0000857	Pimelic acid	385
GC-TOF MS	lauric acid	POULHZVOKOAJMA-UHFFFAOYSA-N	NA	117	NA	547906	85:168.0 86:141.0 87:101.0 89:291.0 93:60.0 95:377.0 96:145.0 97:251.0 98:244.0 101:191.0 104:48.0 105:176.0 109:155.0 111:88.0 115:37.0 116:428.0 117:7512.0 118:665.0 119:226.0 120:42.0 122:42.0 129:2879.0 130:369.0 131:1222.0 132:1823.0 133:146.0 134:55.0 139:64.0 143:180.0 145:762.0 146:42.0 147:217.0 153:16.0 154:30.0 157:84.0 160:63.0 169:49.0 171:95.0 176:32.0 179:30.0 185:98.0 186:22.0 187…	NA	NA	NA	dodecanoic acid	HMDB0000638	Dodecanoic acid	3893
GC-TOF MS	1,2,4-benzenetriol	GGNQRNBDZQJCCN-UHFFFAOYSA-N	NA	239	NA	521803	85:1133.0 87:801.0 88:613.0 89:323.0 90:201.0 91:4251.0 92:550.0 93:2640.0 94:75.0 95:856.0 96:293.0 97:2058.0 98:1945.0 99:1192.0 102:257.0 103:4006.0 104:998.0 105:3856.0 106:458.0 107:1359.0 108:659.0 109:1498.0 110:602.0 111:733.0 112:2965.0 113:841.0 114:144.0 115:1465.0 116:550.0 117:1017.0 118:106.0 119:3737.0 120:807.0 121:962.0 122:372.0 123:430.0 124:258.0 126:4.0 130:103.0 131:2962.0 1…	NA	NA	NA	benzene-1,2,4-triol	HMDB0124831	benzene-1,2,4-triol	10787
GC-TOF MS	methionine sulfoxide	QEFRNWWLZKMPFJ-YGVKFDHGSA-N	NA	128	NA	605401	85:190.0 86:166.0 87:115.0 88:218.0 89:228.0 90:246.0 91:507.0 93:268.0 95:100.0 96:21.0 97:18.0 98:97.0 99:117.0 100:2102.0 101:139.0 102:866.0 103:1736.0 104:167.0 107:262.0 109:20.0 112:159.0 113:5.0 114:774.0 115:220.0 116:152.0 117:80.0 118:107.0 119:358.0 120:67.0 121:90.0 123:130.0 124:16.0 125:4.0 128:17068.0 129:2443.0 130:1288.0 131:524.0 132:237.0 133:525.0 134:149.0 135:137.0 136:133.…	NA	NA	NA	(2S)-2-amino-4-methylsulfinylbutanoic acid	HMDB0002005	Methionine sulfoxide	158980
GC-TOF MS	glycolic acid	AEMRFAOFKBGASW-UHFFFAOYSA-N	NA	177	NA	227636	86:321.0 87:877.0 88:2215.0 89:1177.0 90:166.0 92:46.0 95:690.0 98:47.0 99:43.0 100:1.0 101:491.0 102:395.0 103:3236.0 104:445.0 105:759.0 106:5.0 107:431.0 110:197.0 113:123.0 114:1.0 115:778.0 116:235.0 117:2708.0 118:351.0 119:694.0 120:123.0 121:18.0 124:3.0 131:2476.0 132:305.0 133:6921.0 134:1259.0 135:297.0 144:1.0 146:382.0 147:57199.0 148:9255.0 149:5731.0 150:464.0 151:221.0 161:3331.0 …	NA	NA	NA	2-hydroxyacetic acid	HMDB0000115	Glycolic acid	757
GC-TOF MS	3-hydroxy-3-methylglutaric acid	NPOAOTPXWNWTSH-UHFFFAOYSA-N	NA	247	NA	521554	85:626.0 88:16.0 99:275.0 100:730.0 101:73.0 102:61.0 103:177.0 105:4.0 109:1920.0 110:105.0 111:74.0 112:83.0 113:58.0 114:82.0 115:2396.0 116:497.0 117:648.0 119:126.0 122:1.0 128:36.0 129:150.0 131:335.0 133:955.0 134:20.0 135:5.0 140:38.0 141:84.0 142:47.0 144:16.0 147:3623.0 148:545.0 149:525.0 150:59.0 151:23.0 157:174.0 159:95.0 163:168.0 164:7.0 170:7.0 171:247.0 172:45.0 183:513.0 184:30…	NA	NA	NA	3-hydroxy-3-methylpentanedioic acid	HMDB0000355	3-Hydroxymethylglutaric acid	1662
GC-TOF MS	epsilon-caprolactam	JBKVHLHDHHXQEQ-UHFFFAOYSA-N	NA	170	NA	353069	85:3527.0 86:4140.0 87:584.0 88:310.0 89:178.0 90:77.0 92:69.0 93:133.0 94:788.0 95:1631.0 96:9852.0 97:922.0 98:563.0 99:1266.0 100:3522.0 101:560.0 102:1140.0 104:121.0 108:40.0 109:61.0 110:210.0 111:195.0 112:430.0 113:668.0 114:248.0 115:442.0 116:2077.0 117:158.0 118:177.0 119:56.0 121:27.0 124:57.0 125:76.0 126:242.0 127:629.0 128:1076.0 129:519.0 131:354.0 135:55.0 137:46.0 138:80.0 139:6…	NA	NA	NA	azepan-2-one	HMDB0006790	Galactosylglycerol	7768
GC-TOF MS	glycerol-3-galactoside 2	NHJUPBDCSOGIKX-NTXXKDEISA-N	NA	204	NA	805227	89:176.0 90:53.0 99:49.0 101:827.0 102:83.0 103:3126.0 104:331.0 105:191.0 109:15.0 113:33.0 115:65.0 116:293.0 117:746.0 118:35.0 119:28.0 122:1.0 123:8.0 128:61.0 129:2561.0 130:485.0 131:662.0 132:17.0 133:977.0 135:25.0 141:39.0 142:42.0 143:281.0 147:3311.0 148:255.0 149:318.0 151:50.0 155:78.0 156:127.0 157:175.0 159:38.0 160:42.0 161:110.0 163:57.0 169:415.0 170:55.0 171:14.0 175:57.0 177:…	NA	NA	NA	(2R,3R,4S,5R,6R)-2-[(2R)-2,3-dihydroxypropoxy]-6-(hydroxymethyl)oxane-3,4,5-triol	HMDB0006790	Galactosylglycerol	16048618
GC-TOF MS	2-hydroxybutanoic acid	AFENDNXGAFYKQO-VKHMYHEASA-N	NA	131	NA	258161	86:245.0 87:1207.0 89:112.0 95:545.0 97:102.0 99:553.0 101:976.0 103:517.0 104:78.0 112:23.0 113:68.0 114:20.0 115:1186.0 116:223.0 117:711.0 125:24.0 129:273.0 131:25648.0 132:2895.0 133:3706.0 134:1175.0 137:61.0 138:29.0 139:26.0 143:727.0 144:93.0 145:26.0 147:22332.0 148:3774.0 149:2177.0 150:118.0 151:24.0 169:35.0 175:94.0 184:455.0 189:64.0 190:978.0 191:270.0 192:77.0 195:16.0 205:1662.0…	NA	NA	NA	(2S)-2-hydroxybutanoic acid	HMDB0000008	2-Hydroxybutyric acid	440864
GC-TOF MS	adipic acid	WNLRTRBMVRJNCN-UHFFFAOYSA-N	NA	111	NA	474435	85:2037.0 86:2852.0 87:703.0 88:641.0 89:904.0 90:27.0 91:64.0 92:167.0 93:122.0 94:58.0 95:60.0 96:79.0 97:441.0 99:4029.0 100:405.0 101:502.0 102:524.0 105:259.0 107:59.0 108:26.0 109:187.0 110:362.0 111:58622.0 112:3744.0 113:1086.0 114:171.0 115:1351.0 116:2824.0 117:11244.0 118:1055.0 119:703.0 120:50.0 123:10.0 124:19.0 125:208.0 126:57.0 128:229.0 129:9390.0 130:2687.0 131:1989.0 132:910.0…	NA	NA	NA	hexanedioic acid	HMDB0000448	Adipic acid	196
GC-TOF MS	caprylic acid	WWZKQHOCKIZLMA-UHFFFAOYSA-N	NA	201	NA	343457	85:59.0 86:798.0 87:223.0 88:510.0 89:1377.0 90:189.0 95:33.0 97:16.0 98:32.0 99:40.0 100:399.0 101:2158.0 102:361.0 103:5236.0 104:718.0 105:608.0 106:42.0 109:166.0 110:56.0 113:210.0 114:71.0 115:93.0 116:330.0 117:11722.0 118:1237.0 119:890.0 120:77.0 126:65.0 129:2848.0 130:455.0 131:1940.0 132:1583.0 133:4028.0 134:684.0 135:115.0 140:1.0 142:10.0 143:100.0 145:423.0 146:62.0 147:4390.0 148…	NA	NA	NA	octanoic acid	HMDB0062511	octanoate radical	379
GC-TOF MS	myristic acid	TUNFSRHWOTWDNC-UHFFFAOYSA-N	NA	285	NA	634414	85:1672.0 86:922.0 87:259.0 88:617.0 89:2301.0 90:194.0 91:565.0 93:1089.0 94:262.0 95:2947.0 96:479.0 97:1977.0 98:1752.0 99:1650.0 100:382.0 101:1406.0 104:452.0 105:1305.0 106:321.0 107:394.0 108:204.0 109:725.0 110:354.0 111:699.0 112:710.0 116:3547.0 117:55137.0 118:5160.0 119:1775.0 120:155.0 121:314.0 122:68.0 123:74.0 124:132.0 125:204.0 128:186.0 129:23236.0 130:2963.0 131:10163.0 132:11…	NA	NA	NA	tetradecanoic acid	HMDB0000806	Myristic acid	11005
GC-TOF MS	arachidic acid	VKOBVWXKNCXXDE-UHFFFAOYSA-N	NA	117	NA	856421	85:167.0 89:444.0 90:10.0 92:58.0 93:400.0 94:80.0 95:656.0 98:494.0 99:384.0 100:46.0 102:86.0 105:51.0 107:116.0 110:60.0 111:101.0 113:12.0 115:21.0 116:933.0 117:16860.0 118:1459.0 119:650.0 120:71.0 125:117.0 128:67.0 129:7682.0 130:803.0 132:6486.0 133:1341.0 134:343.0 135:92.0 137:72.0 138:29.0 140:58.0 141:48.0 143:611.0 144:144.0 145:3932.0 146:417.0 157:65.0 159:172.0 160:80.0 161:46.0 …	NA	NA	NA	icosanoic acid	HMDB0002212	Arachidic acid	10467
GC-TOF MS	threose	FMAORJIQYMIRHF-BCDHYOAOSA-N	NA	205	NA	446119	85:643.0 86:454.0 87:302.0 88:248.0 89:4684.0 90:361.0 91:277.0 93:140.0 98:393.0 99:226.0 100:1945.0 101:1833.0 102:1097.0 103:6663.0 104:811.0 105:689.0 106:16.0 108:1.0 110:401.0 111:62.0 112:385.0 113:389.0 114:781.0 115:987.0 116:985.0 117:18244.0 118:1771.0 119:1243.0 120:172.0 124:5.0 126:375.0 127:582.0 128:218.0 129:1460.0 130:2840.0 131:2415.0 132:512.0 133:4276.0 134:1315.0 135:158.0 1…	NA	NA	NA	(3S,4R)-oxolane-2,3,4-triol	NA	NA	441031
GC-TOF MS	acetaminophen	RZVAJINKPMORJF-UHFFFAOYSA-N	NA	166	NA	596681	85:228.0 90:55.0 91:195.0 92:275.0 93:145.0 95:178.0 96:52.0 97:35.0 99:136.0 104:53.0 105:60.0 106:766.0 107:122.0 108:226.0 109:77.0 116:67.0 121:75.0 122:89.0 123:100.0 135:146.0 136:131.0 137:102.0 138:101.0 148:57.0 149:229.0 150:338.0 151:92.0 152:29.0 164:95.0 165:184.0 166:4078.0 167:624.0 168:157.0 172:21.0 176:15.0 178:49.0 179:51.0 180:187.0 181:3750.0 182:615.0 183:153.0 190:13.0 192:…	NA	NA	NA	N-(4-hydroxyphenyl)acetamide	HMDB0001859	Acetaminophen	1983
GC-TOF MS	1,5-anhydroglucitol	MPCAJMNYNOGXPB-SLPGGIOYSA-N	NA	217	NA	633603	85:8076.0 87:8514.0 88:4105.0 89:11826.0 91:2299.0 93:1315.0 97:9162.0 99:7502.0 101:39453.0 103:19594.0 104:9922.0 105:4488.0 107:1196.0 112:683.0 113:13185.0 114:2377.0 115:20033.0 116:21845.0 117:18727.0 118:2184.0 119:10738.0 126:1063.0 128:3432.0 129:44263.0 130:15890.0 131:24830.0 134:12410.0 135:7684.0 136:682.0 140:166.0 141:1645.0 143:8913.0 144:3126.0 145:2858.0 147:130247.0 148:26087.0…	NA	NA	NA	(2R,3S,4R,5S)-2-(hydroxymethyl)oxane-3,4,5-triol	HMDB0002712	1,5-Anhydrosorbitol	64960
GC-TOF MS	azelaic acid	BDJRBEYXGGNYIS-UHFFFAOYSA-N	NA	317	NA	610551	85:4024.0 86:2227.0 87:401.0 88:1079.0 91:2867.0 92:570.0 93:4066.0 95:1934.0 96:1467.0 97:5855.0 98:622.0 99:2736.0 100:1110.0 101:2248.0 102:958.0 103:2192.0 107:1747.0 109:3699.0 110:597.0 111:502.0 115:1692.0 116:8089.0 117:17525.0 118:1600.0 119:528.0 121:182.0 123:1047.0 124:1220.0 125:894.0 127:1231.0 129:16201.0 130:2038.0 131:3372.0 133:6408.0 135:1140.0 136:356.0 142:187.0 143:2329.0 14…	NA	NA	NA	nonanedioic acid	HMDB0000784	Azelaic acid	19347555
GC-TOF MS	threitol	UNXHWFMMPAWVPI-QWWZWVQMSA-N	NA	217	NA	467595	85:123.0 86:39.0 87:235.0 88:92.0 89:794.0 91:41.0 92:65.0 93:48.0 94:22.0 97:38.0 101:1040.0 102:87.0 103:5119.0 104:409.0 105:302.0 106:38.0 112:26.0 113:47.0 114:17.0 115:225.0 116:875.0 117:3651.0 118:353.0 119:290.0 129:736.0 131:620.0 132:62.0 133:1389.0 134:137.0 135:41.0 143:141.0 145:31.0 147:6122.0 148:886.0 149:553.0 151:42.0 165:22.0 175:40.0 189:971.0 190:191.0 191:521.0 192:94.0 193…	NA	NA	NA	(2R,3R)-butane-1,2,3,4-tetrol	HMDB0004136	D-Threitol	169019
GC-TOF MS	oleamide	FATBGEAMYMYZAF-KTKRTIGZSA-N	NA	144	NA	849710	85:426.0 86:402.0 87:144.0 89:353.0 90:711.0 91:1369.0 92:194.0 93:400.0 94:235.0 95:556.0 96:526.0 97:627.0 98:214.0 99:199.0 100:1197.0 101:249.0 102:259.0 104:85.0 105:184.0 106:90.0 107:124.0 108:222.0 109:239.0 110:336.0 111:154.0 113:111.0 114:132.0 115:2827.0 116:11090.0 117:1116.0 118:448.0 119:161.0 120:59.0 121:55.0 122:381.0 123:147.0 124:172.0 125:88.0 126:316.0 127:230.0 128:10813.0 …	NA	NA	NA	(Z)-octadec-9-enamide	HMDB0002117	Oleamide	5283387
GC-TOF MS	octadecanol	GLDOVTGHNKAZLK-UHFFFAOYSA-N	NA	327	NA	755409	85:3812.0 86:224.0 87:853.0 88:401.0 89:7207.0 90:593.0 91:2611.0 92:281.0 93:206.0 94:57.0 95:784.0 96:291.0 97:9121.0 98:859.0 99:2097.0 100:378.0 101:3627.0 102:510.0 103:8469.0 104:862.0 105:36.0 109:308.0 110:74.0 111:3878.0 112:352.0 113:980.0 115:1693.0 116:209.0 121:32.0 123:60.0 124:45.0 125:1173.0 126:164.0 127:120.0 129:1075.0 137:28.0 139:257.0 140:47.0 141:118.0 143:377.0 144:41.0 14…	NA	NA	NA	octadecan-1-ol	HMDB0002350	Octadecanol	8221
GC-TOF MS	1-monostearin	VBICKXHEKHSIBG-UHFFFAOYSA-N	NA	203	NA	959214	85:2387.0 86:245.0 88:342.0 89:880.0 90:108.0 91:126.0 93:404.0 94:183.0 95:2259.0 96:306.0 97:2167.0 98:609.0 99:768.0 100:91.0 101:4087.0 102:436.0 103:4290.0 104:462.0 105:416.0 106:95.0 107:246.0 108:39.0 109:1410.0 110:130.0 111:1003.0 112:196.0 113:337.0 114:74.0 115:511.0 116:2218.0 117:3517.0 118:444.0 119:328.0 120:48.0 121:179.0 122:22.0 123:677.0 124:97.0 125:278.0 128:153.0 129:4761.0…	NA	NA	NA	2,3-dihydroxypropyl octadecanoate	HMDB0031075	Glycerol 1-octadecanoate	24699
GC-TOF MS	1-methylgalactose	HOVAGTYPODGVJG-UHFFFAOYSA-N	NA	204	NA	664807	85:1337.0 86:428.0 87:1347.0 88:1090.0 89:3019.0 91:610.0 93:41.0 94:89.0 97:302.0 99:215.0 101:3717.0 102:1142.0 103:8622.0 104:351.0 105:563.0 106:96.0 107:54.0 112:185.0 113:798.0 114:291.0 115:498.0 116:2211.0 117:5393.0 118:627.0 119:1251.0 122:9.0 125:47.0 127:727.0 128:914.0 129:5558.0 130:1595.0 131:2661.0 132:304.0 133:5828.0 135:519.0 136:68.0 137:60.0 138:73.0 140:44.0 142:77.0 143:134…	NA	NA	NA	2-(hydroxymethyl)-6-methoxyoxane-3,4,5-triol	HMDB0029965	Methyl beta-D-glucopyranoside	2108
GC-TOF MS	100017		NA	217	NA	844931	85:110.0 88:31.0 89:513.0 96:77.0 97:335.0 100:50.0 103:3037.0 104:169.0 110:43.0 114:626.0 116:107.0 117:505.0 118:7.0 126:52.0 127:111.0 129:590.0 130:87.0 133:928.0 143:37.0 146:64.0 147:2266.0 148:562.0 152:6.0 157:158.0 158:64.0 165:1.0 169:182.0 170:86.0 172:264.0 173:31.0 175:19.0 188:42.0 189:198.0 190:75.0 191:1251.0 192:226.0 194:4.0 201:30.0 202:14.0 204:455.0 205:770.0 206:84.0 207:58…	NA	NA	NA	NA	NA	NA	NA
GC-TOF MS	100024		NA	359	NA	716923	85:4.0 86:214.0 87:1.0 91:1.0 94:5.0 95:239.0 96:1.0 97:8.0 98:211.0 99:314.0 100:3306.0 101:680.0 102:348.0 103:1016.0 105:5.0 108:224.0 109:31.0 110:206.0 114:44.0 115:1.0 116:542.0 117:1588.0 118:237.0 119:7.0 121:1.0 125:16.0 126:185.0 127:191.0 128:381.0 129:1518.0 130:9.0 131:614.0 132:274.0 133:952.0 134:144.0 138:11.0 140:90.0 141:80.0 142:293.0 143:484.0 146:38.0 147:5668.0 148:747.0 149…	NA	NA	NA	NA	NA	NA	NA
GC-TOF MS	100036		NA	287	NA	628386	93:66.0 94:44.0 95:10.0 96:2.0 103:227.0 104:175.0 108:106.0 109:108.0 110:85.0 120:265.0 121:286.0 124:14.0 127:295.0 129:581.0 130:24.0 153:73.0 157:1034.0 158:32.0 161:73.0 169:46.0 171:25.0 185:1.0 189:56.0 197:296.0 213:34.0 214:135.0 217:340.0 225:154.0 226:25.0 243:53.0 244:77.0 245:809.0 246:169.0 247:76.0 257:62.0 271:84.0 287:1753.0 288:295.0 289:102.0 316:4.0 319:6.0 339:1.0 359:4.0 36…	NA	NA	NA	NA	NA	NA	NA
GC-TOF MS	100343		NA	262	NA	837681	85:893.0 86:592.0 87:95.0 88:229.0 89:3926.0 90:295.0 95:114.0 97:2555.0 98:118.0 99:224.0 100:936.0 101:930.0 102:402.0 103:13922.0 104:1306.0 105:1542.0 107:28.0 109:151.0 110:1055.0 111:45.0 113:396.0 114:4626.0 115:506.0 116:639.0 117:4786.0 118:149.0 119:351.0 122:189.0 123:2.0 124:20.0 127:120.0 128:202.0 129:4525.0 130:594.0 131:1127.0 132:18.0 133:2681.0 134:520.0 135:161.0 140:124.0 141:…	NA	NA	NA	NA	NA	NA	NA
GC-TOF MS	100556		NA	204	NA	626127	86:31.0 87:344.0 99:37.0 100:461.0 101:240.0 103:562.0 107:221.0 114:10.0 121:12.0 128:627.0 129:1341.0 130:444.0 131:166.0 133:101.0 134:210.0 140:30.0 141:99.0 142:57.0 143:529.0 155:276.0 156:27.0 157:367.0 158:29.0 169:68.0 171:113.0 172:285.0 186:75.0 187:9.0 188:57.0 189:628.0 190:94.0 191:474.0 199:18.0 200:13.0 201:390.0 202:105.0 203:27.0 204:4783.0 205:683.0 206:354.0 211:13.0 213:1.0 2…	NA	NA	NA	NA	NA	NA	NA
GC-TOF MS	100841		NA	103	NA	837840	85:2666.0 86:616.0 87:301.0 88:224.0 89:2897.0 90:236.0 91:124.0 92:24.0 93:28.0 94:89.0 96:137.0 97:90.0 98:149.0 99:253.0 100:667.0 101:610.0 102:368.0 103:9164.0 104:718.0 105:434.0 106:45.0 110:82.0 111:78.0 112:81.0 113:305.0 114:214.0 115:206.0 116:198.0 117:3358.0 118:298.0 119:235.0 123:111.0 125:28.0 126:74.0 128:337.0 129:1276.0 130:242.0 131:819.0 132:139.0 133:1834.0 134:168.0 135:103…	NA	NA	NA	NA	NA	NA	NA
GC-TOF MS	100897		NA	103	NA	740728	85:390.0 87:338.0 88:85.0 89:2865.0 90:214.0 91:229.0 95:50.0 97:119.0 99:100.0 100:406.0 101:997.0 102:164.0 103:10935.0 104:972.0 105:599.0 110:25.0 111:84.0 113:179.0 114:531.0 115:70.0 116:335.0 117:4097.0 118:433.0 127:149.0 128:55.0 129:3373.0 130:402.0 131:86.0 132:262.0 133:2977.0 134:249.0 135:156.0 139:24.0 141:64.0 142:114.0 145:148.0 147:10569.0 148:1449.0 149:1109.0 154:58.0 157:2018…	NA	NA	NA	NA	NA	NA	NA
GC-TOF MS	101299		NA	177	NA	214650	85:26845.0 86:4607.0 87:40125.0 89:13781.0 90:947.0 91:831.0 95:3946.0 97:851.0 98:205.0 99:16343.0 100:1874.0 101:56172.0 102:17813.0 103:63170.0 104:6724.0 105:10666.0 106:1563.0 107:2258.0 111:260.0 112:134.0 113:4059.0 114:687.0 115:249099.0 116:29624.0 120:1444.0 121:546.0 122:156.0 124:144.0 126:273.0 130:177310.0 131:52953.0 132:12708.0 133:51709.0 134:12306.0 136:563.0 140:45.0 141:32.0 1…	NA	NA	NA	NA	NA	NA	NA
GC-TOF MS	101732		NA	125	NA	196225	86:87.0 91:1548.0 93:929.0 94:254.0 95:3550.0 96:654.0 97:13099.0 98:551.0 99:179.0 103:115.0 105:329.0 106:135.0 107:370.0 109:1127.0 110:1354.0 112:5187.0 113:510.0 122:62.0 123:111.0 124:355.0 125:11117.0 126:977.0 137:115.0 142:38.0 144:37.0 152:24.0 153:10.0 161:24.0 164:47.0 168:1933.0 169:307.0 171:37.0 172:31.0 193:35.0 199:82.0 202:7.0 223:29.0 228:17.0 234:7.0 237:13.0 240:10.0 260:25.0…	NA	NA	NA	NA	NA	NA	NA
GC-TOF MS	103102		NA	117	NA	373630	85:170.0 86:454.0 87:71.0 88:270.0 89:233.0 91:379.0 93:134.0 94:39.0 95:611.0 96:448.0 101:493.0 105:429.0 106:76.0 107:758.0 108:38.0 113:39.0 115:182.0 116:906.0 117:16696.0 118:1334.0 119:552.0 124:148.0 125:28.0 128:33.0 129:4186.0 130:401.0 131:4101.0 132:2979.0 133:842.0 143:19.0 145:3295.0 146:466.0 147:86.0 150:17.0 155:313.0 157:275.0 168:42.0 169:27.0 172:63.0 199:6183.0 200:657.0 201:…	NA	NA	NA	NA	NA	NA	NA
GC-TOF MS	10474		NA	217	NA	851317	85:62.0 89:283.0 95:30.0 96:304.0 98:88.0 99:226.0 100:169.0 101:959.0 102:205.0 103:2970.0 104:342.0 105:40.0 106:34.0 108:20.0 109:45.0 110:54.0 112:107.0 113:156.0 114:211.0 115:262.0 116:1901.0 117:1790.0 118:253.0 119:183.0 120:71.0 121:69.0 122:107.0 123:13.0 124:93.0 125:50.0 128:462.0 129:1300.0 130:267.0 131:1141.0 132:685.0 133:1441.0 134:121.0 136:177.0 139:36.0 140:88.0 141:126.0 142:…	NA	NA	NA	NA	NA	NA	NA
GC-TOF MS	104922		NA	142	NA	729954	86:511.0 87:301.0 88:200.0 90:66.0 95:97.0 96:71.0 97:75.0 98:147.0 99:145.0 100:1198.0 101:565.0 102:1549.0 103:2622.0 104:227.0 105:203.0 111:133.0 113:168.0 114:380.0 115:701.0 116:383.0 118:96.0 119:110.0 123:69.0 126:114.0 127:164.0 128:578.0 129:3146.0 130:668.0 131:1329.0 132:219.0 133:2706.0 134:317.0 139:17.0 140:75.0 141:161.0 142:7338.0 143:1960.0 144:573.0 145:181.0 146:170.0 147:1118…	NA	NA	NA	NA	NA	NA	NA
GC-TOF MS	105538		NA	183	NA	362788	85:735.0 97:47.0 99:393.0 109:77.0 111:241.0 112:116.0 113:183.0 127:164.0 153:381.0 154:68.0 155:104.0 164:13.0 165:27.0 167:47.0 168:14.0 181:19.0 182:35.0 183:3303.0 184:333.0 185:103.0 187:27.0 198:27.0 212:31.0 263:16.0 490:13.0 499:12.0	NA	NA	NA	NA	NA	NA	NA
GC-TOF MS	1064		NA	117	NA	594945	85:2612.0 86:2545.0 87:45733.0 88:44013.0 89:24434.0 90:2017.0 91:921.0 92:316.0 93:118.0 94:54.0 96:90.0 97:224.0 98:50.0 99:2686.0 100:561.0 101:102529.0 102:14514.0 103:177816.0 104:15569.0 105:12095.0 106:376.0 107:279.0 111:97.0 112:59.0 113:42.0 114:436.0 115:8036.0 116:197720.0 117:393165.0 118:47689.0 119:23184.0 120:1128.0 121:155.0 127:44.0 129:270.0 130:264.0 131:5599.0 132:1056.0 133:…	NA	NA	NA	NA	NA	NA	NA
GC-TOF MS	106936		NA	244	NA	238992	89:281.0 90:73.0 91:107.0 94:27.0 96:263.0 97:321.0 98:50.0 100:123.0 103:295.0 104:168.0 105:568.0 106:201.0 107:219.0 115:502.0 116:128.0 117:135.0 119:277.0 120:233.0 121:220.0 124:360.0 126:387.0 133:1266.0 134:130.0 135:434.0 136:99.0 137:370.0 138:21.0 147:304.0 149:328.0 151:3191.0 152:1361.0 153:386.0 154:35.0 155:71.0 163:41.0 174:105.0 176:31.0 177:122.0 178:243.0 179:98.0 193:51.0 194:…	NA	NA	NA	NA	NA	NA	NA
GC-TOF MS	108145		NA	191	NA	438056	86:20.0 88:60.0 89:73.0 91:76.0 92:34.0 99:27.0 101:78.0 102:88.0 103:859.0 104:48.0 105:96.0 106:32.0 108:31.0 110:766.0 113:49.0 114:47.0 115:232.0 116:350.0 117:127.0 118:216.0 119:50.0 120:62.0 126:31.0 127:53.0 130:179.0 131:234.0 132:41.0 133:224.0 134:704.0 135:69.0 136:62.0 137:33.0 140:104.0 141:27.0 142:24.0 143:47.0 144:106.0 145:18.0 147:2548.0 148:405.0 149:149.0 150:19.0 151:118.0 1…	NA	NA	NA	NA	NA	NA	NA
GC-TOF MS	108825		NA	110	NA	762249	85:5128.0 86:1842.0 87:6260.0 88:845.0 89:569.0 90:789.0 91:2887.0 92:12955.0 93:9529.0 94:8827.0 95:2731.0 96:2538.0 97:3541.0 98:1619.0 99:534.0 100:678.0 101:430.0 102:392.0 103:402.0 104:5690.0 105:5445.0 106:18646.0 107:4045.0 108:1583.0 109:1883.0 110:24162.0 111:4122.0 112:1270.0 113:568.0 114:566.0 115:278.0 116:311.0 118:1048.0 119:2101.0 120:1983.0 121:5104.0 122:2165.0 123:1852.0 124:2…	NA	NA	NA	NA	NA	NA	NA
GC-TOF MS	109386		NA	204	NA	542775	85:154.0 86:147.0 89:833.0 91:127.0 94:33.0 95:40.0 98:183.0 99:112.0 100:268.0 101:919.0 102:125.0 103:4123.0 104:411.0 105:159.0 110:296.0 113:77.0 114:97.0 115:131.0 116:352.0 117:3335.0 118:304.0 119:258.0 129:917.0 130:319.0 131:918.0 132:80.0 133:1729.0 134:292.0 144:52.0 147:5348.0 148:1055.0 149:274.0 151:36.0 157:297.0 158:223.0 159:40.0 163:57.0 168:35.0 172:786.0 173:181.0 175:93.0 177…	NA	NA	NA	NA	NA	NA	NA
GC-TOF MS	109435		NA	160	NA	628486	86:94.0 87:93.0 89:601.0 90:39.0 94:17.0 99:22.0 101:300.0 102:240.0 105:632.0 106:67.0 114:179.0 115:127.0 116:55.0 117:974.0 118:160.0 119:100.0 122:23.0 128:82.0 130:131.0 131:183.0 132:124.0 133:777.0 134:142.0 135:61.0 142:40.0 143:228.0 145:70.0 147:1950.0 148:114.0 149:352.0 150:79.0 160:3521.0 161:315.0 162:208.0 166:20.0 168:38.0 171:31.0 173:28.0 174:35.0 175:28.0 178:38.0 179:27.0 180:…	NA	NA	NA	NA	NA	NA	NA
GC-TOF MS	109990		NA	138	NA	561379	85:171.0 90:83.0 91:2140.0 92:449.0 93:273.0 94:269.0 95:312.0 96:681.0 97:136.0 98:59.0 104:1153.0 105:1277.0 106:322.0 108:253.0 109:3123.0 110:507.0 111:5671.0 112:234.0 113:202.0 118:50.0 121:31.0 122:114.0 123:559.0 124:4196.0 125:587.0 126:185.0 136:1106.0 137:721.0 138:7728.0 139:435.0 140:215.0 150:47.0 151:138.0 152:2488.0 153:137.0 199:1296.0 200:89.0 201:59.0	NA	NA	NA	NA	NA	NA	NA
GC-TOF MS	110		NA	132	NA	298570	86:1114.0 89:7533.0 90:607.0 91:276.0 92:48.0 99:311.0 101:313.0 102:698.0 103:1249.0 104:504.0 105:206.0 115:77.0 116:132.0 119:492.0 120:57.0 130:619.0 131:393.0 132:16803.0 133:1749.0 142:27.0 146:344.0 147:371.0 162:62.0 171:110.0 173:42.0 191:127.0 205:17.0 234:13.0 253:27.0 339:38.0 363:23.0 372:13.0 383:18.0 392:17.0 394:12.0 450:35.0	NA	NA	NA	NA	NA	NA	NA
GC-TOF MS	110022		NA	205	NA	515282	85:493.0 86:287.0 88:673.0 89:8403.0 90:574.0 93:93.0 94:143.0 95:66.0 96:436.0 98:485.0 101:2827.0 102:321.0 103:9437.0 104:772.0 105:642.0 106:25.0 107:40.0 109:17.0 116:981.0 117:5739.0 118:514.0 119:1025.0 120:16.0 121:19.0 126:227.0 127:60.0 129:1248.0 130:373.0 131:1728.0 132:222.0 133:2396.0 134:312.0 135:58.0 140:334.0 141:58.0 142:138.0 148:1948.0 149:1484.0 150:178.0 151:66.0 152:96.0 1…	NA	NA	NA	NA	NA	NA	NA
GC-TOF MS	110343		NA	202	NA	723255	85:627.0 86:261.0 87:21356.0 88:1373.0 89:5326.0 90:130.0 91:161.0 95:237.0 96:68.0 97:1088.0 98:343.0 99:1634.0 100:2143.0 101:1471.0 102:1075.0 103:9375.0 104:938.0 105:1028.0 107:87.0 108:134.0 109:278.0 111:454.0 112:509.0 113:954.0 114:629.0 115:703.0 116:3570.0 117:10573.0 118:1265.0 119:647.0 120:158.0 122:136.0 123:291.0 124:123.0 125:136.0 126:277.0 127:331.0 128:962.0 129:16447.0 130:32…	NA	NA	NA	NA	NA	NA	NA
GC-TOF MS	110543		NA	131	NA	272188	85:81.0 87:161.0 89:2527.0 90:60.0 94:99.0 96:232.0 97:109.0 98:532.0 99:98.0 101:170.0 102:114.0 103:750.0 104:122.0 107:34.0 109:15.0 112:226.0 113:18.0 114:330.0 115:523.0 116:143.0 120:25.0 128:88.0 131:10892.0 132:1144.0 133:250.0 145:41.0 156:59.0 162:12.0 202:127.0 211:16.0 317:18.0 375:19.0 417:15.0 429:10.0 455:5.0	NA	NA	NA	NA	NA	NA	NA
GC-TOF MS	110873		NA	91	NA	548518	86:154.0 87:839.0 88:586.0 89:206.0 90:417.0 91:14153.0 92:635.0 93:1103.0 94:79.0 95:98.0 96:52.0 98:50.0 99:658.0 100:148.0 101:374.0 102:1280.0 103:1482.0 104:298.0 105:4905.0 106:2423.0 107:609.0 108:273.0 109:80.0 110:42.0 111:123.0 112:66.0 113:216.0 114:201.0 115:509.0 116:144.0 117:2813.0 118:341.0 119:1636.0 120:175.0 121:123.0 123:57.0 124:25.0 125:49.0 127:74.0 128:100.0 129:186.0 131:…	NA	NA	NA	NA	NA	NA	NA
GC-TOF MS	110881		NA	186	NA	314348	88:18472.0 89:2189.0 90:1578.0 91:18346.0 92:5987.0 93:2499.0 95:357.0 97:3844.0 106:549.0 107:29795.0 108:2530.0 109:2349.0 110:95294.0 111:2825.0 120:300.0 121:147.0 122:162.0 124:140.0 125:1266.0 132:1244.0 136:581.0 137:153.0 139:38.0 140:3744.0 141:435.0 142:1519.0 143:1288.0 152:847.0 162:145.0 166:27.0 167:154.0 168:38.0 171:1862.0 173:29.0 177:399.0 178:41.0 179:71.0 185:238.0 186:151722.…	NA	NA	NA	NA	NA	NA	NA
GC-TOF MS	111399		NA	140	NA	635467	85:888.0 86:375.0 87:450.0 88:165.0 90:535.0 91:478.0 92:1435.0 93:20172.0 94:2203.0 95:343.0 96:67.0 97:423.0 98:233.0 99:3379.0 100:140.0 101:1231.0 102:447.0 104:977.0 105:788.0 106:172.0 107:253.0 108:125.0 109:82.0 111:639.0 112:1928.0 113:632.0 114:332.0 116:186.0 119:911.0 121:331.0 123:71.0 124:361.0 125:671.0 126:6046.0 127:254.0 128:2015.0 130:183.0 131:314.0 133:169.0 135:245.0 136:136…	NA	NA	NA	NA	NA	NA	NA
GC-TOF MS	11353		NA	259	NA	911271	85:106.0 86:3.0 89:161.0 97:44.0 98:45.0 99:12.0 100:29.0 101:111.0 103:966.0 106:36.0 116:231.0 117:438.0 121:1.0 128:48.0 129:523.0 130:140.0 131:15.0 132:34.0 133:25.0 143:46.0 144:98.0 145:12.0 147:813.0 148:305.0 154:9.0 157:165.0 158:23.0 160:552.0 161:230.0 162:47.0 163:160.0 165:25.0 168:62.0 169:66.0 171:6.0 174:100.0 177:2.0 178:1.0 180:21.0 183:30.0 186:43.0 187:1.0 188:12.0 189:97.0 1…	NA	NA	NA	NA	NA	NA	NA
GC-TOF MS	119054		NA	204	NA	958948	85:889.0 86:270.0 87:430.0 88:294.0 89:543.0 90:189.0 91:378.0 92:59.0 93:87.0 94:122.0 95:337.0 96:106.0 97:454.0 98:130.0 99:582.0 101:2305.0 102:493.0 103:7317.0 104:690.0 105:232.0 107:112.0 109:319.0 111:748.0 112:168.0 113:498.0 114:188.0 115:3136.0 116:1787.0 117:6097.0 118:622.0 119:477.0 120:85.0 122:29.0 123:110.0 125:207.0 127:615.0 128:519.0 129:9144.0 130:4347.0 131:5178.0 132:657.0 …	NA	NA	NA	NA	NA	NA	NA
GC-TOF MS	122191		NA	187	NA	286291	85:1365.0 86:1735.0 87:501.0 88:1264.0 89:1213.0 90:270.0 91:407.0 93:794.0 95:6639.0 96:513.0 97:544.0 99:1392.0 100:205.0 101:2510.0 102:402.0 105:3672.0 106:267.0 110:94.0 111:372.0 112:646.0 113:431.0 115:387.0 116:4334.0 117:46601.0 118:4453.0 119:1949.0 120:107.0 123:19.0 125:39.0 128:247.0 129:13878.0 131:16378.0 132:12189.0 133:2234.0 134:518.0 141:100.0 143:2895.0 144:360.0 145:3226.0 14…	NA	NA	NA	NA	NA	NA	NA
GC-TOF MS	12444		NA	245	NA	546577	85:676.0 86:3801.0 87:295.0 88:889.0 89:2619.0 90:204.0 93:492.0 95:944.0 97:4456.0 98:1059.0 99:438.0 100:6.0 101:3304.0 102:1283.0 103:3798.0 104:1341.0 106:32.0 107:345.0 109:192.0 111:538.0 112:2255.0 113:1567.0 114:164.0 115:334.0 116:1644.0 117:12674.0 118:2581.0 119:1823.0 120:501.0 121:250.0 124:122.0 125:258.0 126:534.0 127:2179.0 128:243.0 129:6564.0 130:1322.0 131:4240.0 132:2823.0 133…	NA	NA	NA	NA	NA	NA	NA
GC-TOF MS	126350		NA	147	NA	395762	85:54.0 86:137.0 87:298.0 88:26.0 89:61.0 95:3.0 96:3.0 99:5.0 100:99.0 101:98.0 102:147.0 103:137.0 104:14.0 105:16.0 107:2.0 112:1.0 113:6.0 115:48.0 116:21.0 117:229.0 118:69.0 119:168.0 120:1.0 130:10.0 131:522.0 132:325.0 133:367.0 134:37.0 144:3.0 146:215.0 147:2404.0 148:314.0 149:143.0 154:1.0 160:595.0 161:92.0 162:23.0 169:7.0 174:2.0 175:4.0 176:118.0 177:7.0 188:448.0 189:55.0 190:17.…	NA	NA	NA	NA	NA	NA	NA
GC-TOF MS	126391		NA	173	NA	224373	87:22.0 88:53.0 99:32.0 103:2.0 105:13.0 108:4.0 109:2.0 110:10.0 111:25.0 112:6.0 115:2.0 116:183.0 117:1267.0 118:96.0 119:10.0 125:2.0 129:242.0 130:3.0 131:565.0 132:309.0 133:26.0 137:1.0 138:26.0 143:37.0 145:103.0 147:368.0 148:20.0 149:2.0 150:3.0 151:7.0 155:5.0 159:13.0 161:33.0 162:1.0 167:4.0 173:1234.0 174:148.0 175:49.0 177:53.0 178:11.0 179:10.0 180:2.0 185:1.0 187:1.0 188:1.0 190:…	NA	NA	NA	NA	NA	NA	NA
GC-TOF MS	127661		NA	122	NA	733205	85:868.0 86:167.0 89:157.0 91:1830.0 92:269.0 93:2421.0 94:3652.0 95:2921.0 96:4204.0 97:6312.0 98:2405.0 99:366.0 104:70.0 105:810.0 106:513.0 107:973.0 108:2660.0 109:1268.0 110:2655.0 111:1770.0 112:1535.0 113:231.0 114:32.0 116:57.0 117:128.0 119:595.0 120:843.0 121:613.0 122:10631.0 123:2301.0 124:1640.0 125:592.0 126:280.0 129:114.0 133:303.0 134:676.0 135:349.0 136:7900.0 137:1761.0 138:11…	NA	NA	NA	NA	NA	NA	NA
GC-TOF MS	128		NA	104	NA	272380	85:2784.0 86:8603.0 87:3486.0 88:5479.0 89:57060.0 90:4427.0 91:2258.0 92:85.0 98:577.0 99:10058.0 100:12583.0 101:5000.0 102:4265.0 103:6291.0 104:33439.0 105:3584.0 106:1279.0 109:28.0 111:298.0 112:79.0 113:2065.0 114:953.0 115:4005.0 116:3527.0 117:2597.0 118:944.0 119:35055.0 120:2976.0 121:1278.0 122:22.0 127:421.0 129:486.0 130:3913.0 131:6494.0 132:5985.0 133:10381.0 134:2658.0 135:526.0 …	NA	NA	NA	NA	NA	NA	NA
GC-TOF MS	131144		NA	186	NA	576153	85:1698.0 86:958.0 87:1213.0 88:267.0 89:10574.0 90:739.0 92:30.0 93:112.0 96:330.0 98:370.0 99:749.0 100:845.0 101:2374.0 102:1013.0 103:12056.0 104:1093.0 105:1522.0 106:386.0 110:176.0 111:211.0 112:176.0 113:389.0 114:901.0 115:866.0 116:1206.0 117:16223.0 118:1433.0 119:1410.0 120:290.0 123:14.0 126:814.0 128:859.0 129:3959.0 130:369.0 131:2774.0 132:562.0 133:9004.0 134:1231.0 135:608.0 138…	NA	NA	NA	NA	NA	NA	NA
GC-TOF MS	131620		NA	87	NA	293525	85:239.0 87:10326.0 88:1615.0 91:133.0 93:68.0 95:540.0 96:1011.0 97:268.0 107:699.0 108:80.0 113:291.0 114:325.0 115:151.0 118:48.0 123:60.0 124:331.0 125:1007.0 128:66.0 131:781.0 134:176.0 137:22.0 139:25.0 140:28.0 141:104.0 144:25.0 146:305.0 174:28.0 182:19.0 185:28.0 186:64.0 188:33.0 190:51.0 200:34.0 222:28.0 226:20.0 232:20.0 284:20.0 335:14.0 358:19.0 376:21.0 393:15.0 401:25.0 417:22.…	NA	NA	NA	NA	NA	NA	NA
GC-TOF MS	134		NA	144	NA	974612	85:237.0 86:225.0 87:113.0 88:41.0 89:284.0 90:393.0 91:763.0 93:164.0 94:84.0 95:422.0 96:237.0 97:485.0 98:119.0 99:130.0 100:663.0 101:162.0 102:103.0 109:156.0 110:90.0 113:9.0 114:89.0 115:1137.0 116:5754.0 117:448.0 118:166.0 119:94.0 123:111.0 124:65.0 125:23.0 126:73.0 127:120.0 128:4434.0 129:482.0 130:423.0 131:12233.0 132:1190.0 133:272.0 134:106.0 136:146.0 137:50.0 138:74.0 139:25.0 …	NA	NA	NA	NA	NA	NA	NA
GC-TOF MS	135260		NA	275	NA	564758	85:490.0 87:328.0 88:96.0 89:4491.0 91:278.0 98:198.0 100:1674.0 101:923.0 102:806.0 105:121.0 107:78.0 109:62.0 111:97.0 112:244.0 113:345.0 114:322.0 115:427.0 116:503.0 117:1642.0 118:320.0 119:231.0 127:529.0 128:1646.0 130:631.0 132:26.0 133:1406.0 139:61.0 140:42.0 141:85.0 142:651.0 144:775.0 145:466.0 146:345.0 147:1531.0 149:269.0 150:93.0 151:42.0 153:152.0 154:140.0 155:2147.0 156:1295…	NA	NA	NA	NA	NA	NA	NA
GC-TOF MS	135615		NA	116	NA	540006	85:60622.0 86:56123.0 87:23307.0 88:13299.0 89:93060.0 90:103594.0 91:411005.0 92:54790.0 93:67496.0 94:19245.0 95:82383.0 96:45671.0 97:26750.0 98:10537.0 99:19068.0 100:36795.0 101:9990.0 102:23109.0 103:42908.0 104:41387.0 105:191254.0 106:57093.0 107:55740.0 108:13928.0 109:45182.0 110:20945.0 111:25027.0 112:9423.0 113:4843.0 114:256427.0 115:154677.0 116:1180424.0 117:182866.0 118:76390.0 1…	NA	NA	NA	NA	NA	NA	NA
GC-TOF MS	136		NA	227	NA	579727	86:209.0 88:93.0 89:59.0 90:84.0 93:64.0 94:45.0 95:43.0 97:123.0 98:225.0 99:147.0 100:1422.0 101:387.0 102:275.0 103:478.0 104:39.0 105:55.0 108:51.0 112:581.0 113:440.0 114:553.0 115:610.0 116:284.0 117:434.0 118:102.0 121:47.0 123:37.0 124:40.0 126:1248.0 128:2895.0 129:741.0 130:428.0 131:1153.0 132:544.0 133:1192.0 134:164.0 135:109.0 136:58.0 137:24.0 138:46.0 139:1218.0 140:219.0 141:63.0…	NA	NA	NA	NA	NA	NA	NA
GC-TOF MS	137363		NA	105	NA	175523	87:69.0 89:375.0 90:1323.0 91:2410.0 99:99.0 101:126.0 105:18952.0 106:1496.0 107:478.0 118:16.0 133:9660.0 134:311.0 135:190.0 136:17.0 145:146.0 161:27.0 176:347.0 182:22.0 186:14.0 195:19.0 197:12.0 202:18.0 205:15.0 211:17.0 221:15.0 225:14.0 242:13.0 245:12.0 254:15.0 257:20.0 261:19.0 263:16.0 276:7.0 279:14.0 283:15.0 295:12.0 303:20.0 308:17.0 309:11.0 318:15.0 330:34.0 335:23.0 336:19.0 …	NA	NA	NA	NA	NA	NA	NA
GC-TOF MS	145951		NA	125	NA	269108	85:5662.0 86:4340.0 89:3150.0 91:1313.0 94:346.0 95:90314.0 96:7492.0 97:14154.0 98:3880.0 99:10879.0 100:13625.0 101:1237.0 102:1973.0 109:561.0 111:1900.0 112:435.0 114:483.0 117:1633.0 124:399.0 125:164543.0 126:20253.0 127:7922.0 128:434.0 130:6211.0 142:28.0 145:413.0 147:13235.0 148:3082.0 151:354.0 153:186.0 155:164.0 156:896.0 157:104.0 162:548.0 169:57055.0 170:7033.0 171:2212.0 177:1738…	NA	NA	NA	NA	NA	NA	NA
GC-TOF MS	14736		NA	159	NA	693311	85:88.0 86:48.0 88:3.0 89:1011.0 90:62.0 91:19.0 95:6.0 98:12.0 99:83.0 100:18.0 101:80.0 102:24.0 103:978.0 104:52.0 105:24.0 106:11.0 107:33.0 108:7.0 110:14.0 111:34.0 113:10.0 114:2.0 115:45.0 116:118.0 117:135.0 119:32.0 120:5.0 125:11.0 127:51.0 129:790.0 130:122.0 131:384.0 132:34.0 133:1630.0 134:193.0 135:75.0 136:2.0 137:6.0 138:4.0 141:7.0 142:12.0 143:159.0 144:25.0 145:29.0 146:105.0…	NA	NA	NA	NA	NA	NA	NA
GC-TOF MS	161365		NA	204	NA	520732	85:466.0 86:548.0 87:439.0 88:194.0 89:677.0 90:79.0 97:508.0 99:471.0 101:5743.0 102:619.0 103:4749.0 104:560.0 105:570.0 111:161.0 112:178.0 113:320.0 115:783.0 116:2583.0 117:2300.0 118:292.0 119:758.0 120:41.0 127:505.0 128:136.0 129:4803.0 130:583.0 131:2818.0 132:329.0 133:5948.0 134:704.0 135:583.0 141:249.0 142:374.0 143:1681.0 144:238.0 145:203.0 146:71.0 147:16524.0 148:2028.0 149:2318.…	NA	NA	NA	NA	NA	NA	NA
GC-TOF MS	161843		NA	129	NA	674080	85:1974.0 86:458.0 87:1523.0 88:478.0 89:2570.0 90:298.0 91:415.0 92:303.0 93:7195.0 94:746.0 95:3791.0 96:1019.0 97:1027.0 98:325.0 99:1470.0 101:4753.0 102:927.0 103:33359.0 104:2866.0 105:2137.0 107:377.0 108:210.0 109:2412.0 110:311.0 111:1726.0 112:287.0 113:2297.0 114:396.0 115:2252.0 116:1401.0 117:4893.0 118:980.0 119:1597.0 120:80.0 121:364.0 122:33.0 123:965.0 124:233.0 125:916.0 126:66…	NA	NA	NA	NA	NA	NA	NA
GC-TOF MS	161846		NA	188	NA	642004	85:461.0 86:328.0 87:513.0 89:2903.0 90:185.0 91:364.0 93:198.0 94:109.0 95:1250.0 96:475.0 97:254.0 98:163.0 99:249.0 100:1955.0 101:662.0 102:464.0 103:16004.0 104:1573.0 105:1026.0 107:205.0 109:407.0 110:283.0 111:388.0 112:119.0 113:158.0 114:1935.0 115:566.0 116:614.0 117:2804.0 118:100.0 119:631.0 120:46.0 121:201.0 122:221.0 123:317.0 124:247.0 125:187.0 126:129.0 129:473.0 130:390.0 131:…	NA	NA	NA	NA	NA	NA	NA
GC-TOF MS	163872		NA	217	NA	513029	87:35.0 89:442.0 101:1396.0 102:136.0 103:1291.0 104:157.0 105:237.0 111:403.0 113:70.0 114:91.0 115:204.0 116:299.0 117:1416.0 119:148.0 129:6105.0 130:521.0 131:1451.0 132:230.0 133:2978.0 134:277.0 135:189.0 143:1880.0 144:120.0 145:60.0 147:7779.0 148:1069.0 149:553.0 150:50.0 155:106.0 172:44.0 174:185.0 175:145.0 189:51.0 191:64.0 203:319.0 204:79.0 205:251.0 213:20.0 215:69.0 216:352.0 217…	NA	NA	NA	NA	NA	NA	NA
GC-TOF MS	16561		NA	155	NA	245883	88:9344.0 89:1820.0 90:325.0 91:1578.0 93:1.0 94:37.0 95:378.0 96:782.0 98:255.0 99:135.0 100:399.0 103:4405.0 104:228.0 105:5275.0 106:1100.0 107:327.0 110:4371.0 111:630.0 114:61.0 115:1240.0 117:1418.0 118:418.0 119:1281.0 120:75.0 121:463.0 124:62.0 127:343.0 130:2047.0 131:1273.0 132:189.0 133:4193.0 134:2628.0 135:786.0 137:520.0 138:431.0 141:220.0 142:72.0 143:86.0 145:193.0 146:189.0 148…	NA	NA	NA	NA	NA	NA	NA
GC-TOF MS	16640		NA	175	NA	174842	85:1218.0 86:306.0 87:1510.0 88:625.0 89:270.0 90:381.0 91:1155.0 94:102.0 95:163.0 96:394.0 97:861.0 98:1769.0 99:815.0 100:144.0 101:1184.0 102:341.0 103:2244.0 104:698.0 105:2335.0 108:214.0 109:135.0 110:1011.0 114:57.0 116:885.0 117:1734.0 118:148.0 119:16466.0 120:1712.0 121:1007.0 122:33.0 126:212.0 127:505.0 128:264.0 130:1331.0 131:1095.0 132:213.0 133:1563.0 134:1430.0 135:446.0 140:245…	NA	NA	NA	NA	NA	NA	NA
GC-TOF MS	1673		NA	217	NA	540033	85:574.0 87:170.0 88:5.0 89:741.0 92:86.0 95:107.0 96:86.0 97:1417.0 98:79.0 99:841.0 101:4672.0 102:364.0 103:4626.0 104:481.0 105:338.0 106:10.0 109:151.0 110:200.0 111:535.0 112:104.0 113:401.0 114:112.0 115:1096.0 116:3061.0 117:3411.0 118:607.0 119:438.0 125:36.0 128:85.0 129:6528.0 130:698.0 131:2573.0 133:7145.0 134:174.0 135:1000.0 140:160.0 141:374.0 142:172.0 143:2551.0 144:304.0 145:33…	NA	NA	NA	NA	NA	NA	NA
GC-TOF MS	16747		NA	319	NA	742150	89:1131.0 90:36.0 100:226.0 101:230.0 103:6902.0 104:367.0 110:93.0 113:101.0 114:124.0 117:2265.0 118:7.0 127:16.0 129:2616.0 130:358.0 131:443.0 133:961.0 143:163.0 144:13.0 147:4944.0 148:730.0 149:198.0 157:2547.0 158:291.0 159:94.0 160:22.0 161:34.0 169:19.0 172:769.0 173:333.0 174:29.0 177:80.0 184:5.0 187:17.0 188:83.0 189:646.0 190:167.0 191:216.0 192:35.0 201:128.0 202:49.0 203:104.0 204…	NA	NA	NA	NA	NA	NA	NA
GC-TOF MS	168		NA	122	NA	878989	85:766.0 91:896.0 92:145.0 93:1368.0 94:1730.0 95:1772.0 96:3618.0 97:6361.0 98:1759.0 99:131.0 103:55.0 104:23.0 105:404.0 106:247.0 107:712.0 108:1348.0 109:747.0 110:2205.0 111:2234.0 112:1302.0 114:49.0 119:229.0 120:222.0 121:306.0 122:5497.0 123:1445.0 124:1560.0 125:862.0 126:347.0 128:42.0 129:33.0 130:36.0 132:25.0 133:231.0 134:281.0 135:236.0 136:4013.0 137:1139.0 138:966.0 139:309.0 1…	NA	NA	NA	NA	NA	NA	NA
GC-TOF MS	16809		NA	333	NA	679092	85:441.0 86:184.0 88:176.0 89:3402.0 90:373.0 91:320.0 96:27.0 97:538.0 98:176.0 99:435.0 100:444.0 101:1082.0 102:1676.0 103:11224.0 104:1046.0 105:534.0 107:124.0 108:28.0 109:259.0 111:397.0 112:177.0 113:485.0 114:338.0 115:26.0 116:763.0 117:5343.0 118:620.0 119:281.0 124:43.0 125:148.0 127:27.0 128:143.0 129:7097.0 130:1907.0 131:2181.0 132:526.0 133:4442.0 134:501.0 138:114.0 139:154.0 140…	NA	NA	NA	NA	NA	NA	NA
GC-TOF MS	168885		NA	86	NA	284184	86:21194.0 87:2467.0 90:391.0 91:104.0 99:35.0 101:1309.0 102:389.0 104:250.0 105:104.0 106:20.0 107:42.0 108:13.0 120:227.0 122:53.0 126:130.0 127:87.0 128:175.0 129:286.0 137:15.0 139:83.0 140:276.0 142:23.0 145:98.0 146:912.0 155:152.0 157:34.0 158:30.0 159:263.0 160:164.0 161:24.0 164:3.0 165:21.0 170:577.0 171:365.0 172:51.0 173:126.0 179:119.0 181:187.0 182:12.0 185:6.0 186:7.0 187:38.0 188…	NA	NA	NA	NA	NA	NA	NA
GC-TOF MS	1690		NA	204	NA	525027	85:267.0 86:1.0 87:177.0 88:58.0 89:186.0 97:253.0 98:20.0 99:116.0 100:88.0 101:1989.0 102:67.0 103:1777.0 104:23.0 105:156.0 107:168.0 111:25.0 112:33.0 113:166.0 115:229.0 116:1289.0 117:1250.0 118:151.0 119:87.0 127:27.0 128:12.0 129:2427.0 130:123.0 131:1303.0 132:131.0 133:2316.0 134:16.0 140:71.0 141:150.0 142:54.0 143:1014.0 144:55.0 145:12.0 147:9915.0 148:1531.0 149:1494.0 151:26.0 156:…	NA	NA	NA	NA	NA	NA	NA
GC-TOF MS	1700		NA	159	NA	478613	85:304.0 87:380.0 88:246.0 89:69.0 91:64.0 93:247.0 95:502.0 96:515.0 97:6279.0 98:611.0 99:700.0 101:330.0 102:3.0 103:211.0 107:539.0 108:182.0 109:1093.0 110:295.0 111:1593.0 112:118.0 113:686.0 114:19.0 115:109.0 116:479.0 117:3906.0 118:429.0 119:218.0 121:481.0 122:11.0 123:73.0 124:69.0 125:1748.0 126:156.0 127:1160.0 128:79.0 129:2107.0 130:293.0 132:375.0 134:377.0 137:282.0 138:79.0 139…	NA	NA	NA	NA	NA	NA	NA
GC-TOF MS	170069		NA	145	NA	280835	87:587.0 89:557.0 91:409.0 96:190.0 98:189.0 99:1642.0 101:1126.0 103:1385.0 104:607.0 105:630.0 106:109.0 109:118.0 112:182.0 113:479.0 115:2063.0 118:1242.0 119:483.0 120:140.0 123:36.0 124:13.0 126:256.0 128:210.0 129:1513.0 131:3446.0 132:418.0 133:6444.0 136:76.0 139:32.0 141:44.0 143:692.0 144:1141.0 145:57367.0 146:9593.0 147:35591.0 148:7582.0 149:4899.0 150:445.0 151:226.0 152:53.0 153:7…	NA	NA	NA	NA	NA	NA	NA
GC-TOF MS	170278		NA	331	NA	831891	85:1119.0 87:1328.0 88:1337.0 89:12743.0 90:1401.0 91:220.0 95:216.0 97:12226.0 98:748.0 99:744.0 100:2802.0 103:73044.0 104:6979.0 105:3646.0 106:121.0 111:527.0 113:750.0 114:1601.0 116:1532.0 117:21176.0 118:2145.0 119:2033.0 120:188.0 121:125.0 127:985.0 129:10222.0 130:2646.0 131:5015.0 132:975.0 133:23758.0 134:3035.0 135:1511.0 136:178.0 140:323.0 141:603.0 142:1018.0 143:3082.0 144:345.0 …	NA	NA	NA	NA	NA	NA	NA
GC-TOF MS	1704		NA	223	NA	505341	85:698.0 86:242.0 89:124.0 91:1848.0 92:177.0 93:1276.0 94:67.0 95:381.0 97:527.0 98:76.0 99:130.0 100:77.0 101:280.0 103:1026.0 104:52.0 105:1859.0 106:69.0 107:989.0 109:695.0 110:242.0 111:90.0 112:36.0 113:121.0 114:24.0 115:803.0 116:104.0 117:8561.0 118:921.0 119:1118.0 121:401.0 122:41.0 123:1164.0 124:161.0 125:789.0 127:97.0 128:110.0 130:619.0 131:1895.0 132:82.0 133:3913.0 134:621.0 13…	NA	NA	NA	NA	NA	NA	NA
GC-TOF MS	17068		NA	267	NA	265535	88:160.0 90:21.0 91:50.0 93:208.0 94:26.0 96:136.0 97:614.0 98:540.0 99:75.0 100:107.0 103:81.0 104:65.0 105:43.0 106:34.0 107:295.0 108:87.0 109:40.0 112:30.0 114:30.0 116:484.0 117:40.0 118:113.0 119:48.0 121:2.0 123:25.0 124:31.0 125:95.0 126:104.0 130:309.0 131:506.0 134:807.0 135:20.0 136:6.0 138:14.0 139:14.0 140:18.0 141:4.0 142:21.0 144:44.0 145:133.0 146:538.0 147:1296.0 148:333.0 150:4.…	NA	NA	NA	NA	NA	NA	NA
GC-TOF MS	171305		NA	441	NA	1134692	88:135.0 90:82.0 91:3094.0 93:204.0 104:125.0 105:1465.0 107:724.0 109:117.0 115:711.0 116:208.0 117:1307.0 118:263.0 119:1039.0 121:77.0 122:55.0 123:81.0 128:457.0 129:174.0 131:263.0 132:443.0 133:1032.0 135:337.0 136:69.0 137:93.0 140:29.0 141:84.0 142:59.0 145:282.0 147:5369.0 149:313.0 157:117.0 159:217.0 161:242.0 163:66.0 164:12.0 165:86.0 175:201.0 177:148.0 189:334.0 191:1531.0 192:259.…	NA	NA	NA	NA	NA	NA	NA
GC-TOF MS	1715		NA	217	NA	522196	90:31.0 97:481.0 98:89.0 103:523.0 104:9.0 108:75.0 110:77.0 111:198.0 112:51.0 113:87.0 114:22.0 116:478.0 117:70.0 118:71.0 124:36.0 129:385.0 130:14.0 131:369.0 132:106.0 133:337.0 135:48.0 143:177.0 147:748.0 148:376.0 149:143.0 169:68.0 171:42.0 178:9.0 185:2.0 189:121.0 190:2.0 191:93.0 214:36.0 215:151.0 217:4267.0 218:897.0 219:366.0 220:20.0 225:6.0 226:7.0 227:29.0 230:74.0 231:2.0 239:…	NA	NA	NA	NA	NA	NA	NA
GC-TOF MS	171564		NA	319	NA	664278	85:2761.0 86:3346.0 87:4228.0 88:2103.0 89:31879.0 90:2123.0 91:1214.0 92:322.0 94:363.0 97:1045.0 98:901.0 99:2436.0 100:6060.0 101:8894.0 102:4115.0 103:50203.0 104:4606.0 105:11919.0 106:1065.0 107:316.0 108:116.0 110:513.0 111:514.0 112:1021.0 113:2200.0 114:4299.0 115:3545.0 116:2488.0 117:38102.0 118:4525.0 119:4119.0 120:510.0 123:43.0 124:103.0 126:858.0 127:1005.0 128:1579.0 129:38424.0 …	NA	NA	NA	NA	NA	NA	NA
GC-TOF MS	171968		NA	179	NA	653378	85:1507.0 86:1521.0 87:4319.0 88:2093.0 89:12609.0 90:4181.0 91:4234.0 94:504.0 98:472.0 100:2678.0 102:2226.0 103:21896.0 104:1743.0 105:6241.0 106:981.0 111:611.0 115:2493.0 117:19570.0 118:3178.0 119:4061.0 120:327.0 123:52.0 124:273.0 129:17344.0 130:4798.0 131:6663.0 132:934.0 133:13339.0 134:2333.0 135:2390.0 143:2515.0 146:2535.0 147:56280.0 148:9449.0 149:6284.0 150:1042.0 151:767.0 156:3…	NA	NA	NA	NA	NA	NA	NA
GC-TOF MS	1725		NA	120	NA	627764	89:1.0 91:2446.0 92:495.0 93:2058.0 94:1249.0 96:5.0 97:3.0 101:34.0 103:316.0 105:67.0 107:165.0 110:42.0 111:2.0 116:7.0 117:1199.0 119:378.0 120:3861.0 121:3647.0 122:304.0 135:5.0 140:55.0 141:15.0 142:231.0 143:15.0 146:6.0 147:13.0 149:10.0 174:12.0 179:7.0 181:47.0 185:5.0 199:1.0 206:1.0 207:4.0 208:52.0 214:1775.0 215:226.0 222:4.0 223:2.0 225:3.0 241:84.0 253:1.0 257:386.0 258:94.0 265:…	NA	NA	NA	NA	NA	NA	NA
GC-TOF MS	172624		NA	199	NA	373389	86:201.0 88:667.0 89:626.0 93:643.0 95:332.0 96:495.0 98:266.0 106:419.0 107:2024.0 113:541.0 115:491.0 116:2195.0 117:25835.0 118:2993.0 119:1308.0 123:226.0 124:571.0 125:296.0 129:8683.0 130:1867.0 131:7137.0 132:2786.0 133:1975.0 139:88.0 145:7565.0 154:188.0 155:993.0 157:18.0 160:71.0 162:42.0 165:37.0 167:54.0 169:26.0 199:13077.0 200:2261.0 201:685.0 208:46.0 240:13.0 241:71.0 299:140.0 4…	NA	NA	NA	NA	NA	NA	NA
GC-TOF MS	17267		NA	243	NA	562200	85:224.0 86:1265.0 87:466.0 89:2438.0 90:176.0 91:91.0 92:198.0 94:16.0 97:15.0 98:349.0 99:642.0 100:3096.0 101:3.0 102:166.0 111:9.0 112:512.0 113:286.0 114:91.0 119:365.0 125:23.0 126:396.0 127:430.0 128:1309.0 129:742.0 130:329.0 131:436.0 133:1409.0 134:198.0 135:175.0 139:190.0 140:195.0 142:2006.0 143:87.0 144:317.0 145:129.0 146:374.0 147:2210.0 148:248.0 149:557.0 153:10.0 154:104.0 155:…	NA	NA	NA	NA	NA	NA	NA
GC-TOF MS	17297		NA	217	NA	840974	85:125.0 86:18.0 88:16.0 89:1566.0 90:105.0 96:147.0 97:898.0 98:609.0 99:123.0 100:544.0 101:348.0 103:11605.0 104:984.0 105:456.0 110:11.0 114:404.0 116:64.0 117:2694.0 118:346.0 119:88.0 121:45.0 123:3.0 126:113.0 127:49.0 128:16.0 129:1198.0 130:260.0 131:344.0 133:3068.0 134:259.0 135:113.0 140:14.0 141:35.0 142:167.0 143:211.0 144:51.0 145:123.0 146:11.0 147:6812.0 148:793.0 149:95.0 154:54…	NA	NA	NA	NA	NA	NA	NA
GC-TOF MS	17651		NA	275	NA	535097	85:176.0 86:1.0 87:422.0 88:31.0 94:38.0 96:264.0 98:19.0 99:27.0 100:40.0 102:802.0 103:342.0 106:7.0 107:3.0 109:173.0 110:175.0 111:13.0 114:2.0 115:99.0 119:322.0 123:97.0 124:37.0 126:1.0 127:172.0 129:797.0 130:342.0 133:480.0 134:191.0 144:9.0 145:27.0 152:1.0 157:32.0 159:29.0 161:82.0 162:33.0 163:62.0 171:1.0 175:124.0 176:27.0 177:181.0 178:14.0 179:153.0 182:4.0 183:26.0 184:27.0 189:…	NA	NA	NA	NA	NA	NA	NA
GC-TOF MS	17664		NA	173	NA	227179	85:240.0 86:247.0 88:292.0 90:108.0 91:68.0 92:65.0 93:256.0 94:24.0 96:1.0 97:109.0 98:110.0 99:222.0 100:6.0 107:655.0 108:5.0 110:421.0 111:48.0 113:553.0 114:55.0 116:283.0 117:3391.0 118:17.0 119:157.0 122:22.0 123:1.0 124:11.0 126:127.0 127:163.0 128:84.0 129:683.0 130:765.0 131:1193.0 132:706.0 135:9.0 136:217.0 140:70.0 145:243.0 146:58.0 150:21.0 153:2.0 161:21.0 173:3321.0 174:366.0 175…	NA	NA	NA	NA	NA	NA	NA
GC-TOF MS	18157		NA	228	NA	467115	85:235.0 86:215.0 87:258.0 88:295.0 89:529.0 90:130.0 91:260.0 92:92.0 93:160.0 95:132.0 96:40.0 97:74.0 98:60.0 99:108.0 100:34.0 101:1326.0 102:210.0 103:2274.0 104:325.0 105:193.0 106:55.0 107:112.0 108:197.0 110:7544.0 111:302.0 112:39.0 113:111.0 114:58.0 115:246.0 116:841.0 117:1092.0 118:330.0 119:174.0 120:129.0 121:67.0 122:1.0 123:19.0 124:28.0 126:224.0 127:75.0 128:46.0 129:2101.0 130…	NA	NA	NA	NA	NA	NA	NA
GC-TOF MS	18176		NA	148	NA	421354	85:114.0 87:119.0 88:148.0 89:3659.0 90:441.0 91:1532.0 92:138.0 93:19.0 97:172.0 98:58.0 99:93.0 100:504.0 101:2549.0 102:979.0 104:145.0 105:502.0 106:158.0 107:27.0 110:41.0 111:27.0 112:24.0 114:60.0 115:86.0 116:2674.0 117:1318.0 118:447.0 119:357.0 120:70.0 121:6.0 122:10.0 123:81.0 124:46.0 128:203.0 131:331.0 132:1879.0 133:1270.0 134:290.0 135:94.0 136:3.0 137:10.0 138:13.0 139:18.0 140:…	NA	NA	NA	NA	NA	NA	NA
GC-TOF MS	18197		NA	220	NA	507089	87:205.0 88:266.0 89:3709.0 90:232.0 91:148.0 93:100.0 100:596.0 101:777.0 102:135.0 103:1027.0 104:68.0 105:778.0 107:50.0 113:56.0 114:26.0 115:163.0 116:600.0 117:1721.0 118:87.0 119:119.0 127:80.0 130:54.0 131:696.0 132:478.0 133:1478.0 134:115.0 135:75.0 139:3.0 142:43.0 143:42.0 146:36.0 147:5343.0 148:692.0 149:574.0 150:68.0 160:26.0 163:177.0 165:24.0 172:93.0 173:1.0 174:105.0 175:49.0 …	NA	NA	NA	NA	NA	NA	NA
GC-TOF MS	18305		NA	217	NA	609795	85:221.0 87:130.0 88:149.0 92:5.0 94:16.0 99:105.0 101:317.0 102:77.0 103:1722.0 104:170.0 109:27.0 111:165.0 113:144.0 115:79.0 116:34.0 117:989.0 118:23.0 119:94.0 120:6.0 121:12.0 123:13.0 124:24.0 125:71.0 127:111.0 129:1831.0 130:162.0 131:513.0 132:5.0 133:1419.0 134:77.0 135:94.0 140:5.0 141:512.0 142:57.0 143:682.0 144:2.0 145:65.0 147:5572.0 148:1008.0 149:651.0 150:83.0 151:68.0 153:17.…	NA	NA	NA	NA	NA	NA	NA
GC-TOF MS	18407		NA	244	NA	485231	85:377.0 86:8.0 88:23.0 89:275.0 91:28.0 94:206.0 95:83.0 99:225.0 100:119.0 101:190.0 103:3717.0 104:234.0 105:103.0 110:19.0 111:176.0 113:356.0 114:33.0 117:335.0 119:4.0 122:51.0 125:81.0 126:65.0 127:36.0 131:151.0 133:973.0 134:27.0 135:13.0 140:69.0 142:142.0 143:118.0 147:6109.0 148:929.0 149:925.0 150:31.0 157:261.0 159:45.0 163:39.0 164:9.0 165:5.0 166:5.0 167:6.0 169:214.0 173:137.0 17…	NA	NA	NA	NA	NA	NA	NA
GC-TOF MS	18488		NA	232	NA	456907	86:22.0 100:1553.0 101:64.0 102:107.0 114:209.0 115:180.0 116:59.0 117:118.0 129:57.0 131:327.0 132:50.0 133:290.0 143:35.0 144:89.0 147:2258.0 148:448.0 149:339.0 150:28.0 163:133.0 172:18.0 174:243.0 188:40.0 189:23.0 190:37.0 232:1491.0 233:316.0 234:93.0 247:19.0 306:56.0 334:36.0 335:34.0	NA	NA	NA	NA	NA	NA	NA
GC-TOF MS	1865		NA	155	NA	185013	85:378.0 87:269.0 88:67.0 90:24.0 92:30.0 97:958.0 98:64.0 99:749.0 100:147.0 101:296.0 102:38.0 104:48.0 109:6.0 110:11.0 111:301.0 112:15.0 113:374.0 114:79.0 115:1107.0 116:73.0 118:19.0 119:3.0 120:5.0 125:198.0 127:1297.0 128:16.0 129:39.0 130:118.0 131:500.0 137:83.0 139:401.0 140:7.0 144:144.0 145:95.0 147:4071.0 148:398.0 149:204.0 151:6.0 155:8360.0 156:1058.0 157:368.0 160:11.0 161:43.0…	NA	NA	NA	NA	NA	NA	NA
GC-TOF MS	188569		NA	160	NA	403391	86:967.0 87:800.0 88:365.0 90:182.0 97:978.0 99:161.0 100:106.0 101:260.0 102:513.0 103:1284.0 104:524.0 105:2386.0 107:194.0 109:403.0 113:185.0 116:1150.0 117:817.0 119:121.0 120:221.0 121:159.0 122:147.0 123:105.0 125:344.0 132:3382.0 133:681.0 136:107.0 141:252.0 144:101.0 147:2979.0 150:952.0 151:388.0 152:249.0 153:187.0 155:167.0 160:14918.0 161:1661.0 162:1298.0 165:73.0 171:58.0 172:301.…	NA	NA	NA	NA	NA	NA	NA
GC-TOF MS	1909		NA	173	NA	493346	88:77.0 89:122.0 92:23.0 95:403.0 96:254.0 97:3633.0 98:221.0 99:916.0 100:61.0 101:111.0 103:55.0 109:653.0 110:62.0 111:997.0 112:131.0 113:315.0 115:671.0 116:184.0 117:2972.0 118:242.0 119:190.0 121:76.0 126:40.0 127:406.0 128:23.0 129:64.0 131:50.0 132:389.0 133:108.0 134:18.0 137:12.0 138:34.0 139:667.0 140:39.0 141:91.0 142:3.0 143:659.0 144:40.0 153:9.0 155:2144.0 156:239.0 157:1032.0 158…	NA	NA	NA	NA	NA	NA	NA
GC-TOF MS	1923		NA	187	NA	293046	85:91.0 86:137.0 87:264.0 89:998.0 90:25.0 91:247.0 92:26.0 93:27.0 97:104.0 99:213.0 100:144.0 101:683.0 102:169.0 103:1002.0 104:29.0 106:52.0 107:103.0 110:68.0 111:217.0 112:56.0 113:37.0 114:82.0 116:3.0 119:44.0 127:141.0 129:243.0 131:156.0 132:97.0 133:37.0 134:50.0 135:120.0 136:35.0 143:49.0 160:7.0 184:245.0 186:7.0 187:2312.0 188:308.0 189:77.0 199:9.0 239:4.0 357:5.0 426:3.0	NA	NA	NA	NA	NA	NA	NA
GC-TOF MS	1981		NA	103	NA	422675	87:36.0 94:11.0 99:55.0 101:101.0 102:156.0 103:8936.0 104:810.0 105:257.0 107:9.0 110:127.0 111:11.0 112:49.0 113:29.0 114:67.0 118:68.0 119:49.0 122:8.0 123:22.0 127:6.0 128:8.0 129:1123.0 130:142.0 131:348.0 132:5.0 133:377.0 136:4.0 144:2.0 147:2152.0 148:60.0 149:259.0 150:38.0 151:3.0 156:62.0 161:22.0 162:14.0 175:54.0 176:30.0 177:139.0 182:4.0 183:60.0 184:5.0 185:4.0 186:51.0 187:20.0 1…	NA	NA	NA	NA	NA	NA	NA
GC-TOF MS	1996		NA	156	NA	320124	86:83.0 91:85.0 99:95.0 100:1096.0 101:21.0 102:128.0 107:34.0 109:27.0 110:81.0 112:9.0 114:6.0 118:7.0 124:1.0 126:21.0 127:116.0 128:172.0 129:23.0 130:332.0 132:33.0 136:32.0 139:78.0 142:23.0 143:63.0 146:250.0 152:6.0 155:16.0 156:5187.0 157:567.0 158:244.0 160:193.0 172:5.0 184:145.0 186:19.0 193:138.0 194:17.0 196:7.0 199:12.0 200:21.0 212:32.0 216:2.0 217:39.0 227:20.0 238:3.0 245:22.0 2…	NA	NA	NA	NA	NA	NA	NA
GC-TOF MS	2,3-dihydroxybutanoic acid	LOUGYXZSURQALL-UHFFFAOYSA-N	NA	292	NA	384796	87:433.0 88:146.0 89:211.0 95:50.0 101:566.0 102:5460.0 103:1435.0 106:74.0 107:123.0 108:62.0 110:72.0 115:2014.0 116:220.0 117:16374.0 118:1491.0 119:1168.0 123:31.0 124:14.0 129:1092.0 130:2991.0 131:2301.0 132:1136.0 133:5833.0 136:86.0 137:44.0 139:22.0 143:92.0 147:7382.0 148:1170.0 149:1275.0 150:167.0 151:189.0 161:37.0 162:19.0 163:129.0 175:52.0 177:157.0 178:19.0 179:13.0 180:15.0 183:…	NA	NA	NA	2,3-dihydroxybutanoic acid	HMDB0000498	4-Deoxyerythronic acid	250402
GC-TOF MS	2-deoxyerythritol	ARXKVVRQIIOZGF-UHFFFAOYSA-N	NA	117	NA	354388	85:23.0 87:267.0 88:102.0 90:44.0 92:50.0 94:2.0 95:128.0 96:46.0 97:56.0 98:29.0 99:824.0 101:852.0 102:113.0 103:2298.0 104:36.0 105:287.0 107:3149.0 109:28.0 110:1239.0 111:502.0 112:5.0 113:172.0 114:200.0 115:31.0 116:4912.0 117:13201.0 118:1597.0 119:723.0 120:94.0 126:363.0 127:363.0 128:27.0 129:1313.0 130:120.0 131:815.0 133:1914.0 134:97.0 135:459.0 136:133.0 138:4.0 139:10.0 142:71.0 1…	NA	NA	NA	butane-1,2,4-triol	NA	NA	18302
GC-TOF MS	2-deoxypentitol	ZDAWZDFBPUUDAY-UHFFFAOYSA-N	NA	231	NA	521785	86:46.0 88:28.0 89:367.0 90:3.0 95:6.0 98:2.0 99:11.0 100:23.0 101:430.0 103:1724.0 104:27.0 108:40.0 114:18.0 115:39.0 116:38.0 117:1441.0 118:62.0 119:35.0 129:1593.0 131:604.0 133:684.0 134:7.0 143:75.0 145:46.0 147:2914.0 148:403.0 149:190.0 155:107.0 159:21.0 163:94.0 171:245.0 172:17.0 174:77.0 175:47.0 189:139.0 190:8.0 200:16.0 203:169.0 204:37.0 205:891.0 206:114.0 207:17.0 217:14.0 231:…	NA	NA	NA	pentane-1,2,3,5-tetrol	HMDB0033919	2-Deoxy-D-ribitol	249377
GC-TOF MS	2-deoxytetronic acid	DZAIOXUZHHTJKN-UHFFFAOYSA-N	NA	189	NA	433456	85:3678.0 86:419.0 87:1070.0 88:693.0 89:3868.0 90:231.0 91:269.0 92:61.0 94:196.0 96:136.0 97:220.0 98:279.0 99:1268.0 100:276.0 101:10175.0 102:1066.0 103:3549.0 104:443.0 105:707.0 106:118.0 107:102.0 108:142.0 109:54.0 111:177.0 112:57.0 113:377.0 114:530.0 115:1621.0 116:869.0 117:12125.0 118:1194.0 119:1640.0 120:183.0 121:154.0 123:18.0 127:243.0 129:6961.0 130:984.0 131:3106.0 132:474.0 1…	NA	NA	NA	3,4-dihydroxybutanoic acid	HMDB0000337	(S)-3,4-Dihydroxybutyric acid	150929
GC-TOF MS	2-hydroxyvaleric acid	JRHWHSJDIILJAT-UHFFFAOYSA-N	NA	131	NA	309587	85:783.0 86:12.0 89:96.0 95:343.0 99:185.0 101:10.0 110:16.0 113:33.0 115:380.0 116:57.0 117:78.0 127:85.0 130:28.0 131:2537.0 132:259.0 133:199.0 147:2527.0 148:299.0 149:168.0 189:23.0 200:55.0 204:42.0 205:87.0 247:159.0	NA	NA	NA	2-hydroxypentanoic acid	HMDB0001863	2-Hydroxyvaleric acid	98009
GC-TOF MS	203820		NA	174	NA	366646	85:42.0 86:3761.0 87:295.0 88:179.0 89:41.0 91:11.0 95:5.0 96:39.0 97:18.0 98:54.0 99:43.0 100:1975.0 101:303.0 102:309.0 103:95.0 104:2.0 105:8.0 106:4.0 107:74.0 108:4.0 109:9.0 110:26.0 113:14.0 114:24.0 115:54.0 116:91.0 117:287.0 118:94.0 119:64.0 122:7.0 123:2.0 124:4.0 126:18.0 127:29.0 130:266.0 131:253.0 132:64.0 133:1074.0 134:219.0 135:52.0 136:13.0 137:3.0 138:4.0 140:3.0 142:31.0 143…	NA	NA	NA	NA	NA	NA	NA
GC-TOF MS	2063		NA	112	NA	221198	85:5088.0 86:960.0 87:110.0 91:8821.0 93:5179.0 94:755.0 95:34777.0 96:3165.0 97:10596.0 99:48.0 100:81.0 103:172.0 105:381.0 106:175.0 108:90.0 109:5268.0 110:17094.0 111:37470.0 112:69170.0 113:4119.0 124:805.0 140:409.0 143:36.0 153:173.0 155:229.0 160:204.0 162:17.0 164:34.0 165:26.0 168:3117.0 169:262.0 171:49.0 178:17.0 183:28.0 186:30.0 189:16.0 194:72.0 199:41.0 203:20.0 215:26.0 218:33.0…	NA	NA	NA	NA	NA	NA	NA
GC-TOF MS	208646		NA	85	NA	353266	85:10624.0 86:729.0 87:334.0 88:131.0 91:161.0 92:57.0 97:367.0 98:216.0 99:2255.0 103:391.0 106:39.0 107:159.0 110:21.0 111:43.0 112:126.0 113:1212.0 115:270.0 118:101.0 119:114.0 123:76.0 126:353.0 127:524.0 128:94.0 129:81.0 131:577.0 133:474.0 134:209.0 137:71.0 141:118.0 145:9.0 146:181.0 147:3275.0 149:322.0 150:100.0 151:65.0 152:27.0 153:158.0 154:67.0 155:350.0 156:155.0 157:63.0 160:23.…	NA	NA	NA	NA	NA	NA	NA
GC-TOF MS	209167		NA	339	NA	778746	85:3872.0 86:566.0 87:1241.0 88:607.0 89:2769.0 90:148.0 91:2232.0 92:922.0 93:6077.0 94:371.0 95:7828.0 96:11170.0 97:5823.0 98:12313.0 99:1884.0 102:485.0 104:128.0 105:3581.0 107:1313.0 108:664.0 109:2748.0 110:4966.0 111:5154.0 112:1729.0 113:601.0 114:168.0 116:3461.0 117:45835.0 118:5820.0 119:3652.0 120:852.0 121:815.0 122:664.0 123:4223.0 124:1676.0 125:925.0 127:589.0 128:263.0 129:41102…	NA	NA	NA	NA	NA	NA	NA
GC-TOF MS	209171		NA	205	NA	651016	86:35836.0 87:7325.0 88:53314.0 89:212271.0 98:10849.0 99:4514.0 100:108331.0 101:72921.0 103:1170815.0 104:42158.0 105:117479.0 106:7595.0 111:1228.0 112:15070.0 114:105043.0 116:37243.0 117:316481.0 118:15011.0 120:3673.0 122:2890.0 123:1701.0 124:4796.0 126:4590.0 128:8608.0 133:236125.0 134:21368.0 135:6063.0 136:10002.0 137:3589.0 139:262.0 140:7744.0 141:5759.0 142:42962.0 143:83405.0 144:1…	NA	NA	NA	NA	NA	NA	NA
GC-TOF MS	209671		NA	179	NA	339954	91:246.0 92:101.0 93:171.0 95:68.0 97:61.0 104:71.0 105:20772.0 106:1553.0 107:275.0 110:102.0 118:74.0 119:213.0 121:280.0 122:98.0 135:12922.0 136:1718.0 137:461.0 178:71.0 179:14739.0 180:2023.0 181:628.0 193:251.0 194:871.0 195:121.0 196:35.0 323:21.0	NA	NA	NA	NA	NA	NA	NA
GC-TOF MS	209687		NA	101	NA	651164	85:81506.0 86:84784.0 87:98814.0 88:67735.0 89:778209.0 90:68703.0 91:37968.0 92:6923.0 94:8963.0 95:7904.0 96:10858.0 97:38335.0 98:20485.0 99:89752.0 100:150936.0 101:345818.0 102:142654.0 103:1263719.0 104:124756.0 105:364949.0 106:39282.0 107:13495.0 108:5045.0 109:4838.0 110:14820.0 111:40907.0 112:29547.0 113:77217.0 114:153915.0 115:148906.0 116:118143.0 117:1228985.0 118:121349.0 119:1252…	NA	NA	NA	NA	NA	NA	NA
GC-TOF MS	210231		NA	145	NA	365413	85:41735.0 86:6964.0 87:66120.0 88:21351.0 89:16441.0 90:2239.0 91:6009.0 92:874.0 93:1160.0 94:5227.0 95:3939.0 96:7153.0 97:57932.0 98:6754.0 99:47106.0 100:7132.0 101:251430.0 102:52669.0 103:208114.0 104:21999.0 105:24730.0 106:2212.0 107:1857.0 108:574.0 109:1263.0 110:425.0 111:6097.0 112:1052.0 113:11684.0 114:2709.0 115:52716.0 116:25977.0 117:126060.0 118:15230.0 119:22442.0 120:2905.0 1…	NA	NA	NA	NA	NA	NA	NA
GC-TOF MS	210272		NA	220	NA	700671	86:9319.0 89:171596.0 90:14667.0 91:17916.0 94:766.0 95:1161.0 97:8463.0 98:3475.0 99:12666.0 100:145403.0 101:75879.0 102:57843.0 104:17992.0 105:27190.0 106:4447.0 107:1338.0 108:758.0 109:1485.0 110:1347.0 111:10858.0 112:3583.0 113:19610.0 115:29860.0 116:43047.0 117:86611.0 118:13704.0 119:22647.0 120:3167.0 121:2178.0 122:659.0 123:598.0 124:1151.0 125:3035.0 126:5764.0 127:13452.0 128:1317…	NA	NA	NA	NA	NA	NA	NA
GC-TOF MS	210313		NA	217	NA	565988	88:83.0 89:337.0 95:106.0 99:68.0 100:88.0 103:2325.0 104:193.0 116:75.0 117:950.0 129:803.0 130:183.0 133:510.0 134:58.0 139:25.0 141:26.0 142:7.0 146:56.0 157:80.0 170:16.0 183:59.0 189:98.0 191:97.0 204:81.0 205:456.0 217:1739.0 218:249.0 219:24.0 221:37.0 243:100.0 307:24.0 319:23.0	NA	NA	NA	NA	NA	NA	NA
GC-TOF MS	210556		NA	125	NA	293872	86:125.0 87:2664.0 88:666.0 89:195.0 93:128.0 94:69.0 95:169.0 96:509.0 100:102.0 108:110.0 113:139.0 114:135.0 118:35.0 120:24.0 122:4.0 124:5.0 125:377.0 127:377.0 128:80.0 141:12.0 142:5.0 143:26.0 146:100.0 147:1153.0 149:48.0 150:57.0 151:50.0	NA	NA	NA	NA	NA	NA	NA
GC-TOF MS	210714		NA	171	NA	287683	99:1700.0 100:1217.0 102:133.0 103:105.0 107:108.0 108:32.0 113:250.0 114:137.0 118:113.0 122:140.0 123:28.0 124:39.0 131:645.0 132:722.0 134:79.0 139:104.0 141:93.0 143:57.0 146:578.0 147:6666.0 148:1028.0 149:563.0 152:90.0 155:138.0 157:168.0 158:38.0 171:3665.0 172:697.0 173:1229.0 174:66.0 175:58.0 183:15.0 185:53.0 187:39.0 188:106.0 189:442.0 190:109.0 196:39.0 197:31.0 204:474.0 205:87.0 …	NA	NA	NA	NA	NA	NA	NA
GC-TOF MS	210803		NA	245	NA	367113	87:1143.0 88:978.0 90:7658.0 91:3128.0 97:2942.0 103:22743.0 104:2548.0 105:1995.0 108:437.0 110:6230.0 112:2027.0 116:490.0 119:1474.0 120:353.0 121:222.0 129:1442.0 134:9979.0 135:4229.0 137:184.0 140:26548.0 141:1210.0 143:213.0 149:1441.0 152:81.0 153:39.0 156:39.0 166:94.0 184:13251.0 185:1353.0 186:321.0 198:304.0 199:76.0 200:2018.0 201:100.0 205:93.0 212:516.0 213:2867.0 214:1534.0 215:18…	NA	NA	NA	NA	NA	NA	NA
GC-TOF MS	213980		NA	148	NA	434474	89:477.0 90:687.0 91:392.0 100:76.0 104:20.0 116:177.0 117:46.0 120:35.0 121:31.0 132:47.0 148:1151.0 149:140.0 151:16.0 177:208.0	NA	NA	NA	NA	NA	NA	NA
GC-TOF MS	215929		NA	228	NA	405100	90:21.0 92:47.0 97:76.0 106:18.0 109:52.0 110:526.0 111:74.0 112:70.0 118:252.0 134:328.0 136:138.0 140:27.0 148:202.0 152:43.0 159:13.0 173:28.0 182:50.0 184:303.0 185:62.0 187:28.0 198:30.0 213:42.0 228:635.0 229:88.0 237:10.0 256:31.0 278:23.0 292:36.0 295:29.0 298:21.0 312:21.0	NA	NA	NA	NA	NA	NA	NA
GC-TOF MS	217691		NA	177	NA	269320	107:188.0 125:94.0 129:246.0 138:67.0 140:150.0 143:80.0 151:260.0 177:1660.0 178:281.0 179:120.0 185:40.0 199:26.0 219:887.0 257:18.0 258:41.0 433:16.0 485:31.0 493:31.0 498:20.0	NA	NA	NA	NA	NA	NA	NA
GC-TOF MS	217920		NA	191	NA	759288	87:27.0 99:41.0 101:137.0 103:1130.0 104:82.0 109:37.0 110:66.0 113:69.0 115:64.0 116:288.0 117:168.0 129:982.0 130:201.0 131:563.0 132:51.0 133:1143.0 134:216.0 144:88.0 146:90.0 147:5633.0 148:770.0 149:586.0 155:103.0 157:105.0 159:42.0 161:47.0 163:39.0 175:68.0 177:73.0 181:42.0 189:318.0 190:46.0 191:1830.0 192:196.0 200:11.0 203:131.0 205:162.0 206:251.0 207:160.0 217:2823.0 218:542.0 219:…	NA	NA	NA	NA	NA	NA	NA
GC-TOF MS	2193		NA	292	NA	594117	86:163.0 87:325.0 88:467.0 89:590.0 90:91.0 91:66.0 92:32.0 94:47.0 97:15.0 99:117.0 101:1733.0 102:1159.0 103:10610.0 104:1025.0 105:396.0 107:19.0 108:1.0 113:94.0 114:145.0 115:70.0 116:1948.0 117:4605.0 118:638.0 119:478.0 120:66.0 122:13.0 126:81.0 129:1036.0 130:1051.0 131:1101.0 132:82.0 133:1631.0 134:272.0 135:101.0 137:14.0 139:22.0 141:162.0 142:194.0 143:1146.0 144:188.0 145:203.0 146…	NA	NA	NA	NA	NA	NA	NA
GC-TOF MS	224117		NA	217	NA	913299	85:475.0 86:597.0 87:964.0 88:352.0 89:2156.0 90:363.0 91:256.0 92:54.0 93:402.0 94:258.0 95:725.0 96:1201.0 97:993.0 98:1063.0 99:873.0 100:813.0 101:1394.0 102:810.0 103:6360.0 104:745.0 105:546.0 106:270.0 107:332.0 108:150.0 109:426.0 110:384.0 111:407.0 112:430.0 113:456.0 114:567.0 115:852.0 116:2082.0 117:6084.0 118:669.0 119:758.0 121:279.0 122:178.0 123:351.0 124:139.0 125:274.0 126:605.…	NA	NA	NA	NA	NA	NA	NA
GC-TOF MS	22421		NA	155	NA	174426	85:13815.0 86:1499.0 87:1872.0 88:282.0 91:588.0 92:107.0 93:799.0 94:288.0 95:2827.0 96:1911.0 97:13869.0 98:2344.0 99:9998.0 100:1150.0 101:2628.0 102:155.0 104:120.0 105:954.0 108:134.0 109:1627.0 110:1767.0 111:7072.0 112:1513.0 113:12536.0 114:1720.0 115:15672.0 116:1622.0 118:7.0 119:699.0 120:387.0 121:177.0 122:51.0 123:399.0 124:285.0 125:3413.0 126:931.0 127:14394.0 128:2069.0 129:823.0…	NA	NA	NA	NA	NA	NA	NA
GC-TOF MS	22684		NA	155	NA	182882	85:2172.0 86:1841.0 87:189.0 88:446.0 90:148.0 91:435.0 92:58.0 93:142.0 95:477.0 96:289.0 97:1607.0 98:326.0 99:1938.0 100:1405.0 101:903.0 102:132.0 104:258.0 107:462.0 109:352.0 110:388.0 111:1192.0 112:56.0 113:1291.0 114:418.0 115:2366.0 116:544.0 118:444.0 120:155.0 121:48.0 125:478.0 126:140.0 127:2714.0 128:194.0 129:170.0 131:1041.0 134:2192.0 136:443.0 137:443.0 138:112.0 139:1158.0 140…	NA	NA	NA	NA	NA	NA	NA
GC-TOF MS	22735		NA	194	NA	329248	85:76.0 86:120.0 87:451.0 88:2129.0 89:208.0 90:125.0 91:1068.0 92:95.0 93:230.0 94:141.0 95:408.0 96:67.0 97:947.0 98:42.0 100:103.0 101:427.0 102:130.0 103:389.0 104:60.0 105:54.0 106:84.0 107:11.0 108:29.0 109:258.0 110:2439.0 111:59.0 112:21.0 113:149.0 115:29.0 116:691.0 117:1348.0 118:251.0 119:728.0 120:46.0 122:100.0 123:122.0 124:38.0 125:15.0 126:61.0 128:6.0 129:37.0 130:37.0 133:46.0 …	NA	NA	NA	NA	NA	NA	NA
GC-TOF MS	228052		NA	175	NA	567229	87:673.0 91:112.0 93:156.0 97:231.0 99:143.0 101:687.0 102:171.0 105:453.0 110:289.0 111:249.0 119:206.0 121:97.0 124:32.0 131:1158.0 133:622.0 138:103.0 139:85.0 143:109.0 147:2804.0 148:632.0 175:14093.0 176:1855.0 177:1141.0 178:167.0 179:47.0 211:160.0 257:47.0 261:24.0 285:343.0 292:509.0 293:143.0 294:85.0 295:54.0 297:56.0 299:221.0 367:23.0 382:56.0	NA	NA	NA	NA	NA	NA	NA
GC-TOF MS	228840		NA	157	NA	402558	86:65.0 87:91.0 97:20.0 102:20.0 103:996.0 104:80.0 107:38.0 112:33.0 113:726.0 114:107.0 117:127.0 123:32.0 127:60.0 130:267.0 139:1058.0 140:182.0 141:64.0 146:164.0 157:1819.0 158:245.0 159:25.0 160:55.0 167:265.0 168:30.0 174:14.0 185:278.0 213:13.0 261:16.0 294:24.0 342:22.0 345:19.0 352:21.0 357:24.0 362:23.0 366:11.0 432:24.0 435:20.0 448:24.0 450:32.0 452:13.0 456:22.0 458:26.0 465:30.0 4…	NA	NA	NA	NA	NA	NA	NA
GC-TOF MS	23635		NA	85	NA	308124	85:3194.0 86:147.0 88:2.0 97:99.0 98:466.0 99:477.0 100:98.0 107:107.0 110:315.0 112:230.0 113:259.0 116:49.0 126:250.0 127:493.0 130:213.0 131:55.0 134:177.0 140:29.0 141:28.0 146:11.0 170:104.0 184:40.0 228:35.0 450:8.0	NA	NA	NA	NA	NA	NA	NA
GC-TOF MS	237287		NA	233	NA	324581	109:48.0 117:1556.0 128:15.0 163:51.0 165:27.0 167:21.0 201:13.0 210:23.0 230:20.0 231:27.0 233:624.0 234:128.0 235:54.0 238:23.0 252:15.0 253:26.0 256:32.0 257:25.0 282:32.0 340:29.0 344:15.0 364:25.0 367:19.0 377:18.0 386:20.0 394:26.0 407:9.0 410:17.0 420:16.0 425:17.0 437:29.0 443:14.0 457:17.0 465:21.0 469:14.0 471:16.0 485:16.0 496:17.0	NA	NA	NA	NA	NA	NA	NA
GC-TOF MS	2403		NA	174	NA	424868	85:166.0 86:217.0 89:1992.0 90:139.0 91:108.0 93:15.0 98:276.0 99:150.0 100:826.0 101:87.0 102:253.0 103:48.0 104:3.0 107:170.0 109:47.0 110:34.0 111:1.0 112:11.0 114:46.0 115:22.0 126:69.0 127:287.0 128:100.0 129:42.0 130:267.0 133:3.0 134:139.0 137:6.0 142:74.0 143:20.0 144:269.0 147:632.0 149:155.0 151:16.0 154:174.0 156:27.0 157:66.0 158:105.0 160:1.0 163:48.0 170:15.0 172:106.0 173:46.0 174:…	NA	NA	NA	NA	NA	NA	NA
GC-TOF MS	25321		NA	194	NA	256831	85:19.0 88:3371.0 89:10.0 90:304.0 91:720.0 92:42.0 94:150.0 95:88.0 97:652.0 103:60.0 104:74.0 105:253.0 106:39.0 107:382.0 108:64.0 109:432.0 110:3709.0 111:111.0 113:520.0 114:1.0 116:29.0 118:98.0 119:265.0 120:104.0 121:146.0 122:68.0 123:41.0 124:23.0 125:117.0 130:261.0 134:199.0 136:72.0 137:144.0 138:2302.0 139:189.0 140:89.0 141:343.0 142:154.0 143:81.0 148:18.0 149:18.0 150:204.0 151:7…	NA	NA	NA	NA	NA	NA	NA
GC-TOF MS	2551		NA	223	NA	707929	85:288.0 87:138.0 88:93.0 89:118.0 91:292.0 93:255.0 95:189.0 101:321.0 103:730.0 105:204.0 106:89.0 107:446.0 109:371.0 110:78.0 111:6.0 115:16.0 117:2831.0 118:176.0 119:181.0 121:206.0 123:121.0 125:1.0 129:34.0 130:86.0 133:162.0 135:453.0 139:54.0 147:324.0 151:23.0 157:58.0 161:933.0 162:63.0 167:232.0 169:42.0 173:111.0 179:80.0 181:316.0 183:124.0 184:26.0 191:64.0 195:35.0 197:30.0 211:1…	NA	NA	NA	NA	NA	NA	NA
GC-TOF MS	257		NA	441	NA	1134576	91:3718.0 92:185.0 93:218.0 95:73.0 98:31.0 102:86.0 103:417.0 104:211.0 105:1803.0 107:683.0 115:1156.0 116:454.0 117:1167.0 118:189.0 119:1275.0 120:161.0 121:414.0 122:47.0 129:425.0 130:173.0 131:1267.0 132:403.0 133:813.0 134:148.0 135:229.0 141:119.0 142:95.0 143:156.0 144:121.0 145:221.0 147:5032.0 148:594.0 149:911.0 150:79.0 153:91.0 157:78.0 159:438.0 161:368.0 163:531.0 175:368.0 177:1…	NA	NA	NA	NA	NA	NA	NA
GC-TOF MS	2575		NA	279	NA	563223	85:117.0 88:37.0 89:392.0 90:119.0 91:356.0 94:76.0 95:152.0 99:227.0 100:194.0 102:234.0 103:486.0 104:105.0 105:465.0 106:200.0 107:529.0 108:62.0 109:88.0 110:741.0 111:47.0 112:92.0 114:17.0 115:425.0 116:198.0 117:91.0 118:824.0 119:305.0 120:30.0 123:56.0 124:87.0 125:7.0 127:49.0 128:316.0 129:27.0 131:38.0 132:151.0 135:217.0 136:2.0 137:124.0 139:11.0 140:60.0 141:282.0 142:26.0 143:6.0 …	NA	NA	NA	NA	NA	NA	NA
GC-TOF MS	2821		NA	246	NA	538521	85:366.0 86:96.0 87:518.0 89:2047.0 90:356.0 91:900.0 92:283.0 94:71.0 98:2.0 99:455.0 100:213.0 101:1275.0 102:4563.0 103:2724.0 104:464.0 105:189.0 106:315.0 107:120.0 111:212.0 113:539.0 114:123.0 115:512.0 116:925.0 117:11838.0 118:1220.0 119:959.0 120:583.0 125:45.0 127:184.0 128:116.0 129:1290.0 130:4071.0 131:1304.0 132:280.0 133:3798.0 134:610.0 135:337.0 139:11.0 142:69.0 143:833.0 144:1…	NA	NA	NA	NA	NA	NA	NA
GC-TOF MS	3029		NA	223	NA	605198	85:1116.0 86:185.0 87:101.0 88:159.0 89:276.0 91:1571.0 92:139.0 93:1385.0 94:86.0 95:916.0 96:6.0 97:258.0 98:12.0 99:117.0 101:478.0 102:166.0 103:1545.0 104:182.0 105:989.0 106:71.0 107:1562.0 108:87.0 109:906.0 110:49.0 111:464.0 113:4.0 115:150.0 116:128.0 117:7251.0 118:815.0 119:900.0 120:26.0 121:668.0 122:46.0 123:952.0 124:18.0 125:149.0 126:173.0 128:337.0 130:165.0 131:590.0 132:5.0 1…	NA	NA	NA	NA	NA	NA	NA
GC-TOF MS	307		NA	174	NA	637461	85:52.0 86:1766.0 87:97.0 88:206.0 94:40.0 98:68.0 100:844.0 101:41.0 102:338.0 103:144.0 114:32.0 116:93.0 117:70.0 129:26.0 130:458.0 131:200.0 132:25.0 141:21.0 142:13.0 143:27.0 144:55.0 146:218.0 149:72.0 156:1031.0 157:77.0 160:54.0 164:17.0 168:223.0 170:30.0 172:89.0 173:56.0 174:5443.0 175:795.0 176:285.0 177:28.0 184:40.0 186:47.0 198:14.0 200:927.0 201:6.0 207:28.0 216:29.0 217:16.0 23…	NA	NA	NA	NA	NA	NA	NA
GC-TOF MS	31263		NA	129	NA	595292	85:545.0 86:126.0 87:1404.0 88:482.0 89:2921.0 90:352.0 91:206.0 94:75.0 95:123.0 96:220.0 97:591.0 99:1410.0 100:293.0 101:4786.0 102:681.0 103:21317.0 104:1857.0 105:1112.0 106:59.0 109:55.0 111:658.0 113:1130.0 114:251.0 115:2264.0 116:1279.0 117:13181.0 118:1241.0 119:1659.0 120:40.0 127:611.0 128:63.0 129:39120.0 130:4550.0 131:4923.0 132:537.0 133:13598.0 134:1591.0 135:1356.0 136:90.0 137:…	NA	NA	NA	NA	NA	NA	NA
GC-TOF MS	31408		NA	85	NA	424066	85:7770.0 86:402.0 89:20.0 90:37.0 91:23.0 93:18.0 96:80.0 97:401.0 98:721.0 99:1470.0 100:163.0 101:35.0 102:25.0 105:30.0 108:20.0 109:25.0 110:22.0 111:82.0 112:424.0 113:525.0 114:52.0 118:10.0 119:25.0 122:20.0 125:80.0 126:298.0 127:373.0 128:62.0 132:23.0 136:27.0 137:32.0 139:29.0 140:225.0 141:156.0 142:49.0 143:18.0 144:17.0 146:16.0 151:15.0 154:58.0 155:132.0 156:22.0 157:21.0 158:29.…	NA	NA	NA	NA	NA	NA	NA
GC-TOF MS	3143		NA	155	NA	459926	88:126.0 100:234.0 103:134.0 105:27.0 110:51.0 112:72.0 126:44.0 133:135.0 139:377.0 147:1501.0 155:3104.0 177:18.0 202:16.0 205:20.0 206:18.0 231:22.0 239:27.0 390:12.0 397:13.0 440:18.0 443:20.0 455:23.0 477:17.0	NA	NA	NA	NA	NA	NA	NA
GC-TOF MS	31547		NA	258	NA	834477	85:44.0 95:15.0 96:64.0 99:26.0 100:272.0 101:108.0 102:41.0 103:825.0 111:36.0 113:74.0 114:1379.0 115:131.0 116:326.0 117:575.0 127:29.0 128:216.0 129:127.0 130:79.0 131:178.0 132:17.0 133:325.0 136:6.0 141:84.0 142:263.0 143:670.0 144:163.0 145:26.0 147:1731.0 148:263.0 149:117.0 152:11.0 153:7.0 156:45.0 158:8.0 168:41.0 169:17.0 170:109.0 171:16.0 172:50.0 175:15.0 184:9.0 186:5.0 189:9.0 19…	NA	NA	NA	NA	NA	NA	NA
GC-TOF MS	31563		NA	285	NA	856175	95:46.0 97:232.0 99:1.0 101:56.0 103:622.0 109:28.0 110:30.0 111:15.0 116:239.0 117:322.0 118:10.0 119:5.0 123:20.0 129:358.0 131:704.0 132:120.0 133:123.0 134:4.0 136:30.0 143:307.0 144:396.0 145:56.0 147:406.0 149:121.0 152:22.0 169:27.0 182:27.0 186:762.0 187:507.0 188:94.0 196:2.0 197:27.0 198:5.0 204:10.0 205:43.0 209:13.0 217:64.0 218:7.0 221:58.0 225:81.0 232:7.0 238:1.0 245:8.0 251:2.0 25…	NA	NA	NA	NA	NA	NA	NA
GC-TOF MS	31598		NA	175	NA	568202	85:211.0 86:97.0 87:590.0 88:155.0 91:75.0 98:91.0 99:397.0 100:370.0 101:224.0 102:110.0 105:239.0 106:43.0 110:557.0 111:140.0 113:688.0 114:336.0 115:129.0 117:323.0 119:76.0 125:25.0 128:8.0 129:98.0 131:31.0 138:5.0 141:176.0 142:39.0 143:55.0 146:85.0 147:467.0 153:35.0 155:90.0 157:32.0 158:13.0 161:45.0 167:87.0 172:64.0 173:23.0 174:28.0 175:5622.0 176:801.0 177:512.0 183:29.0 197:219.0 …	NA	NA	NA	NA	NA	NA	NA
GC-TOF MS	31695		NA	292	NA	630679	87:40.0 88:9.0 98:23.0 99:153.0 100:31.0 101:290.0 102:397.0 103:171.0 107:88.0 109:5.0 110:486.0 113:137.0 114:5.0 115:54.0 116:72.0 117:6457.0 118:598.0 119:181.0 128:17.0 129:997.0 130:425.0 131:812.0 132:40.0 133:508.0 134:81.0 139:13.0 143:903.0 144:116.0 145:41.0 147:2686.0 148:280.0 149:164.0 151:8.0 155:7.0 160:17.0 161:6.0 164:6.0 171:332.0 172:55.0 173:52.0 175:22.0 184:46.0 185:32.0 18…	NA	NA	NA	NA	NA	NA	NA
GC-TOF MS	3173		NA	217	NA	517075	85:84.0 86:33.0 88:82.0 89:182.0 97:32.0 98:150.0 99:653.0 100:70.0 101:227.0 102:112.0 103:1042.0 107:169.0 109:3.0 110:25.0 111:132.0 112:215.0 113:129.0 115:122.0 116:262.0 117:541.0 118:119.0 127:152.0 128:22.0 129:2292.0 130:601.0 131:298.0 133:684.0 134:4.0 135:31.0 143:886.0 144:57.0 147:1664.0 149:278.0 155:65.0 184:60.0 189:74.0 190:46.0 191:22.0 199:18.0 203:26.0 204:63.0 205:5.0 217:98…	NA	NA	NA	NA	NA	NA	NA
GC-TOF MS	31764		NA	214	NA	611255	89:3473.0 99:247.0 100:219.0 101:1081.0 102:293.0 103:6473.0 104:566.0 108:205.0 113:149.0 115:231.0 116:388.0 117:1212.0 118:165.0 119:302.0 120:41.0 121:36.0 122:7.0 128:148.0 129:376.0 131:675.0 133:1749.0 135:116.0 137:25.0 140:36.0 143:211.0 145:43.0 147:4994.0 148:639.0 149:245.0 153:20.0 155:82.0 156:342.0 163:98.0 165:32.0 168:156.0 172:249.0 175:142.0 177:103.0 180:120.0 181:94.0 184:146…	NA	NA	NA	NA	NA	NA	NA
GC-TOF MS	3228		NA	184	NA	295060	86:1759.0 87:21.0 88:354.0 89:337.0 90:19.0 91:186.0 92:22.0 93:24.0 94:28.0 100:382.0 101:96.0 102:179.0 107:1347.0 108:126.0 109:57.0 110:2386.0 111:74.0 113:59.0 117:71.0 118:186.0 126:104.0 127:263.0 128:108.0 130:2197.0 131:203.0 132:92.0 134:4137.0 135:478.0 136:146.0 137:2.0 142:1.0 143:45.0 146:52.0 149:67.0 152:47.0 158:2.0 159:21.0 171:39.0 184:2708.0 185:276.0 186:40.0 187:372.0 188:52…	NA	NA	NA	NA	NA	NA	NA
GC-TOF MS	33282		NA	103	NA	599952	85:440.0 86:438.0 87:859.0 88:1556.0 89:5716.0 90:673.0 91:388.0 93:21.0 94:15.0 95:109.0 96:719.0 97:181.0 98:533.0 99:586.0 100:773.0 101:3505.0 102:738.0 103:41399.0 104:4352.0 105:2182.0 106:77.0 108:305.0 109:41.0 110:300.0 111:158.0 112:137.0 113:396.0 114:622.0 115:769.0 116:1992.0 117:5822.0 118:711.0 119:701.0 120:126.0 121:63.0 123:8.0 124:688.0 125:69.0 126:1047.0 128:434.0 129:3023.0 …	NA	NA	NA	NA	NA	NA	NA
GC-TOF MS	334150		NA	228	NA	429764	85:855.0 86:769.0 88:797.0 89:205.0 91:119.0 97:126.0 99:1113.0 100:1069.0 101:2453.0 102:415.0 103:1092.0 104:185.0 107:359.0 108:355.0 110:7972.0 112:162.0 113:196.0 115:131.0 116:2593.0 117:781.0 121:62.0 128:176.0 129:306.0 131:919.0 133:1242.0 134:2536.0 135:262.0 136:1554.0 137:275.0 139:76.0 143:3812.0 144:434.0 145:1086.0 153:121.0 158:114.0 159:94.0 162:84.0 164:106.0 166:307.0 167:76.0 …	NA	NA	NA	NA	NA	NA	NA
GC-TOF MS	34007		NA	245	NA	539618	88:125.0 89:752.0 90:974.0 92:152.0 94:30.0 95:112.0 96:185.0 97:1372.0 98:122.0 99:288.0 101:966.0 103:6043.0 104:879.0 105:954.0 108:375.0 110:257.0 113:133.0 114:42.0 115:218.0 116:860.0 117:2327.0 118:75.0 120:50.0 128:53.0 129:1942.0 131:1038.0 133:1933.0 134:381.0 136:117.0 137:104.0 138:1.0 140:108.0 143:412.0 144:96.0 147:4476.0 148:1551.0 149:233.0 157:56.0 158:120.0 159:280.0 160:280.0 …	NA	NA	NA	NA	NA	NA	NA
GC-TOF MS	34089		NA	117	NA	604262	85:518.0 86:806.0 87:265.0 88:275.0 89:577.0 94:12.0 95:394.0 96:322.0 98:151.0 99:379.0 100:3141.0 101:731.0 102:205.0 103:2824.0 104:129.0 105:148.0 106:8.0 107:107.0 109:402.0 110:64.0 111:88.0 112:109.0 113:199.0 114:1518.0 115:1271.0 116:1037.0 117:6779.0 118:751.0 119:343.0 120:6.0 122:32.0 123:38.0 124:174.0 125:48.0 126:948.0 127:81.0 128:318.0 129:1672.0 130:843.0 131:1012.0 132:318.0 13…	NA	NA	NA	NA	NA	NA	NA
GC-TOF MS	34110		NA	117	NA	301301	85:233.0 86:306.0 87:357.0 88:896.0 89:29.0 90:32.0 92:62.0 94:67.0 98:177.0 99:143.0 100:428.0 101:399.0 102:153.0 105:93.0 108:80.0 112:2.0 113:1.0 114:284.0 115:257.0 116:50.0 117:10137.0 118:874.0 119:445.0 120:9.0 121:37.0 123:4.0 125:17.0 128:44.0 129:188.0 130:29.0 131:690.0 132:207.0 133:541.0 134:500.0 135:261.0 136:86.0 141:3.0 142:12.0 143:105.0 144:237.0 146:166.0 147:8716.0 148:1450.…	NA	NA	NA	NA	NA	NA	NA
GC-TOF MS	342924		NA	173	NA	578352	85:815.0 86:1662.0 87:667.0 88:374.0 89:862.0 90:3330.0 94:79.0 97:1021.0 98:1324.0 99:839.0 100:7057.0 101:1579.0 102:1514.0 103:1497.0 104:248.0 105:400.0 112:1204.0 113:1190.0 114:2240.0 115:1801.0 116:2908.0 117:1278.0 118:154.0 122:56.0 124:106.0 128:4881.0 130:1183.0 131:5857.0 132:1891.0 133:3468.0 135:487.0 139:2111.0 140:3201.0 141:510.0 142:593.0 143:296.0 144:886.0 145:1986.0 146:332.0…	NA	NA	NA	NA	NA	NA	NA
GC-TOF MS	344945		NA	160	NA	191668	85:3665.0 86:5756.0 87:2084.0 88:409.0 89:401.0 99:1486.0 100:7313.0 101:1627.0 102:1110.0 103:286.0 105:1096.0 111:4837.0 113:19970.0 114:3741.0 115:2737.0 116:1913.0 117:3283.0 118:522.0 119:278.0 125:1160.0 128:3327.0 129:1098.0 131:6294.0 132:8633.0 133:3667.0 136:56.0 144:379.0 145:209.0 147:49852.0 148:5894.0 149:3851.0 150:346.0 159:179.0 160:28594.0 161:4355.0 162:2025.0 166:81.0 167:50.0…	NA	NA	NA	NA	NA	NA	NA
GC-TOF MS	344959		NA	295	NA	611213	85:662.0 89:3774.0 90:439.0 91:747.0 92:285.0 96:222.0 99:709.0 102:177.0 103:12753.0 104:6766.0 105:1475.0 107:346.0 110:216.0 116:1514.0 117:3103.0 118:416.0 119:996.0 120:207.0 121:437.0 126:704.0 131:855.0 133:2545.0 134:1357.0 135:3325.0 136:364.0 140:2220.0 147:6433.0 148:1467.0 149:1155.0 150:325.0 151:319.0 157:291.0 158:646.0 160:1385.0 161:104.0 163:462.0 164:102.0 173:110.0 176:85.0 17…	NA	NA	NA	NA	NA	NA	NA
GC-TOF MS	345420		NA	128	NA	417117	85:255.0 86:442.0 87:2815.0 89:3076.0 91:66.0 92:33.0 96:1033.0 98:726.0 99:143.0 101:768.0 102:84.0 104:122.0 107:507.0 108:53.0 109:88.0 113:583.0 116:464.0 118:303.0 124:165.0 127:840.0 128:3991.0 129:533.0 130:575.0 132:150.0 136:107.0 138:183.0 139:103.0 140:568.0 152:89.0 153:45.0 154:583.0 155:374.0 157:792.0 158:248.0 169:122.0 170:111.0 172:471.0 173:324.0 178:29.0 180:53.0 185:13.0 186:…	NA	NA	NA	NA	NA	NA	NA
GC-TOF MS	345452		NA	198	NA	530741	85:370.0 91:176.0 92:164.0 93:354.0 94:210.0 95:294.0 97:321.0 103:134.0 105:63.0 107:63.0 108:364.0 109:931.0 110:481.0 111:222.0 112:91.0 113:386.0 117:870.0 119:37.0 121:74.0 122:22.0 129:401.0 131:150.0 133:515.0 135:231.0 136:96.0 139:218.0 141:40.0 144:205.0 147:9121.0 148:1126.0 149:809.0 151:47.0 152:40.0 154:510.0 155:467.0 156:67.0 157:190.0 159:162.0 160:23.0 161:44.0 162:37.0 163:51.0…	NA	NA	NA	NA	NA	NA	NA
GC-TOF MS	345473		NA	129	NA	427264	87:382.0 89:152.0 97:1019.0 110:72.0 111:1002.0 113:172.0 120:125.0 125:753.0 129:2500.0 130:1149.0 131:192.0 141:1368.0 142:182.0 143:1510.0 144:168.0 159:1060.0 160:185.0 175:98.0 188:49.0 200:43.0 300:17.0	NA	NA	NA	NA	NA	NA	NA
GC-TOF MS	346241		NA	228	NA	326170	86:1383.0 88:5484.0 89:15031.0 90:1776.0 91:1817.0 92:1183.0 93:254.0 94:688.0 96:113.0 100:3444.0 101:2956.0 102:397.0 103:7731.0 104:550.0 105:445.0 106:563.0 107:871.0 108:1656.0 110:49396.0 111:1516.0 113:487.0 114:716.0 115:1144.0 116:1785.0 117:8723.0 118:2092.0 119:1401.0 120:1147.0 121:877.0 123:554.0 127:1643.0 130:3146.0 131:3716.0 133:4170.0 134:11650.0 135:1320.0 136:8749.0 137:1349.0…	NA	NA	NA	NA	NA	NA	NA
GC-TOF MS	346248		NA	132	NA	295999	85:1647.0 86:4931.0 87:2070.0 89:35509.0 90:2224.0 91:1835.0 99:617.0 101:2888.0 102:5983.0 104:2949.0 105:234.0 106:363.0 111:46.0 115:2004.0 116:1029.0 118:304.0 119:2252.0 124:34.0 130:4557.0 131:842.0 132:100986.0 133:2260.0 135:374.0 138:66.0 142:1226.0 145:231.0 146:8.0 150:50.0 152:140.0 158:314.0 162:111.0 171:904.0 176:557.0 191:789.0 192:150.0 212:36.0 218:84.0 240:45.0 241:131.0 243:49…	NA	NA	NA	NA	NA	NA	NA
GC-TOF MS	346884		NA	243	NA	445117	85:1287.0 87:554.0 94:341.0 96:246.0 97:440.0 99:969.0 106:157.0 107:128.0 111:247.0 113:415.0 114:804.0 119:489.0 127:989.0 129:889.0 133:2501.0 138:77.0 140:104.0 141:163.0 142:1043.0 144:190.0 153:202.0 155:258.0 156:178.0 167:229.0 168:471.0 169:290.0 170:920.0 171:844.0 174:510.0 190:61.0 213:62.0 214:84.0 241:123.0 243:24239.0 244:5389.0 245:2233.0 246:293.0 258:1598.0 259:399.0 260:77.0 32…	NA	NA	NA	NA	NA	NA	NA
GC-TOF MS	347328		NA	146	NA	188988	86:4957.0 87:2832.0 88:634.0 89:1197.0 90:314.0 91:643.0 102:97.0 104:966.0 106:716.0 111:163.0 115:1491.0 116:332.0 117:3118.0 118:648.0 119:11470.0 120:1939.0 121:3276.0 122:360.0 123:2363.0 130:718.0 131:1214.0 132:311.0 133:5511.0 135:1786.0 136:586.0 137:4386.0 138:390.0 144:82.0 145:58.0 146:56498.0 147:6518.0 148:4375.0 150:843.0 151:2270.0 153:181.0 155:604.0 160:442.0 161:1042.0 164:382.…	NA	NA	NA	NA	NA	NA	NA
GC-TOF MS	348906		NA	85	NA	241332	85:15846.0 86:1475.0 94:391.0 95:224.0 97:133.0 98:145.0 99:249.0 105:321.0 106:230.0 110:183.0 113:98.0 114:252.0 115:102.0 116:12596.0 117:2435.0 118:418.0 125:49.0 126:597.0 127:1270.0 128:177.0 129:124.0 130:372.0 131:259.0 144:166.0 145:158.0 146:296.0 147:3085.0 148:371.0 156:195.0 161:66.0 165:80.0 167:44.0 168:58.0 169:35.0 172:79.0 183:92.0 190:424.0 191:470.0 205:111.0 218:163.0 230:13.…	NA	NA	NA	NA	NA	NA	NA
GC-TOF MS	351222		NA	245	NA	250484	85:8116.0 92:1253.0 94:509.0 96:318.0 97:548.0 98:1550.0 99:11644.0 103:2632.0 105:1536.0 106:345.0 107:7115.0 108:1443.0 109:249.0 110:564.0 111:2036.0 112:394.0 113:3835.0 115:43380.0 116:17673.0 117:4269.0 124:105.0 125:695.0 126:917.0 127:7145.0 128:2134.0 129:1818.0 132:3958.0 138:126.0 139:3480.0 140:821.0 141:3018.0 142:1238.0 143:2019.0 144:1875.0 145:786.0 151:395.0 152:254.0 153:172.0 1…	NA	NA	NA	NA	NA	NA	NA
GC-TOF MS	352123		NA	160	NA	188391	86:2032.0 87:1578.0 88:397.0 89:1061.0 91:281.0 93:2536.0 100:2230.0 101:642.0 102:1003.0 103:1556.0 104:236.0 105:816.0 106:269.0 110:3385.0 111:1040.0 112:83.0 113:573.0 115:873.0 117:2108.0 118:934.0 119:547.0 120:207.0 125:1926.0 131:3993.0 132:5748.0 133:3014.0 134:480.0 136:1131.0 138:150.0 142:198.0 144:441.0 146:202.0 147:30394.0 148:4757.0 149:2477.0 150:260.0 158:242.0 159:176.0 160:208…	NA	NA	NA	NA	NA	NA	NA
GC-TOF MS	354066		NA	117	NA	173699	85:3605.0 86:195.0 87:1324.0 89:9701.0 90:1975.0 91:150.0 99:2369.0 100:220.0 101:1903.0 102:369.0 103:2866.0 104:516.0 105:644.0 108:136.0 110:650.0 115:12027.0 116:1318.0 117:45154.0 118:4921.0 119:1215.0 120:436.0 130:1044.0 134:7982.0 135:849.0 136:251.0 138:58.0 140:1454.0 141:105.0 143:667.0 144:187.0 145:5116.0 146:158.0 151:67.0 154:129.0 156:180.0 170:87.0 174:45.0 184:6169.0 185:669.0 1…	NA	NA	NA	NA	NA	NA	NA
GC-TOF MS	356402		NA	201	NA	242585	85:15264.0 86:2012.0 87:342.0 89:1319.0 93:860.0 94:257.0 99:1709.0 100:352.0 101:240.0 107:516.0 109:4296.0 111:4352.0 112:608.0 113:3150.0 114:638.0 115:5184.0 117:13297.0 118:496.0 119:291.0 125:408.0 126:324.0 127:856.0 129:11947.0 130:1733.0 131:742.0 132:660.0 139:76.0 142:102.0 143:5227.0 144:1554.0 145:10597.0 146:1330.0 154:171.0 157:1281.0 158:148.0 159:7727.0 160:3112.0 161:848.0 162:1…	NA	NA	NA	NA	NA	NA	NA
GC-TOF MS	356405		NA	201	NA	407605	85:1081.0 91:621.0 95:1316.0 97:122.0 99:303.0 101:237.0 102:316.0 103:1737.0 104:264.0 111:2791.0 112:274.0 113:253.0 115:1002.0 116:116.0 117:1652.0 118:160.0 119:297.0 123:75.0 127:85.0 129:441.0 130:573.0 131:853.0 132:233.0 133:1594.0 134:180.0 135:139.0 142:34.0 143:408.0 144:57.0 145:6064.0 146:800.0 147:6338.0 148:873.0 149:1534.0 150:230.0 157:196.0 159:34.0 161:62.0 169:155.0 170:30.0 1…	NA	NA	NA	NA	NA	NA	NA
GC-TOF MS	356565		NA	251	NA	405071	89:211.0 90:49.0 91:760.0 92:83.0 95:289.0 96:196.0 97:412.0 98:116.0 101:79.0 102:41.0 104:87.0 106:129.0 107:1639.0 108:255.0 109:369.0 110:4489.0 111:194.0 112:94.0 120:61.0 121:55.0 123:180.0 124:73.0 125:298.0 126:267.0 127:496.0 128:166.0 130:220.0 134:934.0 135:114.0 138:26.0 139:127.0 141:54.0 143:75.0 154:239.0 155:136.0 157:368.0 158:14.0 166:140.0 167:188.0 169:188.0 171:28.0 173:60.0 …	NA	NA	NA	NA	NA	NA	NA
GC-TOF MS	356925		NA	145	NA	610264	85:291.0 86:1097.0 87:1641.0 88:553.0 89:5534.0 90:316.0 91:160.0 97:156.0 100:510.0 101:2115.0 102:247.0 103:6871.0 104:755.0 105:576.0 106:61.0 108:99.0 111:250.0 113:179.0 114:3760.0 115:1803.0 116:2021.0 117:6637.0 118:756.0 119:1094.0 123:69.0 124:134.0 125:120.0 126:166.0 128:145.0 129:3594.0 130:673.0 131:1780.0 132:298.0 133:6570.0 134:835.0 135:998.0 137:146.0 138:38.0 139:71.0 140:108.0…	NA	NA	NA	NA	NA	NA	NA
GC-TOF MS	356941		NA	174	NA	343519	85:2148.0 86:14705.0 87:983.0 88:1082.0 90:270.0 91:276.0 97:246.0 98:717.0 100:15183.0 101:3073.0 105:1231.0 109:934.0 113:214.0 114:1772.0 116:3005.0 117:23514.0 118:1247.0 119:2059.0 120:507.0 124:60.0 129:8268.0 130:2736.0 131:8240.0 132:6601.0 133:10428.0 135:1205.0 143:1044.0 144:516.0 145:2213.0 146:712.0 154:101.0 157:521.0 173:839.0 174:33984.0 175:6780.0 176:2036.0 180:145.0 181:514.0 1…	NA	NA	NA	NA	NA	NA	NA
GC-TOF MS	356983		NA	131	NA	197635	85:1222.0 87:906.0 88:799.0 95:437.0 101:236.0 103:278.0 108:260.0 114:138.0 115:2407.0 116:683.0 124:121.0 129:1827.0 130:746.0 131:49888.0 132:4893.0 133:4830.0 134:628.0 135:555.0 142:81.0 146:146.0 147:16428.0 149:2569.0 152:694.0 159:272.0 175:415.0 176:60.0 177:240.0 180:46.0 191:751.0 193:353.0 195:28.0 205:197.0 208:3765.0 209:1297.0 210:664.0 211:92.0 219:1342.0 220:459.0 221:115.0 223:5…	NA	NA	NA	NA	NA	NA	NA
GC-TOF MS	356992		NA	114	NA	424358	86:645.0 87:414.0 91:246.0 95:904.0 97:721.0 103:2189.0 104:1650.0 108:75.0 114:9428.0 115:802.0 116:145.0 118:347.0 125:1951.0 127:599.0 128:6218.0 129:563.0 132:183.0 141:471.0 143:4552.0 144:64.0 145:174.0 159:316.0 168:34.0 170:105.0 182:337.0 187:31.0 199:172.0 225:35.0 232:23.0 235:1200.0 236:233.0 237:97.0 238:38.0 263:36.0 293:43.0 295:49.0 342:25.0 389:14.0 395:17.0 417:27.0 421:34.0 423…	NA	NA	NA	NA	NA	NA	NA
GC-TOF MS	356996		NA	153	NA	515514	89:588.0 92:67.0 95:376.0 97:2537.0 99:416.0 109:204.0 110:62.0 111:1516.0 113:1828.0 116:596.0 117:11772.0 118:1241.0 119:614.0 124:46.0 125:1011.0 126:219.0 127:296.0 129:2550.0 130:412.0 132:1652.0 133:432.0 137:150.0 141:103.0 142:250.0 143:3986.0 146:164.0 151:71.0 152:141.0 153:8417.0 157:2560.0 158:570.0 159:1460.0 160:238.0 161:63.0 170:838.0 172:420.0 173:2601.0 174:996.0 175:98.0 183:86…	NA	NA	NA	NA	NA	NA	NA
GC-TOF MS	357004		NA	87	NA	352078	86:250.0 87:20381.0 88:850.0 96:1785.0 97:2407.0 98:912.0 105:740.0 110:881.0 112:1065.0 114:199.0 127:1284.0 128:5123.0 129:438.0 131:1005.0 134:439.0 140:475.0 142:350.0 143:705.0 152:167.0 154:154.0 155:1159.0 156:4155.0 158:436.0 161:110.0 164:141.0 172:475.0 173:4043.0 174:448.0 184:117.0 198:59.0 229:61.0 249:63.0 254:146.0 264:51.0 279:26.0 286:72.0 287:46.0 298:71.0 305:51.0 306:38.0 348:…	NA	NA	NA	NA	NA	NA	NA
GC-TOF MS	357040		NA	146	NA	185820	86:709.0 88:403.0 103:5702.0 112:135.0 116:266.0 117:329.0 119:2930.0 120:351.0 121:543.0 123:847.0 124:114.0 133:871.0 134:416.0 135:539.0 137:1193.0 138:212.0 139:61.0 140:3734.0 141:169.0 146:13715.0 147:1258.0 148:803.0 150:374.0 151:496.0 164:250.0 187:620.0 195:163.0 222:116.0 238:3574.0 239:931.0 240:579.0 253:301.0 471:56.0	NA	NA	NA	NA	NA	NA	NA
GC-TOF MS	366259		NA	136	NA	202720	91:3079.0 94:1283.0 95:9892.0 96:1120.0 97:10424.0 98:647.0 102:287.0 105:152.0 106:2810.0 107:902.0 108:1788.0 109:3953.0 110:5588.0 111:13689.0 112:3745.0 118:164.0 120:1307.0 121:170.0 123:4337.0 124:146.0 125:12617.0 126:781.0 136:17614.0 137:1737.0 139:234.0 149:312.0 150:9704.0 151:4966.0 152:411.0 153:372.0 155:236.0 157:153.0 168:1756.0 169:261.0 170:126.0 174:84.0 175:70.0 177:143.0 180:…	NA	NA	NA	NA	NA	NA	NA
GC-TOF MS	369526		NA	110	NA	294446	87:3395.0 88:271.0 91:288.0 93:2358.0 94:2935.0 95:657.0 98:4462.0 99:143.0 106:122.0 107:779.0 108:210.0 109:266.0 110:12342.0 111:837.0 115:87.0 118:47.0 121:96.0 124:453.0 125:2351.0 132:181.0 141:113.0 150:111.0 156:476.0 171:64.0 184:99.0 185:115.0 187:26.0 199:34.0 214:38.0 218:21.0 226:29.0 241:97.0 245:28.0 308:37.0 375:20.0 444:25.0	NA	NA	NA	NA	NA	NA	NA
GC-TOF MS	370761		NA	110	NA	224146	85:5235.0 86:4447.0 87:4590.0 88:11461.0 89:3317.0 90:2141.0 91:8589.0 92:2542.0 93:895.0 94:158.0 95:326.0 96:2921.0 97:10710.0 98:8753.0 99:5876.0 100:15803.0 101:12046.0 102:3720.0 103:840.0 104:3230.0 105:1626.0 106:2826.0 107:3196.0 108:44544.0 109:3124.0 110:256088.0 111:9656.0 112:863.0 113:1140.0 114:1614.0 115:158365.0 116:19288.0 117:6936.0 118:15459.0 119:2074.0 120:3437.0 121:6712.0 1…	NA	NA	NA	NA	NA	NA	NA
GC-TOF MS	371546		NA	361	NA	680823	85:28932.0 86:14914.0 87:27482.0 88:21174.0 89:221486.0 90:18670.0 91:26306.0 92:1070.0 93:1723.0 94:2098.0 95:4197.0 96:7059.0 97:12750.0 98:7425.0 99:30846.0 100:42226.0 101:102730.0 102:47834.0 103:421414.0 104:48795.0 105:48308.0 106:6153.0 107:3215.0 108:936.0 109:12471.0 110:9524.0 111:24593.0 112:9014.0 113:22704.0 114:18076.0 115:42070.0 116:44754.0 117:201831.0 118:29570.0 119:35485.0 12…	NA	NA	NA	NA	NA	NA	NA
GC-TOF MS	371571		NA	188	NA	399076	85:829.0 86:897.0 87:815.0 88:451.0 89:608.0 90:204.0 93:97.0 94:114.0 95:445.0 96:368.0 97:670.0 98:213.0 99:592.0 100:26078.0 101:3331.0 102:1154.0 105:1292.0 106:79.0 111:295.0 112:195.0 113:257.0 114:4918.0 115:1232.0 116:2014.0 117:18591.0 118:1946.0 119:1090.0 121:129.0 129:7696.0 130:2042.0 131:6596.0 132:4847.0 133:5190.0 134:751.0 135:408.0 139:106.0 142:42.0 143:3554.0 144:203.0 145:206…	NA	NA	NA	NA	NA	NA	NA
GC-TOF MS	372459		NA	85	NA	352152	85:41771.0 86:2079.0 88:696.0 89:1475.0 93:1500.0 95:688.0 97:518.0 98:1450.0 99:7814.0 103:6132.0 110:246.0 111:1401.0 112:1913.0 113:5278.0 114:341.0 116:3177.0 117:5711.0 118:957.0 125:325.0 126:2257.0 127:3645.0 128:10.0 131:3654.0 132:1298.0 134:1073.0 135:2936.0 136:298.0 140:107.0 141:304.0 143:452.0 146:217.0 147:7486.0 151:776.0 154:120.0 155:1752.0 156:191.0 159:184.0 166:497.0 167:343.…	NA	NA	NA	NA	NA	NA	NA
GC-TOF MS	376647		NA	184	NA	384161	86:32659.0 90:2349.0 91:3432.0 92:780.0 95:318.0 97:2441.0 98:911.0 99:643.0 100:8289.0 101:4866.0 102:156.0 103:178.0 105:550.0 106:840.0 110:3506.0 111:259.0 114:582.0 117:3934.0 118:5691.0 120:638.0 121:346.0 122:321.0 126:285.0 130:2818.0 131:929.0 133:1983.0 134:34301.0 137:346.0 140:1557.0 141:161.0 144:640.0 147:4358.0 148:1089.0 153:95.0 160:1156.0 162:371.0 174:8078.0 175:2555.0 176:135.…	NA	NA	NA	NA	NA	NA	NA
GC-TOF MS	376650		NA	143	NA	229229	85:1410.0 87:507.0 88:6808.0 89:4799.0 90:544.0 91:683.0 92:457.0 99:909.0 101:2172.0 102:2528.0 103:37132.0 104:1980.0 105:1926.0 111:807.0 112:333.0 113:1594.0 115:5557.0 117:986.0 118:1013.0 119:2929.0 120:438.0 127:679.0 129:6867.0 130:2147.0 131:9843.0 132:2117.0 133:23985.0 134:2470.0 135:2024.0 136:333.0 142:144.0 143:115037.0 144:18293.0 145:10329.0 146:642.0 147:103556.0 148:12965.0 149:…	NA	NA	NA	NA	NA	NA	NA
GC-TOF MS	377384		NA	393	NA	703712	85:645.0 90:147.0 95:452.0 97:249.0 102:285.0 103:9020.0 110:146.0 113:61.0 115:644.0 117:1981.0 118:490.0 119:534.0 126:187.0 127:417.0 129:990.0 132:235.0 133:1022.0 134:645.0 135:662.0 141:297.0 143:947.0 144:439.0 146:210.0 147:17366.0 149:2554.0 151:169.0 159:329.0 162:131.0 164:69.0 165:146.0 166:56.0 169:242.0 170:120.0 175:586.0 179:102.0 185:91.0 186:85.0 189:1565.0 190:633.0 199:60.0 20…	NA	NA	NA	NA	NA	NA	NA
GC-TOF MS	377697		NA	219	NA	269544	87:1882.0 95:508.0 100:29670.0 101:4344.0 116:2837.0 125:273.0 129:1676.0 142:336.0 156:207.0 157:188.0 159:103.0 166:79.0 167:87.0 171:149.0 172:173.0 173:323.0 177:7537.0 178:1487.0 179:656.0 180:51.0 193:77.0 195:72.0 201:59.0 203:128.0 204:42.0 213:47.0 219:4304.0 225:67.0 233:36.0 241:56.0 244:35.0 261:51.0 262:118.0 265:89.0 288:63.0 290:30.0 295:66.0 297:41.0 312:30.0 332:38.0 342:37.0 347…	NA	NA	NA	NA	NA	NA	NA
GC-TOF MS	377818		NA	155	NA	246776	88:575.0 92:137.0 94:184.0 105:1844.0 123:280.0 130:1019.0 132:1759.0 133:9340.0 135:1990.0 136:99.0 137:824.0 139:107.0 140:85.0 146:2582.0 147:15984.0 149:1296.0 151:747.0 152:263.0 155:8183.0 156:1185.0 158:110.0 161:814.0 162:391.0 165:306.0 166:429.0 167:332.0 169:75.0 177:72.0 178:84.0 181:68.0 182:56.0 187:27.0 189:636.0 191:773.0 193:361.0 194:65.0 197:464.0 198:104.0 205:1219.0 209:253.0…	NA	NA	NA	NA	NA	NA	NA
GC-TOF MS	378126		NA	227	NA	518635	85:397.0 92:229.0 98:1192.0 100:6587.0 111:316.0 112:3800.0 114:1299.0 116:233.0 118:233.0 126:2247.0 127:1365.0 128:3202.0 129:289.0 130:1748.0 131:1219.0 132:481.0 133:2639.0 139:3289.0 140:1098.0 142:185.0 146:452.0 147:4345.0 151:34.0 153:2110.0 154:7599.0 155:739.0 156:1031.0 157:1914.0 158:602.0 160:171.0 161:63.0 170:319.0 172:1242.0 176:53.0 179:92.0 182:374.0 183:286.0 185:62.0 197:352.0…	NA	NA	NA	NA	NA	NA	NA
GC-TOF MS	378132		NA	177	NA	212499	95:224.0 99:369.0 115:11969.0 123:663.0 126:112.0 130:8384.0 136:201.0 138:207.0 152:95.0 163:64.0 177:4398.0 178:601.0 179:35.0 180:49.0 198:48.0 206:252.0 212:36.0 215:54.0 217:223.0 231:43.0 240:32.0 289:27.0 297:38.0 308:24.0 317:36.0 341:68.0 393:38.0 431:31.0 441:24.0 447:28.0 453:23.0 466:20.0 468:41.0 470:21.0 482:23.0	NA	NA	NA	NA	NA	NA	NA
GC-TOF MS	378468		NA	144	NA	312806	85:1109.0 86:2240.0 87:742.0 88:232.0 90:193.0 96:354.0 97:432.0 98:556.0 99:364.0 100:7204.0 101:1488.0 102:781.0 103:1602.0 104:131.0 105:246.0 107:301.0 108:192.0 110:1316.0 112:71.0 113:468.0 114:1075.0 115:385.0 116:255.0 117:1100.0 119:598.0 120:351.0 121:367.0 125:147.0 127:1288.0 128:997.0 130:1279.0 131:1474.0 132:861.0 133:3654.0 134:323.0 136:131.0 140:432.0 142:285.0 143:235.0 144:338…	NA	NA	NA	NA	NA	NA	NA
GC-TOF MS	379063		NA	243	NA	562916	85:1143.0 86:979.0 90:181.0 92:132.0 95:882.0 98:362.0 101:1370.0 102:958.0 103:1218.0 106:164.0 107:484.0 110:1002.0 112:963.0 117:1476.0 118:1023.0 119:694.0 124:119.0 126:704.0 127:662.0 128:630.0 129:1713.0 130:502.0 131:1892.0 132:936.0 133:4587.0 134:697.0 135:479.0 142:482.0 143:784.0 144:748.0 147:2103.0 148:929.0 149:1755.0 153:516.0 155:709.0 159:169.0 161:888.0 163:1283.0 164:165.0 166…	NA	NA	NA	NA	NA	NA	NA
GC-TOF MS	379197		NA	112	NA	307332	85:17519.0 86:749.0 89:300.0 91:712.0 98:3010.0 99:3508.0 112:2041.0 113:2225.0 141:805.0 143:186.0 166:48.0 168:104.0 170:1282.0 172:111.0 193:182.0 291:46.0 307:37.0 343:35.0 368:38.0 389:29.0 392:30.0 406:20.0 408:26.0 413:39.0 424:28.0 439:23.0	NA	NA	NA	NA	NA	NA	NA
GC-TOF MS	379571		NA	85	NA	248487	85:42224.0 86:788.0 91:1046.0 92:133.0 95:1831.0 96:288.0 97:1534.0 99:81.0 100:2223.0 109:681.0 111:102.0 113:204.0 114:481.0 124:106.0 125:292.0 127:1031.0 128:107.0 134:1005.0 160:62.0 163:82.0 164:55.0 168:253.0 170:88.0 173:44.0 174:41.0 187:77.0 190:184.0 198:50.0 200:38.0 202:38.0 214:53.0 215:45.0 218:62.0 234:66.0 242:80.0 243:40.0 244:53.0 247:67.0 249:1329.0 250:351.0 252:48.0 254:62.0…	NA	NA	NA	NA	NA	NA	NA
GC-TOF MS	379691		NA	282	NA	302511	91:183.0 97:559.0 99:184.0 114:83.0 117:218.0 147:5091.0 148:295.0 186:72.0 192:178.0 193:250.0 194:144.0 203:136.0 205:284.0 207:126.0 208:134.0 249:731.0 250:218.0 251:42.0 256:78.0 265:648.0 266:156.0 267:199.0 271:48.0 276:14.0 281:1843.0 282:1470.0 284:135.0 322:24.0 345:28.0 351:46.0 362:27.0 364:24.0 369:429.0 370:259.0 371:77.0 393:27.0 427:34.0 439:41.0 441:62.0 464:39.0 471:28.0 485:24.…	NA	NA	NA	NA	NA	NA	NA
GC-TOF MS	380055		NA	103	NA	593079	102:1626.0 103:8211.0 105:712.0 117:3207.0 118:425.0 129:2577.0 131:1556.0 133:1695.0 134:435.0 143:1288.0 145:40.0 147:7518.0 148:2226.0 149:647.0 157:539.0 173:151.0 174:1360.0 182:27.0 183:152.0 185:141.0 189:2363.0 190:154.0 191:745.0 204:1158.0 205:1605.0 206:212.0 210:77.0 215:273.0 217:3245.0 218:1330.0 219:427.0 220:107.0 236:43.0 257:453.0 261:43.0 265:79.0 275:43.0 291:234.0 293:548.0 2…	NA	NA	NA	NA	NA	NA	NA
GC-TOF MS	380761		NA	204	NA	417931	88:185.0 89:384.0 95:206.0 96:228.0 100:208.0 102:96.0 103:737.0 105:119.0 108:115.0 115:242.0 116:191.0 117:1251.0 129:299.0 131:254.0 133:713.0 142:230.0 147:1837.0 148:217.0 149:256.0 153:83.0 157:78.0 190:77.0 191:195.0 203:176.0 204:955.0 205:475.0 206:134.0 217:121.0 218:112.0 301:24.0 317:26.0 323:32.0 327:44.0 334:32.0 359:30.0 387:56.0 388:35.0 389:36.0 413:25.0 452:21.0 468:27.0 474:24.…	NA	NA	NA	NA	NA	NA	NA
GC-TOF MS	381422		NA	132	NA	279578	85:289.0 86:934.0 88:150.0 90:102.0 93:73.0 96:224.0 97:95.0 99:139.0 101:722.0 102:596.0 106:32.0 107:77.0 113:487.0 114:626.0 115:523.0 116:1674.0 117:182.0 118:2616.0 119:164.0 120:204.0 122:42.0 128:74.0 129:142.0 130:5032.0 131:1010.0 132:6779.0 133:1239.0 134:137.0 135:236.0 136:102.0 141:29.0 144:176.0 145:4170.0 146:1543.0 154:65.0 157:112.0 158:34.0 159:261.0 160:947.0 161:216.0 162:93.0…	NA	NA	NA	NA	NA	NA	NA
GC-TOF MS	382579		NA	140	NA	292598	101:184.0 106:110.0 114:693.0 115:490.0 126:1378.0 127:158.0 128:227.0 140:11693.0 141:642.0 156:1168.0 157:78.0 170:129.0 177:182.0 178:69.0 182:1398.0 183:119.0 187:414.0 196:77.0 199:30.0 278:23.0 304:18.0 307:29.0 320:23.0 351:16.0 396:21.0 405:18.0 410:19.0 416:13.0 418:18.0 420:25.0 426:23.0 428:18.0 431:16.0 435:14.0 437:16.0 438:24.0 445:18.0 452:29.0 453:11.0 454:13.0 459:26.0 473:18.0 4…	NA	NA	NA	NA	NA	NA	NA
GC-TOF MS	382585		NA	117	NA	919293	85:11890.0 86:2544.0 87:2201.0 88:1513.0 89:7696.0 90:1046.0 91:2233.0 92:441.0 93:5573.0 94:900.0 95:14418.0 96:3012.0 97:16137.0 98:12358.0 99:6110.0 100:991.0 101:4097.0 102:1076.0 103:5732.0 104:438.0 105:4818.0 106:563.0 107:2851.0 108:452.0 109:4899.0 110:854.0 111:8062.0 112:2863.0 113:1469.0 114:413.0 115:2419.0 116:11506.0 117:208933.0 118:19530.0 119:8601.0 120:435.0 121:2720.0 122:370.…	NA	NA	NA	NA	NA	NA	NA
GC-TOF MS	382905		NA	259	NA	844730	85:4802.0 87:1295.0 88:767.0 89:9132.0 90:896.0 97:7433.0 98:2380.0 99:2560.0 100:2644.0 101:8416.0 102:1912.0 103:33021.0 104:3309.0 105:3511.0 107:500.0 108:342.0 111:977.0 112:419.0 113:2200.0 114:1128.0 115:3548.0 116:6210.0 117:12483.0 118:1300.0 119:2215.0 123:174.0 125:445.0 126:585.0 127:2505.0 128:604.0 129:21329.0 130:3881.0 131:4076.0 132:2582.0 133:8718.0 134:1261.0 141:1263.0 142:126…	NA	NA	NA	NA	NA	NA	NA
GC-TOF MS	384906		NA	173	NA	552886	85:8139.0 86:16229.0 87:4424.0 88:1568.0 90:1773.0 92:1399.0 94:684.0 95:281.0 96:1528.0 98:4294.0 101:19319.0 102:5905.0 103:117237.0 104:38325.0 105:48416.0 106:4220.0 107:1635.0 108:207.0 109:243.0 110:403.0 111:1549.0 112:2546.0 113:2768.0 114:27363.0 115:11159.0 116:6466.0 117:60986.0 118:8877.0 119:9612.0 120:699.0 121:175.0 123:208.0 124:607.0 125:317.0 126:3975.0 127:4250.0 128:8290.0 130…	NA	NA	NA	NA	NA	NA	NA
GC-TOF MS	384914		NA	229	NA	451635	85:950.0 86:809.0 87:1036.0 88:299.0 89:6040.0 90:615.0 95:308.0 97:188.0 99:834.0 101:367.0 102:1286.0 103:11771.0 104:1138.0 105:2123.0 106:148.0 107:169.0 111:171.0 112:131.0 113:375.0 114:891.0 115:1132.0 116:757.0 117:20038.0 118:2209.0 119:1262.0 120:103.0 121:80.0 125:55.0 126:157.0 127:80.0 128:2269.0 129:5563.0 130:2095.0 131:5571.0 132:4938.0 133:5149.0 134:811.0 135:423.0 137:78.0 141:…	NA	NA	NA	NA	NA	NA	NA
GC-TOF MS	384924		NA	151	NA	217357	86:1502.0 87:5173.0 88:5544.0 91:3423.0 92:536.0 93:447.0 94:663.0 95:3840.0 99:502.0 101:4355.0 102:3427.0 103:5692.0 105:1829.0 107:425.0 109:1031.0 117:70489.0 118:9959.0 119:4486.0 121:522.0 122:475.0 123:777.0 125:114.0 133:14277.0 137:262.0 138:565.0 142:80.0 147:74929.0 148:12987.0 149:6850.0 150:645.0 151:8662.0 152:1156.0 153:286.0 155:169.0 158:77.0 160:118.0 161:270.0 162:54.0 163:104.…	NA	NA	NA	NA	NA	NA	NA
GC-TOF MS	384986		NA	85	NA	219237	85:23485.0 87:3697.0 88:4399.0 99:2515.0 101:3862.0 102:2549.0 103:4491.0 112:927.0 113:3229.0 117:54771.0 123:2230.0 124:154.0 126:619.0 127:2480.0 133:8716.0 138:50.0 147:68151.0 148:8134.0 149:4760.0 151:7895.0 152:1036.0 153:324.0 164:142.0 166:1809.0 167:152.0 170:377.0 172:89.0 177:477.0 180:16.0 183:116.0 189:284.0 190:6718.0 191:9378.0 192:1858.0 205:879.0 208:90.0 219:2443.0 221:5106.0 2…	NA	NA	NA	NA	NA	NA	NA
GC-TOF MS	3858		NA	130	NA	572699	85:1.0 86:86.0 88:42.0 89:201.0 90:34.0 91:144.0 97:70.0 98:70.0 99:51.0 100:208.0 101:95.0 103:203.0 104:2.0 105:2.0 106:43.0 109:3.0 110:3133.0 111:150.0 112:83.0 113:19.0 114:66.0 117:2145.0 118:188.0 119:35.0 122:68.0 124:59.0 126:36.0 127:27.0 128:126.0 129:239.0 130:3276.0 131:456.0 132:391.0 133:10.0 134:253.0 135:77.0 138:15.0 140:28.0 141:21.0 142:1.0 143:62.0 146:60.0 147:1429.0 148:7.0…	NA	NA	NA	NA	NA	NA	NA
GC-TOF MS	387842		NA	168	NA	282853	85:2651.0 93:532.0 94:8597.0 95:651.0 96:227.0 97:13813.0 98:3307.0 99:2431.0 100:21647.0 101:2677.0 102:1430.0 109:364.0 111:210.0 112:388.0 113:1521.0 124:3031.0 125:265.0 130:22542.0 131:3106.0 132:1250.0 138:429.0 142:565.0 143:1118.0 154:195.0 156:100.0 168:38643.0 169:5183.0 170:1151.0 183:1204.0 185:156.0 187:142.0 204:684.0 205:299.0 207:629.0 209:96.0 218:204.0 233:22.0	NA	NA	NA	NA	NA	NA	NA
GC-TOF MS	389984		NA	117	NA	175825	85:6645.0 87:2275.0 89:17904.0 90:643.0 91:1063.0 99:3747.0 101:3067.0 105:207.0 111:203.0 115:19703.0 116:2310.0 117:78959.0 118:7600.0 119:846.0 129:579.0 130:172.0 143:184.0 145:7230.0 212:30.0 226:37.0 227:131.0 235:49.0 237:33.0 242:168.0 243:57.0 244:37.0 248:42.0 259:35.0 266:43.0 270:24.0 287:28.0 292:38.0 304:24.0 307:35.0 318:23.0 319:19.0 324:31.0 328:27.0 330:19.0 357:30.0 361:10.0 36…	NA	NA	NA	NA	NA	NA	NA
GC-TOF MS	389989		NA	85	NA	244046	85:16573.0 86:6575.0 87:1634.0 88:1164.0 93:598.0 94:2801.0 95:565.0 97:135.0 98:92.0 99:657.0 100:10828.0 101:3472.0 102:2892.0 103:7845.0 104:833.0 105:793.0 109:273.0 112:232.0 113:637.0 114:1711.0 115:2510.0 116:161342.0 117:19519.0 118:6796.0 119:1000.0 125:231.0 126:167.0 128:2629.0 129:1543.0 130:913.0 131:2934.0 132:1435.0 133:4439.0 134:490.0 135:338.0 143:373.0 144:501.0 145:300.0 147:2…	NA	NA	NA	NA	NA	NA	NA
GC-TOF MS	39		NA	97	NA	397287	85:1369.0 86:60.0 87:1902.0 88:75.0 89:239.0 90:86.0 91:228.0 92:122.0 93:30.0 94:25.0 95:625.0 96:508.0 97:14829.0 98:1197.0 99:564.0 101:33.0 102:64.0 104:34.0 109:2794.0 110:604.0 111:2648.0 112:266.0 113:732.0 114:679.0 115:10456.0 116:522.0 127:6875.0 128:2127.0 129:3349.0 130:179.0 131:262.0 132:21.0 138:14.0 139:14.0 141:74.0 143:23.0 144:88.0 145:8316.0 146:729.0 149:45.0 153:22.0 157:68.…	NA	NA	NA	NA	NA	NA	NA
GC-TOF MS	390121		NA	140	NA	185157	90:10777.0 91:478.0 92:77.0 96:77.0 97:7134.0 98:42.0 105:1060.0 107:101.0 108:389.0 110:6229.0 112:5610.0 118:186.0 128:823.0 139:141.0 140:68711.0 141:3345.0 143:118.0 153:40.0 172:122.0 187:12577.0 188:765.0 189:443.0 217:46.0 238:257.0 239:135.0 248:58.0 249:48.0 253:17.0 283:30.0 284:89.0 353:43.0 402:50.0 417:10.0 418:14.0 419:8.0 436:18.0 457:12.0 477:21.0 500:35.0	NA	NA	NA	NA	NA	NA	NA
GC-TOF MS	390129		NA	147	NA	171558	87:1192.0 88:1463.0 89:5506.0 91:1831.0 92:390.0 93:343.0 99:1906.0 100:743.0 101:2819.0 103:16265.0 104:2247.0 105:3946.0 106:660.0 111:380.0 116:553.0 119:659.0 123:279.0 129:223.0 131:3379.0 133:5181.0 141:172.0 147:77233.0 148:11696.0 149:5922.0 150:551.0 151:92.0 159:1807.0 170:42.0 191:7481.0 192:1406.0 193:639.0 194:57.0 212:36.0 228:469.0 240:17.0 345:32.0 448:17.0 458:25.0 462:22.0	NA	NA	NA	NA	NA	NA	NA
GC-TOF MS	390135		NA	214	NA	628121	87:188.0 89:2734.0 91:6304.0 92:815.0 93:6789.0 94:3810.0 97:93.0 99:143.0 100:645.0 101:395.0 103:8639.0 104:713.0 105:871.0 106:57.0 107:1544.0 112:221.0 113:217.0 114:109.0 115:411.0 116:208.0 117:3285.0 118:420.0 119:810.0 120:9008.0 121:7743.0 122:645.0 126:72.0 128:142.0 129:2689.0 130:1094.0 131:730.0 132:117.0 133:1634.0 134:206.0 135:281.0 137:88.0 142:30.0 143:279.0 144:66.0 145:91.0 14…	NA	NA	NA	NA	NA	NA	NA
GC-TOF MS	390190		NA	159	NA	176708	87:729.0 88:458.0 89:4979.0 91:520.0 96:169.0 97:108.0 99:371.0 101:717.0 102:105.0 103:3619.0 104:81.0 106:289.0 119:1674.0 121:88.0 131:434.0 133:978.0 139:80.0 140:251.0 146:1271.0 147:7657.0 148:1054.0 149:592.0 151:88.0 159:8385.0 160:932.0 161:399.0 162:245.0 163:93.0 174:47.0 175:512.0 176:48.0 189:180.0 196:66.0 207:525.0 235:1281.0 236:340.0 237:149.0 238:174.0 239:62.0 250:113.0 252:47.…	NA	NA	NA	NA	NA	NA	NA
GC-TOF MS	390198		NA	155	NA	459090	85:327.0 86:922.0 87:525.0 89:229.0 90:81.0 93:232.0 94:105.0 95:206.0 97:269.0 98:716.0 99:549.0 100:2474.0 101:419.0 102:299.0 103:1732.0 105:355.0 106:197.0 108:147.0 110:339.0 111:559.0 112:936.0 113:515.0 114:454.0 115:522.0 116:279.0 117:539.0 118:206.0 119:304.0 123:77.0 128:232.0 129:176.0 130:657.0 131:1174.0 132:380.0 133:1495.0 134:145.0 136:109.0 137:82.0 138:78.0 139:4704.0 140:579.0…	NA	NA	NA	NA	NA	NA	NA
GC-TOF MS	390208		NA	120	NA	504269	85:1208.0 86:479.0 87:572.0 88:57.0 89:218.0 90:219.0 91:7029.0 92:1189.0 93:2073.0 94:125.0 95:659.0 97:909.0 98:115.0 99:310.0 101:245.0 102:276.0 103:2763.0 104:603.0 105:1887.0 106:350.0 107:1279.0 108:134.0 109:699.0 111:247.0 112:152.0 116:227.0 117:7459.0 118:1627.0 119:1751.0 120:15730.0 121:1871.0 122:208.0 123:1128.0 124:181.0 125:875.0 126:192.0 127:286.0 130:3577.0 131:2523.0 132:140.…	NA	NA	NA	NA	NA	NA	NA
GC-TOF MS	390218		NA	361	NA	673852	86:734.0 87:808.0 88:212.0 89:6146.0 90:503.0 91:255.0 93:95.0 94:179.0 101:2312.0 102:412.0 103:13219.0 104:110.0 105:1113.0 109:136.0 110:392.0 111:586.0 112:345.0 113:146.0 114:486.0 115:1108.0 116:1267.0 117:7622.0 118:146.0 119:353.0 120:157.0 121:90.0 125:188.0 127:297.0 129:6528.0 130:1974.0 131:3516.0 133:3904.0 135:624.0 138:153.0 143:1356.0 144:589.0 146:332.0 147:17228.0 148:4092.0 149…	NA	NA	NA	NA	NA	NA	NA
GC-TOF MS	395982		NA	117	NA	559150	85:1738.0 87:495.0 99:1226.0 101:1409.0 102:644.0 108:216.0 109:93.0 111:291.0 113:618.0 115:1444.0 116:863.0 117:18583.0 118:1855.0 119:960.0 120:113.0 127:397.0 129:4065.0 130:1082.0 131:8569.0 132:819.0 133:4436.0 134:593.0 135:405.0 136:721.0 137:185.0 138:50.0 143:179.0 144:182.0 145:239.0 147:8464.0 148:1151.0 149:1963.0 150:180.0 152:81.0 154:107.0 155:1033.0 157:171.0 169:123.0 185:45.0 1…	NA	NA	NA	NA	NA	NA	NA
GC-TOF MS	397709		NA	160	NA	387440	86:2276.0 87:11019.0 88:6933.0 89:1617.0 90:1880.0 91:5169.0 95:2454.0 97:7061.0 98:659.0 102:6875.0 103:29438.0 104:6008.0 105:21127.0 106:1563.0 107:2534.0 109:3932.0 112:311.0 115:4647.0 116:9766.0 117:4498.0 118:3073.0 119:710.0 121:5541.0 123:2506.0 125:1340.0 131:2632.0 132:43155.0 133:3810.0 137:3129.0 138:371.0 141:1750.0 142:416.0 144:1385.0 146:4370.0 147:54294.0 148:15514.0 149:4784.0 …	NA	NA	NA	NA	NA	NA	NA
GC-TOF MS	401124		NA	212	NA	297252	85:1561.0 86:796.0 88:1067.0 90:550.0 91:1088.0 92:1010.0 93:165.0 94:168.0 95:169.0 97:738.0 100:1031.0 102:2995.0 103:763.0 104:346.0 105:2033.0 106:274.0 108:357.0 109:4827.0 110:3155.0 111:399.0 112:104.0 114:2686.0 115:426.0 117:230.0 118:883.0 119:410.0 120:338.0 123:80.0 124:1507.0 125:316.0 131:444.0 133:656.0 134:2401.0 135:195.0 136:141.0 137:1265.0 138:723.0 143:120.0 144:127.0 152:922…	NA	NA	NA	NA	NA	NA	NA
GC-TOF MS	401933		NA	97	NA	303849	85:27520.0 86:3817.0 91:2802.0 93:328.0 95:4582.0 96:22637.0 97:120780.0 98:39424.0 99:2697.0 111:40649.0 112:12195.0 113:1085.0 124:2174.0 125:11335.0 126:6854.0 127:21687.0 129:440.0 135:3404.0 137:874.0 138:840.0 139:2664.0 140:6559.0 141:457.0 168:3600.0 169:389.0 174:123.0 178:125.0 185:3853.0 186:1330.0 187:186.0 196:95.0 201:73.0 202:79.0 224:138.0 229:7158.0 230:2340.0 231:446.0 286:354.0…	NA	NA	NA	NA	NA	NA	NA
GC-TOF MS	402362		NA	97	NA	419928	85:17213.0 91:433.0 93:266.0 94:239.0 95:3885.0 96:14345.0 97:77581.0 98:20247.0 99:3154.0 109:624.0 110:5791.0 111:28057.0 112:9427.0 113:1679.0 123:159.0 124:2377.0 125:9560.0 126:4822.0 127:788.0 137:65.0 138:797.0 139:1980.0 140:1723.0 141:301.0 143:681.0 152:349.0 153:875.0 154:774.0 155:184.0 167:320.0 168:1560.0 169:211.0 170:101.0 196:1175.0 197:162.0 210:82.0 212:74.0 228:60.0 229:31.0 2…	NA	NA	NA	NA	NA	NA	NA
GC-TOF MS	406821		NA	110	NA	476356	86:403.0 87:577.0 89:520.0 94:497.0 96:625.0 97:564.0 98:2992.0 100:978.0 101:513.0 104:537.0 105:418.0 108:312.0 109:415.0 110:18931.0 111:441.0 120:108.0 123:401.0 125:172.0 126:402.0 127:412.0 128:1085.0 130:9338.0 131:1613.0 132:978.0 133:537.0 134:1269.0 135:174.0 136:243.0 138:195.0 140:215.0 141:188.0 142:166.0 143:107.0 145:226.0 147:2014.0 149:196.0 150:710.0 151:368.0 152:299.0 153:87.0…	NA	NA	NA	NA	NA	NA	NA
GC-TOF MS	407450		NA	93	NA	219406	85:3594.0 87:1843.0 89:1864.0 92:841.0 93:43347.0 94:4952.0 95:17006.0 96:2460.0 97:1070.0 98:672.0 99:442.0 112:265.0 113:2705.0 115:2780.0 116:519.0 117:735.0 118:945.0 122:170.0 124:65.0 125:44.0 132:581.0 137:1096.0 138:40.0 139:672.0 141:97.0 153:10.0 157:283.0 159:219.0 161:24.0 167:87.0 169:13.0 170:20.0 187:1948.0 189:2364.0 196:9.0 202:1468.0 204:1171.0 205:195.0 206:428.0 207:192.0 233:…	NA	NA	NA	NA	NA	NA	NA
GC-TOF MS	407525		NA	93	NA	215736	87:2313.0 89:1032.0 90:289.0 93:54081.0 94:6623.0 95:22703.0 96:3219.0 97:1105.0 98:575.0 100:155.0 113:2209.0 117:6143.0 119:1076.0 127:347.0 128:605.0 130:1918.0 132:888.0 134:1483.0 137:743.0 138:194.0 139:390.0 149:298.0 157:122.0 168:102.0 187:1695.0 189:1892.0 190:718.0 191:2008.0 202:1367.0 203:235.0 204:1025.0 205:188.0 206:114.0 219:207.0 432:26.0	NA	NA	NA	NA	NA	NA	NA
GC-TOF MS	408450		NA	100	NA	222241	86:2652.0 87:2113.0 88:2423.0 90:5020.0 91:7644.0 96:4593.0 98:4355.0 99:3835.0 100:50590.0 107:3187.0 109:3912.0 111:6405.0 112:1389.0 114:1764.0 115:35448.0 116:5333.0 123:718.0 125:874.0 128:1317.0 129:592.0 131:69405.0 132:23997.0 133:6295.0 134:32159.0 136:5442.0 137:933.0 139:45.0 145:365.0 146:908.0 147:90020.0 148:13125.0 151:199.0 160:382.0 162:232.0 163:83.0 167:1971.0 168:10393.0 169:2…	NA	NA	NA	NA	NA	NA	NA
GC-TOF MS	408463		NA	104	NA	196351	85:1945.0 86:3277.0 87:2676.0 88:4755.0 89:129541.0 90:10731.0 91:5908.0 92:302.0 96:2027.0 100:5637.0 101:876.0 102:2772.0 103:4228.0 104:92362.0 105:9468.0 106:3745.0 107:283.0 114:52.0 115:2335.0 116:1342.0 117:14253.0 118:2722.0 119:45889.0 120:4558.0 121:1849.0 124:163.0 129:656.0 130:84.0 131:2893.0 132:623.0 133:9740.0 134:1445.0 135:893.0 140:106.0 143:186.0 144:76.0 145:678.0 146:242.0 1…	NA	NA	NA	NA	NA	NA	NA
GC-TOF MS	41084		NA	92	NA	198251	87:830.0 88:375.0 89:551.0 91:12945.0 92:5846.0 93:18238.0 94:1601.0 95:234.0 98:238.0 100:149.0 101:212.0 102:912.0 103:840.0 105:2715.0 106:974.0 107:1311.0 108:692.0 109:122.0 111:49.0 113:170.0 114:52.0 115:489.0 117:854.0 118:255.0 119:745.0 120:114.0 121:1979.0 122:124.0 123:23.0 124:102.0 126:822.0 127:926.0 131:684.0 132:218.0 136:1443.0 137:162.0 138:25.0 139:20.0 140:53.0 142:33.0 143:6…	NA	NA	NA	NA	NA	NA	NA
GC-TOF MS	412755		NA	131	NA	460797	95:197.0 96:103.0 101:112.0 103:37.0 115:520.0 116:98.0 129:274.0 131:7464.0 132:790.0 133:528.0 147:760.0 148:176.0 149:192.0 150:47.0 159:33.0 185:31.0 187:49.0 195:34.0 203:157.0 204:46.0 205:72.0 219:291.0 220:27.0 231:26.0 299:48.0 300:18.0 327:26.0 339:19.0 364:15.0 378:13.0 428:19.0 446:19.0 453:18.0 478:29.0 480:21.0	NA	NA	NA	NA	NA	NA	NA
GC-TOF MS	413683		NA	259	NA	325176	90:264.0 91:274.0 92:133.0 94:849.0 95:848.0 102:586.0 103:191.0 104:912.0 105:234.0 106:148.0 108:49.0 109:486.0 110:14380.0 111:1047.0 112:489.0 114:187.0 116:284.0 118:343.0 119:371.0 121:162.0 122:335.0 128:1012.0 130:1130.0 131:537.0 132:673.0 133:541.0 134:892.0 135:264.0 136:228.0 137:219.0 138:150.0 139:216.0 140:202.0 145:2519.0 146:1177.0 148:657.0 149:1468.0 151:157.0 152:66.0 153:114.…	NA	NA	NA	NA	NA	NA	NA
GC-TOF MS	413694		NA	113	NA	193654	85:2760.0 86:888.0 87:190.0 98:1290.0 99:566.0 107:59.0 113:49366.0 114:4953.0 115:1797.0 128:6405.0 129:110.0 130:103.0 136:43.0 137:917.0 138:83.0 139:1068.0 141:131.0 152:57.0 161:48.0 162:90.0 166:73.0 167:226.0 168:66.0 169:380.0 170:65.0 171:74.0 173:79.0 183:81.0 186:84.0 187:112.0 190:19.0 191:205.0 195:350.0 196:29.0 197:294.0 198:40.0 200:17.0 213:18.0 215:31.0 218:38.0 219:37.0 227:26.…	NA	NA	NA	NA	NA	NA	NA
GC-TOF MS	413840		NA	228	NA	354174	85:2579.0 87:176.0 88:112.0 90:86.0 93:199.0 94:96.0 98:95.0 99:693.0 100:176.0 101:1911.0 102:171.0 103:4648.0 104:432.0 105:333.0 110:2255.0 112:23.0 113:588.0 115:1179.0 116:5311.0 117:17383.0 118:2058.0 119:1041.0 120:112.0 128:109.0 129:1907.0 130:789.0 131:1755.0 133:2283.0 134:2159.0 135:603.0 136:811.0 137:98.0 140:347.0 143:938.0 146:510.0 147:6681.0 148:658.0 149:672.0 150:55.0 163:65.0…	NA	NA	NA	NA	NA	NA	NA
GC-TOF MS	413961		NA	132	NA	282423	86:3197.0 88:738.0 90:213.0 100:6022.0 101:1544.0 102:1976.0 108:32.0 113:1559.0 114:1496.0 115:1433.0 116:5156.0 117:1040.0 118:8214.0 119:1304.0 120:612.0 122:26.0 128:112.0 130:16810.0 131:3797.0 132:23659.0 133:3086.0 134:1776.0 141:69.0 144:347.0 145:15085.0 146:5764.0 147:1390.0 148:104.0 149:211.0 150:18.0 155:79.0 158:58.0 159:669.0 160:3155.0 161:667.0 162:268.0 170:255.0 174:152.0 175:3…	NA	NA	NA	NA	NA	NA	NA
GC-TOF MS	413963		NA	157	NA	454327	85:734.0 86:46.0 87:433.0 88:4042.0 95:102.0 98:29.0 99:374.0 101:370.0 109:156.0 111:6071.0 112:424.0 113:85.0 114:161.0 121:68.0 126:143.0 127:309.0 128:974.0 129:14345.0 130:2887.0 131:993.0 134:114.0 144:127.0 155:143.0 156:860.0 157:8994.0 174:969.0 175:198.0 184:80.0 193:146.0 196:17.0 199:48.0 206:33.0 213:205.0 224:31.0 225:75.0 228:80.0 235:30.0 237:32.0 239:32.0 240:27.0 244:42.0 246:20…	NA	NA	NA	NA	NA	NA	NA
GC-TOF MS	413965		NA	146	NA	421447	86:2136.0 87:660.0 88:128.0 91:487.0 93:177.0 95:252.0 97:5219.0 100:181.0 102:513.0 105:155.0 107:223.0 108:32.0 109:167.0 110:149.0 111:1774.0 112:157.0 113:1494.0 114:110.0 115:108.0 116:71.0 117:541.0 118:46.0 125:2222.0 126:66.0 127:993.0 129:2087.0 130:5014.0 131:2405.0 132:365.0 133:179.0 134:278.0 135:91.0 136:126.0 137:22.0 141:7568.0 142:601.0 143:2231.0 144:313.0 145:751.0 146:9480.0 1…	NA	NA	NA	NA	NA	NA	NA
GC-TOF MS	413969		NA	187	NA	244448	88:1988.0 89:5496.0 90:485.0 91:2356.0 92:79.0 93:565.0 99:521.0 101:1563.0 103:35856.0 104:3649.0 105:3433.0 106:348.0 107:124.0 111:1566.0 112:1854.0 113:262.0 115:603.0 117:1700.0 119:506.0 120:259.0 121:266.0 130:295.0 131:190.0 132:255.0 134:295.0 136:159.0 143:350.0 152:24.0 157:325.0 158:51.0 164:48.0 167:47.0 170:77.0 171:84.0 172:77.0 179:45.0 185:120.0 186:14.0 187:13571.0 188:2211.0 18…	NA	NA	NA	NA	NA	NA	NA
GC-TOF MS	414208		NA	305	NA	479404	86:344.0 89:1139.0 99:574.0 100:1436.0 101:1015.0 102:349.0 103:4158.0 104:344.0 105:862.0 112:283.0 113:507.0 115:769.0 116:611.0 119:770.0 124:113.0 125:160.0 127:922.0 128:552.0 129:4253.0 131:1342.0 133:4606.0 135:385.0 142:466.0 143:877.0 147:24980.0 148:4156.0 149:2509.0 150:237.0 153:177.0 154:123.0 157:1160.0 158:323.0 160:179.0 163:242.0 171:341.0 175:217.0 182:221.0 192:185.0 203:704.0 …	NA	NA	NA	NA	NA	NA	NA
GC-TOF MS	416644		NA	131	NA	199637	85:133.0 88:706.0 99:165.0 100:190.0 101:563.0 102:53.0 103:831.0 105:1099.0 109:249.0 110:178.0 113:272.0 115:1567.0 116:303.0 118:301.0 119:1051.0 120:363.0 121:298.0 122:12.0 124:409.0 128:70.0 129:918.0 130:123.0 131:24825.0 132:2989.0 133:3381.0 134:837.0 135:542.0 140:154.0 141:59.0 143:86.0 144:72.0 146:156.0 147:11311.0 148:1749.0 149:1252.0 150:107.0 151:44.0 157:66.0 160:81.0 161:409.0 …	NA	NA	NA	NA	NA	NA	NA
GC-TOF MS	418081		NA	131	NA	196314	85:1469.0 87:1864.0 88:1109.0 95:413.0 96:3383.0 97:1174.0 98:189.0 101:253.0 102:525.0 103:3067.0 105:1335.0 107:87.0 109:343.0 111:84.0 112:387.0 113:174.0 115:3584.0 116:684.0 119:1913.0 120:105.0 124:386.0 125:1079.0 126:354.0 129:2118.0 131:55359.0 132:6661.0 133:10156.0 134:1154.0 135:664.0 137:44.0 139:34.0 140:49.0 142:18.0 143:95.0 144:62.0 145:595.0 146:250.0 147:23388.0 148:3320.0 149:…	NA	NA	NA	NA	NA	NA	NA
GC-TOF MS	418091		NA	105	NA	188733	85:725.0 86:140.0 87:269.0 91:1802.0 94:29.0 96:299.0 99:270.0 101:128.0 103:2028.0 104:381.0 105:11372.0 106:657.0 107:209.0 111:74.0 114:979.0 117:1443.0 118:160.0 119:2124.0 120:3538.0 121:385.0 129:922.0 130:162.0 133:894.0 134:74.0 135:199.0 136:142.0 145:17.0 146:288.0 147:1674.0 148:370.0 149:127.0 151:102.0 163:314.0 165:60.0 172:125.0 173:139.0 180:14.0 182:31.0 191:453.0 192:43.0 193:86…	NA	NA	NA	NA	NA	NA	NA
GC-TOF MS	418155		NA	85	NA	424604	85:44324.0 86:2234.0 87:399.0 89:334.0 90:162.0 91:145.0 96:857.0 97:4274.0 98:5872.0 99:11996.0 100:983.0 101:275.0 110:189.0 111:1353.0 112:3886.0 113:4742.0 117:264.0 125:374.0 126:1105.0 127:1955.0 140:1672.0 141:2263.0 142:299.0 154:205.0 155:1108.0 168:158.0 169:502.0 170:42.0 198:1245.0 243:43.0	NA	NA	NA	NA	NA	NA	NA
GC-TOF MS	41836		NA	240	NA	411774	85:6.0 86:326.0 87:250.0 88:2.0 89:2.0 90:45.0 91:329.0 99:2.0 100:537.0 101:343.0 105:1.0 106:7.0 107:173.0 108:38.0 110:19.0 111:48.0 112:83.0 113:168.0 128:99.0 132:24.0 134:543.0 136:261.0 140:359.0 143:116.0 144:90.0 145:1.0 146:214.0 148:5.0 149:2.0 151:26.0 152:8.0 153:87.0 155:20.0 161:1.0 163:1.0 165:55.0 166:19.0 167:74.0 168:346.0 169:27.0 174:53.0 176:1.0 181:131.0 182:167.0 184:352.0…	NA	NA	NA	NA	NA	NA	NA
GC-TOF MS	41892		NA	198	NA	236943	85:904.0 86:2270.0 87:106.0 89:839.0 90:170.0 91:57.0 92:150.0 93:82.0 94:32.0 98:176.0 99:31.0 100:365.0 101:375.0 102:846.0 103:538.0 104:574.0 105:764.0 106:599.0 107:1529.0 108:174.0 109:350.0 110:717.0 111:235.0 114:22.0 116:506.0 118:1064.0 119:86.0 120:418.0 121:16.0 122:138.0 124:6.0 126:760.0 128:632.0 130:1672.0 132:73.0 133:118.0 134:788.0 135:48.0 136:335.0 137:108.0 138:4.0 139:38.0 …	NA	NA	NA	NA	NA	NA	NA
GC-TOF MS	419285		NA	110	NA	487373	85:1142.0 87:38649.0 88:5293.0 89:445.0 90:81.0 92:221.0 95:949.0 96:467.0 97:1858.0 98:1171.0 101:2512.0 102:244.0 104:77.0 106:86.0 110:8600.0 111:499.0 115:1630.0 118:99.0 120:77.0 128:392.0 129:2106.0 134:309.0 136:144.0 138:91.0 140:219.0 143:3426.0 144:737.0 148:134.0 150:51.0 152:180.0 154:126.0 155:38.0 158:417.0 160:49.0 162:134.0 166:128.0 168:70.0 169:70.0 170:87.0 172:392.0 175:80.0 1…	NA	NA	NA	NA	NA	NA	NA
GC-TOF MS	420153		NA	140	NA	411718	85:42.0 127:24.0 140:388.0	NA	NA	NA	NA	NA	NA	NA
GC-TOF MS	42161		NA	85	NA	244366	85:24202.0 86:788.0 88:560.0 89:424.0 90:252.0 94:124.0 96:366.0 97:252.0 98:1770.0 99:2309.0 101:386.0 103:619.0 104:143.0 105:92.0 109:278.0 110:1166.0 111:276.0 112:1269.0 113:2669.0 125:49.0 126:563.0 127:2537.0 128:73.0 130:987.0 134:1234.0 136:122.0 137:24.0 138:72.0 139:33.0 141:143.0 143:25.0 145:87.0 149:242.0 151:93.0 152:49.0 154:34.0 155:929.0 156:142.0 157:110.0 160:16.0 162:7.0 164:…	NA	NA	NA	NA	NA	NA	NA
GC-TOF MS	42187		NA	187	NA	243240	87:83.0 88:14.0 89:1292.0 90:128.0 91:88.0 92:533.0 93:434.0 99:19.0 101:139.0 102:113.0 103:5632.0 104:701.0 105:51.0 109:32.0 110:507.0 111:185.0 112:288.0 114:112.0 115:478.0 117:499.0 118:48.0 119:469.0 120:29.0 122:14.0 123:25.0 130:1625.0 132:262.0 133:76.0 134:1562.0 143:709.0 144:90.0 146:920.0 151:9.0 157:41.0 160:35.0 163:3.0 170:23.0 184:103.0 187:2401.0 188:403.0 189:65.0 191:216.0 19…	NA	NA	NA	NA	NA	NA	NA
GC-TOF MS	423463		NA	157	NA	187664	89:12807.0 97:1237.0 99:900.0 100:7380.0 101:1659.0 103:4666.0 111:550.0 112:1314.0 113:9947.0 114:1034.0 115:2071.0 116:626.0 119:555.0 122:27.0 124:111.0 125:130.0 131:2077.0 133:1053.0 134:69.0 144:155.0 147:1560.0 154:816.0 155:168.0 156:3911.0 157:11273.0 158:1393.0 159:615.0 164:94.0 167:210.0 172:1705.0 173:181.0 175:114.0 176:2096.0 177:318.0 178:206.0 181:75.0 182:51.0 184:151.0 185:360.…	NA	NA	NA	NA	NA	NA	NA
GC-TOF MS	42357		NA	116	NA	701804	86:39.0 87:1459.0 88:2030.0 89:985.0 100:256.0 101:3713.0 102:171.0 103:5790.0 104:131.0 105:189.0 106:88.0 107:104.0 108:288.0 110:83.0 112:98.0 114:36.0 115:85.0 116:7137.0 117:14047.0 118:1709.0 119:806.0 133:244.0 142:1.0 145:314.0 147:1682.0 148:212.0 158:22.0 159:8.0 161:1930.0 162:222.0 163:55.0 170:41.0 175:7.0 180:31.0 184:106.0 191:447.0 196:20.0 205:65.0 212:7.0 231:78.0 235:122.0 238:…	NA	NA	NA	NA	NA	NA	NA
GC-TOF MS	424855		NA	246	NA	837472	88:471.0 92:210.0 93:153.0 94:38.0 95:241.0 96:398.0 99:56.0 100:796.0 101:648.0 102:467.0 103:10246.0 104:996.0 107:108.0 108:161.0 109:163.0 111:33.0 113:168.0 115:303.0 116:1179.0 117:1860.0 118:291.0 119:168.0 120:74.0 121:25.0 123:98.0 124:124.0 126:429.0 127:78.0 128:500.0 129:1086.0 130:753.0 131:1958.0 132:1816.0 133:3445.0 134:463.0 135:444.0 136:65.0 137:31.0 138:119.0 139:118.0 140:168…	NA	NA	NA	NA	NA	NA	NA
GC-TOF MS	425768		NA	185	NA	448574	85:1042.0 86:4936.0 87:958.0 88:731.0 89:214.0 91:167.0 93:478.0 95:268.0 97:120.0 99:1599.0 109:102.0 111:6444.0 112:688.0 113:949.0 115:886.0 127:109.0 128:372.0 129:3384.0 130:6833.0 131:2989.0 132:830.0 133:437.0 134:143.0 141:319.0 143:3130.0 144:1696.0 145:151.0 146:9069.0 156:234.0 157:621.0 158:72.0 159:1990.0 160:2266.0 161:341.0 162:157.0 167:27.0 171:27.0 183:38.0 184:42.0 185:5596.0 1…	NA	NA	NA	NA	NA	NA	NA
GC-TOF MS	425774		NA	112	NA	725728	85:9008.0 86:2835.0 91:1268.0 92:266.0 93:2340.0 94:1960.0 95:10101.0 96:6810.0 97:8120.0 98:13269.0 99:14604.0 100:3424.0 101:261.0 105:152.0 106:72.0 107:1010.0 108:1175.0 109:2699.0 110:3525.0 111:2629.0 112:11376.0 113:7563.0 114:991.0 119:114.0 120:154.0 121:939.0 122:1107.0 123:1315.0 124:3808.0 125:1864.0 126:3541.0 127:2805.0 128:474.0 134:135.0 135:644.0 136:657.0 137:661.0 138:5172.0 13…	NA	NA	NA	NA	NA	NA	NA
GC-TOF MS	43580		NA	117	NA	798275	86:419.0 87:3105.0 88:1468.0 89:1582.0 91:51.0 100:10.0 101:4289.0 102:379.0 103:6657.0 104:468.0 107:139.0 114:32.0 115:207.0 116:7518.0 117:18512.0 118:2202.0 119:932.0 131:325.0 144:26.0 145:422.0 147:1133.0 159:56.0 160:56.0 161:2810.0 162:325.0 163:160.0 174:32.0 175:134.0 184:140.0 189:64.0 191:325.0 192:30.0 205:164.0 206:60.0 207:136.0 216:29.0 221:64.0 225:14.0 231:9.0 233:39.0 235:115.0…	NA	NA	NA	NA	NA	NA	NA
GC-TOF MS	4550		NA	350	NA	447676	86:704.0 87:1216.0 88:211.0 89:89.0 90:18.0 98:13.0 99:23.0 100:489.0 101:517.0 102:172.0 103:274.0 104:57.0 105:173.0 106:57.0 107:127.0 108:49.0 109:5.0 110:75.0 113:6.0 114:17.0 115:251.0 116:60.0 117:564.0 118:174.0 119:160.0 120:14.0 121:24.0 124:9.0 127:37.0 129:92.0 130:349.0 131:1418.0 132:536.0 133:1324.0 134:87.0 135:81.0 136:9.0 138:1.0 139:7.0 144:60.0 145:19.0 146:123.0 147:5601.0 14…	NA	NA	NA	NA	NA	NA	NA
GC-TOF MS	4603		NA	116	NA	590717	85:271.0 86:41.0 87:36.0 88:112.0 91:5.0 92:5.0 93:2.0 94:11.0 95:40.0 98:2765.0 99:268.0 100:414.0 101:150.0 102:162.0 103:144.0 104:8.0 106:10.0 110:36.0 112:20.0 113:6.0 114:132.0 115:96.0 116:3597.0 117:377.0 118:130.0 119:5.0 120:6.0 122:17.0 123:4.0 124:83.0 125:19.0 128:125.0 129:1.0 131:21.0 132:55.0 133:225.0 134:7.0 136:4.0 138:5.0 140:25.0 141:10.0 142:347.0 143:24.0 144:4.0 145:6.0 14…	NA	NA	NA	NA	NA	NA	NA
GC-TOF MS	46131		NA	204	NA	703272	86:333.0 87:413.0 88:206.0 89:8202.0 90:719.0 91:363.0 97:265.0 98:127.0 100:3233.0 101:2253.0 102:1373.0 103:6188.0 104:542.0 105:612.0 106:76.0 107:9.0 109:186.0 111:473.0 114:37.0 115:614.0 116:950.0 117:2503.0 118:147.0 119:469.0 120:9.0 126:70.0 129:4656.0 130:758.0 131:1781.0 132:813.0 133:3272.0 134:442.0 135:181.0 136:21.0 142:245.0 143:1048.0 144:157.0 145:275.0 146:34.0 147:12325.0 148:…	NA	NA	NA	NA	NA	NA	NA
GC-TOF MS	47		NA	85	NA	354110	85:9968.0 86:467.0 91:114.0 92:55.0 93:74.0 95:125.0 96:164.0 97:397.0 98:342.0 99:3775.0 100:402.0 101:33.0 106:65.0 111:243.0 112:411.0 113:1171.0 114:139.0 116:33.0 119:31.0 125:44.0 126:478.0 127:6349.0 131:292.0 132:81.0 134:100.0 136:25.0 140:178.0 141:96.0 149:147.0 153:47.0 154:73.0 155:396.0 156:50.0 169:123.0 170:26.0 181:40.0 182:21.0 186:15.0 193:40.0 195:35.0 196:19.0 205:39.0 208:28…	NA	NA	NA	NA	NA	NA	NA
GC-TOF MS	470911		NA	171	NA	287812	85:8894.0 86:8833.0 87:5163.0 99:36460.0 100:20298.0 101:8980.0 102:313.0 111:3851.0 113:2017.0 114:5340.0 115:4787.0 117:3456.0 118:2814.0 122:682.0 129:1742.0 130:27406.0 139:1077.0 141:631.0 142:247.0 146:2111.0 147:57264.0 149:13098.0 156:1148.0 157:8599.0 158:1269.0 162:249.0 171:81144.0 172:16275.0 173:29658.0 174:4317.0 186:4100.0 187:2193.0 202:314.0 204:5154.0 206:1253.0 210:503.0 227:11…	NA	NA	NA	NA	NA	NA	NA
GC-TOF MS	471696		NA	110	NA	304237	86:13631.0 89:2315.0 90:1601.0 91:6152.0 92:3166.0 95:684.0 98:3435.0 100:1906.0 106:2736.0 107:2615.0 109:1695.0 110:96993.0 111:3989.0 114:910.0 116:7952.0 118:7284.0 120:1481.0 126:5085.0 127:42259.0 128:3414.0 130:6165.0 131:1110.0 132:456.0 134:80928.0 135:5382.0 136:6981.0 137:1490.0 138:352.0 139:100.0 140:1466.0 144:675.0 151:351.0 156:410.0 158:69.0 166:217.0 167:315.0 168:101.0 178:279.…	NA	NA	NA	NA	NA	NA	NA
GC-TOF MS	471797		NA	351	NA	446789	86:4816.0 87:12825.0 88:1484.0 95:419.0 96:567.0 100:7120.0 101:6269.0 102:2427.0 104:911.0 105:2149.0 106:206.0 113:1854.0 115:2291.0 116:1330.0 117:8305.0 119:1736.0 120:165.0 131:6295.0 132:8093.0 133:5022.0 141:903.0 144:803.0 145:280.0 147:50894.0 148:6059.0 149:7035.0 150:404.0 158:704.0 159:94.0 160:3273.0 161:1803.0 162:965.0 163:391.0 164:221.0 166:148.0 168:160.0 189:2525.0 190:1460.0 1…	NA	NA	NA	NA	NA	NA	NA
GC-TOF MS	4721		NA	173	NA	450619	85:460.0 86:7.0 87:212.0 88:348.0 89:6445.0 90:526.0 91:101.0 98:87.0 99:213.0 100:1321.0 101:1379.0 102:404.0 103:14088.0 104:1313.0 105:1257.0 106:195.0 113:171.0 114:1098.0 115:467.0 116:619.0 117:4261.0 118:576.0 119:324.0 128:2360.0 129:568.0 130:1235.0 131:1978.0 132:165.0 133:4529.0 134:593.0 135:112.0 140:66.0 142:1833.0 143:278.0 144:1918.0 145:211.0 146:96.0 147:7446.0 148:744.0 149:697…	NA	NA	NA	NA	NA	NA	NA
GC-TOF MS	4723		NA	173	NA	455671	85:618.0 86:843.0 87:547.0 88:603.0 89:8940.0 90:892.0 91:117.0 97:1.0 98:110.0 99:128.0 100:2383.0 101:1572.0 102:890.0 103:15425.0 104:1643.0 105:2833.0 106:145.0 110:184.0 112:87.0 113:255.0 114:2358.0 115:898.0 116:746.0 117:4842.0 118:672.0 119:802.0 126:95.0 127:72.0 128:1714.0 129:238.0 130:1131.0 131:1510.0 132:273.0 133:4482.0 134:765.0 135:175.0 140:473.0 142:1622.0 143:339.0 144:1766.0…	NA	NA	NA	NA	NA	NA	NA
GC-TOF MS	47358		NA	279	NA	563794	86:72.0 87:14.0 88:18.0 89:37.0 90:7.0 91:424.0 93:65.0 95:175.0 96:136.0 97:2.0 98:9.0 103:296.0 105:84.0 106:35.0 107:7.0 110:473.0 111:236.0 112:17.0 115:228.0 116:60.0 117:11.0 118:367.0 119:278.0 121:16.0 123:10.0 128:178.0 129:138.0 132:105.0 133:67.0 134:4.0 135:91.0 143:42.0 149:123.0 151:45.0 153:28.0 156:40.0 159:46.0 160:18.0 161:241.0 162:31.0 163:292.0 164:5.0 165:25.0 167:25.0 174:4…	NA	NA	NA	NA	NA	NA	NA
GC-TOF MS	4745		NA	217	NA	612986	85:652.0 88:182.0 89:1438.0 92:118.0 93:226.0 95:137.0 99:1068.0 100:280.0 101:1501.0 102:359.0 103:4860.0 104:555.0 105:320.0 107:115.0 108:22.0 109:307.0 110:105.0 111:781.0 112:44.0 113:771.0 114:380.0 115:168.0 117:1883.0 119:57.0 121:80.0 123:37.0 125:395.0 126:175.0 127:225.0 128:443.0 129:5837.0 131:2136.0 132:1.0 133:3521.0 134:1189.0 135:603.0 137:21.0 139:97.0 141:1428.0 142:390.0 143:2…	NA	NA	NA	NA	NA	NA	NA
GC-TOF MS	4746		NA	275	NA	548258	85:340.0 86:1019.0 87:118.0 88:57.0 89:5028.0 90:174.0 91:106.0 98:391.0 99:176.0 100:4306.0 101:959.0 102:2212.0 103:1287.0 104:171.0 106:16.0 107:216.0 108:17.0 110:98.0 111:77.0 112:503.0 113:381.0 114:1252.0 115:857.0 116:763.0 117:731.0 119:18.0 120:124.0 121:11.0 125:17.0 126:29.0 127:2389.0 128:3055.0 129:536.0 130:1024.0 131:1606.0 132:502.0 133:1357.0 135:76.0 139:378.0 140:703.0 142:216…	NA	NA	NA	NA	NA	NA	NA
GC-TOF MS	474823		NA	258	NA	825670	96:336.0 99:309.0 100:299.0 101:1532.0 102:465.0 103:2367.0 105:240.0 112:274.0 113:474.0 114:2000.0 115:478.0 116:1491.0 117:1957.0 118:314.0 122:160.0 123:112.0 128:593.0 129:1831.0 131:801.0 132:1050.0 133:1513.0 134:303.0 139:376.0 140:173.0 141:172.0 142:194.0 143:820.0 144:255.0 146:154.0 147:6849.0 148:689.0 149:661.0 150:148.0 151:275.0 154:323.0 155:544.0 156:516.0 157:418.0 158:242.0 15…	NA	NA	NA	NA	NA	NA	NA
GC-TOF MS	474827		NA	186	NA	821836	89:1130.0 98:620.0 100:826.0 101:2295.0 102:440.0 103:4038.0 104:482.0 108:339.0 110:190.0 112:574.0 113:599.0 115:899.0 116:3668.0 117:4720.0 118:688.0 119:518.0 121:460.0 122:287.0 123:399.0 124:713.0 126:434.0 128:531.0 129:2527.0 130:884.0 131:1370.0 132:1420.0 133:1857.0 136:309.0 138:162.0 140:217.0 141:243.0 142:467.0 143:2661.0 144:4489.0 145:1371.0 146:350.0 147:5634.0 148:1384.0 149:139…	NA	NA	NA	NA	NA	NA	NA
GC-TOF MS	475144		NA	147	NA	303288	85:2255.0 86:3956.0 87:3771.0 94:131.0 100:85236.0 101:9915.0 102:5373.0 103:2727.0 104:409.0 105:2066.0 106:605.0 111:532.0 113:2181.0 114:1731.0 115:4317.0 116:730.0 121:228.0 128:217.0 130:8457.0 131:21262.0 132:6845.0 133:6610.0 136:497.0 144:293.0 146:1464.0 147:234668.0 148:36660.0 149:16807.0 150:1719.0 158:382.0 161:185.0 166:563.0 172:780.0 174:13922.0 175:2055.0 176:297.0 181:143.0 188:…	NA	NA	NA	NA	NA	NA	NA
GC-TOF MS	4793		NA	446	NA	873697	85:279.0 86:925.0 87:114.0 88:55.0 89:3142.0 90:218.0 91:82.0 92:131.0 93:153.0 94:138.0 95:105.0 96:3469.0 97:880.0 98:2393.0 99:511.0 100:514.0 101:942.0 102:478.0 103:15218.0 104:1427.0 105:928.0 106:199.0 107:537.0 108:196.0 109:102.0 110:175.0 111:97.0 112:168.0 113:389.0 114:399.0 115:237.0 116:432.0 117:4188.0 118:459.0 119:548.0 120:36.0 122:112.0 123:623.0 124:294.0 126:441.0 127:165.0 1…	NA	NA	NA	NA	NA	NA	NA
GC-TOF MS	4862		NA	117	NA	180020	85:422.0 86:786.0 87:492.0 88:302.0 89:137.0 98:1414.0 99:325.0 100:514.0 101:596.0 102:802.0 103:611.0 104:65.0 105:228.0 110:121.0 112:131.0 113:248.0 114:332.0 115:700.0 116:392.0 117:14187.0 118:1396.0 119:546.0 120:46.0 121:90.0 123:216.0 128:58.0 129:30.0 130:78.0 131:596.0 132:222.0 133:914.0 134:3.0 139:16.0 140:474.0 141:508.0 142:169.0 143:100.0 145:36.0 146:235.0 147:7270.0 148:1030.0 …	NA	NA	NA	NA	NA	NA	NA
GC-TOF MS	4901		NA	217	NA	625257	85:52.0 88:51.0 89:140.0 99:35.0 100:9.0 101:139.0 103:437.0 107:21.0 111:15.0 115:45.0 116:82.0 117:286.0 129:477.0 130:62.0 131:189.0 133:371.0 140:8.0 141:14.0 143:126.0 147:1633.0 148:170.0 149:59.0 155:36.0 157:392.0 158:3.0 173:9.0 175:28.0 177:14.0 189:144.0 190:41.0 191:744.0 192:127.0 193:15.0 204:62.0 205:119.0 216:10.0 217:3069.0 218:592.0 219:184.0 230:26.0 231:69.0 232:3.0 243:32.0 2…	NA	NA	NA	NA	NA	NA	NA
GC-TOF MS	4937		NA	316	NA	1200184	89:95.0 91:1800.0 92:127.0 93:50.0 94:30.0 95:36.0 96:80.0 104:66.0 105:703.0 107:387.0 115:636.0 116:220.0 117:607.0 118:39.0 119:684.0 120:23.0 121:125.0 126:1.0 127:136.0 128:394.0 129:418.0 130:20.0 131:538.0 132:122.0 133:83.0 135:185.0 141:113.0 142:99.0 143:218.0 144:33.0 145:72.0 147:829.0 157:73.0 159:296.0 160:15.0 161:116.0 163:139.0 165:27.0 169:4.0 173:26.0 175:551.0 176:43.0 178:46.…	NA	NA	NA	NA	NA	NA	NA
GC-TOF MS	51994		NA	97	NA	195529	93:161.0 96:1997.0 97:18055.0 100:1015.0 101:145.0 106:118.0 107:13.0 108:17.0 116:141.0 122:20.0 124:1.0 128:90.0 134:36.0 139:120.0 142:65.0 144:488.0 172:86.0 173:58.0 174:108.0 188:64.0 221:3.0	NA	NA	NA	NA	NA	NA	NA
GC-TOF MS	5244		NA	104	NA	197777	86:1079.0 88:2424.0 89:67359.0 90:6597.0 91:5291.0 92:728.0 93:297.0 95:73.0 97:18.0 101:863.0 102:1202.0 103:4388.0 104:55007.0 105:4638.0 106:2599.0 107:1060.0 108:671.0 109:115.0 110:152.0 113:77.0 114:177.0 116:407.0 117:3455.0 118:803.0 119:26551.0 120:3019.0 121:914.0 122:143.0 125:6.0 127:70.0 132:580.0 133:834.0 134:706.0 135:264.0 136:8.0 139:40.0 143:815.0 145:33.0 146:30.0 147:291.0 14…	NA	NA	NA	NA	NA	NA	NA
GC-TOF MS	5346		NA	85	NA	494094	85:7160.0 86:479.0 89:69.0 97:155.0 98:302.0 99:2409.0 100:404.0 105:183.0 109:25.0 110:308.0 111:491.0 112:302.0 113:1202.0 124:17.0 125:204.0 126:263.0 127:329.0 136:24.0 139:55.0 140:68.0 141:172.0 154:89.0 155:512.0 156:158.0 158:15.0 168:46.0 169:350.0 170:38.0 184:23.0 203:23.0 369:14.0 372:21.0 379:13.0 396:13.0 398:16.0 418:18.0 426:18.0 428:18.0 430:15.0 455:13.0 460:13.0 466:20.0	NA	NA	NA	NA	NA	NA	NA
GC-TOF MS	61		NA	185	NA	511029	86:185.0 87:79.0 88:113.0 89:2544.0 90:165.0 91:202.0 92:35.0 94:45.0 95:97.0 96:38.0 97:75.0 98:86.0 100:502.0 102:137.0 103:147.0 105:79.0 109:60.0 110:31.0 111:84.0 112:76.0 114:63.0 115:170.0 116:99.0 118:40.0 121:39.0 123:42.0 124:62.0 126:94.0 127:709.0 129:513.0 138:48.0 139:244.0 140:49.0 141:44.0 143:249.0 144:28.0 146:52.0 147:712.0 148:228.0 153:242.0 154:224.0 155:36.0 159:30.0 160:44…	NA	NA	NA	NA	NA	NA	NA
GC-TOF MS	62		NA	85	NA	247887	85:10329.0 86:797.0 93:23.0 94:23.0 95:51.0 96:37.0 97:188.0 98:833.0 99:948.0 100:561.0 103:121.0 106:67.0 108:83.0 111:50.0 112:561.0 113:1229.0 114:175.0 126:398.0 127:1435.0 128:239.0 129:25.0 133:70.0 137:28.0 138:21.0 139:36.0 141:48.0 142:36.0 150:16.0 152:31.0 156:33.0 158:25.0 159:25.0 163:24.0 168:30.0 170:61.0 171:15.0 177:21.0 182:18.0 188:17.0 225:39.0 260:13.0 269:14.0 302:12.0 410:…	NA	NA	NA	NA	NA	NA	NA
GC-TOF MS	6622		NA	175	NA	178731	86:23.0 87:497.0 91:353.0 95:52.0 100:15.0 103:620.0 104:41.0 105:744.0 106:26.0 107:257.0 110:87.0 117:793.0 118:79.0 119:7973.0 120:920.0 121:487.0 131:297.0 133:780.0 135:60.0 136:24.0 145:255.0 147:7249.0 148:1007.0 149:323.0 152:19.0 159:13.0 161:805.0 162:92.0 163:13.0 175:6196.0 176:1064.0 177:408.0 185:11.0 187:77.0 189:227.0	NA	NA	NA	NA	NA	NA	NA
GC-TOF MS	6646		NA	205	NA	584590	85:237.0 86:18.0 89:620.0 90:132.0 92:138.0 93:371.0 94:23.0 95:86.0 97:26.0 99:10.0 100:277.0 101:143.0 102:54.0 103:454.0 104:12.0 105:26.0 106:26.0 107:127.0 110:127.0 111:57.0 112:23.0 113:38.0 114:215.0 115:494.0 116:29.0 117:2092.0 118:131.0 119:26.0 120:197.0 125:6.0 126:171.0 127:211.0 129:376.0 130:329.0 131:198.0 132:29.0 133:499.0 134:185.0 136:9.0 139:24.0 140:21.0 142:87.0 143:115.0 …	NA	NA	NA	NA	NA	NA	NA
GC-TOF MS	68		NA	89	NA	195282	85:44.0 86:96.0 88:326.0 89:8563.0 90:646.0 91:381.0 95:22.0 98:171.0 101:31.0 102:62.0 103:193.0 104:6214.0 105:415.0 106:219.0 107:47.0 112:52.0 116:65.0 117:371.0 118:110.0 119:2268.0 120:228.0 121:23.0 124:16.0 133:71.0 143:20.0 148:1744.0 149:203.0 157:29.0 161:23.0 174:15.0 186:48.0 187:32.0 189:32.0 192:24.0 202:31.0 206:24.0 210:20.0 215:16.0 227:32.0 237:40.0 246:36.0 247:57.0 249:12.0 2…	NA	NA	NA	NA	NA	NA	NA
GC-TOF MS	72488		NA	139	NA	286123	90:344.0 92:836.0 93:384.0 94:102.0 96:89.0 97:2482.0 98:582.0 106:2540.0 107:216.0 109:130.0 113:148.0 114:489.0 118:152.0 124:15.0 126:15926.0 127:9378.0 128:304.0 137:44.0 138:323.0 139:10491.0 140:3873.0 141:75.0 144:540.0 146:26.0 158:39.0 183:641.0 185:37.0 188:217.0 189:10.0 202:69.0 209:35.0 234:65.0 294:3.0 303:6.0 359:8.0 363:11.0 392:4.0 401:4.0 415:14.0 427:6.0 454:6.0 469:5.0 479:1.0…	NA	NA	NA	NA	NA	NA	NA
GC-TOF MS	7458		NA	160	NA	395250	85:293.0 86:845.0 87:1678.0 88:482.0 89:76.0 90:29.0 92:97.0 94:21.0 96:113.0 99:321.0 101:523.0 102:1026.0 103:1203.0 104:49.0 105:417.0 108:126.0 110:107.0 113:36.0 115:522.0 116:575.0 117:2145.0 118:720.0 119:1055.0 120:129.0 121:91.0 124:6.0 129:66.0 130:178.0 131:3263.0 132:2210.0 133:2244.0 134:466.0 135:222.0 138:75.0 142:20.0 143:7.0 144:152.0 145:82.0 146:1527.0 147:12354.0 148:2010.0 14…	NA	NA	NA	NA	NA	NA	NA
GC-TOF MS	7543		NA	231	NA	612226	85:4.0 86:51.0 87:79.0 88:97.0 89:876.0 94:34.0 98:44.0 99:40.0 100:124.0 101:340.0 102:72.0 103:588.0 104:50.0 105:206.0 110:12.0 113:35.0 114:86.0 115:106.0 116:441.0 117:1097.0 118:110.0 119:72.0 121:15.0 128:65.0 129:250.0 130:90.0 131:125.0 133:785.0 134:178.0 135:92.0 141:73.0 142:108.0 143:47.0 147:2679.0 148:438.0 149:362.0 150:26.0 157:81.0 158:237.0 159:10.0 160:675.0 161:100.0 163:189.…	NA	NA	NA	NA	NA	NA	NA
GC-TOF MS	8240		NA	353	NA	623699	85:728.0 86:748.0 87:88.0 88:48.0 89:449.0 90:237.0 91:1092.0 92:17.0 93:54.0 94:40.0 95:708.0 96:1054.0 97:566.0 98:321.0 99:3391.0 100:1990.0 101:557.0 102:321.0 103:1448.0 104:616.0 107:44.0 110:888.0 111:86.0 112:104.0 113:905.0 114:1471.0 115:402.0 116:271.0 117:706.0 118:395.0 119:651.0 120:165.0 121:271.0 122:130.0 123:72.0 124:150.0 125:106.0 127:144.0 128:129.0 129:1182.0 130:634.0 131:2…	NA	NA	NA	NA	NA	NA	NA
GC-TOF MS	86075		NA	290	NA	896008	87:247.0 88:82.0 89:1537.0 90:184.0 98:64.0 99:366.0 101:909.0 103:4667.0 104:337.0 105:228.0 106:183.0 111:143.0 113:178.0 114:118.0 117:2684.0 118:355.0 119:191.0 126:478.0 128:129.0 129:1382.0 130:111.0 131:682.0 132:130.0 133:3484.0 134:637.0 135:167.0 137:65.0 139:76.0 140:217.0 142:296.0 143:398.0 147:7107.0 148:947.0 149:813.0 151:79.0 154:206.0 156:140.0 157:711.0 163:128.0 168:74.0 170:7…	NA	NA	NA	NA	NA	NA	NA
GC-TOF MS	87822		NA	160	NA	700035	85:206.0 86:482.0 87:460.0 88:409.0 89:4155.0 90:252.0 91:183.0 96:101.0 97:99.0 98:197.0 99:442.0 100:741.0 101:1118.0 102:470.0 103:5831.0 104:407.0 105:2036.0 106:167.0 107:110.0 108:29.0 110:133.0 111:276.0 112:76.0 113:241.0 114:843.0 115:486.0 116:136.0 117:2252.0 118:359.0 119:359.0 120:49.0 124:14.0 127:311.0 128:285.0 129:1612.0 130:552.0 131:605.0 133:2644.0 134:532.0 135:82.0 138:84.0 …	NA	NA	NA	NA	NA	NA	NA
GC-TOF MS	88841		NA	125	NA	198886	85:1197.0 88:233.0 91:6962.0 92:663.0 93:3674.0 94:1168.0 95:15333.0 96:1589.0 97:29123.0 99:103.0 101:334.0 103:402.0 104:281.0 105:1208.0 106:228.0 107:1707.0 108:249.0 109:6381.0 110:8968.0 111:12328.0 112:12509.0 113:1706.0 114:889.0 118:416.0 119:10.0 120:36.0 121:185.0 122:184.0 123:682.0 124:2378.0 125:72117.0 126:7035.0 127:995.0 128:698.0 130:248.0 132:128.0 134:2617.0 135:206.0 136:6.0 …	NA	NA	NA	NA	NA	NA	NA
[truncated: 3,544 more rows]
