# Supplementary material for: Integrative analysis of cerebrospinal fluid biomarkers, metabolomics, and polygenic risk reveals novel metabolite associations with Alzheimer's disease
Source: J Alzheimers Dis. 2025 Nov 7;108(4):1677–95. doi: 10.1177/13872877251389924 (PMC13247332; doi:10.1177/13872877251389924)
Supplement: sj-zip-2-alz-10.1177_13872877251389924 - Supplemental material for Integrative analysis of cerebrospinal fluid biomarkers, metabolomics, and polygenic risk reveals novel metabolite associations with Alzheimer's disease [file sj-zip-2-alz-10.1177_13872877251389924.zip › Older_PRS_lm_ADcohort_results.csv]

Metabolite	Column_of_Interest	Adjusted_R2	P_Value_Column_of_Interest	Log10_P_Value
xylulose	AD	0.00846812539825514	0.620908712382951	0.206972246236649
xylulose	SCZ	0.0115108599124475	0.262748216236847	0.580460223657946
xylulose	ADHD	0.00845144948710064	0.624880314834083	0.204203156391306
xylulose	BPD	0.00846962722261424	0.620553776407572	0.207220577122404
xylulose	Migraine	0.0123910460481302	0.213599880035584	0.670398995556863
xylulose	Insomnia	0.0145745831219438	0.131563737595941	0.880863797136514
xylulose	AUDI	0.00935832605599296	0.462576259056803	0.334816660422311
xylose	AD	0.0300565162421143	0.371023969477307	0.430598032499602
xylose	SCZ	0.0277980793077963	0.849033531543642	0.071075157486549
xylose	ADHD	0.0285793769307207	0.583672439078725	0.233830813523182
xylose	BPD	0.0287934835106964	0.541511036022479	0.26639268800482
xylose	Migraine	0.034001606713041	0.143587865647308	0.842882259989842
xylose	Insomnia	0.0327239110743731	0.191652243673717	0.717486092092328
xylose	AUDI	0.0306414954872015	0.317694873860983	0.497989792638541
xylitol	AD	0.00773378682384895	0.395920923295527	0.402391546412285
xylitol	SCZ	0.0113020589360546	0.167617302104612	0.775681153839858
xylitol	ADHD	0.00624157859358165	0.633727791785623	0.198097246710208
xylitol	BPD	0.0062892569361297	0.622190699289981	0.206076485154716
xylitol	Migraine	0.0146504089466141	0.0823183911063645	1.0845031263464
xylitol	Insomnia	0.00561496504659509	0.887623581108055	0.0517711685749234
xylitol	AUDI	0.00595814575542963	0.714973209468976	0.145710231202798
valine	AD	0.0173497667299588	0.718314571443193	0.143685323552522
valine	SCZ	0.0233712230959999	0.142636459288093	0.845769450334164
valine	ADHD	0.0208632626427827	0.252978123331379	0.596917033477366
valine	BPD	0.017872639295578	0.580791765466743	0.23597954974203
valine	Migraine	0.0170274261861222	0.881100650582065	0.0549744780855402
valine	Insomnia	0.0170851936819589	0.838234141032441	0.0766346544541709
valine	AUDI	0.022545339936675	0.171291380284197	0.766264491028636
uric acid	AD	-0.0127971495815395	0.683673321787677	0.165151366752665
uric acid	SCZ	-0.00845380797940587	0.209076180057558	0.679695443312564
uric acid	ADHD	-0.0117493770760932	0.476857815682859	0.3216110948999
uric acid	BPD	-0.00445179329424272	0.0894607483192616	1.04836747337142
uric acid	Migraine	-0.0127256584519044	0.66357569879989	0.178109526912835
uric acid	Insomnia	-0.00987742402196812	0.291127440761767	0.53591685739269
uric acid	AUDI	0.00128933215118432	0.0290095712043256	1.53745869053451
urea	AD	-0.00110151854873397	0.156055335657787	0.806721377866195
urea	SCZ	-0.00645413004235618	0.609902276870008	0.21473974534334
urea	ADHD	-0.00503540001158354	0.394930045716408	0.403479824499806
urea	BPD	-0.00269180252482082	0.22212037653986	0.653411598980109
urea	Migraine	-0.00708131004696333	0.813469942817958	0.0896584893275667
urea	Insomnia	-0.00614323332770716	0.547503985271298	0.261612715254904
urea	AUDI	-0.00474289771313452	0.365376578865444	0.437259294956933
uracil	AD	0.00207559418713843	0.405870313994235	0.391612712516097
uracil	SCZ	0.00552677587751538	0.176256622014973	0.753854557454084
uracil	ADHD	0.000363192932315792	0.720877531751713	0.142138510318181
uracil	BPD	0.00426782497157596	0.234508368321745	0.629841655076355
uracil	Migraine	0.00274170204624691	0.340058661801045	0.468446158549053
uracil	Insomnia	0.000636789030295182	0.640894006114383	0.193213790084869
uracil	AUDI	0.0070045202193314	0.127932974720848	0.893017501701463
tyrosine	AD	0.0137565095010798	0.328427218499573	0.483560857781802
tyrosine	SCZ	0.0113444308338646	0.696016753648881	0.157380306467469
tyrosine	ADHD	0.0109734776090862	0.863823361041278	0.0635750551691293
tyrosine	BPD	0.0114308048821082	0.670215965335095	0.173785230970534
tyrosine	Migraine	0.0138454204294424	0.321039876329225	0.493441020572827
tyrosine	Insomnia	0.0117660216523325	0.588456843561941	0.230285382081662
tyrosine	AUDI	0.0182220500553182	0.117835141257278	0.928725173231417
tryptophan	AD	-0.0133663457627757	0.541575060616761	0.266341343004415
tryptophan	SCZ	-0.00940637213638462	0.197760202106703	0.703861102751367
tryptophan	ADHD	-0.014127694401938	0.722704065642598	0.141039502108922
tryptophan	BPD	-0.0124178996722617	0.40950829236455	0.387737299540429
tryptophan	Migraine	-0.0141605533188007	0.734219051154892	0.134174350826175
tryptophan	Insomnia	-0.00235631382017032	0.046558877975512	1.33199749431425
tryptophan	AUDI	0.0107911126182847	0.00396763381091715	2.4014684174747
threose	AD	-0.00403249737752587	0.624036883542372	0.204789740693318
threose	SCZ	-0.00473591121653416	0.919667343455118	0.0363692346405693
threose	ADHD	-0.00450947067579932	0.771664862943802	0.112571274503231
threose	BPD	-0.00453087024845655	0.781105339173857	0.107290393604116
threose	Migraine	-0.00439294797719758	0.726528611513597	0.138747278024185
threose	Insomnia	-0.00466099205339776	0.852294829579745	0.0694101461834687
threose	AUDI	-0.000690812665581797	0.247847815402129	0.605814904731322
threonine	AD	0.0176635165827114	0.717729528116245	0.144039186087388
threonine	SCZ	0.0172918210033113	0.936215478373828	0.0286241829941211
threonine	ADHD	0.021490256788235	0.234580907621521	0.629707337710853
threonine	BPD	0.0193774720080148	0.401329774621462	0.396498618800632
threonine	Migraine	0.0172760823999871	0.973026344993107	0.0118754009133132
threonine	Insomnia	0.0181879538460324	0.580082680406793	0.236510101117556
threonine	AUDI	0.0173136461976323	0.906822118324138	0.0424778955272445
threonic acid	AD	-0.0107913430690303	0.399584522819838	0.39839134172762
threonic acid	SCZ	-0.00892153468870616	0.250984637543664	0.600352860328517
threonic acid	ADHD	-0.00589040893740767	0.128856856570588	0.889892467361079
threonic acid	BPD	-0.0080244382775132	0.204486813784485	0.689334691985602
threonic acid	Migraine	-0.012904568127444	0.878140694527487	0.0564358964381446
threonic acid	Insomnia	-0.012970339459718	0.962767561568967	0.0164785507909902
threonic acid	AUDI	-0.00276945447638499	0.0681494074370426	1.16653791602801
threitol	AD	0.0152477579548806	0.653021100251668	0.185072785685391
threitol	SCZ	0.0147707449506895	0.835676846913288	0.0779616301375898
threitol	ADHD	0.014654318055073	0.948276139404922	0.0230651770534832
threitol	BPD	0.0147249636069297	0.867670962683002	0.0616449363243302
threitol	Migraine	0.0162464985870733	0.464325224306721	0.333177722795907
threitol	Insomnia	0.0225112288595317	0.104591742592769	0.98050260120443
threitol	AUDI	0.0161223686416747	0.482148049791627	0.316819585547674
tagatose	AD	0.00812647007611944	0.759090959156516	0.119706181030865
tagatose	SCZ	0.00796493023695166	0.840403055381233	0.0755123773360545
tagatose	ADHD	0.00907697647867334	0.522477342150823	0.281932538503477
tagatose	BPD	0.0161671835940571	0.0961708494386	1.01695654798772
tagatose	Migraine	0.00865259516358585	0.604444823780222	0.218643337187754
tagatose	Insomnia	0.0147560698702985	0.129616532285956	0.887339601685673
tagatose	AUDI	0.0196002962181245	0.0478216521199107	1.32037542415988
sucrose	AD	0.0315852707782154	0.497217216687998	0.303453841850302
sucrose	SCZ	0.0307205788023893	0.682176901424424	0.166102989932647
sucrose	ADHD	0.0317223734106635	0.476274602125474	0.322142577108715
sucrose	BPD	0.0320881278724635	0.426808650472983	0.369766786964038
sucrose	Migraine	0.0435157721310934	0.0332470132841443	1.47824736306692
sucrose	Insomnia	0.0306441977879143	0.706497875571727	0.150889139730303
sucrose	AUDI	0.0328496130484477	0.345467905680378	0.461592292814637
succinic acid	AD	0.0124422739912485	0.0313789685294659	1.50336133638081
succinic acid	SCZ	0.0037274758539444	0.186388614064855	0.729580620951108
succinic acid	ADHD	0.000155232181189513	0.450192795943476	0.346601458929076
succinic acid	BPD	-0.00136698085785403	0.790724189136602	0.101974975445747
succinic acid	Migraine	0.0105826800852139	0.0451209017523746	1.34562222945541
succinic acid	Insomnia	0.00128989707860028	0.331462893541623	0.479565082740677
succinic acid	AUDI	-0.00147185690104168	0.849477450940857	0.0708481448254613
stearic acid	AD	0.00822556441857569	0.448325892170424	0.34840617859568
stearic acid	SCZ	0.0067449745122713	0.770844874178725	0.113033011140441
stearic acid	ADHD	0.0141586429698329	0.110576107557348	0.956338701936784
stearic acid	BPD	0.00730226669086265	0.603866359938039	0.219059163304764
stearic acid	Migraine	0.00688654033995062	0.716715264234328	0.144653346050696
stearic acid	Insomnia	0.0106272415591768	0.241581540366486	0.616936253922007
stearic acid	AUDI	0.00655137351983182	0.885285342173676	0.0529167264115638
sorbitol	AD	0.036239131089069	0.296183548207122	0.528439068439038
sorbitol	SCZ	0.0330408661828562	0.956563300561933	0.0192862852549625
sorbitol	ADHD	0.0363547071041155	0.287626954032589	0.541170417875015
sorbitol	BPD	0.0344336162462701	0.490030145761556	0.309777202144576
sorbitol	Migraine	0.0345708292090869	0.469503039329254	0.328361591982212
sorbitol	Insomnia	0.0415601210498963	0.0880318586665059	1.05536012854148
sorbitol	AUDI	0.0336140029241533	0.656556666844598	0.182727784371384
shikimic acid	AD	0.0428433028630341	0.0245275740707127	1.6103454040889
shikimic acid	SCZ	0.0325213343541133	0.215610868650199	0.666329350740235
shikimic acid	ADHD	0.028003633317958	0.956587186539608	0.019275440788341
shikimic acid	BPD	0.0290825533791096	0.54420440370996	0.26423794822477
shikimic acid	Migraine	0.0285029815647674	0.678544600450785	0.168421601072674
shikimic acid	Insomnia	0.0304369372001805	0.363325642445469	0.43970394984008
shikimic acid	AUDI	0.0351844656897997	0.118363588618299	0.926781876111112
serine	AD	-0.00376220522975745	0.638656807986836	0.194732453948894
serine	SCZ	0.00553252776894941	0.0702761817806234	1.15319184246206
serine	ADHD	-0.0041619819088663	0.764565742222755	0.116585165245754
serine	BPD	-0.000391828789400472	0.249628794961047	0.602705319745222
serine	Migraine	-0.00311387149618625	0.510641969521517	0.291883493522092
serine	Insomnia	-0.003482382953365	0.57639858777513	0.23927709191464
serine	AUDI	-0.00439925536384589	0.912472754586382	0.0397800942243016
salicylic acid	AD	0.0397621985144607	0.593773154832383	0.226379441249421
salicylic acid	SCZ	0.039847796231076	0.575373011578484	0.240050512966071
salicylic acid	ADHD	0.039167232180107	0.775928796550543	0.110178130138708
salicylic acid	BPD	0.0416453453794429	0.335030962748971	0.474915054665733
salicylic acid	Migraine	0.0389390770625645	0.9561865081524	0.0194573885175581
salicylic acid	Insomnia	0.0393799524449463	0.694978461387746	0.158028654755783
salicylic acid	AUDI	0.040244557796792	0.502549507674961	0.298821148134434
ribose	AD	0.015955049544977	0.444669541892835	0.351962616988857
ribose	SCZ	0.0175694458072654	0.289150087512993	0.53887667191856
ribose	ADHD	0.0168515373292378	0.347214521792072	0.459402119318481
ribose	BPD	0.0152310597231253	0.558329520504472	0.253109409131018
ribose	Migraine	0.0142400815655189	0.912052064828466	0.0399803691032729
ribose	Insomnia	0.0142626958230784	0.888278258630735	0.0514509674894312
ribose	AUDI	0.0192252321742604	0.195230887254257	0.709451472002784
ribonic acid	AD	0.0705615948406749	0.122411820901305	0.912176641795645
ribonic acid	SCZ	0.064287635571103	0.67468523170881	0.170898796080909
ribonic acid	ADHD	0.0645113176524817	0.613779504244168	0.211987617928106
ribonic acid	BPD	0.064820033440807	0.546771687879063	0.262193981515023
ribonic acid	Migraine	0.0659807722833832	0.379871338921822	0.420363472482813
ribonic acid	Insomnia	0.0653919727684512	0.452613424512874	0.34427256901717
ribonic acid	AUDI	0.0638758070137472	0.858860732703975	0.0660772528412556
ribitol	AD	-0.0104964493188402	0.394446071850997	0.404012364567316
ribitol	SCZ	-0.00963302310583591	0.315862578099533	0.500501824197968
ribitol	ADHD	-0.010318008707483	0.376162369434159	0.424624652604133
ribitol	BPD	-0.0127008179081243	0.922933919812944	0.0348293924604859
ribitol	Migraine	-0.0107131144371297	0.418414432372076	0.378393343759681
ribitol	Insomnia	-0.00256383261048221	0.0686849603665997	1.16313834801824
ribitol	AUDI	-0.012507126904894	0.788168750491127	0.103380788143729
quinic acid	AD	-0.0118113996129492	0.438121379402341	0.358405553646942
quinic acid	SCZ	-0.0117764266896738	0.433828365079869	0.362682055837418
quinic acid	ADHD	-0.0133957922773931	0.767764643973243	0.114771891282001
quinic acid	BPD	-0.0136197380415883	0.90377176183769	0.043941232234355
quinic acid	Migraine	-0.0136641142353977	0.98777071376461	0.00534385430220234
quinic acid	Insomnia	-0.0134348487389868	0.784835021436016	0.105221625815343
quinic acid	AUDI	-0.0118939976682808	0.448522812875162	0.348215462867746
putrescine	AD	-0.00883150477931038	0.730606871565903	0.136316247441486
putrescine	SCZ	-0.0066405353656267	0.361474265350396	0.441922616250921
putrescine	ADHD	-0.00910777484418901	0.865689373954213	0.0626379132686319
putrescine	BPD	-0.0075674547541722	0.466430697103223	0.331212875179068
putrescine	Migraine	-0.00633033043211118	0.333822906500788	0.476483865902521
putrescine	Insomnia	-0.00883135165061111	0.730552430228111	0.136348610199704
putrescine	AUDI	-0.0080453129732545	0.540475923757105	0.267223647524405
pseudo uridine	AD	-0.00071786254560191	0.328966606285745	0.48284818546005
pseudo uridine	SCZ	0.00435150842253451	0.105438773602254	0.976999654161969
pseudo uridine	ADHD	-0.00358751873964591	0.911683015917737	0.0401561357585967
pseudo uridine	BPD	-0.00343247745730824	0.80173046609739	0.0959716127147211
pseudo uridine	Migraine	-0.00307194159097923	0.67042313276725	0.173651008906656
pseudo uridine	Insomnia	-0.00292972031574901	0.633243805717305	0.198429049711044
pseudo uridine	AUDI	0.00105239804954238	0.215424750138005	0.666704402101775
propyleneglycol	AD	-0.00310802699641166	0.877080972345823	0.056960310602411
propyleneglycol	SCZ	-0.00199015942624969	0.532189389669045	0.273933788285419
propyleneglycol	ADHD	-0.00158080474938638	0.468952606781149	0.328871045671804
propyleneglycol	BPD	0.00175731672220059	0.202936280507357	0.692640303801487
propyleneglycol	Migraine	0.0012325198142632	0.228774983677458	0.640591466963037
propyleneglycol	Insomnia	-0.00317985784349428	0.984033376282621	0.00699017098985325
propyleneglycol	AUDI	0.00078521017274058	0.253962850343157	0.595229807281424
proline	AD	-0.00417736676022651	0.222250800557336	0.65315666600676
proline	SCZ	-0.00835977373068175	0.724297226922511	0.140083177555817
proline	ADHD	0.00670215121745454	0.0243677427379287	1.61318469904118
proline	BPD	-0.00744828169837364	0.516194536503233	0.287186596419532
proline	Migraine	-0.00556121849011459	0.308430388074094	0.51084283969132
proline	Insomnia	0.000400160458610688	0.0837455766368071	1.07703812271451
proline	AUDI	0.0174713864808674	0.00327186833580931	2.4852041812177
pimelic acid	AD	-0.0130194938892925	0.896362390608068	0.0475163737947619
pimelic acid	SCZ	-0.0130060754779995	0.883914765741998	0.053589611177641
pimelic acid	ADHD	-0.0113600678517485	0.45606911103567	0.340969340960196
pimelic acid	BPD	-0.0124629820837368	0.656761430852103	0.182592359633952
pimelic acid	Migraine	-0.0123181024153765	0.620980378768575	0.206922122089379
pimelic acid	Insomnia	-0.00886497104374673	0.242334856396893	0.615584114330965
pimelic acid	AUDI	-0.0121620132756084	0.586940694162737	0.231405778648564
phthalic acid	AD	-0.00333891132609443	0.872546721772189	0.0592113088219847
phthalic acid	SCZ	-0.00337451718231785	0.905550052008623	0.0430875401479301
phthalic acid	ADHD	-0.00311351361266698	0.752380985967764	0.123562188392288
phthalic acid	BPD	-0.00272666617075812	0.634317936162645	0.197693008188959
phthalic acid	Migraine	-0.00337581736774362	0.906982299256774	0.0424011885850223
phthalic acid	Insomnia	-0.00276897845701507	0.644901210460079	0.190506807904278
phthalic acid	AUDI	-0.00255949837274905	0.596033047803474	0.224729659587306
phosphoethanolamine	AD	-0.000537496927405456	0.168460957442047	0.773500735339744
phosphoethanolamine	SCZ	-0.00224105510068462	0.247432563353518	0.606543145636082
phosphoethanolamine	ADHD	-0.00626444919057656	0.883021825940831	0.054028561690248
phosphoethanolamine	BPD	-0.00228200887033925	0.249818390757149	0.602375593542536
phosphoethanolamine	Migraine	-0.00623270989553615	0.858002002540544	0.0665116985250789
phosphoethanolamine	Insomnia	0.00459762497046101	0.0582362863236788	1.2348063273859
phosphoethanolamine	AUDI	-0.00560769254101201	0.62702130675817	0.202717701194357
phosphate	AD	0.00725973517242118	0.330496207958947	0.480833519149453
phosphate	SCZ	0.005377787708571	0.568736962957382	0.24508854546549
phosphate	ADHD	0.00567613819734214	0.515268500683886	0.287966405952091
phosphate	BPD	0.00630269906388792	0.427201607960011	0.36936712131928
phosphate	Migraine	0.00695356620442422	0.357784145233864	0.44637890857023
phosphate	Insomnia	0.0156822590043605	0.0529377456834142	1.27623455676529
phosphate	AUDI	0.00839398928408397	0.250144736243737	0.60180863147476
phenylalanine	AD	0.01751524141866	0.0102379049553285	1.98978890658573
phenylalanine	SCZ	0.00226637505043759	0.215571391263674	0.666408875399617
phenylalanine	ADHD	-0.00111417189146024	0.51571337010814	0.287591609161604
phenylalanine	BPD	-0.00134137522319722	0.555297164498286	0.255474544150145
phenylalanine	Migraine	-0.000770788984196136	0.464448583217998	0.333062357581379
phenylalanine	Insomnia	-0.000489914560040994	0.428324619542567	0.368226962203494
phenylalanine	AUDI	0.00872537492517178	0.0554956126474958	1.25574134981965
pelargonic acid	AD	-0.0080169121389968	0.38362653679114	0.416091358791923
pelargonic acid	SCZ	0.000872944208717641	0.0554334593766473	1.2562280180103
pelargonic acid	ADHD	-0.0048896489347996	0.182177544170028	0.739505156693857
pelargonic acid	BPD	-0.00973254766405196	0.654383126040708	0.184167907933755
pelargonic acid	Migraine	-0.00462690053487114	0.171971303220347	0.764544017585645
pelargonic acid	Insomnia	-0.00627727053477978	0.249434825755388	0.603042911011833
pelargonic acid	AUDI	-0.00578939391522515	0.222873452273684	0.651941659728344
palmitic acid	AD	0.0237612924245675	0.223604534835835	0.650519392940318
palmitic acid	SCZ	0.019910687129039	0.664652058887142	0.177405645600227
palmitic acid	ADHD	0.0231740667944881	0.25724055188774	0.589660567346372
palmitic acid	BPD	0.0221236201375333	0.334738736950368	0.475294026900259
palmitic acid	Migraine	0.0201454462019356	0.605610725864457	0.21780644172711
palmitic acid	Insomnia	0.0319912999383363	0.0389694967958373	1.40927520211601
palmitic acid	AUDI	0.0195082605088978	0.817810869689687	0.0873471214475187
oxoproline	AD	0.000172123278393443	0.265204946060595	0.576418380618723
oxoproline	SCZ	0.0204310713950805	0.00476645724522346	2.32180429821443
oxoproline	ADHD	-0.00334603247316645	0.76738557188974	0.11498637051114
oxoproline	BPD	0.00741112272762867	0.056799298419058	1.24565702863077
oxoproline	Migraine	-0.00262859153827177	0.570125103731234	0.244029835733424
oxoproline	Insomnia	-0.00273562854319409	0.591887914798095	0.227760527387636
oxoproline	AUDI	-0.00358586572826658	0.924493486264204	0.0340961444177106
ornithine	AD	0.00565280706455606	0.523440864782617	0.281132375206239
ornithine	SCZ	0.00543219770544634	0.563176443935234	0.249355518785851
ornithine	ADHD	0.00505254624154372	0.647661440913638	0.188651958275608
ornithine	BPD	0.00790420047253204	0.283185167053696	0.547929498282539
ornithine	Migraine	0.00745753419766537	0.31637486126797	0.499798032274048
ornithine	Insomnia	0.00442627531973616	0.96300594906354	0.016371029970494
ornithine	AUDI	0.00654568663046018	0.402038844021008	0.39573198440559
oleic acid	AD	0.00376893832922887	0.765304040781444	0.116165993603187
oleic acid	SCZ	0.00399823105725527	0.684836374188737	0.164413180734637
oleic acid	ADHD	0.00351934303880286	0.934163952274634	0.029576895376499
oleic acid	BPD	0.00578868322502923	0.38464947586325	0.414934855010592
oleic acid	Migraine	0.00710762782791863	0.274951586011049	0.560743770821672
oleic acid	Insomnia	0.00454161041552981	0.557530424435783	0.253731428182855
oleic acid	AUDI	0.00370407566975628	0.794673038369384	0.0998115214565348
oleamide	AD	-0.00536945272504452	0.906433953274222	0.0426638350031539
oleamide	SCZ	-0.00425138489227228	0.537955287553552	0.269253819455779
oleamide	ADHD	-0.0053119969646771	0.856740835428828	0.0671505325286487
oleamide	BPD	-0.00474623045175471	0.640940980702847	0.193181959459589
oleamide	Migraine	-0.00538759551128853	0.929233483747888	0.031875149340011
oleamide	Insomnia	0.0046385316666967	0.0692683973675205	1.15946486032756
oleamide	AUDI	0.0101011369023583	0.0238147459717286	1.62315404668084
octadecanol	AD	0.00453605825336068	0.591174451593136	0.228284342833585
octadecanol	SCZ	0.0125895695348123	0.085508427455848	1.06799108039222
octadecanol	ADHD	0.00375185640541531	0.862873669107404	0.0640527834570418
octadecanol	BPD	0.00367453155178665	0.947502586327866	0.0234195958966841
octadecanol	Migraine	0.00431456262078733	0.642545053901143	0.192096415117832
octadecanol	Insomnia	0.00985117355608511	0.152487582427802	0.816765520924793
octadecanol	AUDI	0.00733885976182314	0.270396235625713	0.567999358804221
nicotinic acid	AD	-0.00409022679854387	0.667894496281764	0.175292135281048
nicotinic acid	SCZ	-0.00465206059894241	0.985829003657042	0.00619840879956002
nicotinic acid	ADHD	0.00807533637846647	0.0406990380915438	1.39041585506154
nicotinic acid	BPD	-0.00405220117825889	0.657548131027155	0.182072452306713
nicotinic acid	Migraine	-0.00459476088068156	0.890218000104692	0.0505036285806723
nicotinic acid	Insomnia	-0.00294343782161444	0.454471682612108	0.342493171778498
nicotinic acid	AUDI	0.00642824022374977	0.0562892844021704	1.24957427242994
N-acetylmannosamine	AD	0.00167942971272161	0.409955315339153	0.387263478302766
N-acetylmannosamine	SCZ	6.06560422483637e-05	0.701709908050627	0.153842391247535
N-acetylmannosamine	ADHD	0.000879875270838992	0.518970040365011	0.284857712825364
N-acetylmannosamine	BPD	0.00049879612011039	0.589792353413047	0.229300862323465
N-acetylmannosamine	Migraine	0.00558829982655917	0.1606941487979	0.793999936497688
N-acetylmannosamine	Insomnia	0.000622411914854903	0.564895020864435	0.248032253234341
N-acetylmannosamine	AUDI	0.00225960284793858	0.350984760993544	0.454711739260916
myristic acid	AD	-0.00869255508098821	0.670488019923882	0.173608977584839
myristic acid	SCZ	-0.00628888295397778	0.325988254015046	0.486798048117191
myristic acid	ADHD	-0.00886401978480422	0.723466233089773	0.140581734240877
myristic acid	BPD	-0.00924789479194521	0.988049113787097	0.00522146703526396
myristic acid	Migraine	-0.00864359076037968	0.657170946847658	0.18232164472366
myristic acid	Insomnia	-0.00924242662649211	0.964291970080866	0.0157914497107119
myristic acid	AUDI	-0.00595812278010732	0.300322270076808	0.522412461963988
myo-inositol	AD	-0.000674790035052775	0.111933248930613	0.951040890395145
myo-inositol	SCZ	-0.0081916171749099	0.793804870904621	0.100286240525217
myo-inositol	ADHD	-0.00758499194743623	0.606005473593135	0.217523453159524
myo-inositol	BPD	-0.00119752731539657	0.124869654508157	0.903543089895493
myo-inositol	Migraine	-0.00779268855839943	0.656076257486474	0.183045678488979
myo-inositol	Insomnia	-0.00741442668209702	0.570619818277434	0.243653148874064
myo-inositol	AUDI	-0.00784269424984751	0.669638265836153	0.174159736964245
methionine sulfoxide	AD	-0.0127613967490088	0.843522416160804	0.0739033717759973
methionine sulfoxide	SCZ	-0.0123223780001456	0.670177761800817	0.173809987254893
methionine sulfoxide	ADHD	-0.0126212698234036	0.771397681975055	0.112721670508809
methionine sulfoxide	BPD	-0.00939493529224911	0.287193512828437	0.541825374229988
methionine sulfoxide	Migraine	-0.012269704835415	0.655944680438167	0.183132785614429
methionine sulfoxide	Insomnia	-0.0128701624275793	0.951592675655779	0.0215489093570502
methionine sulfoxide	AUDI	-0.0052271379383686	0.11443197380711	0.941452610963976
methionine	AD	-0.00435217019783196	0.515742829682135	0.287566801262962
methionine	SCZ	-0.00484604091444729	0.609499691055125	0.215026510181922
methionine	ADHD	-0.00535882859845893	0.7600127390598	0.119179128170513
methionine	BPD	-0.00409601437323492	0.47679218074087	0.321670875518109
methionine	Migraine	7.11823638598341e-05	0.171203756232213	0.766486711078101
methionine	Insomnia	-0.00155558927015109	0.247321344001573	0.606738402109758
methionine	AUDI	-0.00199751422372563	0.274633468549704	0.561246538036109
mannose	AD	0.00229237187749343	0.76307216972035	0.117434385467021
mannose	SCZ	0.00756694814668402	0.175872501152994	0.754802060094088
mannose	ADHD	0.00505235028460738	0.317100513460478	0.498803054747205
mannose	BPD	0.00452845756268783	0.362868659033397	0.440250540194694
mannose	Migraine	0.00347039745150945	0.488888456010086	0.310790217492371
mannose	Insomnia	0.00908376203734618	0.126525938211014	0.897820433640945
mannose	AUDI	0.00366720317184799	0.46083985789275	0.336449965968765
mannitol	AD	-0.0022494418170671	0.173256838850984	0.761309613763045
mannitol	SCZ	-0.00763845207720038	0.760463628898125	0.118921552349412
mannitol	ADHD	-0.00723061786794621	0.634556751516079	0.19752953075116
mannitol	BPD	-0.00734417461530912	0.663835043857831	0.177939824912714
mannitol	Migraine	-0.00566649456126722	0.390798764547572	0.408046817908793
mannitol	Insomnia	-0.00723588788421314	0.63584824923953	0.196646520171738
mannitol	AUDI	-0.00687835745304977	0.559345293427433	0.252320011908737
lyxitol	AD	0.0388918250338846	0.553961467268084	0.256520443096201
lyxitol	SCZ	0.0383317385773845	0.690180636769945	0.161037229138892
lyxitol	ADHD	0.0380873314649093	0.783613421712307	0.105898134027897
lyxitol	BPD	0.0383917506514682	0.671897724927789	0.172696829446029
lyxitol	Migraine	0.0513031969463645	0.0316006999964815	1.50030329708912
lyxitol	Insomnia	0.0423277323087867	0.216601882011817	0.664337774193635
lyxitol	AUDI	0.0381588066061609	0.752042605872517	0.123757554393495
lysine	AD	-0.00909650701359133	0.879516757718126	0.0557558813740264
lysine	SCZ	-0.00647165502164837	0.348590183257647	0.457684847338086
lysine	ADHD	-0.00148023648490692	0.112998410632068	0.94692766499956
lysine	BPD	-0.00374206345942985	0.183295468052298	0.736848272758518
lysine	Migraine	-0.00779051679992682	0.503094139523845	0.298350741682957
lysine	Insomnia	-0.0062147619495565	0.326572830207088	0.486019949978929
lysine	AUDI	-0.00688270982110373	0.38824021056416	0.410899486150766
levoglucosan	AD	0.0255105836209244	0.561517706708904	0.250636544291709
levoglucosan	SCZ	0.0245103501217026	0.992981435131643	0.00305887103659646
levoglucosan	ADHD	0.0245555758008452	0.901533652063633	0.0450180574798292
levoglucosan	BPD	0.0262674082822211	0.441528009086742	0.355041740996992
levoglucosan	Migraine	0.0266678967843886	0.393712462990067	0.404820837376027
levoglucosan	Insomnia	0.0376171523731279	0.0350286514440849	1.45557658211325
levoglucosan	AUDI	0.0281180580027983	0.26990270713762	0.568792759426315
leucine	AD	0.0156407542144711	0.165558609681699	0.78104822934848
leucine	SCZ	0.0148656116872933	0.197046982253059	0.705430211906625
leucine	ADHD	0.0105481150917245	0.633331061605715	0.198369211557157
leucine	BPD	0.0100225318857319	0.817717087046074	0.0873969271197435
leucine	Migraine	0.0191505982987867	0.078479751412026	1.1052423812723
leucine	Insomnia	0.0193778755114956	0.0748999085911117	1.12551871231922
leucine	AUDI	0.00989396281790711	0.918530377905992	0.0369064760062064
lauric acid	AD	-0.00304600916500686	0.120096421821941	0.920469931865503
lauric acid	SCZ	-0.00460548451089937	0.167438770303557	0.776143974184066
lauric acid	ADHD	-0.00206388680955238	0.0979953662725598	1.00879445950991
lauric acid	BPD	-0.0103656485331654	0.868141063115923	0.0614097011422769
lauric acid	Migraine	-0.00934835333891026	0.549350081573927	0.260150806659064
lauric acid	Insomnia	-0.00219942379645732	0.100762084531022	0.996702856547528
lauric acid	AUDI	-0.0102243206020085	0.78628478072285	0.10442013042817
lactic acid	AD	-0.00118076238894038	0.502715436681317	0.298677778860677
lactic acid	SCZ	-0.00254571454036401	0.967640357766261	0.0142860266374853
lactic acid	ADHD	0.00247239852115655	0.198953229765197	0.701249006214413
lactic acid	BPD	-0.00215253503443247	0.717911410575611	0.143929143880104
lactic acid	Migraine	0.00436815604108765	0.131480433426838	0.881138872931043
lactic acid	Insomnia	-0.00222915922107614	0.745458796171429	0.127576356355746
lactic acid	AUDI	0.00896097750118929	0.051442432228767	1.2886785058972
itaconic acid	AD	0.0154055072921044	0.203240509463169	0.691989725114006
itaconic acid	SCZ	0.0234684171733638	0.0376641153482622	1.42407222878576
itaconic acid	ADHD	0.019890542144218	0.0773964450781539	1.11127898658322
itaconic acid	BPD	0.0105982886732044	0.890498964462957	0.0503665812296933
itaconic acid	Migraine	0.0118500145682182	0.509636169209502	0.292739757417836
itaconic acid	Insomnia	0.0378689011906016	0.0024195210066661	2.61627060292524
itaconic acid	AUDI	0.0145888645222731	0.245876623220643	0.609282759951342
isothreonic acid	AD	0.0690044928331708	0.764862374685258	0.116416702482699
isothreonic acid	SCZ	0.0687785095449159	0.92140865018935	0.0355477149052752
isothreonic acid	ADHD	0.0693977723899658	0.632817525409124	0.198721501882248
isothreonic acid	BPD	0.0689077896040644	0.814015521225008	0.0893673141303221
isothreonic acid	Migraine	0.0697545033821542	0.551740306056249	0.258265288548298
isothreonic acid	Insomnia	0.0858744629665343	0.0135441333454278	1.86824877913876
isothreonic acid	AUDI	0.0688000653610967	0.895242665852191	0.0480592281970647
isopropylbenzene	AD	-0.00946070915239239	0.670639275618787	0.173511015945925
isopropylbenzene	SCZ	-0.00775807245973059	0.39113902685104	0.407668849094012
isopropylbenzene	ADHD	-0.0096890811307937	0.744110724428684	0.128362436187301
isopropylbenzene	BPD	-0.00993310998134755	0.869094956158842	0.0609327705215636
isopropylbenzene	Migraine	-0.00949110797538188	0.679257402321655	0.167965620087206
isopropylbenzene	Insomnia	-0.0098708127666709	0.827604790297001	0.0821770042393461
isopropylbenzene	AUDI	-0.000561145863810841	0.0787839386008745	1.1035623115458
isoleucine	AD	0.0796583146951924	0.874785420032269	0.0580984639200647
isoleucine	SCZ	0.0803688310871992	0.597661618580588	0.223544633364708
isoleucine	ADHD	0.0818500180466343	0.368695322914073	0.433332371603249
isoleucine	BPD	0.0798649190511691	0.7535348234378	0.122896672642761
isoleucine	Migraine	0.0798932323588438	0.741637089884691	0.129808558893948
isoleucine	Insomnia	0.0814331450782637	0.41693447227569	0.379932195782349
isoleucine	AUDI	0.0913633885156974	0.0397256802198335	1.40092865766518
isocitric acid	AD	-0.00461769423050362	0.563873240712643	0.248818514893095
isocitric acid	SCZ	0.00347204344573793	0.0838308615513103	1.07659607046234
isocitric acid	ADHD	-0.00528983927795434	0.736383722662777	0.132895819890817
isocitric acid	BPD	0.000532410287491847	0.155095071936676	0.80940200144307
isocitric acid	Migraine	-0.00538318170333607	0.773497873614198	0.111540875861045
isocitric acid	Insomnia	-0.00563618269854693	0.989451442777203	0.00460551388947777
isocitric acid	AUDI	-0.00549190559331802	0.827816231981683	0.0820660621210991
hypoxanthine	AD	0.0378124555772307	0.501511098273901	0.299719451744696
hypoxanthine	SCZ	0.036598030069937	0.846689948106344	0.0722755961370036
hypoxanthine	ADHD	0.036505780718419	0.938628311552893	0.0275063504370123
hypoxanthine	BPD	0.0405507379301517	0.238752017002439	0.622052950762732
hypoxanthine	Migraine	0.038046646787539	0.4658920758107	0.331714676246248
hypoxanthine	Insomnia	0.0431112237673031	0.132258680796548	0.878575813445412
hypoxanthine	AUDI	0.0404892739744949	0.242344550115229	0.615566742318346
heptadecanoic acid	AD	0.0024103335929414	0.093685834200144	1.02832607179956
heptadecanoic acid	SCZ	-0.00578895858841677	0.728032263139919	0.137849374267783
heptadecanoic acid	ADHD	-0.00440038607125959	0.448373311136135	0.348360246146785
heptadecanoic acid	BPD	-0.00390173341040168	0.390337231104238	0.408560022913028
heptadecanoic acid	Migraine	-0.00594465277651901	0.791222126873611	0.10170157600549
heptadecanoic acid	Insomnia	-0.0008281490883566	0.186483265133444	0.729360135363588
heptadecanoic acid	AUDI	-0.00279764332012156	0.294403376671929	0.531057213147121
glycolic acid	AD	0.00240324219134813	0.583983685024758	0.233599285768926
glycolic acid	SCZ	0.0174739144804548	0.0213209622005229	1.67119319978861
glycolic acid	ADHD	0.00162528335795009	0.834295403807715	0.0786801489685518
glycolic acid	BPD	0.0026065098455138	0.544764862811526	0.263790912070276
glycolic acid	Migraine	0.00156144676323322	0.880085309291548	0.0554752283511221
glycolic acid	Insomnia	0.0080238369251795	0.142024195660838	0.847637661625065
glycolic acid	AUDI	0.00360733204525343	0.403936948789729	0.393686419368852
glycine	AD	0.000366266659172165	0.638425367345242	0.194889864954347
glycine	SCZ	0.00451813006327062	0.20760665424517	0.682758730517009
glycine	ADHD	0.000941097671086522	0.522089706309972	0.282254869395774
glycine	BPD	0.00117020077724095	0.486119804847443	0.313256685116058
glycine	Migraine	-0.000240736547879594	0.883710367140747	0.0536900501037187
glycine	Insomnia	0.0242650335743976	0.00425920102813054	2.37067186137086
glycine	AUDI	-4.99278638796952e-05	0.771861422459259	0.11246066451337
glycerol-alpha-phosphate	AD	-0.00789789867760704	0.231323263501667	0.635780689311691
glycerol-alpha-phosphate	SCZ	-0.0118540688300861	0.702572172803949	0.153309055564519
glycerol-alpha-phosphate	ADHD	-0.0115564052845436	0.622434152248581	0.205906586124112
glycerol-alpha-phosphate	BPD	-0.0121742395514877	0.837844328018869	0.0768366660508198
glycerol-alpha-phosphate	Migraine	-0.0118089781580568	0.688743474889425	0.161942502598148
glycerol-alpha-phosphate	Insomnia	-0.0122080522618608	0.860444509549794	0.0652771322781872
glycerol-alpha-phosphate	AUDI	-0.00721036734744285	0.198026783273569	0.703276067105761
glycerol-3-galactoside 2	AD	0.00386954595576805	0.714621014119302	0.145924217098217
glycerol-3-galactoside 2	SCZ	0.0100296872872373	0.140590514578278	0.85204397949597
glycerol-3-galactoside 2	ADHD	0.00929000152087456	0.165182866613228	0.782035001332942
glycerol-3-galactoside 2	BPD	0.00357978915809309	0.84511423468853	0.0730845831902972
glycerol-3-galactoside 2	Migraine	0.00390365057597986	0.703406699697028	0.152793499499894
glycerol-3-galactoside 2	Insomnia	0.00454878446180773	0.549742660585267	0.259840560036469
glycerol-3-galactoside 2	AUDI	0.00352039765002854	0.89156485219681	0.0498470608713147
glycerol	AD	-0.012699502063134	0.670912781831073	0.173333934125285
glycerol	SCZ	-0.0057133349805043	0.117183210230681	0.931134608680666
glycerol	ADHD	-0.0110344721520537	0.39578828533279	0.402537064325223
glycerol	BPD	-0.0103641200560152	0.332544219173869	0.478150597379404
glycerol	Migraine	-0.0106540469841905	0.358052011709983	0.446053881853524
glycerol	Insomnia	-0.00897748743043381	0.238386247005545	0.622718803553828
glycerol	AUDI	-0.0131128843004016	0.829323138382866	0.0812762174926162
glyceric acid	AD	0.0176634136831422	0.805124197580402	0.0941371206714024
glyceric acid	SCZ	0.0207671866002028	0.294169844354136	0.531401849289788
glyceric acid	ADHD	0.0210130714605868	0.276759210390492	0.557897917133226
glyceric acid	BPD	0.0198574327065563	0.372475963304689	0.428901747992079
glyceric acid	Migraine	0.0185717632319651	0.545868747642753	0.262911769432503
glyceric acid	Insomnia	0.0185660109390506	0.546930423515058	0.262067917917705
glyceric acid	AUDI	0.0176393440188951	0.818223153455739	0.0871282353292209
glutaric acid	AD	0.00937789589372984	0.942940002804155	0.0255159395850736
glutaric acid	SCZ	0.00949818217489096	0.831979053529027	0.0798876076651334
glutaric acid	ADHD	0.00939391794663058	0.918631782697732	0.0368585329966232
glutaric acid	BPD	0.00936246899033621	0.997840383465399	0.00093892376696889
glutaric acid	Migraine	0.00985974293779457	0.684641928689263	0.164536507417276
glutaric acid	Insomnia	0.0192169058183174	0.0699516669114923	1.15520193203938
glutaric acid	AUDI	0.00962944121240628	0.766030495577314	0.115753940814753
glutamine	AD	-0.014937374413277	0.843749686690047	0.0737863754276553
glutamine	SCZ	-0.0143405849070382	0.629996641767371	0.200661765571477
glutamine	ADHD	-0.0123769088091206	0.351334745239992	0.454278898543214
glutamine	BPD	-0.0113324043559135	0.271781974051957	0.565779351243611
glutamine	Migraine	-0.00614801029979128	0.088796545381817	1.05160393006372
glutamine	Insomnia	-0.0138690781062289	0.535044849532694	0.271609812206463
glutamine	AUDI	-0.0032769296136328	0.0501993713309551	1.2993017216838
glutamic acid	AD	0.0176017321150564	0.756026027393161	0.121463252966181
glutamic acid	SCZ	0.0225117145705711	0.186824316742332	0.728566597379449
glutamic acid	ADHD	0.0173295746666386	0.940648122032269	0.0265728072203025
glutamic acid	BPD	0.0174596389348032	0.824766657799537	0.0836689042550493
glutamic acid	Migraine	0.0175586576408127	0.774426738573072	0.111019660588265
glutamic acid	Insomnia	0.0173135008302143	0.989589408900331	0.00454496139910296
glutamic acid	AUDI	0.0175916091895527	0.760207989413794	0.119067570486543
glucose-1-phosphate	AD	0.038883094038846	0.518791938596628	0.28500678094995
glucose-1-phosphate	SCZ	0.0414394023570317	0.255830587363306	0.592047532066324
glucose-1-phosphate	ADHD	0.0398292436087035	0.389712648740438	0.409255498264205
glucose-1-phosphate	BPD	0.0387801448671303	0.537010241219017	0.27001743187494
glucose-1-phosphate	Migraine	0.0399508072678152	0.376703762429506	0.424000042142862
glucose-1-phosphate	Insomnia	0.0471854486680002	0.070717408737897	1.15047366133563
glucose-1-phosphate	AUDI	0.0378758470301278	0.788149665075317	0.103391304662079
glucose	AD	0.0468745599396053	0.455699465654616	0.34132148066352
glucose	SCZ	0.0459820423793962	0.617801852854245	0.209150793536725
glucose	ADHD	0.0467708110099132	0.470551294745854	0.327393027261543
glucose	BPD	0.0468656436179102	0.456946498286434	0.340134646449162
glucose	Migraine	0.0535185855375576	0.0911264145723523	1.04035571698729
glucose	Insomnia	0.0558612723006933	0.0554513862222512	1.25608759250582
glucose	AUDI	0.0455515776077979	0.750896652484126	0.124419831763355
gluconic acid	AD	0.0106769996549136	0.558686116149899	0.252832121112374
gluconic acid	SCZ	0.0102150947497597	0.664045525674527	0.177802145223147
gluconic acid	ADHD	0.0125974025310094	0.3221332323171	0.491964469630933
gluconic acid	BPD	0.0126745264846828	0.315881031946873	0.50047645186671
gluconic acid	Migraine	0.0103752013875533	0.622917196235303	0.205569679838627
gluconic acid	Insomnia	0.0145871641082949	0.19992655922817	0.699129508232797
gluconic acid	AUDI	0.00978838631187284	0.828266811205863	0.0818297405473052
fumaric acid	AD	0.0102846188569656	0.984889764335408	0.00661237602013159
fumaric acid	SCZ	0.0104239855371857	0.82905326896899	0.0814175639297652
fumaric acid	ADHD	0.0104324472086901	0.824060464885112	0.0840409210667913
fumaric acid	BPD	0.0104769852262104	0.799955434561372	0.0969342068370429
fumaric acid	Migraine	0.0112815134805151	0.564830738090507	0.248081677006097
fumaric acid	Insomnia	0.0102835388173416	0.999638027848832	0.000157230966187581
fumaric acid	AUDI	0.011689863279632	0.494319490708511	0.305992265241684
fucose	AD	-0.00270744657696631	0.849960122308269	0.0706014496595126
fucose	SCZ	-0.000901323218578165	0.428079244135496	0.368475828871946
fucose	ADHD	-0.00162297542390299	0.531635412573012	0.274386098134086
fucose	BPD	-0.00268795266332988	0.837293101471361	0.0771224869659132
fucose	Migraine	-0.00245606352236449	0.731047709165351	0.13605427947014
fucose	Insomnia	0.00843021942877786	0.0542478812741034	1.26561721911877
fucose	AUDI	0.00321795810728243	0.159097118268858	0.798337686671883
fructose	AD	-0.013895039459809	0.287855938331757	0.540824806826836
fructose	SCZ	-0.00383176652133477	0.0358042777541606	1.44606508246113
fructose	ADHD	-0.0130521338171967	0.236249284885861	0.626629497403227
fructose	BPD	-0.0132388996289532	0.246632376363454	0.607949912521148
fructose	Migraine	-0.0162579133512808	0.545772616011305	0.262988258723899
fructose	Insomnia	-0.0172339706919813	0.823777040618981	0.0841903163750313
fructose	AUDI	-0.0142720602274358	0.315504746377293	0.500994102949285
ethanolamine	AD	7.556698324096e-05	0.602001313808122	0.220402560936536
ethanolamine	SCZ	0.0206950482012801	0.00763629413870222	2.11711735157813
ethanolamine	ADHD	-0.00056571624768198	0.804331387335257	0.0945649835409828
ethanolamine	BPD	-0.000132792990775288	0.651875620891204	0.185835260577244
ethanolamine	Migraine	0.00369798755199491	0.226262072339718	0.645388239479
ethanolamine	Insomnia	0.000525215018718828	0.517065822255765	0.286454167886948
ethanolamine	AUDI	-0.000747564587835647	0.967308123435286	0.0144351650145131
erythrose	AD	-0.00855495101997406	0.410448381951672	0.386741452047845
erythrose	SCZ	-0.0106136797832754	0.930401403088125	0.0313296433430528
erythrose	ADHD	-0.00795430488764781	0.350071275700785	0.455843522815166
erythrose	BPD	-0.0105185616095396	0.844347035672158	0.0734790169995596
erythrose	Migraine	-0.00455675382474885	0.159142060758957	0.798215022481745
erythrose	Insomnia	-0.0103208962583392	0.748481532563433	0.12581891062452
erythrose	AUDI	-0.0106233858954061	0.946675156292235	0.0237990199743795
erythronic acid lactone	AD	0.0109890230832291	0.69376170619335	0.158789675736246
erythronic acid lactone	SCZ	0.0115450026423374	0.559965461452725	0.251838759356443
erythronic acid lactone	ADHD	0.0151902162974454	0.212627682190318	0.672380194940303
erythronic acid lactone	BPD	0.015469607331433	0.199415033444019	0.700242104320882
erythronic acid lactone	Migraine	0.010542012001394	0.935241636043942	0.0290761670497844
erythronic acid lactone	Insomnia	0.0367310001377673	0.00298187991205474	2.52550985068253
erythronic acid lactone	AUDI	0.0112890771595342	0.613770003195744	0.211994340675951
erythritol	AD	0.0485557249275097	0.0221132827128292	1.65534678169798
erythritol	SCZ	0.0347537430347187	0.476992525374361	0.321488426440187
erythritol	ADHD	0.0384912397218503	0.182127649271774	0.739624117825966
erythritol	BPD	0.038749461297701	0.171657276527289	0.765337782167339
erythritol	Migraine	0.0352764819245119	0.408321557492243	0.38899769072903
erythritol	Insomnia	0.0419789661015454	0.0846160552778134	1.07254722493962
erythritol	AUDI	0.0337783026212141	0.676643080045214	0.169640355306072
epsilon-caprolactam	AD	-0.00122460595169449	0.472890838359615	0.32523909978962
epsilon-caprolactam	SCZ	0.00412614387785093	0.13143304866574	0.881295418273112
epsilon-caprolactam	ADHD	0.00524286139699293	0.103937247808597	0.983228787199171
epsilon-caprolactam	BPD	0.00349410215437596	0.150509858812997	0.822435051645882
epsilon-caprolactam	Migraine	-0.00269154135057237	0.853142694422567	0.0689783237944434
epsilon-caprolactam	Insomnia	-0.00140773521636639	0.499906902971886	0.301110866244209
epsilon-caprolactam	AUDI	-0.00207448666682319	0.626755293264575	0.202901989518308
deoxypentitol	AD	-0.0112890830623671	0.990615840554512	0.00409473166306069
deoxypentitol	SCZ	-0.00745494827854376	0.263942352864572	0.57849091618558
deoxypentitol	ADHD	-0.00985764976162673	0.495090168162407	0.30531569809835
deoxypentitol	BPD	-0.0109896012850637	0.754930448581362	0.122093057892274
deoxypentitol	Migraine	-0.0112248911440378	0.884804376457031	0.0531527379082306
deoxypentitol	Insomnia	-0.00525123460007482	0.160733420107468	0.793893814218349
deoxypentitol	AUDI	-0.0111869635340471	0.855178349160418	0.0679433028404213
creatinine	AD	0.0439955313269803	0.37335171422591	0.427881850289538
creatinine	SCZ	0.041827265542798	0.826107237114106	0.0829635731832625
creatinine	ADHD	0.0429283023527394	0.513976125277112	0.289057053964298
creatinine	BPD	0.0439988587515857	0.373007176889599	0.428282812015537
creatinine	Migraine	0.0457155512714642	0.239413971684369	0.620850508698329
creatinine	Insomnia	0.0462726936769352	0.209354173223538	0.679118377548533
creatinine	AUDI	0.0429769365178018	0.505842732370769	0.295984485294271
creatine	AD	0.0264160966223043	0.0335917510543393	1.47376735687831
creatine	SCZ	0.0139560806190561	0.561071203696241	0.250982020365774
creatine	ADHD	0.0159576154144149	0.316021359977516	0.500283562296595
creatine	BPD	0.0163955699930771	0.28321950837918	0.547876835411542
creatine	Migraine	0.0150123773832744	0.406182490580124	0.391278801778899
creatine	Insomnia	0.0143584888800544	0.492094861285802	0.307951170074378
creatine	AUDI	0.0222280967521334	0.0780377589351759	1.10769521103638
conduritol-beta-epoxide	AD	-0.000471172123726271	0.699033029884436	0.155502302998748
conduritol-beta-epoxide	SCZ	-0.000608846281818565	0.746754880271471	0.12682193046733
conduritol-beta-epoxide	ADHD	-0.000901113555844324	0.92723263410645	0.0328112917091036
conduritol-beta-epoxide	BPD	-0.000656897916918142	0.766088800990647	0.115720886313913
conduritol-beta-epoxide	Migraine	0.00258286502999105	0.28275638059103	0.548587586140049
conduritol-beta-epoxide	Insomnia	-0.000795037272943278	0.835429509625469	0.0780901883465071
conduritol-beta-epoxide	AUDI	0.00728228332906344	0.100020775530017	0.99990978239082
citrulline	AD	0.000809936039835035	0.470862538904914	0.327105859979955
citrulline	SCZ	0.0012230144955635	0.418051713550342	0.378769992099612
citrulline	ADHD	-3.90005681738526e-05	0.623508228012515	0.20515781105977
citrulline	BPD	0.00622417678497045	0.128973632802318	0.88949906721163
citrulline	Migraine	0.000602487614002833	0.501502219052733	0.29972714096814
citrulline	Insomnia	-9.31331795368529e-05	0.636622951071399	0.196117708561404
citrulline	AUDI	0.00534799620613935	0.155719072250603	0.807658192403426
citric acid	AD	0.0510546422661342	0.151792152909237	0.818750679272586
citric acid	SCZ	0.0503582572321137	0.178128973294356	0.749265435289836
citric acid	ADHD	0.0463047151580718	0.519973542018271	0.284018754149434
citric acid	BPD	0.0574564876067379	0.0386129309448453	1.41326723166106
citric acid	Migraine	0.0457894839091273	0.626729296287897	0.202920003849897
citric acid	Insomnia	0.0482411843233994	0.298330706445643	0.52530204347476
citric acid	AUDI	0.0460313781676207	0.571722863410955	0.242814439839827
citramalic acid	AD	-0.004286533957367	0.34111527954682	0.46709882684224
citramalic acid	SCZ	-0.000799055259981918	0.152309190154213	0.817273891064175
citramalic acid	ADHD	-0.00521124536039386	0.437092791717669	0.35942635558551
citramalic acid	BPD	-0.00610869928402669	0.577221560840869	0.23865745516113
citramalic acid	Migraine	-0.00691149053849305	0.825276782277552	0.0834003728363449
citramalic acid	Insomnia	-0.000234659070344367	0.134979573791855	0.869731947509919
citramalic acid	AUDI	-0.00503516337676424	0.416048152333517	0.380856402347961
cholesterol	AD	-0.0126425803618706	0.802955517921786	0.0953085130727509
cholesterol	SCZ	-0.0128244994621662	0.954516550883162	0.0202165367360978
cholesterol	ADHD	-0.0120289032872107	0.609160725997864	0.215268104404008
cholesterol	BPD	-0.0125945470012949	0.780239939178683	0.107771822646419
cholesterol	Migraine	-0.010193995037004	0.354427084272132	0.450473098013847
cholesterol	Insomnia	-0.0110491959158276	0.446484069538361	0.350194032038611
cholesterol	AUDI	-0.00741053067809694	0.184134374909135	0.734865128172897
caprylic acid	AD	0.0113940891000934	0.331635715454586	0.479338704329283
caprylic acid	SCZ	0.0137606379864372	0.18843442175755	0.724839760705151
caprylic acid	ADHD	0.0102203904754524	0.457205584190352	0.339888473884268
caprylic acid	BPD	0.00918390510492939	0.64762684678976	0.188675156257483
caprylic acid	Migraine	0.00863729585846762	0.867746452835102	0.0616071529573749
caprylic acid	Insomnia	0.00988181563906132	0.506941163372949	0.29504244284662
caprylic acid	AUDI	0.00955060996227131	0.5653607032178	0.247674381500501
capric acid	AD	0.00225279365410491	0.934460751172552	0.0294389349562532
capric acid	SCZ	0.0108549730640811	0.0913032180910622	1.03951391496778
capric acid	ADHD	0.00257667226720115	0.736290107083683	0.132951034736975
capric acid	BPD	0.00264539864709912	0.712239917038527	0.14737369021839
capric acid	Migraine	0.00277829871436097	0.671522483915516	0.172939441704173
capric acid	Insomnia	0.0027655954760456	0.67514570336827	0.170602491850006
capric acid	AUDI	0.00381937274427491	0.469585305501197	0.32828550170847
benzoic acid	AD	-0.0110207565367697	0.366296377657549	0.436167376096898
benzoic acid	SCZ	-0.0108218113890957	0.347972283819838	0.458455346465681
benzoic acid	ADHD	-0.0112177418562547	0.385783063073391	0.413656842983554
benzoic acid	BPD	-0.0113622111918965	0.40102063612428	0.396833278441397
benzoic acid	Migraine	-0.0122371912396861	0.516346661214722	0.287058626855925
benzoic acid	Insomnia	-0.0134775035897061	0.89061532557683	0.0503098358652685
benzoic acid	AUDI	-0.0102779338095671	0.303754786555005	0.517476869745739
azelaic acid	AD	0.0123399943866365	0.220000483881247	0.657576363965411
azelaic acid	SCZ	0.00925826332587654	0.487985631988158	0.31159296496475
azelaic acid	ADHD	0.0106301983544732	0.333264000270446	0.477211597015427
azelaic acid	BPD	0.00863232707746919	0.601001206274036	0.221124656320668
azelaic acid	Migraine	0.00810879182205038	0.751763407077924	0.123918817875879
azelaic acid	Insomnia	0.0131309946220083	0.183683812660431	0.735929114690429
azelaic acid	AUDI	0.00783510446608293	0.922655601752796	0.0349603771645499
aspartic acid	AD	0.0432951887228229	0.847758743099636	0.0717277225639173
aspartic acid	SCZ	0.0520335143598667	0.0806827538716901	1.09321928682432
aspartic acid	ADHD	0.0452160231670723	0.403770216536959	0.393865719247496
aspartic acid	BPD	0.0545913770959088	0.0471879240442196	1.32616912831443
aspartic acid	Migraine	0.0506808447917128	0.108038277441327	0.966422348806044
aspartic acid	Insomnia	0.0464141632691344	0.292178211816285	0.53435217320927
aspartic acid	AUDI	0.0436228251752602	0.699133778144042	0.155439714739561
asparagine	AD	0.0144717742410068	0.619624648448963	0.207871314488598
asparagine	SCZ	0.0162890264501856	0.355792750576933	0.448802905089951
asparagine	ADHD	0.0160581354297247	0.378491972876171	0.42194332665942
asparagine	BPD	0.0161720712907448	0.367047658584768	0.435277541969749
asparagine	Migraine	0.0197503448013233	0.156203425919851	0.806309445223313
asparagine	Insomnia	0.0137443487118568	0.949467967452805	0.0225196826311818
asparagine	AUDI	0.0179082126917787	0.237756692882986	0.623867248770205
arachidic acid	AD	-0.0073004481618395	0.230374393324573	0.63756579545659
arachidic acid	SCZ	-0.00524333857343096	0.146329860141356	0.834667042491286
arachidic acid	ADHD	-0.00920878277771808	0.366119977282073	0.436376573258157
arachidic acid	BPD	-0.0100904510988302	0.466635920014259	0.331021833772966
arachidic acid	Migraine	-0.00539083884208447	0.151021643034975	0.820960809149826
arachidic acid	Insomnia	-0.00543433148476247	0.152437250795098	0.816908892327613
arachidic acid	AUDI	-0.0107317192706438	0.570740822705149	0.24356106307129
arabitol	AD	0.041373660308885	0.211922586451364	0.673822754245081
arabitol	SCZ	0.0377559986886322	0.571078047266568	0.243304534169384
arabitol	ADHD	0.0375241173821256	0.62295966399007	0.205540072560171
arabitol	BPD	0.0379334373269271	0.536821082911499	0.270170436184211
arabitol	Migraine	0.0412932645838984	0.216008199281459	0.66552976350134
arabitol	Insomnia	0.0373427820734883	0.671507059283147	0.172949417408368
arabitol	AUDI	0.0453836943896515	0.0866636638688262	1.06216295430029
anthranilic acid	AD	0.0174941294914371	0.0184771098268775	1.733365959761
anthranilic acid	SCZ	0.00508773675145546	0.232053986744149	0.634410965895624
anthranilic acid	ADHD	0.000858129761997617	0.852323021963564	0.0693957807387865
anthranilic acid	BPD	0.00268787836899964	0.424873831471341	0.371740016845474
anthranilic acid	Migraine	0.00384937682556041	0.312614139938143	0.504991382176628
anthranilic acid	Insomnia	0.00094558637190223	0.801186450672994	0.0962664039212838
anthranilic acid	AUDI	0.00192265682099746	0.535025165782588	0.271625789747993
allylbenzene	AD	0.0172583287829229	0.434814147553548	0.361696333710674
allylbenzene	SCZ	0.0159158589953086	0.687788678055805	0.162544977537499
allylbenzene	ADHD	0.015500861578128	0.879490292565329	0.0557689497353174
allylbenzene	BPD	0.0170818675627594	0.4579298856705	0.339201012383529
allylbenzene	Migraine	0.0154730192643903	0.906832486915975	0.0424729298384004
allylbenzene	Insomnia	0.0161698064882376	0.619712609570673	0.207809666975627
allylbenzene	AUDI	0.0245127674354119	0.0810427867104822	1.09128563388448
alanine	AD	-0.0088154377619456	0.825604774922951	0.0832278039476146
alanine	SCZ	-0.0012468625574833	0.112239759602837	0.94985327215854
alanine	ADHD	-0.00885653251610563	0.851241524882416	0.0699471989735761
alanine	BPD	0.00511321555396937	0.0316797109685768	1.49921878937184
alanine	Migraine	-0.00685906935050618	0.407452677807295	0.389922823637071
alanine	Insomnia	-0.00868858988311572	0.764356906426061	0.116703805956286
alanine	AUDI	-0.00872463668058909	0.779862182047948	0.107982139443444
adipic acid	AD	-0.0151561265455067	0.620656222253189	0.207148886327784
adipic acid	SCZ	-0.0157299304073535	0.807576860516936	0.0928161333809234
adipic acid	ADHD	-0.0155250332442194	0.72304766471134	0.140833072223045
adipic acid	BPD	-0.00951564101804392	0.149702887943714	0.82476982152788
adipic acid	Migraine	-0.0159005076972814	0.948599149734655	0.0229172689585655
adipic acid	Insomnia	-0.0129221531433235	0.325017612684608	0.488093103991952
adipic acid	AUDI	-0.0141498858723772	0.449971643795492	0.346814853627251
aconitic acid	AD	0.0014058081239251	0.263751237146198	0.578805494596593
aconitic acid	SCZ	-0.00202369286133597	0.726109702701904	0.13899775990753
aconitic acid	ADHD	-0.00231554325866412	0.86936618723181	0.0607972550863014
aconitic acid	BPD	0.00246990425979843	0.20601733703135	0.686096230794788
aconitic acid	Migraine	-0.00151504544328374	0.590535042744516	0.228754325960685
aconitic acid	Insomnia	-0.00239139593962512	0.962681901281911	0.0165171929789354
aconitic acid	AUDI	0.0229119873880808	0.00375011688283834	2.42595519606411
acetaminophen	AD	0.00245624990180204	0.427199605353918	0.369369157179629
acetaminophen	SCZ	0.00250701677712029	0.421135969584706	0.375577663531013
acetaminophen	ADHD	0.000633936825723658	0.860536578744524	0.0652306644308243
acetaminophen	BPD	0.00125071329301818	0.628815961767685	0.201476442764379
acetaminophen	Migraine	0.000894511850012436	0.732826848823037	0.134998627656136
acetaminophen	Insomnia	0.00241018671588933	0.432815697056346	0.363696996927984
acetaminophen	AUDI	0.00623015698694862	0.170839059177417	0.76741282892855
3-hydroxypropionic acid	AD	0.000166966544583036	0.209895541448499	0.677996786500398
3-hydroxypropionic acid	SCZ	-0.00462926096513216	0.99253137864963	0.00325575422835819
3-hydroxypropionic acid	ADHD	-0.004596424485102	0.917135441593843	0.0375665234431074
3-hydroxypropionic acid	BPD	-0.00459098686720427	0.910614880387704	0.0406652571494339
3-hydroxypropionic acid	Migraine	-0.00441041430217415	0.788941649324947	0.102955116325815
3-hydroxypropionic acid	Insomnia	0.00313681248708264	0.110339034574856	0.957270820275388
3-hydroxypropionic acid	AUDI	-0.0020057554201709	0.354001508829509	0.450994886915078
3-hydroxybutyric acid	AD	0.0116810556710637	0.140397446902573	0.852640789686311
3-hydroxybutyric acid	SCZ	0.00595883715692536	0.5985998911704	0.222863366453561
3-hydroxybutyric acid	ADHD	0.00752846200648438	0.372221063410606	0.429199054461126
3-hydroxybutyric acid	BPD	0.00561156817998132	0.686982962163389	0.163054033726737
3-hydroxybutyric acid	Migraine	0.00936859358638042	0.23574298215292	0.627561226936876
3-hydroxybutyric acid	Insomnia	0.00681955772763965	0.453584920832409	0.343341391743304
3-hydroxybutyric acid	AUDI	0.00969142557693814	0.21869066623045	0.660169752358403
3-hydroxy-3-methylglutaric acid	AD	-0.00638572700857765	0.692908956400378	0.159323825028082
3-hydroxy-3-methylglutaric acid	SCZ	0.000393612500931728	0.123186787038302	0.909435871912572
3-hydroxy-3-methylglutaric acid	ADHD	-0.00389409085437387	0.324612112370283	0.48863527921886
3-hydroxy-3-methylglutaric acid	BPD	0.000980361680454012	0.108962245458353	0.962723955540287
3-hydroxy-3-methylglutaric acid	Migraine	-0.0052485710196486	0.467723053349753	0.330011223857058
3-hydroxy-3-methylglutaric acid	Insomnia	-0.00548848789240752	0.50283011841637	0.298578716924254
3-hydroxy-3-methylglutaric acid	AUDI	-0.00620631568287844	0.643245775794163	0.191623057127424
2-hydroxyvaleric acid	AD	0.0429410938768876	0.128538866061894	0.890965535647296
2-hydroxyvaleric acid	SCZ	0.037458227228146	0.510279113420874	0.292192207704809
2-hydroxyvaleric acid	ADHD	0.0449876831931242	0.0825846918631953	1.08310044729793
2-hydroxyvaleric acid	BPD	0.0390741763317008	0.320855387504692	0.493690664043306
2-hydroxyvaleric acid	Migraine	0.0364819231448344	0.751270817756482	0.124203480498022
2-hydroxyvaleric acid	Insomnia	0.060572704483237	0.00371444040842778	2.43010660473986
2-hydroxyvaleric acid	AUDI	0.0392699351120658	0.304958412690615	0.51575938153987
2-hydroxyglutaric acid	AD	-0.0148591148815542	0.973020521645857	0.0118780000774138
2-hydroxyglutaric acid	SCZ	-0.0142059016476246	0.644697543570877	0.19064398453629
2-hydroxyglutaric acid	ADHD	-0.0103255294373619	0.225044374546006	0.647731838687123
2-hydroxyglutaric acid	BPD	-0.0148391984663077	0.930572787886665	0.031249651398125
2-hydroxyglutaric acid	Migraine	-0.00729304013078091	0.116824255317222	0.932466978655046
2-hydroxyglutaric acid	Insomnia	-0.013794045289883	0.556341762667545	0.254658337838616
2-hydroxyglutaric acid	AUDI	0.00315663260181409	0.0152698155046716	1.81616621021189
2-hydroxybutanoic acid	AD	0.0093853798720388	0.364467591638369	0.438341082979389
2-hydroxybutanoic acid	SCZ	0.00988279230539602	0.320371244195083	0.494346472137895
2-hydroxybutanoic acid	ADHD	0.0069447537151236	0.905502042517733	0.0431105657218938
2-hydroxybutanoic acid	BPD	0.0225061936131546	0.022553765938977	1.64678093094955
2-hydroxybutanoic acid	Migraine	0.00908881914226745	0.394798455077534	0.403624555477109
2-hydroxybutanoic acid	Insomnia	0.0130792311639412	0.152240255896834	0.817470494725704
2-hydroxybutanoic acid	AUDI	0.029621675360199	0.00582853173272715	2.23444083472374
2-deoxytetronic acid	AD	0.0323417925984018	0.191350949456573	0.718169378525829
2-deoxytetronic acid	SCZ	0.0305481819338088	0.294517764064448	0.530888505282658
2-deoxytetronic acid	ADHD	0.0274735623465354	0.808623304538324	0.0922537464471231
2-deoxytetronic acid	BPD	0.0278394130415192	0.669436066278937	0.174290893466171
2-deoxytetronic acid	Migraine	0.0284160919703924	0.539113912640111	0.268319460408677
2-deoxytetronic acid	Insomnia	0.027626585572195	0.739741084486718	0.130920260343138
2-deoxytetronic acid	AUDI	0.0279225056441235	0.646500026631333	0.189431452893656
2-deoxypentitol	AD	0.0345128187407477	0.651230662388834	0.186265159419881
2-deoxypentitol	SCZ	0.0339122324930305	0.993312148939824	0.00291425275412208
2-deoxypentitol	ADHD	0.0368131707181745	0.32024018463786	0.49452417250581
2-deoxypentitol	BPD	0.033918295692468	0.963172369093535	0.0162959846850149
2-deoxypentitol	Migraine	0.0339590832908224	0.899338814999427	0.0460766622561855
2-deoxypentitol	Insomnia	0.035849472814496	0.416752517325681	0.380121768206974
2-deoxypentitol	AUDI	0.0339124745066749	0.990145439319866	0.00430100857931872
2-deoxyerythritol	AD	-0.0120519138872182	0.346115908826433	0.460778438392246
2-deoxyerythritol	SCZ	-0.00963125234423456	0.195682618026915	0.708447749867088
2-deoxyerythritol	ADHD	0.000237338348792027	0.026840813678441	1.57120432267962
2-deoxyerythritol	BPD	-0.0136295183654471	0.539766537249134	0.26779404297053
2-deoxyerythritol	Migraine	-0.0115327469688884	0.304082252709811	0.517008926041705
2-deoxyerythritol	Insomnia	0.00562832339190711	0.00976548051710054	2.01030638209544
2-deoxyerythritol	AUDI	-0.00908695962953932	0.173614859826225	0.760413105977834
2-aminobutyric acid	AD	-0.0109158656294899	0.523584597783428	0.28101313751481
2-aminobutyric acid	SCZ	-0.00464866529359886	0.117546214410675	0.92979135281746
2-aminobutyric acid	ADHD	-0.0121633548385154	0.967103787813541	0.014526915724684
2-aminobutyric acid	BPD	-0.000524684301644429	0.0512233835769287	1.29053173745964
2-aminobutyric acid	Migraine	-0.0120318494990066	0.833140785599475	0.0792816045443332
2-aminobutyric acid	Insomnia	-0.00904887302372903	0.313929010952518	0.50316854822347
2-aminobutyric acid	AUDI	-0.00390018938177272	0.100692321926242	0.997003644363916
2,3-dihydroxybutanoic acid	AD	0.0021871321553022	0.177180412615376	0.751584291270917
2,3-dihydroxybutanoic acid	SCZ	0.000582847961741795	0.255426534518706	0.59273398884054
2,3-dihydroxybutanoic acid	ADHD	-0.00106809716151068	0.386105437398433	0.41329408230367
2,3-dihydroxybutanoic acid	BPD	-0.00298032773757817	0.724446508702908	0.139993676214607
2,3-dihydroxybutanoic acid	Migraine	0.000419623309313	0.265522951268993	0.575897933419899
2,3-dihydroxybutanoic acid	Insomnia	0.00765399213493889	0.0568877884938205	1.24498094905168
2,3-dihydroxybutanoic acid	AUDI	-0.00328079334411036	0.872201035588808	0.0593834020122394
1-monostearin	AD	0.00105116216088907	0.923985358258073	0.0343349106826052
1-monostearin	SCZ	0.00816854047539184	0.12464144493184	0.904337524993339
1-monostearin	ADHD	0.00227512709705502	0.521033593834594	0.283134274499623
1-monostearin	BPD	0.00151058898328982	0.688954561023367	0.161809420396526
1-monostearin	Migraine	0.00134445196394584	0.745250544491825	0.127697697992804
1-monostearin	Insomnia	0.00187227502725418	0.597203211930243	0.223877865180385
1-monostearin	AUDI	0.00497966214320544	0.253570662058391	0.595900995440157
1-monopalmitin	AD	0.00229196078986893	0.755782770674136	0.121603012771529
1-monopalmitin	SCZ	0.00530719266477164	0.296245432633492	0.528348336669139
1-monopalmitin	ADHD	0.00462246033211244	0.352353785572268	0.453021058225702
1-monopalmitin	BPD	0.00405507042714903	0.410358433589217	0.38683663663181
1-monopalmitin	Migraine	0.00384600659220802	0.43523544893169	0.361275739577224
1-monopalmitin	Insomnia	0.00865835876916032	0.138044549036918	0.85998073766598
1-monopalmitin	AUDI	0.00817801245209993	0.153160446064418	0.814853377483444
1-methylgalactose	AD	-0.00655741140656452	0.799975502610843	0.0969233120628422
1-methylgalactose	SCZ	-0.00570865629067718	0.559069611072706	0.252534113719002
1-methylgalactose	ADHD	0.00597119680230818	0.0409348970557633	1.38790629744909
1-methylgalactose	BPD	-0.00533335919424438	0.495794822431642	0.304698012866923
1-methylgalactose	Migraine	-0.00668303964623962	0.878929569053024	0.0560459246954357
1-methylgalactose	Insomnia	0.0124353663225912	0.0119253701589596	1.92352813174289
1-methylgalactose	AUDI	-0.00644310659697167	0.750028028932189	0.124922506497462
1,5-anhydroglucitol	AD	0.0454740803834537	0.575245100382345	0.240147071722288
1,5-anhydroglucitol	SCZ	0.0450236303444927	0.690079825159702	0.161100669232013
1,5-anhydroglucitol	ADHD	0.0445898996443458	0.921003324709036	0.0357388020505102
1,5-anhydroglucitol	BPD	0.0587503592398765	0.0266228891791052	1.57474481563611
1,5-anhydroglucitol	Migraine	0.046180764724786	0.455357960859942	0.341647066407076
1,5-anhydroglucitol	Insomnia	0.0730266705438811	0.00162094940631544	2.7902305403032
1,5-anhydroglucitol	AUDI	0.0463806057532793	0.428784218172118	0.367761207659725
1,2,4-benzenetriol	AD	0.0220420316372759	0.779429270280818	0.108223288968333
1,2,4-benzenetriol	SCZ	0.0235602346170967	0.442882499304133	0.353711480712781
1,2,4-benzenetriol	ADHD	0.0218127588058993	0.969829818271171	0.0133044672492127
1,2,4-benzenetriol	BPD	0.0322905816350363	0.0599365972067812	1.22230791698376
1,2,4-benzenetriol	Migraine	0.022958744457533	0.534140920975456	0.27234414909871
1,2,4-benzenetriol	Insomnia	0.0285718957964287	0.131119255442211	0.882333525562154
1,2,4-benzenetriol	AUDI	0.0325497412623316	0.0568449357525924	1.24530822002939
475144	AD	0.00166435174583035	0.165898149648288	0.78015845786967
475144	SCZ	0.00105398945742396	0.189841622493591	0.721608563049238
475144	ADHD	-0.00207990052437723	0.406202399174522	0.391257515827374
475144	BPD	-0.0038232969813432	0.730266651558401	0.136518531447902
475144	Migraine	0.00331110857153905	0.116635086262923	0.933170785098196
475144	Insomnia	-0.0034418101122049	0.621523595853895	0.206542378921583
475144	AUDI	0.0110770837761007	0.0248893769340998	1.60398597512581
474827	AD	0.00772819186271212	0.734344062041413	0.134100412514859
474827	SCZ	0.00738203317441333	0.980764449660026	0.0084352846652768
474827	ADHD	0.00929918594727275	0.425285278813478	0.371319650064543
474827	BPD	0.00746639117808812	0.865938139071393	0.0625131320236912
474827	Migraine	0.0166308457060921	0.0794670727060257	1.09981278460529
474827	Insomnia	0.0174335057683754	0.0674499939572923	1.17101808489963
474827	AUDI	0.0133339467277038	0.159785109283345	0.796463695969463
474823	AD	0.0161345338081409	0.0489641123529733	1.31012211420395
474823	SCZ	0.00663683354014577	0.395939749131358	0.402370896424465
474823	ADHD	0.00459941735081382	0.82738480465953	0.0822924594051136
474823	BPD	0.00995457315277493	0.177358467463307	0.751148072572326
474823	Migraine	0.00485998714912372	0.714776389352308	0.145829801638359
474823	Insomnia	0.00795790708016841	0.281925111517717	0.549866239105822
474823	AUDI	0.00582490477878339	0.501277254273477	0.299922001286866
471797	AD	-0.00870267805660796	0.457523738344818	0.339586367904178
471797	SCZ	-0.0103860985756552	0.948515412315373	0.0229556079180295
471797	ADHD	-0.00995415228863905	0.703715588729819	0.152602828361045
471797	BPD	-0.0103511496787427	0.900817392235085	0.0453632374141233
471797	Migraine	-0.00998638943110675	0.714167352942473	0.146200006790958
471797	Insomnia	-0.0090746143188356	0.511576578231353	0.291089347261659
471797	AUDI	-0.0102428517472952	0.821770795716108	0.085249296859387
471696	AD	-0.000432174948327146	0.330784599725709	0.48045471801258
471696	SCZ	-0.00111566590657253	0.395662071980601	0.402675579046598
471696	ADHD	0.00329327726514994	0.140598880845937	0.85201813624627
471696	BPD	-0.00282164956261166	0.687180418458887	0.162929224433532
471696	Migraine	0.0121861638188093	0.0237127105910137	1.6250187991456
471696	Insomnia	-0.00318165949643778	0.83339802259384	0.0791475343294281
471696	AUDI	-0.00328917032264298	0.924244708214083	0.0342130273115256
470911	AD	-0.00776323213276675	0.813481841735976	0.0896521367921261
470911	SCZ	-0.00632517273341171	0.468816152707258	0.328997433443081
470911	ADHD	-0.00229879339399908	0.174745249902634	0.757594620841867
470911	BPD	-0.00728615149924572	0.645815346340367	0.18989163917059
470911	Migraine	-0.00614487163088517	0.444894187625424	0.351743268108315
470911	Insomnia	-0.00792915788613469	0.968255373143673	0.0140100843029713
470911	AUDI	-0.00786881719790444	0.884099003532393	0.0534990989232607
425774	AD	-0.0149251965525066	0.92093057550425	0.0357731079267573
425774	SCZ	-0.0135869864304938	0.505545200600481	0.296240008235652
425774	ADHD	-0.0148546507012308	0.856527687250786	0.0672585939058395
425774	BPD	-0.012963502742219	0.421759244229073	0.374935389654836
425774	Migraine	0.00280531808567563	0.016031524776223	1.79502516944826
425774	Insomnia	-0.0135557949830645	0.500731452847219	0.300395128055921
425774	AUDI	-0.0128904458561516	0.413365237255646	0.383666049002509
425768	AD	-0.00709893780778192	0.793912713778882	0.100227243174897
425768	SCZ	-0.00413928719966372	0.30897373931053	0.51007843111621
425768	ADHD	-0.00704137668793892	0.768001828817968	0.114637745795823
425768	BPD	-0.00724233978108701	0.883504352898833	0.0537913064455176
425768	Migraine	-0.00723683654363949	0.878769026606034	0.0561252587737643
425768	Insomnia	-0.00668455565099602	0.651961778958669	0.185777863890617
425768	AUDI	-0.00727082045488636	0.912114163965036	0.0399508001835896
424855	AD	-0.000891599301208634	0.83276508960949	0.0794774891984638
424855	SCZ	0.0031517795627225	0.241066944219822	0.617862337225803
424855	ADHD	-0.00089516130349776	0.834940134237579	0.0783446626030307
424855	BPD	-0.000935529561731041	0.862106947803769	0.0644388548713992
424855	Migraine	0.000365492508415888	0.498825750948415	0.302051134972701
424855	Insomnia	-0.0003959536085818	0.648890205129155	0.187828781382107
424855	AUDI	0.0113847425115281	0.0429162536850819	1.3673781961867
423463	AD	-0.00840842964571209	0.617336836239671	0.209477808083395
423463	SCZ	-0.00913981298863153	0.914754078293479	0.0386956456004089
423463	ADHD	-0.00820715523927551	0.574505202764411	0.240706033952819
423463	BPD	-0.00526941950235371	0.259056559584836	0.586605406444104
423463	Migraine	-0.00802576438670344	0.540664474989754	0.267072165328715
423463	Insomnia	-0.00910226433938566	0.877697643834199	0.0566550674986893
423463	AUDI	-0.00467979359661852	0.225894694479432	0.646093969103385
420153	AD	-0.00793462895540165	0.574564149460466	0.240661475763539
420153	SCZ	-0.00869181036506861	0.793648967418363	0.100371544453274
420153	ADHD	-0.00858221927465785	0.746947408347061	0.126709975251167
420153	BPD	-0.00672543323230035	0.399631016884734	0.398340811889685
420153	Migraine	-0.0085443616424814	0.732922974017827	0.134941664808754
420153	Insomnia	-0.00839189671481311	0.683593350783846	0.165202170251957
420153	AUDI	-0.0061026637340178	0.339395707173973	0.46929365513103
419285	AD	-0.00981086111192409	0.914547052903737	0.0387939454190984
419285	SCZ	-0.0052709489769831	0.221950011984282	0.653744827188705
419285	ADHD	-0.00963808606895222	0.794679315239446	0.0998080911158361
419285	BPD	-0.00978757896062343	0.890113553731464	0.0505545859245467
419285	Migraine	-0.00972084823178276	0.839929025514186	0.075757410521242
419285	Insomnia	-0.00971192624088046	0.834412166360701	0.0786193721932272
419285	AUDI	-0.00682187859463479	0.320894062696083	0.493638318311735
418155	AD	-0.00291248180897674	0.761470023707709	0.118347188578198
418155	SCZ	-0.00295868930647702	0.781393192358331	0.107130376748412
418155	ADHD	0.00176037941963081	0.202215585264909	0.694185375284553
418155	BPD	-0.000456780982707183	0.343456744668617	0.464127950699394
418155	Migraine	-0.0027621021512314	0.706890012510429	0.150648154344148
418155	Insomnia	0.00735800237936768	0.0623572884949807	1.20511277766007
418155	AUDI	0.000295213432928709	0.284704185635597	0.545606147938818
418091	AD	-0.000730090850618925	0.207110017887469	0.683798893824922
418091	SCZ	-0.00554343066155227	0.901654574302191	0.0449598096937622
418091	ADHD	-0.00520441794005011	0.722573285942939	0.141118098652346
418091	BPD	-0.00466353850377277	0.582102946453435	0.235000202424054
418091	Migraine	-0.0047921332808647	0.609569317412145	0.214976901271398
418091	Insomnia	-0.00557710451527438	0.94790397535808	0.0232356553669338
418091	AUDI	-0.000506032121239786	0.196919956415211	0.70571026902276
418081	AD	-0.00320369864993286	0.908764811783277	0.0415484975927996
418081	SCZ	0.00274773939279604	0.160687557962759	0.794017749355566
418081	ADHD	0.00244414885401212	0.171732493781066	0.765147523507318
418081	BPD	-0.00290434458259159	0.7388149805121	0.131464307211518
418081	Migraine	-0.00131921662415801	0.427066053539745	0.369504948232007
418081	Insomnia	0.0221361200975029	0.00371665414156545	2.4298478509027
418081	AUDI	0.00393323538157841	0.124603102086583	0.904471145459232
416644	AD	-0.00393918883204947	0.216473814459274	0.6645946301357
416644	SCZ	0.00199542327206315	0.0622939292756677	1.20555427453731
416644	ADHD	-0.00861434565580121	0.970368742941328	0.0130632012044795
416644	BPD	-0.00822312497296029	0.719655473601495	0.14287536707405
416644	Migraine	-0.00634211785023275	0.388935480298774	0.410122436911371
416644	Insomnia	-0.0040321806581125	0.221107631253575	0.655396268031309
416644	AUDI	-0.00399606017535792	0.219293858691629	0.658973530537176
414208	AD	-0.0145720060921508	0.753456408437472	0.122941868926921
414208	SCZ	-0.0116762055330222	0.30838048736427	0.510913109538463
414208	ADHD	-0.0117411339901035	0.313346607186791	0.503975003335262
414208	BPD	-0.0142273996963624	0.646574785584335	0.189381235535014
414208	Migraine	-0.0138825313405391	0.570429113740466	0.243798316932201
414208	Insomnia	-0.0147785305557233	0.858495286404531	0.0662620850040802
414208	AUDI	0.00732062329275396	0.00703226133641113	2.15290499816575
413969	AD	0.0139072901670605	0.208906699201804	0.680047632878828
413969	SCZ	0.00938421961666103	0.78328788397909	0.106078591141192
413969	ADHD	0.0107437911521907	0.467952904943248	0.329797852379818
413969	BPD	0.0112509558509666	0.404380264908403	0.39321004756798
413969	Migraine	0.00938851097293292	0.781310292568143	0.107176454487165
413969	Insomnia	0.0144527274859215	0.184532159177706	0.733927936625001
413969	AUDI	0.010009901789463	0.59461484496927	0.225764252534782
413965	AD	-0.00956225012956247	0.40308829655339	0.394599811164906
413965	SCZ	-0.0108654481864283	0.599784490619631	0.222004768528804
413965	ADHD	-0.0108908023646501	0.605296059392654	0.218032153428595
413965	BPD	-0.0113556302877622	0.733341648981338	0.134693649234412
413965	Migraine	-0.0114239639686315	0.759312988820545	0.119579171009952
413965	Insomnia	-0.0077292752443221	0.254933015058223	0.593573917653019
413965	AUDI	-0.0114532184760776	0.771461521662841	0.112685730451437
413963	AD	-0.000942479697282561	0.530222950815583	0.275541477665093
413963	SCZ	0.00105213343018851	0.305684047189961	0.514727225317581
413963	ADHD	-0.00212141340265104	0.932021647060695	0.0305740006397606
413963	BPD	-0.00144060060941986	0.631134052863793	0.199878386816412
413963	Migraine	0.000135414634987563	0.387138647373514	0.412133471658949
413963	Insomnia	0.00715565153183273	0.0801177374500782	1.09627132381706
413963	AUDI	-0.00204056995010182	0.854179166111461	0.0684510254556377
413961	AD	0.0109320851850304	0.221223456996893	0.655168825359196
413961	SCZ	0.00671350870998833	0.753909897008879	0.122680555416862
413961	ADHD	0.00945788643291867	0.315585675600253	0.500882717594906
413961	BPD	0.00756331483677553	0.537901183204987	0.269297500412649
413961	Migraine	0.0130961415539531	0.13659038475849	0.864579871615724
413961	Insomnia	0.00704448904746302	0.64853268864579	0.18806812884636
413961	AUDI	0.0116938186481745	0.185938281335773	0.730631187628119
413840	AD	0.00420144360702635	0.206616576236362	0.684834839257835
413840	SCZ	-0.00061040696201542	0.914843166316481	0.0386533516617425
413840	ADHD	0.0018506057512131	0.365068999762641	0.437625044080207
413840	BPD	-0.000644971077679024	0.992550016798019	0.0032475989506787
413840	Migraine	0.000978577756947097	0.465133738265189	0.332422157992274
413840	Insomnia	-0.000642340263132368	0.975400407245512	0.010817067419415
413840	AUDI	-0.000645105045152583	0.994755485652337	0.00228365722608701
413694	AD	-0.0135361581447369	0.766752909968716	0.115344567114687
413694	SCZ	-0.0104484591416698	0.296409604410483	0.528107728240293
413694	ADHD	-0.0127551925160598	0.559134410429414	0.252483779428409
413694	BPD	-0.0136923530383517	0.846722985186327	0.0722586506876634
413694	Migraine	-0.0133060725910203	0.686802645505993	0.163168040642103
413694	Insomnia	0.00149787220199094	0.0253880184011329	1.59537119558309
413694	AUDI	-0.0100520830768567	0.269524241957079	0.569402166749204
413683	AD	-0.008810802756412	0.446994921191578	0.34969741134458
413683	SCZ	-0.0105080235866126	0.871762141247273	0.0596019953830432
413683	ADHD	-0.00969419636928515	0.589755823509461	0.229327762005678
413683	BPD	-0.00906369416592967	0.481297673653065	0.3175862374751
413683	Migraine	0.00147821906066281	0.0469857993596216	1.32803338018419
413683	Insomnia	-0.0097011161341245	0.591199805619864	0.228265717404561
413683	AUDI	-0.000404929373718055	0.0681532371631335	1.16651351108834
412755	AD	-0.00499351374696455	0.0880184372607418	1.05542634646452
412755	SCZ	-0.00951976512338626	0.231100070202989	0.636199922592002
412755	ADHD	-0.0136408300246487	0.756927384449986	0.120945782382815
412755	BPD	-0.0128602961058695	0.55476247999755	0.255892919049797
412755	Migraine	-0.0135247078482985	0.714895233217456	0.145757598715469
412755	Insomnia	-0.0117893126245179	0.40399953682677	0.393619132794576
412755	AUDI	-0.0137603374525272	0.811182074400752	0.0908816549965067
408463	AD	-0.00740586376582608	0.916073490726384	0.0380696842615467
408463	SCZ	-0.00734471398234215	0.860138214467755	0.0654317569451818
408463	ADHD	-0.00715632092855856	0.761038287361437	0.118593493595367
408463	BPD	-0.00463647327110239	0.338683858674818	0.470205500891542
408463	Migraine	-0.0070670846739942	0.727311337851416	0.138279642281547
408463	Insomnia	-0.00666746896102355	0.615689061148775	0.210638562382089
408463	AUDI	-0.00637201515759722	0.555019524180521	0.255691739229174
408450	AD	-0.0045146797196387	0.463398499181957	0.334045377102042
408450	SCZ	-0.00576429506132214	0.719186792252728	0.143158296948394
408450	ADHD	-0.0033582756482684	0.338510715530337	0.470427579203241
408450	BPD	-0.00181513474134465	0.233127330798861	0.632406808764563
408450	Migraine	0.00528771292274333	0.0525227417632661	1.27965261118923
408450	Insomnia	-0.00375339301255018	0.375091637347112	0.425862618319256
408450	AUDI	-0.00607639384897141	0.868641332211104	0.0611595096224905
407525	AD	0.0230178366633191	0.559798348874883	0.251968386819454
407525	SCZ	0.0251100999713644	0.30682104746968	0.513114851742581
407525	ADHD	0.0255209037151642	0.276793818797146	0.557843612525486
407525	BPD	0.0222388953306257	0.779687710639636	0.108079311031928
407525	Migraine	0.0237110828918509	0.448976922398031	0.347775981341368
407525	Insomnia	0.0433233586363337	0.00713148378619664	2.14682010084722
407525	AUDI	0.0358799857103504	0.0302760321371749	1.51890104244291
407450	AD	0.0175911620637673	0.974346150101329	0.0112867265175396
407450	SCZ	0.0244265307216047	0.129820243779165	0.886657579676881
407450	ADHD	0.0184013127853909	0.60196246210511	0.220430590152322
407450	BPD	0.0198141216039603	0.388001643446502	0.411166434874258
407450	Migraine	0.0175909768621758	0.975125883527492	0.0109393155913457
407450	Insomnia	0.0215571026341745	0.248830093726567	0.604097096854872
407450	AUDI	0.018718840007813	0.538500173520801	0.268814152423354
406821	AD	-0.00171337414261008	0.401337586350225	0.396490165508868
406821	SCZ	0.00485330208812806	0.0905328348314537	1.04319388046479
406821	ADHD	-0.00162527085683695	0.391845089182978	0.406885591677988
406821	BPD	-0.00276090686341379	0.547969110983778	0.261243922003568
406821	Migraine	-0.00379099945782824	0.877683868251194	0.0566618838627026
406821	Insomnia	0.00931881286623348	0.0371773066746198	1.42972207606813
406821	AUDI	0.0186711075889437	0.00631499856169456	2.19962674402364
402362	AD	0.00932294787926202	0.156743929737156	0.804809269206683
402362	SCZ	0.00779388632515132	0.22086727929753	0.655868618547245
402362	ADHD	0.00344300431442579	0.804324510777759	0.0945686965177351
402362	BPD	0.0042186697261255	0.573314259066879	0.241607256625722
402362	Migraine	0.00352361311500149	0.766793510458807	0.115321571307611
402362	Insomnia	0.0064694067819141	0.303098977444101	0.51841552879613
402362	AUDI	0.00352620396425618	0.765696906922655	0.115943107260425
401933	AD	0.000945897243798344	0.192753875616122	0.714996881023961
401933	SCZ	-0.00342292666826949	0.608029658912383	0.216075235878861
401933	ADHD	-0.00278499489265749	0.492083849591504	0.307960888468034
401933	BPD	-0.0040782966633357	0.825571876279337	0.083245110029765
401933	Migraine	-0.00220280260271211	0.415593840131324	0.3813308981139
401933	Insomnia	-0.00135253466685592	0.331877191771416	0.479022593412985
401933	AUDI	0.00944311069925852	0.0338477224667604	1.47047054864487
401124	AD	-0.0103461541265204	0.168730023282042	0.772807633560274
401124	SCZ	-0.00918561016637431	0.131751632420931	0.880243995113439
401124	ADHD	-0.0161866357776359	0.978844843802518	0.00928614253861716
401124	BPD	-0.0148122873346856	0.504581865830704	0.297068361648761
401124	Migraine	-0.0160197220274363	0.81513528911847	0.0887703048287434
401124	Insomnia	-0.011986827437906	0.243333112187352	0.613798789294506
401124	AUDI	-0.0152404432807203	0.579700416208907	0.236796387817659
397709	AD	-0.00969406919273097	0.844373031300242	0.0734656462129475
397709	SCZ	-0.00959598175657517	0.790684431743788	0.101996812200763
397709	ADHD	-0.00230202908396793	0.117348476659833	0.930522543751989
397709	BPD	-0.00972257853705805	0.86418106480837	0.0633952538073976
397709	Migraine	-0.00903597878901352	0.615171870651766	0.211003531301582
397709	Insomnia	-0.00980943574838689	0.974736299363944	0.0111128604256437
397709	AUDI	-0.00981143730518985	0.985035940990887	0.00654792311736213
395982	AD	-0.00697088883865282	0.0565971608495841	1.2472053542938
395982	SCZ	-0.013358280303216	0.212070230445295	0.673520291694366
395982	ADHD	-0.00865032339580263	0.0789214207763545	1.10280510499896
395982	BPD	-0.0181448859530542	0.923523916541284	0.0345518531339609
395982	Migraine	-0.0160994765987938	0.41311356450869	0.38393054480904
395982	Insomnia	-0.0123698477166159	0.170582803436342	0.768064752471763
395982	AUDI	-0.0171898391760625	0.573112810567079	0.241759883818621
390218	AD	0.00179374849100955	0.673977053022769	0.17135488968907
390218	SCZ	0.00164135033339885	0.721735232276878	0.141622093635363
390218	ADHD	0.00126171880893611	0.964815968192182	0.0155555173511439
390218	BPD	0.00385788904203266	0.35458571469215	0.450278764943059
390218	Migraine	0.00684293336691955	0.174618107082368	0.757910723985422
390218	Insomnia	0.00816921808090076	0.130897874156399	0.883067406540476
390218	AUDI	0.00177356705395715	0.679806529756842	0.167614668196994
390208	AD	0.0103431854206441	0.0663962194555948	1.17785664828735
390208	SCZ	0.00143616845173411	0.513651479410504	0.289331456700246
390208	ADHD	0.000314719320625212	0.809843223985663	0.0915990472298795
390208	BPD	0.00200413773389618	0.433465147697482	0.363045815768284
390208	Migraine	0.000305974658163288	0.814533609894452	0.0890909908023153
390208	Insomnia	0.00213109856076865	0.418219113787598	0.378596122587718
390208	AUDI	0.0245821823764126	0.00435221099887134	2.36129005783557
390198	AD	0.00239275162213259	0.776229797677749	0.110009689709081
390198	SCZ	0.00239822385903377	0.773815261583326	0.111362709150749
390198	ADHD	0.00242256663147	0.76340590047458	0.117244487649105
390198	BPD	0.00225391851358903	0.851434471935831	0.069848770568979
390198	Migraine	0.00214796705230491	0.988855719899026	0.00486707000314592
390198	Insomnia	0.00316589212936702	0.562452996295486	0.249913765309831
390198	AUDI	0.00263350293962739	0.6890864929683	0.161726262763914
390190	AD	-0.0181181642572463	0.773703732980294	0.111425307745177
390190	SCZ	-0.0151691188427943	0.308851807401106	0.510249852827081
390190	ADHD	-0.0181233198014477	0.775930433720593	0.110177213800544
390190	BPD	-0.0178617312111855	0.684209905738025	0.164810642550515
390190	Migraine	-0.0165757611188688	0.446031669281051	0.35063430427952
390190	Insomnia	-0.0183739947477866	0.990521854466132	0.00413593792519229
390190	AUDI	0.00962683239478235	0.00247498475311165	2.60642747214854
390135	AD	-0.000400227713743595	0.62646401651111	0.203103869409605
390135	SCZ	0.00601243992271949	0.125332248832385	0.901937167729358
390135	ADHD	0.00195170906112496	0.314879105469319	0.50185615702127
390135	BPD	-0.00104996691773507	0.877903337723178	0.0565532998165202
390135	Migraine	-0.000608696218151739	0.681502912883496	0.166532283561479
390135	Insomnia	0.00118844241735261	0.383650669701655	0.416064039356955
390135	AUDI	0.000621012950376088	0.449306189382045	0.347457598776318
390129	AD	0.0182526769109304	0.0173981232946476	1.75949759578267
390129	SCZ	0.00282995922829765	0.464386569333685	0.333120349115667
390129	ADHD	0.0027825369851231	0.470978544732808	0.326998876557692
390129	BPD	0.00271972574006718	0.479944779240696	0.318808728146592
390129	Migraine	0.00232423364255496	0.543691358623643	0.264647569576718
390129	Insomnia	0.00233342303668205	0.542042826886187	0.265966398432914
390129	AUDI	0.00321838879419334	0.415401663787027	0.381531768339972
390121	AD	-0.010215624465242	0.537158063223109	0.269897900734762
390121	SCZ	-0.000849777869565527	0.0636120277114937	1.19646076053293
390121	ADHD	-0.00969478822294678	0.458219272691161	0.33892664834741
390121	BPD	-0.00945441174894812	0.427922288621272	0.368635092405683
390121	Migraine	-0.0110692120632678	0.747809095030732	0.126209257157675
390121	Insomnia	-0.0110332171735061	0.734437167255688	0.134045353149933
390121	AUDI	-0.00853203835473582	0.335186544723452	0.474713423423753
389989	AD	-0.0162398822216074	0.558352224732992	0.253091749092774
389989	SCZ	-0.0114348425107924	0.168136161966325	0.774338870418741
389989	ADHD	-0.0165144774792438	0.614402162573915	0.211547264343301
389989	BPD	-0.0139996576670081	0.301506415096174	0.520703443022238
389989	Migraine	-0.0172924258607323	0.960076947713015	0.0176939579729948
389989	Insomnia	-0.0122341232053365	0.200326851417753	0.6982608348253
389989	AUDI	-0.0150231315062725	0.390907664432306	0.407925814377102
389984	AD	-0.0109154587703437	0.694528394049867	0.158309994523768
389984	SCZ	-0.00898663838720903	0.376651524152573	0.424060270818115
389984	ADHD	-0.00738145539711077	0.253370014253115	0.596244784144674
389984	BPD	-0.0110026100905773	0.722713212028419	0.141034005806985
389984	Migraine	-0.0108600674730757	0.67814026906425	0.168680465749619
389984	Insomnia	-0.00627342718876811	0.196775599486307	0.70602875583074
389984	AUDI	-0.0113883999658386	0.980805064438214	0.00841730031761412
387842	AD	-0.00450071669453389	0.698458840013132	0.155859181649817
387842	SCZ	-0.00413701445024306	0.603974697615095	0.218981254948926
387842	ADHD	-0.00344265371072194	0.481139543419886	0.317728948266187
387842	BPD	-0.00140154849480534	0.28039720369914	0.552226321747065
387842	Migraine	-0.00418240710387008	0.614138073078357	0.211733977987816
387842	Insomnia	-0.00493913263024326	0.934584487128814	0.0293814319681019
387842	AUDI	-0.0048639530889818	0.859544146709216	0.0657318127758373
384986	AD	-0.0130750850680121	0.980123842987593	0.00871904580949789
384986	SCZ	-0.00876195423126092	0.236357953749446	0.626429778546707
384986	ADHD	-0.0130739478177435	0.974906192063891	0.0110371712030157
384986	BPD	0.00181500933627032	0.0274109957995984	1.56207518691891
384986	Migraine	-0.0130740261724378	0.975230363532224	0.0108927855385554
384986	Insomnia	-0.0114968171438785	0.473933564045957	0.324282533411222
384986	AUDI	0.00174953780101272	0.0277555084660448	1.55665081221701
384924	AD	-0.013962563253606	0.87233263873096	0.059317877890364
384924	SCZ	-0.0129078587876912	0.544260100291798	0.264193502644624
384924	ADHD	-0.00735947433347905	0.140537050872418	0.85220916424176
384924	BPD	-0.00408329160740051	0.0717652257349729	1.14408594475171
384924	Migraine	-0.0100019583713982	0.25212673300092	0.598381103632326
384924	Insomnia	-0.0107554726513592	0.301738841357401	0.520368781633307
384924	AUDI	-0.0138446002656987	0.800216622510208	0.0967924314755431
384914	AD	-0.011258585633505	0.547496333200425	0.26161878512009
384914	SCZ	-0.0120102783825069	0.731509649707265	0.135779940506578
384914	ADHD	-0.0105254213962338	0.438550801582709	0.357980090851837
384914	BPD	-0.00317126003156054	0.0832903117880857	1.07940551217871
384914	Migraine	0.00953552215734776	0.00734304073436924	2.13412406260483
384914	Insomnia	-0.0100373215772898	0.383710378170175	0.415996454330258
384914	AUDI	-0.0122596980424301	0.847917959171683	0.07164616614266
384906	AD	-0.0130660011593249	0.56128476239854	0.2508167477252
384906	SCZ	-0.011460991872877	0.354202645725775	0.450748199160023
384906	ADHD	-0.0116876652556721	0.375697448861754	0.4251617539625
384906	BPD	-0.0128333458122094	0.520483588389752	0.283592959878975
384906	Migraine	-0.0129023749050348	0.532012045402719	0.274078534635945
384906	Insomnia	-0.0139670847515303	0.831222869144933	0.0802825166938747
384906	AUDI	-0.007957288620136	0.157481312480334	0.802770974370814
382905	AD	-0.000349409441843473	0.645165624545281	0.190328780570138
382905	SCZ	0.00513129861067485	0.155568175326678	0.808079242138294
382905	ADHD	-0.000524534559928957	0.694228246432639	0.158497719935332
382905	BPD	-0.00087825436782718	0.84458131496032	0.0733585308904978
382905	Migraine	0.00638373501800105	0.118987761067134	0.924497707299581
382905	Insomnia	0.00171845863001496	0.344987028589747	0.462197233963831
382905	AUDI	0.00445125862641049	0.180644209814184	0.743175954306584
382585	AD	-0.00403614626263638	0.669065852868682	0.174531134653726
382585	SCZ	-0.00336941432469873	0.526619400204085	0.278503145901451
382585	ADHD	-0.0024533497865189	0.402459748557184	0.395277548472863
382585	BPD	-0.00350450421490223	0.550352851761978	0.259358778799924
382585	Migraine	-0.00454580110695058	0.899373628947861	0.0460598507800085
382585	Insomnia	-0.00413474826076454	0.698117369476942	0.156071556415401
382585	AUDI	-0.00449303331220197	0.855318815345434	0.0678719742343888
382579	AD	-0.00138816207517944	0.727182759020315	0.138356426473524
382579	SCZ	-2.08925015809935e-05	0.450041760679545	0.34674718491089
382579	ADHD	-0.00172710443391866	0.918211492069771	0.0370572760317115
382579	BPD	-0.00155451858242817	0.795538088382079	0.0993390225816102
382579	Migraine	0.000790425567256281	0.360208061459721	0.443446571893232
382579	Insomnia	0.0202489646795815	0.0069050930969039	2.16083046173429
382579	AUDI	0.00984523616013411	0.0504149228048134	1.29744089346481
381422	AD	-0.000948554979353311	0.395682146370397	0.4026535451541
381422	SCZ	-0.00295985645479102	0.803387421033416	0.0950749724780632
381422	ADHD	-0.00307544724055187	0.876563542031499	0.057216596451635
381422	BPD	-0.00261549257392257	0.675886733105776	0.170126078183672
381422	Migraine	-0.00239141888154459	0.618332965847146	0.208777598877391
381422	Insomnia	0.00839344305722534	0.0511989511976371	1.29073893538636
381422	AUDI	0.0446657477969351	6.19051852354366e-05	4.20827297254978
380761	AD	0.000778103265246632	0.592485490232893	0.227322280911021
380761	SCZ	0.00677467325694536	0.132426184918032	0.878026132411163
380761	ADHD	-6.66463273732987e-05	0.924923263048516	0.0338942973334273
380761	BPD	0.000980671943972444	0.552373713077741	0.257766997249314
380761	Migraine	0.00119769080485566	0.514724684279034	0.28842500410437
380761	Insomnia	0.000454308954303984	0.671332635887685	0.173062239689184
380761	AUDI	0.0059335834569143	0.158784452790218	0.799192023306701
380055	AD	0.000984141963551011	0.628676638318655	0.201572677772612
380055	SCZ	0.000512521418345679	0.778908342471132	0.108513644639392
380055	ADHD	0.00461722990793367	0.231652776894492	0.635162489405457
380055	BPD	0.00327475427683888	0.320248075413523	0.494513471543614
380055	Migraine	0.000272912175470652	0.99316523158874	0.00297849249388802
380055	Insomnia	0.00652264383213796	0.151198208324869	0.820453355126037
380055	AUDI	0.000533382913591396	0.769752332914157	0.113648986191949
379691	AD	0.0241382100538846	0.0707055243917207	1.15054665241089
379691	SCZ	0.0157241222422669	0.504096353871389	0.297486443802204
379691	ADHD	0.0168793053088411	0.361674962203227	0.441681555250961
379691	BPD	0.0153586969156414	0.568996489600247	0.244890412958083
379691	Migraine	0.0152209484833774	0.597744316216028	0.223484544777644
379691	Insomnia	0.0143990752106238	0.94731089852699	0.0235074662386658
379691	AUDI	0.0160773412427713	0.452569173395656	0.344315031203441
379571	AD	-0.00248775575501448	0.415816997281971	0.38109776205868
379571	SCZ	-0.00132259448498884	0.306861584894627	0.51305747622285
379571	ADHD	-0.00424372096355174	0.767758833970709	0.11477517778602
379571	BPD	-0.0038786442143155	0.649406321857727	0.187483487908104
379571	Migraine	-0.00178890313214386	0.345154797385187	0.461986085875748
379571	Insomnia	-0.00425093194307347	0.770832182286618	0.113040161819221
379571	AUDI	-0.00411672450853273	0.719730201070598	0.142830273214804
379197	AD	-0.0138793276390026	0.730978014117798	0.136095685273211
379197	SCZ	-0.0138171576538966	0.709917436126519	0.148792157083284
379197	ADHD	-0.0131076040275755	0.54390400925288	0.264477739879469
379197	BPD	-0.00853744032714587	0.173367325992585	0.761032749294781
379197	Migraine	-0.00501660492569411	0.0831414824412785	1.08018223614052
379197	Insomnia	-0.00428806014255589	0.0718336502117945	1.14367206442342
379197	AUDI	-0.014242522892965	0.981118970850584	0.00827832671676335
379063	AD	-0.0118635228517032	0.899978329314787	0.0457679478632484
379063	SCZ	-0.00594943045557206	0.163512739419616	0.786448405425047
379063	ADHD	-0.011892860383546	0.936869751295478	0.0283207828854799
379063	BPD	-0.00792471742460488	0.254757826173698	0.593872465567486
379063	Migraine	-0.00817566527203706	0.270295997603795	0.568160385050277
379063	Insomnia	-0.00332824278650978	0.0943511885017988	1.02525262484169
379063	AUDI	-0.00752445600112939	0.232172755750338	0.634188743776935
378468	AD	0.0260788609230553	0.00479326126012664	2.31936889883232
378468	SCZ	0.00698885391647175	0.208889271230079	0.680083865262532
378468	ADHD	0.0064725999632621	0.235327392678463	0.628327516951969
378468	BPD	0.00235329861239986	0.824503585838745	0.083807451230386
378468	Migraine	0.0042805504847675	0.408080445307358	0.389254215563856
378468	Insomnia	0.00264414234930366	0.703401511019864	0.1527967030835
378468	AUDI	0.00424463221150329	0.41216867130913	0.384925021762638
378132	AD	-0.00340263453371614	0.337226634904997	0.472078131154516
378132	SCZ	-0.00526288620268867	0.576157004364592	0.239459154011025
378132	ADHD	-0.0057101670816555	0.683368608155286	0.165344975227141
378132	BPD	-0.00442071082664852	0.443266952290023	0.353334646262342
378132	Migraine	-0.00619666641433447	0.931037533628273	0.0310328106200857
378132	Insomnia	-0.00567148288675501	0.672238891053415	0.17247636589018
378132	AUDI	0.0103391978319156	0.0195578302038151	1.70867932862716
378126	AD	-0.0085881226459823	0.188113407570255	0.725580249498719
378126	SCZ	-0.0118674945687347	0.414463222099806	0.382514001055218
378126	ADHD	-0.01380510284105	0.846404623872501	0.072421972770105
378126	BPD	-0.0101685632457076	0.269757577832611	0.569026346590694
378126	Migraine	-0.0126540328083686	0.521608013759644	0.282655744912529
378126	Insomnia	-0.0126349871551852	0.51849244862204	0.285257564338894
378126	AUDI	0.00911404357979895	0.00600366455495639	2.22158358125242
377818	AD	-0.00613090800713545	0.878481354083428	0.0562674520453115
377818	SCZ	-0.00401901649919667	0.398240912935718	0.399854125148674
377818	ADHD	-0.000215892943570717	0.161478897232082	0.791884225125339
377818	BPD	-0.00171012158655404	0.22535536377804	0.647132100643892
377818	Migraine	-0.00300385268187586	0.306442511554394	0.513650986908838
377818	Insomnia	0.00456856932974892	0.0600698893861351	1.22134316777023
377818	AUDI	0.0109911159059936	0.0173381166366128	1.76099807979805
377697	AD	-0.000811058898234407	0.108243177402999	0.965599467811619
377697	SCZ	-0.00651943716547754	0.399005459030886	0.399021162431618
377697	ADHD	-0.00869389695614409	0.960905849732947	0.0173191627420165
377697	BPD	-0.0074190350513379	0.518012620907724	0.285659658934673
377697	Migraine	-0.00254169059719689	0.156046873045333	0.806744929547596
377697	Insomnia	-0.00574804268125773	0.326386924965135	0.486267247372923
377697	AUDI	-0.00866493154286507	0.913366635985621	0.0393548566133866
377384	AD	-0.00452046933569461	0.953471819114517	0.0206921384689711
377384	SCZ	-0.00344581408567124	0.551280269318618	0.258627550926119
377384	ADHD	-0.00437309057315538	0.820295197581183	0.0860298310189389
377384	BPD	-0.00335728325146922	0.535463632709153	0.271270019976985
377384	Migraine	-0.00015525646776271	0.23110673268256	0.636187402317114
377384	Insomnia	-0.00418947649306456	0.738257314209091	0.131792241613257
377384	AUDI	-0.004171291911228	0.731637922004992	0.1357037924101
376650	AD	-0.0014255509345511	0.403888785058234	0.393738205891525
376650	SCZ	-0.000464741042441874	0.314413094936252	0.502499374400684
376650	ADHD	-0.00308761530558455	0.69667124947354	0.156972111745655
376650	BPD	0.00568760023760595	0.0813163275892847	1.08982224321308
376650	Migraine	-0.00324052421022913	0.749578297331353	0.125182996140664
376650	Insomnia	0.00570906348327527	0.0809619220019475	1.09171919041371
376650	AUDI	-0.00150290507882378	0.412583416053829	0.384488232642698
376647	AD	0.0111383110310594	0.356117269465903	0.448406965242085
376647	SCZ	0.0085716640905884	0.998852611439955	0.000498590613540605
376647	ADHD	0.0190874985630366	0.0612600144363396	1.21282290518498
376647	BPD	0.00878733840482504	0.789206228506581	0.102809495904179
376647	Migraine	0.0086003359436948	0.92234520940202	0.0351065035896695
376647	Insomnia	0.00888945343253733	0.745541809095978	0.127527996811198
376647	AUDI	0.00858380011083182	0.949424833612368	0.0225394128538438
372459	AD	0.00851347332447272	0.0877322618437466	1.05684067386046
372459	SCZ	-4.65371439108964e-05	0.762207228616958	0.117926936784568
372459	ADHD	0.00295965888028626	0.298577889994918	0.524942355380993
372459	BPD	0.00512484194684382	0.180356216496093	0.743868883878351
372459	Migraine	0.00249446711210588	0.335565140562711	0.47422316121516
372459	Insomnia	0.00463046327825545	0.201497562479879	0.695730203160296
372459	AUDI	0.00611026274709225	0.145365022709226	0.837540079527654
371571	AD	0.00021348516071551	0.927276731832875	0.0327906378374043
371571	SCZ	0.0042955134518845	0.244874520852843	0.611056400782485
371571	ADHD	0.000188503798438378	0.991169934823653	0.00385187989492095
371571	BPD	0.00555431552435592	0.183645274302162	0.736020242766007
371571	Migraine	0.00100389998812134	0.604582029099089	0.218544766154388
371571	Insomnia	0.00478463898833215	0.218572039957116	0.660405394394428
371571	AUDI	0.00547853831511114	0.186778861664531	0.728672275760692
371546	AD	-0.00363819008155342	0.373091484079205	0.428184663742923
371546	SCZ	-0.00296684810165981	0.31414881835101	0.50286456951354
371546	ADHD	-0.00568406876601757	0.724323556224232	0.140067390580255
371546	BPD	-0.0059247622273102	0.830583333992759	0.0806167874418836
371546	Migraine	-0.00261981534857059	0.288451388798196	0.539927365716271
371546	Insomnia	-0.00605455158081791	0.953542450673201	0.0206599678694272
371546	AUDI	-0.00402901600450045	0.414643937312738	0.38232468024156
370761	AD	0.00699310090918959	0.0852537554749314	1.06928648100272
370761	SCZ	-0.00100442359916708	0.567615999709778	0.24594537134047
370761	ADHD	0.0061814641058533	0.100764985371102	0.996690353821811
370761	BPD	0.00345670071523252	0.180443021137835	0.743659910168282
370761	Migraine	0.000755822123177596	0.341482514254157	0.466631529632095
370761	Insomnia	0.00140915324331148	0.289980913291173	0.537630586670413
370761	AUDI	0.00709871564672604	0.0834329551207672	1.07866237382102
369526	AD	-0.00511601221179525	0.538923329935001	0.268473015433993
369526	SCZ	-0.00626866650256108	0.974340119190297	0.0112894146787108
369526	ADHD	-0.00593623766708129	0.740628219965267	0.130399744161134
369526	BPD	-0.00406259493533345	0.395486631584932	0.402868192133487
369526	Migraine	-0.0052754015679155	0.568350623516007	0.245383659220988
369526	Insomnia	-0.00593630431600922	0.740653053720706	0.130385182223243
369526	AUDI	0.00145201837880848	0.111615015684834	0.952277375377007
366259	AD	0.0095554004696945	0.331176267762303	0.479940792506604
366259	SCZ	0.0104527274059386	0.265077470939287	0.576627181593659
366259	ADHD	0.00719942288920283	0.685668840923748	0.163885585874201
366259	BPD	0.00906838515839392	0.376284863981627	0.424483250777835
366259	Migraine	0.00819376251181259	0.482597081178589	0.316415309099148
366259	Insomnia	0.0263880903439809	0.0103410177792123	1.98543671519343
366259	AUDI	0.00782501483023912	0.542526624946456	0.265578943592634
357040	AD	-0.00124945159885392	0.544148715194152	0.264282391916292
357040	SCZ	-0.00235640037125084	0.944047490777226	0.0250061577530891
357040	ADHD	-0.000270201303128381	0.406387424710047	0.39105973936472
357040	BPD	5.41306743204739e-05	0.372329171014547	0.429072936614398
357040	Migraine	-0.000636547259921683	0.450634994547278	0.346175085695504
357040	Insomnia	0.00534336375639621	0.111128478206953	0.954174632838855
357040	AUDI	0.0015460208614495	0.25672064636221	0.59053920245981
357004	AD	-0.00622914581352352	0.211719733159246	0.67423866204304
357004	SCZ	-0.0105453054209348	0.695158508622172	0.157916157178181
357004	ADHD	-0.00905941299497814	0.424822564453051	0.371792423759946
357004	BPD	-0.0106334941743744	0.723789052301567	0.140387990115601
357004	Migraine	0.00204239853114929	0.0387640375399628	1.41157099452105
357004	Insomnia	-0.00587300103395627	0.19546775011443	0.708924885852207
357004	AUDI	-0.00858115823297534	0.373294246311277	0.42794870392454
356996	AD	0.0147005144078911	0.986271350846403	0.00600358205435117
356996	SCZ	0.0235029125361811	0.0859721850184257	1.06564203534868
356996	ADHD	0.0191780955442874	0.221205776459199	0.655203536266076
356996	BPD	0.0207689086526415	0.15424436752157	0.81179068595899
356996	Migraine	0.0160226651333817	0.506447850507263	0.295465267782371
356996	Insomnia	0.0147010240202968	0.982777526111609	0.00754478340615304
356996	AUDI	0.0421200163733263	0.0023272864975164	2.63315015017627
356992	AD	-0.00959571228059186	0.341911921911691	0.466085755798338
356992	SCZ	-0.00579408428597783	0.143263369226828	0.84386483944423
356992	ADHD	-0.0123702000931296	0.966827249217704	0.014651117865013
356992	BPD	-0.0122917319819684	0.869021824221832	0.0609693167387931
356992	Migraine	-0.0114349315774265	0.580546620328565	0.236162898856569
356992	Insomnia	-0.00940735914638413	0.326045385316531	0.486721942200117
356992	AUDI	-0.0116639085104429	0.630789559672813	0.200115503380562
356983	AD	-0.00372058036189049	0.882756809912528	0.0541589234436808
356983	SCZ	0.00566778857166506	0.077867262540787	1.10864509285654
356983	ADHD	-0.00314721532083873	0.647194841736312	0.188964952790072
356983	BPD	-0.00190824386043253	0.43274999341322	0.363762930062857
356983	Migraine	-0.00354698457533464	0.779246376978442	0.108325208251544
356983	Insomnia	0.0167869143172552	0.00910033549495819	2.04094259658844
356983	AUDI	0.00488639725968787	0.0913276793477821	1.03939757771021
356941	AD	-0.00474906449742929	0.474070700945999	0.32415688461075
356941	SCZ	0.0281152066128084	0.000719930222414245	3.14270959452565
356941	ADHD	-0.00405776918230871	0.390120210400626	0.408801550231379
356941	BPD	-0.00319400694347238	0.312213540510175	0.505548265779267
356941	Migraine	-0.00304807864588819	0.301154021057976	0.5212113336834
356941	Insomnia	-0.00631669659619938	0.985339959510709	0.0064139044597352
356941	AUDI	-0.000734949485720726	0.176422240259827	0.753446667428207
356925	AD	0.00158800450191054	0.882088065097354	0.0544880540103892
356925	SCZ	0.00175104151917249	0.783285611908247	0.106079850894191
356925	ADHD	0.00825421119578273	0.135995836670138	0.866474386768469
356925	BPD	0.00695160029910669	0.180743044213261	0.742938407272299
356925	Migraine	0.00406868864529963	0.359620694091784	0.44415532508319
356925	Insomnia	0.00774286725758266	0.151870737186684	0.818525898965646
356925	AUDI	0.0129808646315278	0.0514959902316078	1.28822658626139
356565	AD	0.0101676901499533	0.0410590138089796	1.38659148610186
356565	SCZ	-0.00236903370879671	0.843297767445433	0.0740190494267361
356565	ADHD	-0.00121713617875518	0.518539217987993	0.285218391615007
356565	BPD	0.000730817056332156	0.304004243202585	0.517120354593195
356565	Migraine	0.0045938928657907	0.126986780447357	0.896241487528996
356565	Insomnia	-0.00153297083251847	0.575730191074144	0.239780995708826
356565	AUDI	-0.00237549483765553	0.847549064877845	0.0718351509550744
356405	AD	-0.0165266418843917	0.782321336482755	0.10661482494973
356405	SCZ	-0.014060419573289	0.349770056241365	0.456217373147164
356405	ADHD	-0.0167472575690979	0.943332272509734	0.0253353075806314
356405	BPD	-0.0133215908220219	0.291274965109629	0.535696841091428
356405	Migraine	-0.00883328177615939	0.108771452403277	0.963485072381884
356405	Insomnia	-0.00711735059042429	0.0768068885394695	1.11459982787838
356405	AUDI	-0.0165736369779048	0.804683593115692	0.0943748535157949
356402	AD	0.0120172733461479	0.74746457614619	0.126409384607252
356402	SCZ	0.0137186980789541	0.413093868197579	0.383951251471538
356402	ADHD	0.011892833124922	0.802895989896459	0.095340711184225
356402	BPD	0.0146469751991143	0.322395027160935	0.491611665667262
356402	Migraine	0.0161991241954367	0.221122003864984	0.65536803859876
356402	Insomnia	0.0154547038176731	0.263820126976692	0.578692074970558
356402	AUDI	0.0128941041752623	0.529502505715532	0.27613198038019
354066	AD	-0.00870492233845299	0.412513709159011	0.384561613869992
354066	SCZ	-0.00691729998882651	0.262746464798614	0.58046311860622
354066	ADHD	-0.00955993985953452	0.530615622106154	0.275219967895674
354066	BPD	-0.0104357722379009	0.742031525254818	0.12957764330134
354066	Migraine	-0.0107419936537458	0.925222154334247	0.0337539766472894
354066	Insomnia	-0.00057372801802158	0.0680132898398328	1.16740621758537
354066	AUDI	-0.010413660984735	0.733925494067959	0.134348026129594
352123	AD	-0.014250872705124	0.853083071374647	0.0690086761208887
352123	SCZ	-0.0115267148725424	0.338054760935728	0.471012943373609
352123	ADHD	-0.0138870938987832	0.696501056718237	0.15707822033614
352123	BPD	-0.0143561996926826	0.989240467944099	0.00469812578695222
352123	Migraine	-0.0129707100588716	0.502724140972677	0.29867025931243
352123	Insomnia	-0.0122649442715321	0.410229146437671	0.386973486611822
352123	AUDI	-0.00853832457749348	0.169232092753592	0.771517274960383
351222	AD	0.019657216902672	0.171439485724203	0.765889144739651
351222	SCZ	0.030673174632017	0.0181405537201402	1.74134946071963
351222	ADHD	0.0142463953449041	0.803056175930636	0.0952540735963413
351222	BPD	0.014831241791172	0.612082157130858	0.213190280478848
351222	Migraine	0.0173113651302048	0.29754078013323	0.52645350263091
351222	Insomnia	0.0143544765882754	0.753979763739761	0.122640310117087
351222	AUDI	0.0208520637837107	0.131820470253602	0.880017143399987
348906	AD	-0.00213968278513765	0.545377506248033	0.263302778227557
348906	SCZ	-0.000647192792458062	0.355067080099263	0.449689591269157
348906	ADHD	7.685106699995e-05	0.295797229498075	0.529005898017736
348906	BPD	-0.00267765154233635	0.663445413067996	0.178194804191558
348906	Migraine	-0.00248092967679714	0.614396481561344	0.211551280025484
348906	Insomnia	0.0212690291027223	0.00435367847354221	2.36114364748659
348906	AUDI	0.00608173050003713	0.0796634938630971	1.09874065032201
347328	AD	-0.010770212491475	0.317288358204796	0.498545862536118
347328	SCZ	-0.0129348229752331	0.585551759564004	0.232434709644567
347328	ADHD	-0.0135776900274838	0.765547483356626	0.116027866859625
347328	BPD	-0.0130860032775408	0.618260577762177	0.208828444599587
347328	Migraine	-0.00969492222963853	0.24532230235398	0.61026296810432
347328	Insomnia	-0.00863454345806458	0.192953784950859	0.714546697957316
347328	AUDI	-0.0135190281133297	0.742503460443167	0.129301517973214
346884	AD	-0.00933716806052942	0.810925173838688	0.0910192174142272
346884	SCZ	-0.00685848970920033	0.352360206488604	0.453013144182374
346884	ADHD	-0.0074230410970626	0.409311891490133	0.387945637877266
346884	BPD	-0.00578549384234828	0.270303814183907	0.568147826046237
346884	Migraine	-0.00827691187587543	0.525808035632623	0.27917278109721
346884	Insomnia	-0.00291140812491975	0.142082675109844	0.847458874661571
346884	AUDI	-0.00375064473441533	0.170279351079562	0.76883801355188
346248	AD	0.00847818319273508	0.527892030758836	0.277454894209662
346248	SCZ	0.0110887883706421	0.260799774151478	0.583692789032178
346248	ADHD	0.00961964166908802	0.378108869330149	0.4223831352374
346248	BPD	0.0073055016868736	0.919723864059172	0.0363425447375602
346248	Migraine	0.00757802464798796	0.751407587075509	0.124124424113741
346248	Insomnia	0.0105686366448916	0.296080287518355	0.528590506177014
346248	AUDI	0.0136268689783342	0.146463599123578	0.834270297931625
346241	AD	-0.0148000715749161	0.684589696299928	0.164569641677486
346241	SCZ	-0.0147295584970975	0.664727540530478	0.177356327465309
346241	ADHD	-0.0150390665732414	0.767187273223637	0.115098610235974
346241	BPD	-0.0150691865474011	0.780161625827253	0.107815415343551
346241	Migraine	-0.0140656587330392	0.525632604077972	0.279317704079956
346241	Insomnia	-0.0138981857414116	0.498989987980165	0.301908168221477
346241	AUDI	-0.0094663219469795	0.16851045189842	0.773373156744964
345473	AD	-0.00531538255678177	0.113458755345411	0.94516198500175
345473	SCZ	-0.00767654193432632	0.187807480487295	0.72628711350945
345473	ADHD	-0.0125522924153028	0.699414620750193	0.155265293323941
345473	BPD	-0.00726747428338048	0.171690990773559	0.765252493190762
345473	Migraine	-0.0127687516294026	0.77884337825863	0.108549868125653
345473	Insomnia	-0.00264685322651115	0.0660517257749197	1.18011583081655
345473	AUDI	-0.0114378534332464	0.474777169392498	0.32351017313204
345452	AD	0.00889861321267216	0.37275165351065	0.428580421358647
345452	SCZ	0.0112405484264979	0.209971307793437	0.677840046781904
345452	ADHD	0.0065012088018257	0.977282947866163	0.00997967895633819
345452	BPD	0.00657312308883851	0.875392592588472	0.0577971326275912
345452	Migraine	0.00683319552414541	0.73946138090673	0.131084502528568
345452	Insomnia	0.015063706108209	0.091699968474201	1.03763081363732
345452	AUDI	0.0133009574966199	0.133021896115919	0.876076865952992
345420	AD	0.00484160444583381	0.153231462306607	0.814652053872617
345420	SCZ	-0.00127903781987726	0.87299365690885	0.0589889118264953
345420	ADHD	-0.00125680486345492	0.856177823080606	0.0674360255538626
345420	BPD	0.00498727460677029	0.148472705797391	0.828353376724328
345420	Migraine	0.00108908873854452	0.370075340984273	0.43170985203335
345420	Insomnia	0.00914870874531459	0.0626941098651318	1.20277325938032
345420	AUDI	-0.000957025438057757	0.717173173535613	0.144375963955573
344959	AD	-0.00406817865843623	0.481563618140311	0.317346331213991
344959	SCZ	-0.00551484437240002	0.881143840741336	0.0549531901791911
344959	ADHD	-0.00476660280664531	0.605421198424433	0.21794237657803
344959	BPD	-0.00431005221760095	0.518841238482787	0.284965512669393
344959	Migraine	0.00199730697809597	0.11487923895502	0.939758450179858
344959	Insomnia	-0.0055660579477399	0.940214422924905	0.0267730910028443
344959	AUDI	-0.00451426302359392	0.554448751311711	0.256138590274289
344945	AD	0.00026522437892551	0.511384959557858	0.291252049241015
344945	SCZ	9.65821159283342e-05	0.539847173346715	0.26772916826221
344945	ADHD	-0.000988164760476362	0.888541502046146	0.0513222823339901
344945	BPD	-0.000848967792817845	0.79826735085062	0.0978516330180358
344945	Migraine	-0.000791440227476459	0.771672978674344	0.112566706978356
344945	Insomnia	0.00122120282124816	0.387903055863711	0.411276799055474
344945	AUDI	0.00218871997209413	0.302332365796095	0.519515357505507
342924	AD	0.00577998885812581	0.0487930317061914	1.3116421965964
342924	SCZ	-0.00495580052530231	0.551714354677452	0.258285716284955
342924	ADHD	-0.00603843963300266	0.981258787617551	0.00821644092519047
342924	BPD	0.00218228554434097	0.10060765539736	0.997368971861243
342924	Migraine	-0.00330464164878608	0.34427948326126	0.463088857550665
342924	Insomnia	-0.00248973129592067	0.281184531732197	0.551008574008275
342924	AUDI	-0.0054630247566998	0.664172153031435	0.177719337166288
334150	AD	-0.0068687511937906	0.0722646772791116	1.1410739324612
334150	SCZ	-0.0164649245852355	0.734749021238333	0.133860983780119
334150	ADHD	-0.0167946039517615	0.927551938744055	0.0326617624909315
334150	BPD	-0.010033015115452	0.138005210030251	0.860104517622843
334150	Migraine	-0.0154400517978781	0.504154393466814	0.297436443787586
334150	Insomnia	-0.0168119798989903	0.958915615114248	0.0182196092033761
334150	AUDI	-0.0138868335715616	0.329963785843566	0.481533722156482
237287	AD	0.0348230524598176	0.566315239549138	0.24694175134708
237287	SCZ	0.0343960288152135	0.668314117286619	0.175019364860263
237287	ADHD	0.0351319196202879	0.510019306653751	0.292413383481506
237287	BPD	0.0340601749325644	0.792296981164347	0.101111998833181
237287	Migraine	0.0362406684965679	0.367608981887777	0.434613885924
237287	Insomnia	0.0353809532075117	0.471343418135889	0.326662553051046
237287	AUDI	0.0338998733236894	0.903072044987243	0.0442776013007758
228840	AD	0.00829141599465011	0.0549556618166349	1.25998755767082
228840	SCZ	-0.00230201831057153	0.660437318005141	0.180168394909832
228840	ADHD	-0.00270140929994001	0.803175874696265	0.0951893450741096
228840	BPD	0.00387071842471909	0.136026820486152	0.866375453094915
228840	Migraine	-0.00288339260603898	0.960082671817042	0.0176913686603484
228840	Insomnia	0.00339948396253531	0.150519962210334	0.822405899386491
228840	AUDI	0.00177829315737643	0.215658486160444	0.666233447695909
228052	AD	0.0111034854917513	0.896465776212861	0.0474662855614884
228052	SCZ	0.0116204006653704	0.664007950838709	0.177826720353813
228052	ADHD	0.0165445910709627	0.176198458904274	0.753997894404656
228052	BPD	0.0127893388184115	0.447320354593767	0.349381339505347
228052	Migraine	0.0120557464160271	0.563654521505337	0.248987004839318
228052	Insomnia	0.0251354313744726	0.0299600332182562	1.52345770944729
228052	AUDI	0.0115697623388618	0.678462621389023	0.168474073975729
224117	AD	0.00399229970445159	0.128621083268765	0.890687837035431
224117	SCZ	-0.00297474484350757	0.88974995937054	0.0507320231556994
224117	ADHD	-0.00251331242098818	0.679772882296092	0.167636164413261
224117	BPD	0.000220039845615805	0.301564837293328	0.520619298942004
224117	Migraine	-0.00303235681417102	0.985142380319741	0.00650099740234041
224117	Insomnia	-0.00155039109696564	0.485689987617579	0.313640849311101
224117	AUDI	-0.00292637595979595	0.851473913335211	0.0698286530074465
217920	AD	-0.00249368203839362	0.142955328678342	0.844799651621363
217920	SCZ	0.0021922193000018	0.0549056122785186	1.26038326106873
217920	ADHD	-0.00905503119463846	0.957686419325232	0.0187766711410635
217920	BPD	-0.00174397759300327	0.121987669850035	0.913684064298293
217920	Migraine	-0.00874301962900836	0.746603924569386	0.126909731508096
217920	Insomnia	0.00229297785062454	0.0538248173547057	1.26901743520588
217920	AUDI	0.000377200461718963	0.0788742596094339	1.10306470443937
217691	AD	0.0147455945537881	0.452630689375403	0.344256003243556
217691	SCZ	0.0175696683184705	0.21959708053964	0.6583734379649
217691	ADHD	0.0137391243667482	0.63252446678483	0.198922670809647
217691	BPD	0.013191703232973	0.829504008147463	0.0811815111319407
217691	Migraine	0.0175610966967253	0.220036040952744	0.657506177791737
217691	Insomnia	0.030705000931127	0.0148956242431641	1.82694129173187
217691	AUDI	0.0131460328451642	0.859867447387636	0.0655684921343224
215929	AD	0.00392026697758618	0.890605253273768	0.0503147474923763
215929	SCZ	0.00398159378783025	0.84316642548453	0.0740866952021007
215929	ADHD	0.003883548090867	0.934243627272672	0.0295398559078165
215929	BPD	0.00607654172077254	0.392619885274667	0.406027708183906
215929	Migraine	0.00424868383356769	0.72130649014099	0.141880160115857
215929	Insomnia	0.00559527903347568	0.449548650521664	0.347223301684302
215929	AUDI	0.00831448478693719	0.225139587153312	0.647548134627916
213980	AD	-0.00395570411666668	0.632754215512399	0.198764952818978
213980	SCZ	-0.00380591481098169	0.598436839558835	0.22298167930694
213980	ADHD	-0.000354567486162471	0.235259507169261	0.62845281709212
213980	BPD	-0.00451734593632458	0.83269861741902	0.0795121564270737
213980	Migraine	-0.00295132721344515	0.455412000912625	0.341595529141477
213980	Insomnia	-0.00224687324909878	0.374717467209926	0.426296062080805
213980	AUDI	-0.00441900258148853	0.781702212153243	0.106958659023326
210803	AD	-0.0139443297601971	0.632821678042173	0.198718651993254
210803	SCZ	-0.0113780955391003	0.303050237173513	0.518485371765809
210803	ADHD	-0.0137824761478591	0.596245584092247	0.224574824407128
210803	BPD	-0.0121620393860691	0.369248115380738	0.4326817126222
210803	Migraine	-0.0140304196656729	0.654427763666526	0.184138284288753
210803	Insomnia	-0.0146368436569686	0.949773944668585	0.022379748674688
210803	AUDI	-0.0107528136088479	0.260917750745529	0.583496373990634
210714	AD	0.00309180874440285	0.0385825954574593	1.41360856064915
210714	SCZ	-0.00979392784438926	0.806093337253596	0.0936146684836362
210714	ADHD	-0.00992076195639435	0.890376077856276	0.0504265169062543
210714	BPD	-0.00997881531555689	0.991481757296899	0.0037152721577989
210714	Migraine	-0.00896606392609356	0.565846715561847	0.247301200616713
210714	Insomnia	0.000797752268490215	0.0604832957453783	1.2183645520797
210714	AUDI	0.013826077625141	0.00512300614415555	2.29047512326259
210556	AD	0.00593867232660716	0.246514745301779	0.608157098246098
210556	SCZ	0.00202152577468639	0.821298593163201	0.0854989210932779
210556	ADHD	0.00468070705973844	0.335513485108675	0.474290019785331
210556	BPD	0.00253413082840748	0.639196191300136	0.194365821463562
210556	Migraine	0.00336127661334018	0.482895974190302	0.316146415213083
210556	Insomnia	0.0101989808828786	0.0970205738659537	1.01313616089858
210556	AUDI	0.00414946862006782	0.385776297793308	0.413664459050335
210313	AD	-0.0108335498380483	0.791917424395651	0.101320101237488
210313	SCZ	-0.00638631075604867	0.217914258764182	0.661714351672046
210313	ADHD	-0.0110370013398178	0.952885624055753	0.0209592250935452
210313	BPD	-0.0110330414107052	0.944894549135418	0.0246166563415072
210313	Migraine	-0.0107760394066423	0.766359770157845	0.115567301498707
210313	Insomnia	-0.00961613713975074	0.495076399577617	0.30532777610743
210313	AUDI	-0.00652128860794177	0.224715998507384	0.648366007170822
210272	AD	-0.00400204162815743	0.0805038183601202	1.09418352021098
210272	SCZ	-0.0118359675918533	0.478861125401713	0.319790418143855
210272	ADHD	-0.0130683846697286	0.7499352074761	0.124976256943146
210272	BPD	-0.0107646942624071	0.356711523391569	0.447682860763872
210272	Migraine	-0.0104161952319126	0.326502549915895	0.486113422627565
210272	Insomnia	-0.0133393415934941	0.906701047940212	0.0425358823241234
210272	AUDI	-0.0117661661363904	0.469090226030359	0.328743615923665
210231	AD	0.0289681684918938	0.92460505396958	0.0340437370010069
210231	SCZ	0.0300265464033153	0.544534138080147	0.26397488814864
210231	ADHD	0.0290826881566382	0.82711483402122	0.0824341901819516
210231	BPD	0.0289776742504796	0.912151912257562	0.0399328270651273
210231	Migraine	0.0297413662128667	0.602907485112702	0.219749324323462
210231	Insomnia	0.0306477218756774	0.447238365148633	0.349460948731459
210231	AUDI	0.0296751810338566	0.618327393701385	0.208781512566607
209687	AD	-0.00195271674350583	0.459602230851495	0.337617871967776
209687	SCZ	-0.00166321502099942	0.423062257780694	0.373595717208779
209687	ADHD	0.00414177157349138	0.110216989717272	0.95775145474251
209687	BPD	-0.00195346458797907	0.459702876766649	0.337522778477291
209687	Migraine	-0.00325715184529329	0.729611191313715	0.136908513099986
209687	Insomnia	-0.000681430894719837	0.326198179944304	0.486518466478915
209687	AUDI	-0.00360989486852548	0.949638944219285	0.0224414834882477
209671	AD	-0.00668669649460996	0.688470428698979	0.162114708898215
209671	SCZ	0.00181127335064168	0.0861136327696278	1.06492808933676
209671	ADHD	-0.00631614780505374	0.595598707517583	0.225046253362089
209671	BPD	-0.00642882656670496	0.620685909463667	0.207128113663477
209671	Migraine	-0.00676079975836275	0.711719188153255	0.147691325311558
209671	Insomnia	-0.001147306450068	0.160093350196089	0.795626707013383
209671	AUDI	-0.00573495630077225	0.492314653953603	0.307757237076175
209171	AD	0.0115042101012034	0.850931960711424	0.0701051640856834
209171	SCZ	0.0135950952566214	0.392590364978737	0.406060363136203
209171	ADHD	0.0114182876254525	0.934449866101618	0.0294439938672555
209171	BPD	0.0114381064331031	0.90801397496915	0.0419074673321292
209171	Migraine	0.0114210842585424	0.930102994053835	0.0314689576045541
209171	Insomnia	0.0124677438979204	0.550916076181991	0.258914554373347
209171	AUDI	0.0135632569459131	0.396045196301032	0.402255249973212
209167	AD	0.0024070400856917	0.508345979014859	0.293840607335749
209167	SCZ	0.0013662873637218	0.757993086145819	0.120334755664006
209167	ADHD	0.00160677692436817	0.676533039657997	0.169710989028267
209167	BPD	0.00115765670416523	0.871134838901734	0.0599146173704807
209167	Migraine	0.00609487475826276	0.198401874586461	0.702454228760925
209167	Insomnia	0.00536510709577531	0.234560875061809	0.62974442684027
209167	AUDI	0.00543373174770256	0.2308438510679	0.636681689156359
208646	AD	0.0235682318659448	0.121994986310527	0.913658017377831
208646	SCZ	0.0171480945063105	0.6251725576746	0.204000093851928
208646	ADHD	0.0210236249121998	0.215131875993956	0.667295235625405
208646	BPD	0.01683020017569	0.715924713476255	0.145132645626424
208646	Migraine	0.018489771097749	0.40704955508611	0.390352715614195
208646	Insomnia	0.0283011810932836	0.0458336263540538	1.33881578003974
208646	AUDI	0.0203758643279959	0.250724252863717	0.600803654173269
203820	AD	0.00472304890693209	0.117587892780099	0.929637392286072
203820	SCZ	0.00244600584290788	0.192489953155222	0.715591933184647
203820	ADHD	-0.00255987940411528	0.816059276528887	0.0882782940225992
203820	BPD	-0.00140968897207738	0.511400682102941	0.29123869705011
203820	Migraine	-0.00228609244015243	0.704500687708514	0.152118578611592
203820	Insomnia	0.00425329002143171	0.129862578709351	0.886515977498052
203820	AUDI	0.00487980556308509	0.113781140080176	0.943929718941875
188569	AD	0.0309732177446057	0.0904154753517029	1.04375723009264
188569	SCZ	0.0225187064057708	0.908166085805189	0.041834720253455
188569	ADHD	0.025189141217112	0.339588877765051	0.469046542233636
188569	BPD	0.0302867353703205	0.104576515334573	0.980565833688041
188569	Migraine	0.0227496893177485	0.762983902649927	0.117484624645456
188569	Insomnia	0.0230449984892835	0.662730436965063	0.178663083275773
188569	AUDI	0.0307806029970057	0.0941661525838453	1.02610517350872
172624	AD	-0.013468808668001	0.830540381017892	0.0806392472259462
172624	SCZ	-0.0108092760734109	0.340385258516348	0.468029256706239
172624	ADHD	-0.0129824942875019	0.651935328868434	0.18579548357574
172624	BPD	-0.0101605798273496	0.289947354313744	0.537680849709985
172624	Migraine	-0.0119217160315956	0.459279788210978	0.337922666407866
172624	Insomnia	-0.0131136453085894	0.688291993470595	0.162227282330277
172624	AUDI	-0.0096418793553612	0.256308199702786	0.591237499829371
171968	AD	-0.0123829330065826	0.447752974108525	0.348961520756136
171968	SCZ	-0.0137584890493292	0.718128501152732	0.143797836609791
171968	ADHD	-0.0130638398554224	0.551035324605808	0.258820559424741
171968	BPD	-0.0122135050671581	0.426873465976147	0.369700839663801
171968	Migraine	-0.0130492669327988	0.548400066401167	0.260902501297444
171968	Insomnia	-0.0137852825026739	0.727293918568448	0.138290043864297
171968	AUDI	-0.0141587167283088	0.980008278302808	0.0087702557299088
171564	AD	-0.00640288130279298	0.616746015886328	0.209893647325331
171564	SCZ	-0.00592781575788282	0.524226302078888	0.280481192925552
171564	ADHD	-0.00700561968888369	0.816600989619253	0.0879900981015834
171564	BPD	-0.00563293178266622	0.47867373832327	0.319960398743559
171564	Migraine	-0.00207241658719814	0.196657178644102	0.706290195765202
171564	Insomnia	-0.00692638981013283	0.77779485673998	0.109134933002433
171564	AUDI	-0.00220426804226181	0.202561855497251	0.69344233344134
171305	AD	-0.00828234246063042	0.934277446014046	0.0295241351402263
171305	SCZ	-0.00693642941934369	0.504434510914277	0.297195208802117
171305	ADHD	0.00337345058263816	0.0504509848316306	1.29713035167151
171305	BPD	-0.00640017734973064	0.430829350689716	0.365694717610876
171305	Migraine	-0.0081542312210594	0.825620144672195	0.083219719043849
171305	Insomnia	0.00554774002006286	0.0330369292337276	1.48100032693352
171305	AUDI	-0.00798811138340838	0.748642329301885	0.125725620899783
170278	AD	-0.00334855904601961	0.540049352654724	0.267566550165504
170278	SCZ	-0.00306590050922084	0.493906434313748	0.306355316076245
170278	ADHD	-0.00194481559963733	0.360726733910871	0.442821670379918
170278	BPD	-0.00377033030443363	0.626099279591151	0.203356795927018
170278	Migraine	-0.00369607434804897	0.608961435002073	0.21541020998801
170278	Insomnia	-0.00446348747850389	0.917925122563582	0.0371927438355128
170278	AUDI	-0.00445267894172052	0.905299739477772	0.0432076046083875
170069	AD	0.040365823941632	0.0974817862261266	1.01107652153652
170069	SCZ	0.0343569284281141	0.404224825407058	0.393377017871145
170069	ADHD	0.0375888312280959	0.180072876792688	0.744551697210196
170069	BPD	0.0414644180924454	0.0772157603375608	1.11229404773334
170069	Migraine	0.0327838367944232	0.688228078632092	0.162267612816197
170069	Insomnia	0.0432965141752265	0.052774870747542	1.27757282166214
170069	AUDI	0.0361033469456186	0.255979486643832	0.591794836228549
168885	AD	-0.00666175470566222	0.766277509276744	0.115613921070412
168885	SCZ	-0.00693134766763825	0.984192238334828	0.00692006427820959
168885	ADHD	0.00793128394110709	0.0270861042633217	1.56725345412547
168885	BPD	-0.000312118995506427	0.141003393386601	0.85077043549113
168885	Migraine	-0.00650469494054584	0.70866616737795	0.149558300513209
168885	Insomnia	-0.00692802893048938	0.969361350129301	0.0135143002313698
168885	AUDI	-0.00665023088506711	0.761503305036456	0.118328207421858
163872	AD	-0.00870516240319841	0.754426675679319	0.122382963834476
163872	SCZ	-0.00868254973065552	0.745661334140676	0.127458376427539
163872	ADHD	-0.00841900415992058	0.662040989073366	0.179115121168606
163872	BPD	-0.00858194388587674	0.710298288554184	0.148559231748288
163872	Migraine	-0.00102963406154877	0.106388548807233	0.973105115062273
163872	Insomnia	-0.00771873698858205	0.517311212681154	0.286248108189066
163872	AUDI	-0.00802902175060516	0.572740725613139	0.24204193460936
161846	AD	-0.00447014995767359	0.443760790213407	0.352851073771964
161846	SCZ	0.0206983376907656	0.00281677259706008	2.55024821294621
161846	ADHD	-0.00621002159709949	0.89319731614733	0.0490525905537522
161846	BPD	0.00455399632117259	0.0595051603743906	1.2254453699867
161846	Migraine	-0.00554290849671801	0.627188793110438	0.202601710422119
161846	Insomnia	-0.00553404176324368	0.625082157318011	0.204062897656027
161846	AUDI	-0.00621604147138966	0.899154660099283	0.0461656005351782
161843	AD	-0.00503175048430049	0.175009088706711	0.756939396612695
161843	SCZ	0.00133597491872528	0.0475037084256301	1.32327248540836
161843	ADHD	-0.00889403944287737	0.446504018482131	0.350174628160067
161843	BPD	-0.0099735929035778	0.632868046470359	0.198686831315382
161843	Migraine	-0.0100850897804532	0.661316418370542	0.179590695019873
161843	Insomnia	-0.00601311302149465	0.217786613919406	0.661968817324016
161843	AUDI	-0.0105251274048954	0.825075996260345	0.0835060475270905
161365	AD	-0.0115944236303316	0.50940184947722	0.29293948258345
161365	SCZ	-0.00876825991863472	0.244521580817216	0.61168280518565
161365	ADHD	-0.0127610981145097	0.81186562742107	0.090515845264567
161365	BPD	-0.00725256034642796	0.173982701233492	0.759493930638752
161365	Migraine	-0.0123731976607009	0.669235696078483	0.174420902442967
161365	Insomnia	-0.00914034677914133	0.26678762714961	0.573834315629741
161365	AUDI	-0.00590658960624757	0.130415641765563	0.884670317154111
145951	AD	0.0110844162872503	0.610179491707886	0.214542393199305
145951	SCZ	0.0160840585555284	0.165315209850816	0.781687187260989
145951	ADHD	0.0104110398826895	0.848885109107435	0.0711510846171617
145951	BPD	0.0103313337238804	0.920949939005271	0.0357639765400275
145951	Migraine	0.0130100033240796	0.342732468621372	0.465044750909637
145951	Insomnia	0.0178141047835343	0.113626675357688	0.944519700309162
145951	AUDI	0.0123186660030227	0.412993764639526	0.384056505251805
137363	AD	-0.00977015512442359	0.724600195493612	0.139901553130925
137363	SCZ	-0.00730940257261481	0.335997988726164	0.473663322276057
137363	ADHD	-0.00835722141378414	0.444706629976197	0.35192639575769
137363	BPD	-0.00984978993373709	0.75397423726693	0.122643493392775
137363	Migraine	-0.00918598106321489	0.575097684093202	0.240258381293891
137363	Insomnia	-0.00239849104187462	0.111623041162209	0.952246149334376
137363	AUDI	-0.00962787813287824	0.679741751709227	0.16765605363219
135615	AD	0.00105151972804129	0.470191175728374	0.327725525718173
135615	SCZ	-3.41746240815066e-05	0.6848711102862	0.164391153118339
135615	ADHD	3.95361887338685e-05	0.66382694172139	0.177945125528663
135615	BPD	0.00168517310962757	0.39289376577244	0.405724862285441
135615	Migraine	0.00749817621095339	0.10365693975302	0.984401616912609
135615	Insomnia	-0.000143886595379561	0.719828803309526	0.142770779427879
135615	AUDI	0.00116262524456201	0.455040800104749	0.341949661659475
135260	AD	0.00469525777545765	0.108975220005725	0.962672245529585
135260	SCZ	-0.00306409430400634	0.893349490773802	0.0489786058135079
135260	ADHD	0.00325821896348455	0.147775278733894	0.830398212811572
135260	BPD	-0.002999114388329	0.842943532445226	0.074201517153223
135260	Migraine	-0.00233902234914707	0.613215718295961	0.212386721590475
135260	Insomnia	5.99656177672214e-05	0.307196457554096	0.51258379669254
135260	AUDI	0.0147990320085609	0.0149629598272114	1.82498249006242
131620	AD	-0.00490532684107459	0.189556053719452	0.722262341256167
131620	SCZ	0.000309248617159752	0.0640168885464667	1.19370543796974
131620	ADHD	-0.0101839831302002	0.998448328093855	0.000674405910333396
131620	BPD	-0.00754195920704293	0.353658731597572	0.451415615008846
131620	Migraine	-0.00957236501939862	0.655565416036684	0.183383965444124
131620	Insomnia	-0.00498721734572172	0.193035628930001	0.714362525087424
131620	AUDI	-0.00985133886835743	0.74220997824388	0.129473211308811
131144	AD	-0.0131098554386666	0.938156892443457	0.027724526413423
131144	SCZ	-0.0104186946226432	0.348259586653414	0.458096919775864
131144	ADHD	-0.0112530291241006	0.435297589757036	0.3612137375247
131144	BPD	-0.0131033068353701	0.928097321622121	0.0324064806482393
131144	Migraine	-0.00915024347315052	0.255599119525197	0.592440646546529
131144	Insomnia	-0.00467804537429251	0.0971648380936283	1.01249086866051
131144	AUDI	-0.00364299310194971	0.0787709005824507	1.10363418924246
127661	AD	-0.0157271376731973	0.71416522359618	0.146201301676141
127661	SCZ	-0.0160963335357054	0.903267452163164	0.0441836386113791
127661	ADHD	-0.0132802738338487	0.335785216447004	0.473938428379096
127661	BPD	-0.0148600553662626	0.519594307330417	0.284335615698568
127661	Migraine	-0.0129356130308933	0.308237308145132	0.511114796698209
127661	Insomnia	-0.00906771462233791	0.129791530726371	0.886753645584997
127661	AUDI	-0.0155556688627549	0.66323954743842	0.178329585711387
126391	AD	0.0212030504027882	0.652022690429974	0.185737290530255
126391	SCZ	0.0207530281486356	0.819007553525857	0.086712092818982
126391	ADHD	0.0324624999440343	0.0453890415403681	1.34304898795828
126391	BPD	0.0227562168579384	0.394495013010729	0.403958482532155
126391	Migraine	0.0206288106113875	0.917645022503662	0.037325286753227
126391	Insomnia	0.0208941176785841	0.752198404244394	0.123667592249155
126391	AUDI	0.0225588243564895	0.417020973551272	0.379842102176064
126350	AD	-0.00759729700011724	0.62280348806851	0.205648963790712
126350	SCZ	-0.00512864128682611	0.30602017626646	0.514249939033702
126350	ADHD	-0.00814771090074862	0.802513106713695	0.0955478659300053
126350	BPD	-0.00822936841476318	0.849636651309222	0.0707667614250074
126350	Migraine	-0.00620071448440407	0.403597508350683	0.394051523586984
126350	Insomnia	-0.0035691699381375	0.211981194875146	0.673702664185379
126350	AUDI	-0.0065465096922579	0.444473180501905	0.352154439218919
122191	AD	-0.00601004026585117	0.687419927484383	0.162777882336902
122191	SCZ	-0.00646854175358835	0.91201853886779	0.0399963335508045
122191	ADHD	-0.0064901656640648	0.942784956452188	0.0255873559121677
122191	BPD	-0.00547913155306579	0.562554642088767	0.249835287252004
122191	Migraine	-0.00416682401143831	0.381978448371261	0.417961139751841
122191	Insomnia	0.00940396222935413	0.0221480499947153	1.65466450482759
122191	AUDI	-0.0061644185096914	0.738458435814564	0.13167394395985
119054	AD	0.00672674767994186	0.833389972871067	0.0791517291642727
119054	SCZ	0.00820125049747933	0.465655294273923	0.33193545496423
119054	ADHD	0.00666846534072074	0.87443011040258	0.058274896167525
119054	BPD	0.00842460173253667	0.436202080419481	0.360312267430987
119054	Migraine	0.0104015352830557	0.261301508109193	0.582858083722309
119054	Insomnia	0.0119703970622688	0.18177513501627	0.740465524105089
119054	AUDI	0.0140607456666906	0.115391137818312	0.937827544251319
111399	AD	-0.0141028438652637	0.519191408670995	0.284672502643838
111399	SCZ	-0.0148776415760243	0.684944237075075	0.164344784005919
111399	ADHD	-0.00822363919960734	0.127268841311388	0.895277909801874
111399	BPD	-0.0153077541407056	0.873320346214264	0.0588264217313123
111399	Migraine	-0.0139146691006902	0.490029828308526	0.309777483490826
111399	Insomnia	-0.0128685366183694	0.366477228680866	0.435953005376151
111399	AUDI	-0.0151735735466445	0.793035410866031	0.100707419995936
110881	AD	0.00252700936974826	0.730627839319038	0.136303783763451
110881	SCZ	0.00413752845687843	0.420341161443411	0.376398080105296
110881	ADHD	0.00219879990748617	0.918524980268789	0.0369090280948436
110881	BPD	0.00252216518397386	0.732376646448295	0.135265512650437
110881	Migraine	0.00762821905276967	0.17936923811007	0.746252036568305
110881	Insomnia	0.00273525582221645	0.66531992433165	0.176969470545047
110881	AUDI	0.00475465798964891	0.355706733949683	0.448907913027584
110873	AD	-0.00471819725819755	0.411875171048944	0.385234387702347
110873	SCZ	-0.00667446889096701	0.852890278555346	0.0691068357526702
110873	ADHD	-0.00671700659168795	0.886137620246813	0.052498825435204
110873	BPD	-0.00595561241424036	0.603971263438107	0.21898372433773
110873	Migraine	-0.00528563974815532	0.4848637779091	0.314380258948584
110873	Insomnia	-0.00677706108482523	0.975953355460067	0.0105709384300163
110873	AUDI	-0.00514813603907993	0.465415470100073	0.332159185150204
110543	AD	-0.00952366005937555	0.435913158261292	0.360600021383736
110543	SCZ	-0.00927848737367287	0.407252802330291	0.390135918603506
110543	ADHD	-0.0113761796628138	0.94501319353692	0.0245621281676864
110543	BPD	-0.0111096965023827	0.762501326124016	0.117759396665974
110543	Migraine	-0.010078513596006	0.513703228166711	0.289287705113537
110543	Insomnia	-0.0113156947674333	0.875863068858178	0.0575637854844944
110543	AUDI	-0.00993582673835913	0.491644707287998	0.308348631795231
110343	AD	-0.00581744724652045	0.761891828593006	0.118106684277097
110343	SCZ	-0.00314717236176976	0.325910198672651	0.486902048991889
110343	ADHD	-0.00608691743763545	0.95078072097394	0.0219196330645151
110343	BPD	-0.00507464674635671	0.563023573206724	0.249473421313349
110343	Migraine	-0.00605823278680573	0.908613487063221	0.0416208209952409
110343	Insomnia	0.0108081634231046	0.0183007527936073	1.73753104538512
110343	AUDI	0.00856885382115447	0.0280610290109331	1.55189640723581
110022	AD	0.0172236240194404	0.642623042597717	0.192043705965299
110022	SCZ	0.0314970973727202	0.0250368054266569	1.60142108576844
110022	ADHD	0.0165923687372318	0.947149729455653	0.0235813604515832
110022	BPD	0.0182674242043901	0.452488197882591	0.344392743887086
110022	Migraine	0.020731400721507	0.238417447104566	0.62266196661642
110022	Insomnia	0.021939555480894	0.18026245737078	0.744094712847398
110022	AUDI	0.0248543974908934	0.0956911763671072	1.01912810644203
109990	AD	0.000923422778588812	0.131842100329036	0.879945887002808
109990	SCZ	0.0119748651024119	0.0149301094054267	1.8259370098236
109990	ADHD	-0.00572507184613857	0.761816614724945	0.118149559891564
109990	BPD	-0.00419877381487588	0.442117117454999	0.35446267018271
109990	Migraine	-0.00599918408253597	0.961368639440515	0.017110048985065
109990	Insomnia	-0.00600592407718281	0.9903864040322	0.00419533025279509
109990	AUDI	-0.00312242546394748	0.331488825967673	0.479531106482044
109435	AD	-0.0123093372747363	0.710599003088376	0.148375406125499
109435	SCZ	-0.0094455320626734	0.301325546034173	0.520964047777778
109435	ADHD	-0.011911345468185	0.605448971528827	0.217922454201074
109435	BPD	-0.0124402743615943	0.757677217041202	0.120515771562829
109435	Migraine	-0.00992657462515223	0.339634169246791	0.468988623584638
109435	Insomnia	-0.0103200215468833	0.375963365966838	0.424854470853093
109435	AUDI	-0.0125185636918226	0.791641059934965	0.101471688390948
109386	AD	0.018532919410671	0.226727393296961	0.644496005065381
109386	SCZ	0.0146068477880046	0.698701963470847	0.155708036302897
109386	ADHD	0.01583803359045	0.454049716569417	0.342896591086472
109386	BPD	0.0146824471412786	0.675680305980039	0.170258739250016
109386	Migraine	0.0141612540369911	0.971108369093546	0.0127323030752892
109386	Insomnia	0.0149066000452521	0.617237563700131	0.209547651612018
109386	AUDI	0.0141573291763126	0.998419827823582	0.000686802833061149
108825	AD	-0.00731822147731243	0.294425729517715	0.531024240192888
108825	SCZ	-0.00932370815638839	0.504285669758463	0.297323372973624
108825	ADHD	-0.0106552075528377	0.909803721498568	0.0410522910464165
108825	BPD	-0.0106640762154984	0.920538621442573	0.0359579858372851
108825	Migraine	-0.0106318565786208	0.886359889826359	0.0523899051666574
108825	Insomnia	-0.00678429554710958	0.259122360359377	0.586495108968303
108825	AUDI	-0.00930994708373412	0.502152379939692	0.299164474637839
108145	AD	0.00293354428016412	0.0648993709401792	1.18775951273018
108145	SCZ	-0.00538994036937601	0.410759964157271	0.386411892710837
108145	ADHD	-0.00583921512324403	0.466675387947553	0.330985102822627
108145	BPD	-0.0074364606567765	0.92610922809279	0.0333377883068159
108145	Migraine	-0.00679265893377301	0.640111761943123	0.19374419264476
108145	Insomnia	0.0197302773896982	0.00271658481183606	2.56597673173557
108145	AUDI	-0.00714559696965433	0.747718540245867	0.126261850560161
106936	AD	-0.00438410326956684	0.773949816557826	0.111287198359208
106936	SCZ	-0.00206413042636644	0.35878139461395	0.445170086324713
106936	ADHD	-0.00403972329863822	0.658668255402719	0.181333266929893
106936	BPD	-0.00126486972209539	0.293329709671987	0.532643947612156
106936	Migraine	-0.00283383087980882	0.442448176224818	0.354137590723549
106936	Insomnia	0.00379339311806948	0.0961646700644603	1.01698445409782
106936	AUDI	-0.000453856206660053	0.241731951506974	0.616665941871804
105538	AD	-0.000629144911538093	0.556661051876597	0.254409164083412
105538	SCZ	0.00918287066409118	0.0583861167492432	1.23369040864078
105538	ADHD	-0.00166038489275611	0.932645890795719	0.0302832189168984
105538	BPD	0.00229734262881276	0.252816120361944	0.597195237505826
105538	Migraine	-0.000623758084377091	0.555652968269482	0.25519636133132
105538	Insomnia	0.00753400412019845	0.0814150504049529	1.08929530391138
105538	AUDI	0.00426582940379139	0.161893143749066	0.790771543433152
104922	AD	0.0136177050045011	0.653727187555197	0.184603452987778
104922	SCZ	0.0164438205817248	0.284854652048444	0.545376683553374
104922	ADHD	0.0154849150181993	0.364109262977149	0.43876827242917
104922	BPD	0.0202594438384754	0.119745132760913	0.92174213017258
104922	Migraine	0.01817048132945	0.189566836379692	0.722237637657591
104922	Insomnia	0.016427430067225	0.286010260811104	0.543618385983871
104922	AUDI	0.0140698838777426	0.55306238515426	0.257225877736672
103102	AD	0.00329299327907018	0.435937359977685	0.360575910204893
103102	SCZ	0.0061955434892007	0.210936295557388	0.675848685295808
103102	ADHD	0.0057970820049339	0.23122597866674	0.635963373721276
103102	BPD	0.00733711768759227	0.163391779611422	0.786769797003136
103102	Migraine	0.00146570720505645	0.942200415092618	0.0258567087664394
103102	Insomnia	0.00154814791300706	0.857197104939428	0.0669193043952045
103102	AUDI	0.00179943881434008	0.734447405944242	0.134039298751893
101732	AD	0.0248834476025933	0.33399703179168	0.476257392716047
101732	SCZ	0.022528020911272	0.707496026241465	0.150275995077525
101732	ADHD	0.0232905850092345	0.528556003376086	0.276908990062071
101732	BPD	0.0221603508627848	0.895504762531763	0.0479321001156035
101732	Migraine	0.0224668747112896	0.72877212767184	0.137408245570997
101732	Insomnia	0.0229700515613844	0.590619159477359	0.228692468782507
101732	AUDI	0.0226939981727766	0.657499040926882	0.182104876329408
101299	AD	0.00737466076071303	0.591917185203739	0.22773905092051
101299	SCZ	0.00813016947973533	0.463477219476713	0.333971607147731
101299	ADHD	0.0317088009884536	0.00366873381196254	2.43548379769883
101299	BPD	0.0104011045247585	0.255962283945057	0.591824023286858
101299	Migraine	0.0065424928922061	0.912492042788578	0.0397709140365064
101299	Insomnia	0.0152755651352604	0.0878923720586064	1.05604881453493
101299	AUDI	0.00718084621521609	0.636593357084739	0.196137897597665
100897	AD	-0.00108460652364317	0.0405076410249517	1.39246304735397
100897	SCZ	-0.0135831991840405	0.728455051379498	0.137597240791865
100897	ADHD	-0.0136455120958336	0.751421953238744	0.124116120916004
100897	BPD	-0.0139468757414227	0.958642442364221	0.0183433472234927
100897	Migraine	-0.0131088363227256	0.60045445083645	0.221519931642701
100897	Insomnia	-0.00644383692798378	0.118081989087816	0.927816339780971
100897	AUDI	-0.00154506529490916	0.044291055746304	1.3536839675064
100841	AD	0.022098674343878	0.358807154642019	0.445138905676526
100841	SCZ	0.0273906808446687	0.105218681763484	0.977907143580782
100841	ADHD	0.0213223356128811	0.445773264554369	0.350885982075366
100841	BPD	0.022725182412376	0.304911219151993	0.515826595555376
100841	Migraine	0.0196627563531808	0.874871047510744	0.058055955528137
100841	Insomnia	0.0319099117717692	0.0415229564250568	1.38171173239037
100841	AUDI	0.0232651312664545	0.266603643101187	0.574133920308761
100556	AD	-0.00113763035697545	0.103768296887726	0.983935311128868
100556	SCZ	-0.00343152775624178	0.168659176352048	0.772990024883064
100556	ADHD	-0.00908875298661771	0.826624354302552	0.0826918035263691
100556	BPD	-0.00355571003947608	0.173299303825363	0.761203181922035
100556	Migraine	-0.00898533888401221	0.775083403250692	0.110651562496712
100556	Insomnia	-0.00445404993190635	0.211629988778887	0.674422791086882
100556	AUDI	0.0177661277648318	0.00283795992769772	2.54699374112048
100343	AD	0.0168817924315194	0.657671345563668	0.181991079738246
100343	SCZ	0.0294947744160342	0.0351441265445559	1.45414724596219
100343	ADHD	0.0167007785408748	0.712405645790704	0.147272647426041
100343	BPD	0.0322280701224087	0.020548979153122	1.68720974844379
100343	Migraine	0.0164629410398835	0.812215625951022	0.0903286595159851
100343	Insomnia	0.0172804044456732	0.56590390715951	0.247257307563245
100343	AUDI	0.0195983173774944	0.293100536113018	0.532983387188611
100036	AD	0.00291895061950798	0.487225598017553	0.312269902670482
100036	SCZ	0.00158243089545562	0.836462105353466	0.0775537293084812
100036	ADHD	0.00265277581612933	0.529701291292796	0.275968968350692
100036	BPD	0.00715435861855307	0.170217461940359	0.768995889402191
100036	Migraine	0.00237656175839607	0.581385970935293	0.235535452130259
100036	Insomnia	0.00510817909023187	0.272382612894975	0.564820618362668
100036	AUDI	0.00148816946591535	0.914241808725328	0.0389389220933651
100024	AD	-0.00547848431696485	0.701800681215736	0.153786214564483
100024	SCZ	-0.000127566412899904	0.168136960189679	0.774336808618525
100024	ADHD	-0.00563149598625845	0.755925693254231	0.121520893117454
100024	BPD	0.00826112108036814	0.0307576361764578	1.51204704451977
100024	Migraine	0.00393534297790443	0.0720058052460821	1.14263248850338
100024	Insomnia	-0.00469745164660385	0.526121893681161	0.278913625389539
100024	AUDI	-0.00220225125021245	0.269609369133548	0.56926501980623
100017	AD	0.00383357070632651	0.73313839510338	0.134814035513848
100017	SCZ	0.00369457765396086	0.790729612964268	0.101971996492554
100017	ADHD	0.00607676703006954	0.354632791342296	0.450221109568189
100017	BPD	0.00369640759772671	0.789855903622144	0.102452131456133
100017	Migraine	0.00349085217296352	0.954520953703499	0.020214533506122
100017	Insomnia	0.0185688804304593	0.0251760056661736	1.59901317235144
100017	AUDI	0.00352402263675777	0.905187737956553	0.0432613378082009
97828	AD	-0.0163340548668656	0.974838928443758	0.0110671363700124
97828	SCZ	-0.0156144035646246	0.628805915500248	0.201483381318154
97828	ADHD	-0.0146440212716967	0.459257482682532	0.337943759004168
97828	BPD	-0.0163013427549146	0.914348331989841	0.0388883230389411
[truncated: 36,802 more rows]
