# Supplementary material for: Integrative analysis of cerebrospinal fluid biomarkers, metabolomics, and polygenic risk reveals novel metabolite associations with Alzheimer's disease
Source: J Alzheimers Dis. 2025 Nov 7;108(4):1677–95. doi: 10.1177/13872877251389924 (PMC13247332; doi:10.1177/13872877251389924)
Supplement: sj-zip-2-alz-10.1177_13872877251389924 - Supplemental material for Integrative analysis of cerebrospinal fluid biomarkers, metabolomics, and polygenic risk reveals novel metabolite associations with Alzheimer's disease [file sj-zip-2-alz-10.1177_13872877251389924.zip › Older_PRS_lm_Cases_ADcohort_results.csv]

Metabolite	Column_of_Interest	Adjusted_R2	P_Value_Column_of_Interest	Log10_P_Value
xylulose	AD	-0.00388013321466407	0.643921201979708	0.191167274937073
xylulose	SCZ	0.0219608626416886	0.0205548576189313	1.68708552717975
xylulose	ADHD	-0.0049458527392412	0.948977758277338	0.0227439662561808
xylulose	BPD	-0.00451795203763261	0.766468507118607	0.115505684861257
xylulose	Migraine	-0.00463562637330339	0.798651072694845	0.097642920687734
xylulose	Insomnia	-0.00496570171407273	0.988888945482047	0.00485247794015829
xylulose	AUDI	-0.00457749076300518	0.782095341594922	0.10674030089841
xylose	AD	0.0234821771364127	0.939256152618387	0.0272159513995651
xylose	SCZ	0.0234672902271973	0.957827321478991	0.0187127791139037
xylose	ADHD	0.0311536119344837	0.211155937073094	0.67539670300614
xylose	BPD	0.0291919928471261	0.280635935870766	0.551856717658696
xylose	Migraine	0.0561454556939572	0.00950701391657608	2.02195587035976
xylose	Insomnia	0.0287791060613823	0.298691324288399	0.524777391618817
xylose	AUDI	0.0239278002339791	0.756738900618285	0.121053940289569
xylitol	AD	-0.00345830236558498	0.0870729836777227	1.0601165735769
xylitol	SCZ	-0.0177384928689583	0.711435717245939	0.147864335083001
xylitol	ADHD	-0.0177362016411073	0.71098833699925	0.148137523346763
xylitol	BPD	-0.0183027615561424	0.868583317493383	0.0611885162012186
xylitol	Migraine	0.00266217213365594	0.0419802277231594	1.37695520990218
xylitol	Insomnia	-0.0183269029522755	0.880254910844629	0.055391543370218
xylitol	AUDI	-0.0172436620809999	0.629384334075268	0.201084071256511
valine	AD	-0.00568140873459977	0.450013207717833	0.34677473965844
valine	SCZ	-0.00374525181919649	0.329409545385425	0.482263820320623
valine	ADHD	-0.00168537802479274	0.244067900576551	0.61248933454905
valine	BPD	-0.00795069623114553	0.723179593864858	0.140753836953216
valine	Migraine	-0.00484226277132871	0.391111621649298	0.40769927905382
valine	Insomnia	-0.00816554774529599	0.772778193049219	0.111945141732335
valine	AUDI	-0.00205286972105068	0.257064218806849	0.589958369316613
uric acid	AD	-0.00696313845346608	0.670903473534786	0.173339959602615
uric acid	SCZ	0.00217629686632315	0.159253721384711	0.797910410433982
uric acid	ADHD	-0.00618731313248544	0.564031204760185	0.248696868214761
uric acid	BPD	0.00905505138996798	0.0673054454473591	1.17194979711231
uric acid	Migraine	-0.00666153296226057	0.624414650600074	0.204526915667076
uric acid	Insomnia	-0.00779853687825427	0.896980462236552	0.0472170165269936
uric acid	AUDI	-0.00297359643963335	0.326032938873107	0.486738521256645
urea	AD	0.00368093154053484	0.743300716958501	0.128835448293552
urea	SCZ	0.0357404971488171	0.0103888876250611	1.98343095139955
urea	ADHD	0.0366350927423124	0.0093732649131678	2.02810910849372
urea	BPD	0.0217360474621691	0.0537914425712667	1.26928680871425
urea	Migraine	0.00349109657680935	0.79189191648915	0.101334090223098
urea	Insomnia	0.00317097804139266	0.937318428843882	0.0281128441211518
urea	AUDI	0.00455311887468102	0.596559350884802	0.224346342472222
uracil	AD	0.0167615953163657	0.491603531582745	0.308385005888534
uracil	SCZ	0.014496679585384	0.891549323434711	0.0498546252278575
uracil	ADHD	0.0144988146031984	0.890316145932856	0.0504557505978418
uracil	BPD	0.031333938140917	0.0643312899513068	1.19157774017249
uracil	Migraine	0.0144974795184919	0.891085608755796	0.0500805702344724
uracil	Insomnia	0.0145111262979815	0.883465632136616	0.0538103404002664
uracil	AUDI	0.0205541950329634	0.266185499307508	0.574815606796216
tyrosine	AD	0.0233513285005572	0.282710848831064	0.548657525443756
tyrosine	SCZ	0.0183341138499057	0.706288288544752	0.151017995026701
tyrosine	ADHD	0.0226046266123565	0.31656896578491	0.499531662591118
tyrosine	BPD	0.0220800954375189	0.343558782695087	0.463998944729656
tyrosine	Migraine	0.0182785348147309	0.717571900685616	0.14413457611797
tyrosine	Insomnia	0.0178888370926917	0.818856933865508	0.0867919691311477
tyrosine	AUDI	0.0283438931899695	0.141073036267176	0.850555986383209
tryptophan	AD	0.0126501214080053	0.879405188906334	0.0558109761660061
tryptophan	SCZ	0.0197439698993579	0.228988345546259	0.640186620689587
tryptophan	ADHD	0.0125545913131205	0.950128714950318	0.0222175563889827
tryptophan	BPD	0.0175209156696716	0.317372876658499	0.498430191698628
tryptophan	Migraine	0.0177042428678459	0.308613838017352	0.510584604391349
tryptophan	Insomnia	0.01460918470321	0.519300213198048	0.284581499105855
tryptophan	AUDI	0.0318491036812191	0.0482499616719015	1.31650302730855
threose	AD	-0.0141429082583853	0.470154383507543	0.327759510370591
threose	SCZ	-0.0167855033249038	0.930318778375879	0.0313682127711469
threose	ADHD	-0.0127083506858656	0.370738967775035	0.430931763578642
threose	BPD	-0.0137256826077132	0.437480100800247	0.359041696491248
threose	Migraine	-0.0166377399293156	0.848794325624219	0.0711975324506453
threose	Insomnia	-0.00925608538400491	0.224463206122394	0.64885483812438
threose	AUDI	-0.00347820998157955	0.106223325189336	0.97378010765444
threonine	AD	0.0426806754215089	0.383954868466691	0.415719821277736
threonine	SCZ	0.0406044456643058	0.565585062557682	0.247502069038663
threonine	ADHD	0.0421827471365424	0.418223472823349	0.37859159602438
threonine	BPD	0.0461492245030386	0.224576649085717	0.648635402573354
threonine	Migraine	0.0404323579142649	0.587222382847977	0.231197399001211
threonine	Insomnia	0.0416428740910629	0.460774763070929	0.336511315520565
threonine	AUDI	0.0446137427259488	0.282045312823475	0.549681113211464
threonic acid	AD	-0.020924082122169	0.906204914637624	0.0427735868332701
threonic acid	SCZ	-0.0209871485626076	0.96727504694032	0.0144500156960094
threonic acid	ADHD	-0.020930614616772	0.910556834930933	0.0406929413281107
threonic acid	BPD	-0.00851509318557175	0.119097348029713	0.924097908952862
threonic acid	Migraine	-0.0205331409238243	0.764780214478767	0.116463356158006
threonic acid	Insomnia	-0.0200972085627582	0.676660860637384	0.169628943216248
threonic acid	AUDI	-0.0108852697693562	0.160922607999318	0.793382937631136
threitol	AD	-0.00699165971019289	0.811595818816363	0.0906601990335397
threitol	SCZ	-0.00720021643714697	0.899595833758833	0.0459525645522559
threitol	ADHD	-0.00668157525253599	0.731602556202119	0.135724785778268
threitol	BPD	-0.0044789984002882	0.458218806482781	0.338927090214092
threitol	Migraine	0.00157584244103459	0.186588571745979	0.729114959623018
threitol	Insomnia	0.00396936723880148	0.136375262215564	0.865264401362994
threitol	AUDI	-0.00723037119928693	0.920318791509365	0.0360617102504107
tagatose	AD	0.00137043181217222	0.949833781255919	0.0223523886051862
tagatose	SCZ	0.00174857731496625	0.778986276194794	0.10847019345115
tagatose	ADHD	0.00135237010052247	0.984318988054756	0.00686413703402025
tagatose	BPD	0.0177714711716555	0.0703616985681663	1.15266368499232
tagatose	Migraine	0.00136990097160528	0.950502650091011	0.0220466679428852
tagatose	Insomnia	0.020948644654984	0.0478726896624296	1.31991217158351
tagatose	AUDI	0.0271617571441125	0.0229563482839858	1.6390971949433
sucrose	AD	-0.0118184690289986	0.946119235385603	0.0240541278615631
sucrose	SCZ	-0.00633672154096354	0.299261931671606	0.523948525112576
sucrose	ADHD	-0.0117425828433155	0.889281872077869	0.0509605606437344
sucrose	BPD	-0.0117933381836921	0.922466380134356	0.0350494530151872
sucrose	Migraine	0.00646853050591489	0.0575458365879243	1.23998609188298
sucrose	Insomnia	-0.0118371974921188	0.975914187352395	0.0105883683966072
sucrose	AUDI	-0.0117129588425144	0.873961116716326	0.0585078890717599
succinic acid	AD	0.0171325714069496	0.00876578889954983	2.05720899237069
succinic acid	SCZ	-0.00361674519541078	0.0976289251295853	1.01042149213793
succinic acid	ADHD	-0.0174758097044871	0.851182919354856	0.0699770999272712
succinic acid	BPD	-0.013618146110522	0.375486780312649	0.425405348508902
succinic acid	Migraine	-0.01166980405145	0.28034407967805	0.552308610923798
succinic acid	Insomnia	-0.0176434984655531	0.958943463694097	0.0182069967182442
succinic acid	AUDI	-0.0168770384496697	0.697145877710073	0.156676336312811
stearic acid	AD	0.012271142012926	0.989784167992812	0.00445949718918791
stearic acid	SCZ	0.0123308817324822	0.91237507211586	0.0398265890140002
stearic acid	ADHD	0.0259815316242965	0.0965982275725366	1.01503084214071
stearic acid	BPD	0.0124058089547116	0.869259182576091	0.0608507128724151
stearic acid	Migraine	0.013072077541709	0.688807415477368	0.161902186055612
stearic acid	Insomnia	0.0250713975482962	0.108470409732355	0.964688719351221
stearic acid	AUDI	0.0133968121685661	0.634974651001169	0.197243611952207
sorbitol	AD	0.0231850745225245	0.718856185446891	0.143357985992756
sorbitol	SCZ	0.0228685434308146	0.797850229654816	0.098078625615523
sorbitol	ADHD	0.0282102447217062	0.283916586380275	0.546809235290226
sorbitol	BPD	0.0298850163852195	0.222385474913059	0.652893582068001
sorbitol	Migraine	0.0253072589857279	0.4546071875559	0.342363702154407
sorbitol	Insomnia	0.031769201612471	0.171145941943109	0.766633393999719
sorbitol	AUDI	0.0230508516454877	0.748903388717422	0.125574204267354
shikimic acid	AD	0.0502282624209079	0.270217525838193	0.568286486816644
shikimic acid	SCZ	0.0469332256853615	0.465918460300295	0.331690081894076
shikimic acid	ADHD	0.0497518183111499	0.290653323634986	0.536624706500535
shikimic acid	BPD	0.0443960398017985	0.935419160821642	0.0289937383895839
shikimic acid	Migraine	0.0443732112707388	0.965714652725029	0.0151511790230687
shikimic acid	Insomnia	0.0472273925366535	0.441412399746094	0.355155471206834
shikimic acid	AUDI	0.0530874787215048	0.178376105960147	0.748663321174282
serine	AD	-0.0253463792639688	0.901955726309528	0.0448147798542547
serine	SCZ	-0.0234715566163253	0.539411155535496	0.268080076167498
serine	ADHD	-0.0240094881809636	0.601423641996502	0.220819503759928
serine	BPD	-0.024422361775774	0.660234251929567	0.180301948896738
serine	Migraine	-0.0108313132309918	0.092458900567422	1.03405127508073
serine	Insomnia	-0.0248810065904856	0.746101912791057	0.127201846602633
serine	AUDI	-0.0250780559042307	0.795954476054597	0.0991117706588877
salicylic acid	AD	0.0444190710561274	0.81416629306392	0.0892868816168539
salicylic acid	SCZ	0.0442887680431195	0.866355546066851	0.0623038400775293
salicylic acid	ADHD	0.0465045399351073	0.485380992817081	0.313917234341703
salicylic acid	BPD	0.0490034637153554	0.316094094781877	0.500183617503036
salicylic acid	Migraine	0.0465006043410623	0.48574666452634	0.313590172885212
salicylic acid	Insomnia	0.0443881489185634	0.825059352518449	0.083514808366338
salicylic acid	AUDI	0.046903520141981	0.450493981250405	0.346311006965048
ribose	AD	0.0168318825504838	0.873486003734572	0.0587440495242576
ribose	SCZ	0.0172053532772065	0.751358981865128	0.124152517598257
ribose	ADHD	0.0267195743490545	0.155068269573537	0.809477059432743
ribose	BPD	0.0200381746877867	0.412879505672966	0.384176673904273
ribose	Migraine	0.019496643208187	0.453703140999326	0.343228214090931
ribose	Insomnia	0.0169097453173532	0.839544285602757	0.0759563900731271
ribose	AUDI	0.0175920765918481	0.672991157459722	0.17199064200437
ribonic acid	AD	0.0360716435578224	0.690223349972275	0.161010352792169
ribonic acid	SCZ	0.0432096035381748	0.202146921735228	0.694332867654983
ribonic acid	ADHD	0.0383497993774804	0.428763277308867	0.367782418149887
ribonic acid	BPD	0.0355179999220453	0.831198115652973	0.0802954500062731
ribonic acid	Migraine	0.0360674390169097	0.691021083349225	0.160508701913002
ribonic acid	Insomnia	0.0352963035160768	0.994529934499572	0.00238214045072673
ribonic acid	AUDI	0.0359134299975468	0.722162921068124	0.141364813872228
ribitol	AD	-0.0122691609456087	0.656341657525517	0.1828700305148
ribitol	SCZ	-0.00734717757383496	0.281329886362629	0.550784129217919
ribitol	ADHD	-0.0082804340165541	0.322751415112322	0.491131844881448
ribitol	BPD	-0.0128192880352089	0.763297241442996	0.117306307156264
ribitol	Migraine	-0.00938499008674465	0.382852249743344	0.416968796530734
ribitol	Insomnia	-0.00797854674456744	0.308542042382385	0.510685650007932
ribitol	AUDI	-0.0130586533159545	0.83381145061983	0.0789321450614125
quinic acid	AD	-0.0190885068621074	0.347971846086138	0.458455892789222
quinic acid	SCZ	-0.0209449251643952	0.470249318263817	0.32767182538838
quinic acid	ADHD	-0.0212056339388427	0.492544641317706	0.307554401512897
quinic acid	BPD	-0.0236224446562123	0.948916114704411	0.0227721780165512
quinic acid	Migraine	-0.023622052111913	0.948447627801549	0.0229866453601962
quinic acid	Insomnia	-0.0236044481487565	0.930634832913415	0.0312206962053178
quinic acid	AUDI	-0.0197722843419341	0.38699380862666	0.412295983045136
putrescine	AD	-0.000410389959659696	0.96149450787183	0.0170531921408112
putrescine	SCZ	-0.000241450294681922	0.85016621833514	0.0704961558757375
putrescine	ADHD	0.00313397545048222	0.401676715942466	0.396123342355417
putrescine	BPD	0.0122340200110986	0.112803290034593	0.947678233481828
putrescine	Migraine	0.00611778699028054	0.255065058687196	0.5933490312322
putrescine	Insomnia	0.00152335277514082	0.535226396511783	0.27146247600123
putrescine	AUDI	0.00199945560442438	0.489031841890294	0.3106628621299
pseudo uridine	AD	-0.00963287853846473	0.63092927652507	0.20001931989424
pseudo uridine	SCZ	0.0097388595480391	0.0439866760829889	1.35667885487599
pseudo uridine	ADHD	-0.00826240368105102	0.479908062523923	0.318841953797028
pseudo uridine	BPD	-0.00996274835998423	0.683434501370475	0.165303100783669
pseudo uridine	Migraine	-0.0108127453676159	0.990687488658267	0.00406332165566386
pseudo uridine	Insomnia	-0.0106584635464595	0.86184888476018	0.0645688760175723
pseudo uridine	AUDI	-0.00379189692168103	0.240661720577051	0.618592982696424
propyleneglycol	AD	0.00133893550173469	0.362800539245019	0.440332076102124
propyleneglycol	SCZ	-0.00270486545229565	0.862340925704246	0.064321002295802
propyleneglycol	ADHD	0.000594534953614057	0.40923786672997	0.388024187885076
propyleneglycol	BPD	0.00513708114208888	0.2086524536984	0.68057650373248
propyleneglycol	Migraine	0.0189274100039801	0.03727981741988	1.42852622329587
propyleneglycol	Insomnia	-0.000564216654198146	0.501312979541552	0.29989105088206
propyleneglycol	AUDI	0.002750677369594	0.29261129656874	0.533708911489022
proline	AD	-0.019435974418669	0.847346528848252	0.0719389452899974
proline	SCZ	-0.019626688489998	0.991493770036593	0.00371001030106912
proline	ADHD	-0.0143583315736362	0.31175275713405	0.506189696942255
proline	BPD	-0.0150938300592558	0.348179244443354	0.458197121479416
proline	Migraine	-0.0183080405067997	0.613089973496164	0.212475786288188
proline	Insomnia	-0.00518341961365576	0.0932257158921669	1.03046427295111
proline	AUDI	0.00311444400742722	0.0348005614657962	1.45841374917037
pimelic acid	AD	-0.0134039249238596	0.398969017010009	0.399060829285791
pimelic acid	SCZ	-0.0167577837298301	0.808271695337634	0.0924426293839435
pimelic acid	ADHD	-0.0159925211455689	0.648665384936398	0.187979276930597
pimelic acid	BPD	-0.0163168996366259	0.70380831561717	0.152545606205977
pimelic acid	Migraine	-0.0155904485933391	0.592949218620726	0.226982498907496
pimelic acid	Insomnia	-0.00259794617997433	0.0925928571760543	1.03342251449164
pimelic acid	AUDI	-0.0153464466007951	0.563770026342145	0.248898017751836
phthalic acid	AD	-0.0142898198118275	0.656661138120284	0.182658684944812
phthalic acid	SCZ	-0.00660925198502293	0.192439100683041	0.71570668133352
phthalic acid	ADHD	-0.0043420444859803	0.143111167627556	0.844326474907008
phthalic acid	BPD	-0.0100704580846456	0.312304242460595	0.50542211610694
phthalic acid	Migraine	-0.0151525547449629	0.863204503610446	0.0638863024677974
phthalic acid	Insomnia	-0.00823237362879148	0.239992564023747	0.619802214344577
phthalic acid	AUDI	-0.0110093158863032	0.360137300189401	0.443531895492071
phosphoethanolamine	AD	0.0117181407420671	0.190917166228698	0.719155020463205
phosphoethanolamine	SCZ	0.0198863048717809	0.0672187583540571	1.17250951395761
phosphoethanolamine	ADHD	0.00325870283484297	0.86909314467782	0.0609336757356905
phosphoethanolamine	BPD	0.00312929169611942	0.968882010547042	0.0137291076637083
phosphoethanolamine	Migraine	0.00351025567462371	0.781386774901833	0.107133943553724
phosphoethanolamine	Insomnia	0.0251615175453114	0.0356130031087575	1.44839140238388
phosphoethanolamine	AUDI	0.00525402983307677	0.51548078621886	0.287787517760944
phosphate	AD	0.00176841421080176	0.522082529121514	0.282260839700743
phosphate	SCZ	0.00715112472176338	0.224145194605273	0.64947056743296
phosphate	ADHD	0.00165556634762098	0.533642001193797	0.272749995866543
phosphate	BPD	0.0052164443074838	0.295773460417322	0.529040797585252
phosphate	Migraine	0.00481401973598605	0.31411976515385	0.502904735912269
phosphate	Insomnia	0.0198117772698189	0.0451684038572095	1.34516525609023
phosphate	AUDI	0.00460180245404962	0.324390398761897	0.488932008426464
phenylalanine	AD	0.0204353008020112	0.0436961932469301	1.35955639652762
phenylalanine	SCZ	0.0101013868520858	0.157753397811363	0.802021277821809
phenylalanine	ADHD	0.000101569350721364	0.91833608682291	0.0369983493646683
phenylalanine	BPD	0.00511944265002384	0.316310198302365	0.49988680557071
phenylalanine	Migraine	0.00162200924198164	0.57703082838203	0.23880098365788
phenylalanine	Insomnia	0.0178422483589952	0.0596842889766218	1.22413997554961
phenylalanine	AUDI	0.00986055496464611	0.162847178621703	0.788219761321646
pelargonic acid	AD	-0.00174777821135419	0.335661987323595	0.474097838467057
pelargonic acid	SCZ	-0.00473420194271257	0.560399248035479	0.251502456138335
pelargonic acid	ADHD	0.00256088859221459	0.182365088259321	0.739058298833987
pelargonic acid	BPD	-0.00645776287305755	0.982104367292642	0.00784235770101606
pelargonic acid	Migraine	-0.00309961488545474	0.416353053200513	0.380538246225395
pelargonic acid	Insomnia	-0.00100006504164529	0.299953400929704	0.522946209583734
pelargonic acid	AUDI	-0.00189659289280164	0.343428150141119	0.464164109437505
palmitic acid	AD	0.0161176204561547	0.614468725797642	0.211500216209824
palmitic acid	SCZ	0.0152595741503944	0.775203919821854	0.11058403993988
palmitic acid	ADHD	0.0202313545879953	0.298423534064445	0.525166930826361
palmitic acid	BPD	0.0149727172324415	0.876811369959634	0.05709382715497
palmitic acid	Migraine	0.0180013333996626	0.426545638539625	0.370034494377992
palmitic acid	Insomnia	0.0279652545011038	0.103784162712355	0.983868914034721
palmitic acid	AUDI	0.0154887308512334	0.721019299673339	0.142053110274392
oxoproline	AD	0.0236880985752167	0.852441209764073	0.0693355632509766
oxoproline	SCZ	0.0658164856125742	0.00310235052385557	2.5083091343187
oxoproline	ADHD	0.0255981791868849	0.516253515432474	0.287136977993699
oxoproline	BPD	0.0342533872117141	0.139494138018559	0.85544404242396
oxoproline	Migraine	0.0255476545694364	0.521396060096891	0.282832254879705
oxoproline	Insomnia	0.0313040545255159	0.208574672568728	0.680738429521468
oxoproline	AUDI	0.0243983983317299	0.672805127292122	0.172110707539825
ornithine	AD	0.00076898854673968	0.413091605002363	0.383953630823936
ornithine	SCZ	-0.00261294339541984	0.959602050977883	0.0179088324763776
ornithine	ADHD	-0.00115899882791592	0.590746299748285	0.228598989973096
ornithine	BPD	-0.00260306622992368	0.946448816003522	0.0239028677311322
ornithine	Migraine	0.00599153464993751	0.191655592527526	0.717478503472463
ornithine	Insomnia	-0.00256602511432669	0.9134678436586	0.0393067362889284
ornithine	AUDI	-0.00219864637296285	0.771693240246017	0.112555303996142
oleic acid	AD	-0.00933979518020078	0.985610869828155	0.00629451552831476
oleic acid	SCZ	-0.0075789742031922	0.556859207516323	0.254254595002027
oleic acid	ADHD	-0.00904075954282102	0.808327411629827	0.0924126933557013
oleic acid	BPD	-0.0092713837624292	0.906782226911088	0.042497000709266
oleic acid	Migraine	-0.00666718165515889	0.469149829116895	0.3286884375256
oleic acid	Insomnia	-0.00763164356457735	0.562818359998179	0.249631743654067
oleic acid	AUDI	-0.00904086438102603	0.808360182523409	0.0923950867156761
oleamide	AD	0.00787408712270865	0.636309892898076	0.196331324606546
oleamide	SCZ	0.0221507670497664	0.0789546663184729	1.10262219755592
oleamide	ADHD	0.00691264152455373	0.857370274204827	0.0668315779429598
oleamide	BPD	0.0100062508777093	0.420648142461221	0.376081024543742
oleamide	Migraine	0.00690671998059977	0.859967142902156	0.0655181416969958
oleamide	Insomnia	0.0180655559560295	0.13250616246507	0.877763923520836
oleamide	AUDI	0.0124679765641083	0.285605254246577	0.544233807157401
octadecanol	AD	2.73503678015485e-05	0.299400620904418	0.523747303341387
octadecanol	SCZ	0.0282401635609999	0.00948457290432397	2.02298222086088
octadecanol	ADHD	-0.00449913330658935	0.667220820229633	0.175730410257363
octadecanol	BPD	-0.00365454639393081	0.553547878488948	0.256844809357477
octadecanol	Migraine	-0.00536525357972439	0.903660138871926	0.0439948743529072
octadecanol	Insomnia	0.00325316619659322	0.19033640354848	0.720478141044344
octadecanol	AUDI	-0.00422218544853492	0.624690331384991	0.204335215774229
nicotinic acid	AD	0.0198513931944299	0.712850676772636	0.147001433746157
nicotinic acid	SCZ	0.0212437636406319	0.518834503308493	0.28497115036316
nicotinic acid	ADHD	0.0512045771776699	0.0104505561631284	1.98086059642848
nicotinic acid	BPD	0.0246815645362495	0.291835018718307	0.534862596186158
nicotinic acid	Migraine	0.0193944786232815	0.834975607322681	0.0783262116539978
nicotinic acid	Insomnia	0.0192097705297556	0.937233670045082	0.0281521178000838
nicotinic acid	AUDI	0.0249106835760775	0.281976637550512	0.549786872543059
N-acetylmannosamine	AD	0.012597100537513	0.0494895097032045	1.30548684876002
N-acetylmannosamine	SCZ	-0.00546509784839899	0.597689219356833	0.223524577554412
N-acetylmannosamine	ADHD	0.00493493743231876	0.126739873152643	0.897086731873356
N-acetylmannosamine	BPD	-0.00394668629267514	0.447499236709252	0.349207701115092
N-acetylmannosamine	Migraine	-0.00442672359689911	0.487262480670122	0.312237028112349
N-acetylmannosamine	Insomnia	-0.00336753861946515	0.405843630735534	0.391641265412329
N-acetylmannosamine	AUDI	-0.00443458503514393	0.487960731012388	0.311615126749011
myristic acid	AD	-0.0149004066956737	0.801489485571283	0.0961021706127986
myristic acid	SCZ	-0.0149541470670131	0.818338054931954	0.0870672524867718
myristic acid	ADHD	-0.0151764105004548	0.92231957482484	0.0351185740270856
myristic acid	BPD	-0.0137980424925728	0.598114005036991	0.223216028320088
myristic acid	Migraine	0.000505618980561229	0.0790542943891492	1.10207453333641
myristic acid	Insomnia	-0.00834897123747935	0.246635363049062	0.607944653303993
myristic acid	AUDI	-0.0141899567691508	0.653501005968405	0.184753739550627
myo-inositol	AD	0.00174269694819118	0.084881799760199	1.07118542060487
myo-inositol	SCZ	-0.0132326856893306	0.867013706526746	0.0619740367546098
myo-inositol	ADHD	-0.0128719475158421	0.753796283899903	0.12274600788634
myo-inositol	BPD	-0.00391625038314691	0.173502652224105	0.760693882040313
myo-inositol	Migraine	-0.0124485233613689	0.670558414577785	0.173563383325033
myo-inositol	Insomnia	-0.0126427637305297	0.70525541710071	0.151653569323023
myo-inositol	AUDI	-0.0121389308030102	0.623231465597126	0.205350628200978
methionine sulfoxide	AD	-0.0210532523557903	0.781629065384166	0.106999299466793
methionine sulfoxide	SCZ	-0.0213956659339682	0.917933602419604	0.0371887318114637
methionine sulfoxide	ADHD	-0.0209584621926793	0.757699773911849	0.120502842338602
methionine sulfoxide	BPD	-0.0195724615893236	0.546583749071367	0.262343284815969
methionine sulfoxide	Migraine	-0.021434022818767	0.954889301431476	0.0200469724623536
methionine sulfoxide	Insomnia	-0.0142984350730959	0.238784737796701	0.621993435090814
methionine sulfoxide	AUDI	-0.0127906531519595	0.194716824088904	0.710596522576995
methionine	AD	-0.00465896030558532	0.304193153500005	0.516850564874175
methionine	SCZ	-0.00854296333559268	0.587886978307648	0.230706159324041
methionine	ADHD	-0.00846982251994133	0.578922518607094	0.237379557158718
methionine	BPD	-0.00926502700829968	0.696340632402676	0.157178262424
methionine	Migraine	-0.00976979354238416	0.816989117817976	0.0877837281714761
methionine	Insomnia	0.00153500392522909	0.131294353277541	0.881753951695282
methionine	AUDI	-0.005964776682581	0.371337569785374	0.430231109149685
mannose	AD	-0.00353333897656216	0.722430786972555	0.141203754489413
mannose	SCZ	0.00438683427122433	0.193456841209704	0.713415907725678
mannose	ADHD	0.00371908862053072	0.2118591120833	0.673952852208698
mannose	BPD	0.00728877545678264	0.132104561395443	0.879082186513634
mannose	Migraine	-0.00318016251604436	0.658218558667496	0.181629876807282
mannose	Insomnia	-0.00297440803628302	0.626959298137953	0.202760652419451
mannose	AUDI	0.00676175158334347	0.141389335442161	0.849583346785859
mannitol	AD	-0.00852222743522768	0.34607121164323	0.460834526520656
mannitol	SCZ	-0.0127169718871329	0.794197782289629	0.100071329990244
mannitol	ADHD	-0.0130538776425426	0.961277679921851	0.0171511415320028
mannitol	BPD	-0.0129382947643517	0.874636575071556	0.0581723655234898
mannitol	Migraine	-0.0126533310112007	0.776673065306513	0.109761755733305
mannitol	Insomnia	-0.0130652203071793	0.990365085212641	0.00420467887198897
mannitol	AUDI	-0.00997598058939242	0.437312377779662	0.359208230120662
lyxitol	AD	0.055588526488496	0.743259796457575	0.128859357912559
lyxitol	SCZ	0.0678704588414739	0.100814930037463	0.996475146930777
lyxitol	ADHD	0.0567487590086604	0.554075876540652	0.25643075782303
lyxitol	BPD	0.0725723108231386	0.0546948191516725	1.26205380932289
lyxitol	Migraine	0.0780817623653739	0.0273569399660952	1.56293248261575
lyxitol	Insomnia	0.0574295874439436	0.48273815139351	0.316288376994589
lyxitol	AUDI	0.0554751173164977	0.772520688555838	0.11208988108717
lysine	AD	-0.0216996246941155	0.655979642071603	0.183109638479762
lysine	SCZ	-0.0038762860860504	0.055260034346024	1.25758884949037
lysine	ADHD	-0.00435624401600077	0.0584855597984117	1.23295134885802
lysine	BPD	0.0112003357596496	0.00984406559023997	2.00682550128939
lysine	Migraine	-0.0216485594484457	0.648090837511711	0.188364118411426
lysine	Insomnia	-0.0161274898244248	0.258174270800277	0.58808704094736
lysine	AUDI	-0.022641534606769	0.897941580122332	0.0467519175151196
levoglucosan	AD	0.0101365158006473	0.100713259339829	0.99691334891965
levoglucosan	SCZ	0.00410484372372688	0.221534927856155	0.654557791881828
levoglucosan	ADHD	-0.00306568187272505	0.780752079615919	0.107486850306838
levoglucosan	BPD	-0.00136023914219807	0.520170528442161	0.283854257479486
levoglucosan	Migraine	0.0031894700633549	0.251860975261539	0.598839119288429
levoglucosan	Insomnia	0.00658485531199637	0.158671825680391	0.799500181233823
levoglucosan	AUDI	0.000720104062447602	0.363927827799188	0.43898473474748
leucine	AD	0.0105856596334086	0.172653563901941	0.762824452547818
leucine	SCZ	0.0101586760936797	0.182821571921423	0.737972561262489
leucine	ADHD	0.00128470986181561	0.913415719667292	0.039331518559961
leucine	BPD	0.00455541630612677	0.416672269563577	0.380205401813565
leucine	Migraine	0.00757995339023421	0.261522751142157	0.582490523753884
leucine	Insomnia	0.00907017005920829	0.212036236559452	0.673589912689186
leucine	AUDI	0.00708331312921961	0.281078728598957	0.551172019570944
lauric acid	AD	-0.0254257958856776	0.32225687730248	0.491797805572243
lauric acid	SCZ	-0.0260152309333281	0.351990023583108	0.453469645511088
lauric acid	ADHD	-0.0224521830077775	0.212644994339768	0.672344836115741
lauric acid	BPD	-0.0274027387645952	0.438820579334817	0.35771301354496
lauric acid	Migraine	-0.0280228700054364	0.488335932117992	0.311281318831922
lauric acid	Insomnia	-0.00708663815365185	0.0330354754064665	1.48101943897162
lauric acid	AUDI	-0.0296203308520591	0.676993980797562	0.169415192641333
lactic acid	AD	-0.00381129600709329	0.379173370020159	0.421162171490649
lactic acid	SCZ	-0.0076372639693838	0.881958302002001	0.0545519473381601
lactic acid	ADHD	0.00648215818887354	0.0937316305257765	1.02811382805868
lactic acid	BPD	-0.00616474699990666	0.577141654819681	0.238717579641289
lactic acid	Migraine	-0.00165725845705156	0.273792867884516	0.562577869126579
lactic acid	Insomnia	-0.00719996937883871	0.742687691897675	0.12919377331776
lactic acid	AUDI	0.0025260097366937	0.154809794304207	0.810201566406921
itaconic acid	AD	0.0167962307361682	0.380374248862538	0.419788892248438
itaconic acid	SCZ	0.0299378636704215	0.0641336695501516	1.19291391024979
itaconic acid	ADHD	0.0195299753092276	0.250700147522664	0.600845410484305
itaconic acid	BPD	0.0152779927317088	0.495411717777308	0.305033725433183
itaconic acid	Migraine	0.0155393618991581	0.472047135743877	0.326014633206192
itaconic acid	Insomnia	0.0472996131469727	0.00817852503129513	2.08732501277469
itaconic acid	AUDI	0.015830038724246	0.448080171775818	0.348644273848342
isothreonic acid	AD	0.0339297209280792	0.678343925104591	0.168550059961522
isothreonic acid	SCZ	0.0482562404582311	0.0772033924470159	1.11236361561441
isothreonic acid	ADHD	0.033484438375177	0.775967385913782	0.110156531854354
isothreonic acid	BPD	0.0409688256744404	0.203605470074453	0.691210558401889
isothreonic acid	Migraine	0.0332320479206161	0.863819243433347	0.0635771253361863
isothreonic acid	Insomnia	0.0452615729237553	0.113676693157422	0.944328568475841
isothreonic acid	AUDI	0.0347638547453478	0.558333596306814	0.253106238795327
isopropylbenzene	AD	-0.0195707356413193	0.910961297968068	0.0405000735604216
isopropylbenzene	SCZ	-0.0191704236478227	0.764095066242002	0.116852604544954
isopropylbenzene	ADHD	-0.0196277423649427	0.969492818201311	0.0134554037354495
isopropylbenzene	BPD	-0.0162339797669773	0.416585661839654	0.380295681798448
isopropylbenzene	Migraine	-0.0186678828532276	0.665027487836967	0.177160403465023
isopropylbenzene	Insomnia	-0.0194594455023773	0.853570280164498	0.0687607147003409
isopropylbenzene	AUDI	-0.0167801156235639	0.456762490725539	0.34030956750251
isoleucine	AD	0.0650426680519307	0.504257316159886	0.297347791985168
isoleucine	SCZ	0.0642661585581774	0.595391384480559	0.225197454035319
isoleucine	ADHD	0.0636563772009843	0.695362468274135	0.157788753775449
isoleucine	BPD	0.0642494291206976	0.597704464327899	0.223513500355491
isoleucine	Migraine	0.06357615402084	0.711865467477795	0.147602074133644
isoleucine	Insomnia	0.0633658229931273	0.761568201131821	0.11829119797612
isoleucine	AUDI	0.0778473481877354	0.0750239097217459	1.12480030720294
isocitric acid	AD	0.00196712133307364	0.876831305955056	0.0570839527456366
isocitric acid	SCZ	0.0106049805139026	0.187036289769744	0.7280741211764
isocitric acid	ADHD	0.00689131038892699	0.317097353074953	0.498807383169189
isocitric acid	BPD	0.0102438319356813	0.196428620390931	0.706795233594477
isocitric acid	Migraine	0.00184911765937446	0.979338543684992	0.00906715269263256
isocitric acid	Insomnia	0.00703121405571627	0.310462757124999	0.507990489996892
isocitric acid	AUDI	0.00530221358814853	0.407833384375626	0.389517226677826
hypoxanthine	AD	0.0279566311664001	0.263314871676681	0.57952461182167
hypoxanthine	SCZ	0.0221917355005408	0.772759982771005	0.111955375867559
hypoxanthine	ADHD	0.0217896518724415	0.962684967309577	0.0165158098047274
hypoxanthine	BPD	0.0355189988231382	0.0946302857908764	1.02396984830354
hypoxanthine	Migraine	0.0226654255068226	0.672159303847358	0.172527785602869
hypoxanthine	Insomnia	0.022280300244561	0.75030426997475	0.124762581976871
hypoxanthine	AUDI	0.0237237426234438	0.530690939021334	0.27515832741985
heptadecanoic acid	AD	0.00739668236215041	0.708791402145724	0.149481559212591
heptadecanoic acid	SCZ	0.00680932067107531	0.880363119497726	0.0553381593650752
heptadecanoic acid	ADHD	0.0107336884478918	0.369728015073151	0.432117640769289
heptadecanoic acid	BPD	0.0088028176138738	0.517202759787142	0.286339166395802
heptadecanoic acid	Migraine	0.00729820536139936	0.729149592073833	0.137183362837798
heptadecanoic acid	Insomnia	0.0261410470438576	0.0481489652976442	1.31741304125703
heptadecanoic acid	AUDI	0.0127986307553873	0.269898545062848	0.568799456580496
glycolic acid	AD	-0.0234779053258862	0.655511785061502	0.183419495978213
glycolic acid	SCZ	-0.011035721321899	0.105876767610459	0.975199326063264
glycolic acid	ADHD	-0.0241088449493223	0.780981235357813	0.107359400794222
glycolic acid	BPD	-0.0239964609014836	0.753055751393721	0.123172870245037
glycolic acid	Migraine	-0.0233906304002436	0.642209787896532	0.192323079652326
glycolic acid	Insomnia	-0.011307363526057	0.109483943502298	0.960649568126699
glycolic acid	AUDI	-0.0129484268477189	0.134357064287199	0.871739494096514
glycine	AD	-0.0207908782259918	0.823385832408408	0.0843966099639697
glycine	SCZ	-0.0189100732417855	0.519923465510398	0.28406058127443
glycine	ADHD	-0.0207171324238746	0.800154441183614	0.0968261799075705
glycine	BPD	-0.018878147038824	0.516820479018194	0.286660285747525
glycine	Migraine	-0.0202549071296041	0.695174434462448	0.15790620775623
glycine	Insomnia	-0.00186669662547301	0.0529464610811023	1.27616306264454
glycine	AUDI	-0.0209444588859928	0.887251032939441	0.0519534863735641
glycerol-alpha-phosphate	AD	0.011138871031894	0.220529353108367	0.656533596470239
glycerol-alpha-phosphate	SCZ	0.00627923646834105	0.465471364307627	0.332107031558503
glycerol-alpha-phosphate	ADHD	0.00362500196070803	0.938858358729564	0.0273999228159939
glycerol-alpha-phosphate	BPD	0.00688889274760329	0.418717567486356	0.378078817703624
glycerol-alpha-phosphate	Migraine	0.00366996157454202	0.903186083518294	0.0442227627325289
glycerol-alpha-phosphate	Insomnia	0.00414601721369634	0.741072920830552	0.130139055777529
glycerol-alpha-phosphate	AUDI	0.0165754083302674	0.107558118207085	0.968356804621183
glycerol-3-galactoside 2	AD	-0.0210510553817371	0.873091273947451	0.0589403522856628
glycerol-3-galactoside 2	SCZ	-0.00767661001673736	0.104887013129874	0.979278281827343
glycerol-3-galactoside 2	ADHD	-0.0172388680079998	0.381991811848082	0.417945946269725
glycerol-3-galactoside 2	BPD	-0.020162807468215	0.656825946820285	0.182549699466118
glycerol-3-galactoside 2	Migraine	-0.0116622618159219	0.173785480100008	0.759986511983259
glycerol-3-galactoside 2	Insomnia	-0.0153512121846284	0.287536905230922	0.541306405897752
glycerol-3-galactoside 2	AUDI	-0.0205466389078217	0.725688337077035	0.139249856639815
glycerol	AD	-0.00764658440078181	0.664230091922279	0.177681453248683
glycerol	SCZ	-0.00648825656282148	0.519145321456563	0.284711055499278
glycerol	ADHD	-0.0039285217194529	0.337863419626028	0.471258826616796
glycerol	BPD	-0.00801300754574163	0.732730613960459	0.135055662976695
glycerol	Migraine	-0.00773834855182276	0.679720512940702	0.167669623527013
glycerol	Insomnia	0.00447127544333137	0.108361695120566	0.96512420984273
glycerol	AUDI	-0.00853961768280542	0.90761489162566	0.0420983870733577
glyceric acid	AD	0.056174485948989	0.91593230909176	0.038136621172981
glyceric acid	SCZ	0.0660672038216824	0.148054880944815	0.829577270595127
glyceric acid	ADHD	0.0746304437095675	0.04795882921489	1.319131427569
glyceric acid	BPD	0.0567840357754877	0.709541308106305	0.14902231569572
glyceric acid	Migraine	0.0639266340687646	0.200322253746255	0.698270802367147
glyceric acid	Insomnia	0.0562764473375864	0.856978616701947	0.0670300144411056
glyceric acid	AUDI	0.0575558495004469	0.583624015530066	0.233866845638085
glutaric acid	AD	-0.0161739036892747	0.868127326339224	0.061416573128608
glutaric acid	SCZ	-0.0160615862907258	0.824111688841177	0.0840139259723564
glutaric acid	ADHD	-0.00868117206372543	0.22233565598286	0.652990883882855
glutaric acid	BPD	-0.0157136760503793	0.732270266980779	0.135328599549249
glutaric acid	Migraine	-0.015898643910254	0.77584659560697	0.110224141199864
glutaric acid	Insomnia	0.0169796170940947	0.0103206498878198	1.98629295447165
glutaric acid	AUDI	-0.0146905630407046	0.573974790665724	0.241107181670306
glutamine	AD	0.00463687159875315	0.933491680308313	0.0298895483226074
glutamine	SCZ	0.0168545471616995	0.117808902902409	0.928821888366497
glutamine	ADHD	0.00707680758286922	0.483173195701578	0.315897166443597
glutamine	BPD	0.0244731431600703	0.0459710286832072	1.33751577803255
glutamine	Migraine	0.0101546015693711	0.29320567189979	0.532827632765715
glutamine	Insomnia	0.00480125775670137	0.842294897326818	0.0745358302826026
glutamine	AUDI	0.0136912810510793	0.178295899301574	0.748858645221607
glutamic acid	AD	0.0425303117514059	0.221483138579087	0.654659330844047
glutamic acid	SCZ	0.0411559470239315	0.271046501961085	0.56695619321202
glutamic acid	ADHD	0.0406992619502267	0.290479361530162	0.536884718667707
glutamic acid	BPD	0.0363120522913742	0.641936589462948	0.19250786944896
glutamic acid	Migraine	0.0391186286859927	0.373422155135916	0.427799918931567
glutamic acid	Insomnia	0.0353090903424532	0.917323525408551	0.0374774685614029
glutamic acid	AUDI	0.0361160919575251	0.674779746477676	0.170837961241462
glucose-1-phosphate	AD	0.0166390283491162	0.957913150402492	0.0186738646279004
glucose-1-phosphate	SCZ	0.0230338805427761	0.255801361916357	0.592097147616615
glucose-1-phosphate	ADHD	0.0220112875582156	0.297643603376364	0.526303446383515
glucose-1-phosphate	BPD	0.0194887881653988	0.44789669833725	0.34882213893776
glucose-1-phosphate	Migraine	0.0210187652958314	0.347002755020712	0.459667077123987
glucose-1-phosphate	Insomnia	0.0183554838038152	0.555347833773225	0.255434917831101
glucose-1-phosphate	AUDI	0.0166405446805883	0.9556739086665	0.0196902707212262
glucose	AD	0.0766291537074693	0.29026933491908	0.537198842152719
glucose	SCZ	0.0717769585002898	0.772944101296054	0.111851912778281
glucose	ADHD	0.0745840387433442	0.409097121956463	0.388173575800632
glucose	BPD	0.077290440362023	0.261676464312929	0.582235336888878
glucose	Migraine	0.0744235064199508	0.421127921362336	0.375585963301671
glucose	Insomnia	0.0865989332410139	0.0708843269108317	1.1494497801709
glucose	AUDI	0.0772612225496201	0.262863698371552	0.580269386071225
gluconic acid	AD	0.000886847245727185	0.656547622987206	0.182733766679706
gluconic acid	SCZ	0.0108225412615783	0.140577331618428	0.852084704541876
gluconic acid	ADHD	0.000976421064041721	0.642527427193934	0.192108329125467
gluconic acid	BPD	0.00140885715547268	0.583281018405039	0.23412215649658
gluconic acid	Migraine	0.00092242704413803	0.650891602398054	0.186491331554925
gluconic acid	Insomnia	0.00878692771316569	0.1839262561835	0.735356269121541
gluconic acid	AUDI	0.00327492231443938	0.412920903299691	0.384133131274189
fumaric acid	AD	-0.00169382692191755	0.467755878384683	0.329980745925251
fumaric acid	SCZ	-0.00360459301669502	0.697684792154165	0.156340743489984
fumaric acid	ADHD	-0.00407628285036821	0.809542395241477	0.0917604025779195
fumaric acid	BPD	0.00296727683019893	0.228779486756004	0.640582918638015
fumaric acid	Migraine	-0.00270018385705795	0.566276993127981	0.246971082661896
fumaric acid	Insomnia	-0.00385131627908808	0.749034032041149	0.125498449868072
fumaric acid	AUDI	-0.000212006553915955	0.365281148650509	0.437372740184235
fucose	AD	-0.0219912133828521	0.34700391589195	0.459665624227369
fucose	SCZ	-0.016954052026585	0.172598420808882	0.762963182184691
fucose	ADHD	-0.0243256119118984	0.510143498993512	0.292307643401941
fucose	BPD	-0.02643713345631	0.869318344235137	0.0608211558562018
fucose	Migraine	-0.0262463068119765	0.800603939612939	0.0965822771487869
fucose	Insomnia	-0.00758432825145228	0.0547938097204802	1.26126850275817
fucose	AUDI	-0.0262846797506215	0.812271533461333	0.0902987666072055
fructose	AD	-0.0121477858918866	0.307443087371868	0.512235267296526
fructose	SCZ	-0.0115366426561387	0.28127543046389	0.550868201997525
fructose	ADHD	-0.00326450484103669	0.0952883833375112	1.0209600412287
fructose	BPD	-0.0157377743947564	0.55847513019467	0.252996161956978
fructose	Migraine	-0.0141697628553537	0.421017860733892	0.3756994798089
fructose	Insomnia	-0.0119585736330521	0.299021527481357	0.52429754435178
fructose	AUDI	-0.0103404222651575	0.237627162122302	0.624103918549381
ethanolamine	AD	-0.00316305803796579	0.37458178461423	0.426453345577624
ethanolamine	SCZ	-0.000813768116002311	0.263270902481561	0.579597137817607
ethanolamine	ADHD	-0.00690534574650026	0.817914502588514	0.0872920911876385
ethanolamine	BPD	-0.00511397801333646	0.524678043232069	0.280107109810953
ethanolamine	Migraine	-0.00327129672528148	0.381115737620283	0.418943117298341
ethanolamine	Insomnia	-0.00699095811007866	0.849075953065228	0.0710534587293018
ethanolamine	AUDI	-0.00716284849203652	0.960096351437784	0.0176851807125262
erythrose	AD	-0.0147623375202612	0.258450756527119	0.587622192244317
erythrose	SCZ	-0.0198875025684848	0.595362314510484	0.225218658970657
erythrose	ADHD	-0.014472695759242	0.248198229102249	0.605201321523288
erythrose	BPD	-0.0210621654342973	0.815068664895819	0.0888058028806323
erythrose	Migraine	-0.0210618256784041	0.8149596311132	0.0888639034305663
erythrose	Insomnia	-0.0148206635306811	0.26057772405321	0.584062713467147
erythrose	AUDI	-0.020698652437863	0.723640542908532	0.140477109213823
erythronic acid lactone	AD	0.038050551064882	0.472631836461999	0.325477027659032
erythronic acid lactone	SCZ	0.041007915947393	0.289072136758607	0.538993767323315
erythronic acid lactone	ADHD	0.0446651208397539	0.170497119580524	0.768282953685271
erythronic acid lactone	BPD	0.0429596564911093	0.216668342229329	0.664204539531555
erythronic acid lactone	Migraine	0.0355378291148707	0.980550451915456	0.00853005582099563
erythronic acid lactone	Insomnia	0.0693299342934687	0.00795018268880757	2.09962289149077
erythronic acid lactone	AUDI	0.0431705367807066	0.21023240386312	0.67730034380567
erythritol	AD	0.0428770697675769	0.377669669851504	0.422887891383846
erythritol	SCZ	0.0470512441449085	0.200120744138478	0.698707890884401
erythritol	ADHD	0.0578428636224553	0.0485497709090605	1.31381281504878
erythritol	BPD	0.0552315767610765	0.0674417655582133	1.17107106883775
erythritol	Migraine	0.040136026576917	0.644059686980276	0.191073883377742
erythritol	Insomnia	0.0504892179196044	0.124856922558655	0.90358737365161
erythritol	AUDI	0.0421786917575848	0.425812766059153	0.370781322357687
epsilon-caprolactam	AD	0.00505681559769144	0.437554559001154	0.358967786765497
epsilon-caprolactam	SCZ	0.0169560295782536	0.0843523450647133	1.07390283916249
epsilon-caprolactam	ADHD	0.0105993875093497	0.191506343600231	0.71781683555987
epsilon-caprolactam	BPD	0.0126553504564546	0.145688413430667	0.836574986206786
epsilon-caprolactam	Migraine	0.00327621303848724	0.617395418599587	0.209436597536627
epsilon-caprolactam	Insomnia	0.00214515276162441	0.872996998556726	0.0589872494358877
epsilon-caprolactam	AUDI	0.00345159036121079	0.593897001501377	0.226288867406416
deoxypentitol	AD	-0.0211031323204236	0.494816939793375	0.305555440949027
deoxypentitol	SCZ	-0.0129378031224674	0.152034683886345	0.818057324541109
deoxypentitol	ADHD	-0.0146997162314262	0.191182792725225	0.718551198674853
deoxypentitol	BPD	0.00674213628242615	0.0149133894731923	1.82642364010086
deoxypentitol	Migraine	-0.0230735304588818	0.770252875887735	0.113366671485748
deoxypentitol	Insomnia	-0.0207052278696003	0.461187005418525	0.336122938052392
deoxypentitol	AUDI	-0.022854516201724	0.720960546479517	0.142088500766088
creatinine	AD	0.0150641487349483	0.966346541343226	0.014867103393697
creatinine	SCZ	0.018764605967411	0.388000645903899	0.411167551436036
creatinine	ADHD	0.0151150388672148	0.912825337110844	0.0396123137972136
creatinine	BPD	0.0168520711076205	0.548160689640177	0.261092112328975
creatinine	Migraine	0.0204391028780396	0.298133206725685	0.525589648608267
creatinine	Insomnia	0.0304684716652235	0.0775699349035706	1.11030657301414
creatinine	AUDI	0.0182567181873554	0.422627070022309	0.374042689051813
creatine	AD	0.0223578071720512	0.22668674773473	0.644573868289488
creatine	SCZ	0.01539174753379	0.807679400090702	0.0927609936830202
creatine	ADHD	0.0171474972740759	0.521082279537581	0.283093695649016
creatine	BPD	0.0220233009356035	0.237736497878713	0.623904139220346
creatine	Migraine	0.0170832686150628	0.52768658597475	0.277623945639421
creatine	Insomnia	0.0200257092012845	0.319506332498534	0.495520529862651
creatine	AUDI	0.0292307800442927	0.0910959080483588	1.04050113073206
conduritol-beta-epoxide	AD	0.0132928566819864	0.465335191044596	0.332234102638523
conduritol-beta-epoxide	SCZ	0.0107422931029731	0.879027445285553	0.0559975650286247
conduritol-beta-epoxide	ADHD	0.0106262743229059	0.998351153517188	0.000716675935791617
conduritol-beta-epoxide	BPD	0.0107906976642319	0.856219140845079	0.0674150677064747
conduritol-beta-epoxide	Migraine	0.0111029556553711	0.757688362133714	0.120509383332497
conduritol-beta-epoxide	Insomnia	0.0122714473358466	0.566431335425634	0.246852729142424
conduritol-beta-epoxide	AUDI	0.0117006020413016	0.643200972219707	0.191653307808525
citrulline	AD	0.00705786832421651	0.626218263240481	0.203274270623764
citrulline	SCZ	0.00902281490399615	0.427925048701192	0.368632291234431
citrulline	ADHD	0.00638150557013129	0.748568052943123	0.125768711454263
citrulline	BPD	0.0145672360386194	0.187576463929428	0.726821655438951
citrulline	Migraine	0.0100903788476236	0.359017341853648	0.444884572899554
citrulline	Insomnia	0.0081733703539465	0.497985312437941	0.302783466118236
citrulline	AUDI	0.00589978115304002	0.933276772061361	0.029989543012426
citric acid	AD	0.0203175033232411	0.912940915591251	0.039557328558813
citric acid	SCZ	0.0207184636418749	0.760645033545112	0.11881796601203
citric acid	ADHD	0.0249000685229476	0.332805402952739	0.477809631739747
citric acid	BPD	0.0243536547451807	0.363051887026251	0.440031301578709
citric acid	Migraine	0.0215747996449026	0.60631058683423	0.217304848450593
citric acid	Insomnia	0.0374201701857343	0.0617310750530024	1.20949615968409
citric acid	AUDI	0.0224597361600201	0.505057712698972	0.296658992426682
citramalic acid	AD	0.00397749851210905	0.66291628186299	0.178541314160303
citramalic acid	SCZ	0.0128594514707009	0.161609538638474	0.791533009552779
citramalic acid	ADHD	0.00938903671578584	0.260522567250361	0.584154650837384
citramalic acid	BPD	0.00556909896040458	0.47694070462642	0.321535611010749
citramalic acid	Migraine	0.00301957760725058	0.990354309139791	0.00420940441664589
citramalic acid	Insomnia	0.0106989642833275	0.216515836049776	0.664510333686989
citramalic acid	AUDI	0.00677042793849314	0.38819545725393	0.410949551124613
cholesterol	AD	-0.0136940733328872	0.994322563881729	0.00247270515116355
cholesterol	SCZ	-0.00973768668652863	0.379477936976899	0.420813469116928
cholesterol	ADHD	-0.0136937078949195	0.991193325473358	0.0038416310870469
cholesterol	BPD	-0.0130525664022858	0.723592357210534	0.14050602893055
cholesterol	Migraine	-0.00976080802050183	0.38087676768753	0.419215517160058
cholesterol	Insomnia	-0.00720416486854591	0.260036439169433	0.58496578963938
cholesterol	AUDI	-0.012392739595515	0.614442834859529	0.211518515804222
caprylic acid	AD	-0.0004824941332775	0.981683893326034	0.00802833449895743
caprylic acid	SCZ	0.00546371338524021	0.277795350922083	0.556275026725762
caprylic acid	ADHD	0.00218769813982056	0.467304602697865	0.330399941388611
caprylic acid	BPD	0.0049996616121063	0.297423414096378	0.526624845455649
caprylic acid	Migraine	-1.81892480566326e-05	0.761392911985294	0.118391170468858
caprylic acid	Insomnia	1.39713259779128e-05	0.753568992851918	0.122876979788369
caprylic acid	AUDI	0.00543746053230265	0.278861377572828	0.554611631551498
capric acid	AD	-0.00210848933604391	0.339707578422645	0.468894764491692
capric acid	SCZ	-0.00491595091070951	0.549062885746925	0.260377911708705
capric acid	ADHD	-0.00585576533266474	0.676249084340121	0.169893309931662
capric acid	BPD	-0.00220491369636511	0.34479217573808	0.462442598045503
capric acid	Migraine	-0.00441187209224281	0.498516816045627	0.302320187417226
capric acid	Insomnia	-0.00661486214055174	0.873409491910094	0.0587820926278952
capric acid	AUDI	-0.00577976112222589	0.663497371239215	0.178160793460533
benzoic acid	AD	-0.0196008368522778	0.942953952298633	0.0255095148458025
benzoic acid	SCZ	-0.00964885546994654	0.16341560143156	0.786706483347123
benzoic acid	ADHD	-0.0186828323747403	0.668789235301225	0.174710725830556
benzoic acid	BPD	-0.018199542315507	0.598843659143694	0.222686544611561
benzoic acid	Migraine	-0.0179250433018519	0.565661815602305	0.247443136856054
benzoic acid	Insomnia	-0.0188753675064188	0.702682083559793	0.153241119623893
benzoic acid	AUDI	-0.0196163548086017	0.963322117619322	0.0162284683136969
azelaic acid	AD	0.021698719204843	0.0986413781303097	1.00594086879059
azelaic acid	SCZ	0.00838581258527438	0.809906347306372	0.0915651974170896
azelaic acid	ADHD	0.00812116589154488	0.94273518864917	0.0256102820869833
azelaic acid	BPD	0.00896109341863593	0.677921293914056	0.168820724426402
azelaic acid	Migraine	0.0083351867069551	0.826972549497857	0.0825089061662764
azelaic acid	Insomnia	0.0176621035355758	0.166505278183021	0.778571994893832
azelaic acid	AUDI	0.0137928203918176	0.286132658784583	0.543432569596153
aspartic acid	AD	0.00710008490365854	0.919229150281133	0.0365762119029867
aspartic acid	SCZ	0.0085145753598721	0.589041225803028	0.229854308757524
aspartic acid	ADHD	0.0090664006254958	0.52616291238545	0.278879767261333
aspartic acid	BPD	0.0149844353314058	0.208064224392486	0.681802588143112
aspartic acid	Migraine	0.0157432013938432	0.187514268558749	0.72696567982662
aspartic acid	Insomnia	0.00902969021274869	0.529953879866235	0.275761923967387
aspartic acid	AUDI	0.00863376010158556	0.574272016483342	0.240882345799568
asparagine	AD	-0.00408172024214837	0.538043786596234	0.269182379531897
asparagine	SCZ	-0.00600269868924608	0.967246355002451	0.0144628982108061
asparagine	ADHD	-0.00505566915295885	0.664840673586036	0.177282419167341
asparagine	BPD	-0.00596646709440907	0.925264419592687	0.0337341380072492
asparagine	Migraine	0.00555531252923591	0.130721016236748	0.883654584554802
asparagine	Insomnia	-0.00279147233183674	0.426209603022361	0.370376769327032
asparagine	AUDI	0.00347572039929478	0.171322222879295	0.766186299335304
arachidic acid	AD	-0.0152914979742909	0.447617095443378	0.349093335202345
arachidic acid	SCZ	-0.00465045854130075	0.103058136923757	0.986917712942722
arachidic acid	ADHD	-0.0124035156001543	0.285807040398221	0.543927077265
arachidic acid	BPD	-0.015064403853956	0.430728079925225	0.365796814889215
arachidic acid	Migraine	-0.0139496744614467	0.36000626262144	0.4436899442375
arachidic acid	Insomnia	0.0209832128269734	0.00533491559642369	2.27287244714812
arachidic acid	AUDI	-0.0180750928891726	0.849644333646752	0.0707628345914503
arabitol	AD	0.0065377297429694	0.975569551397097	0.0107417629571002
arabitol	SCZ	0.0128705998301673	0.260905474714886	0.58351680777782
arabitol	ADHD	0.00770853156100337	0.628697685978576	0.201558138136507
arabitol	BPD	0.00653618057896754	0.979977840968143	0.00878374436266993
arabitol	Migraine	0.0152923883051828	0.185991919576043	0.730505923307703
arabitol	Insomnia	0.00900829978886097	0.482725384652066	0.316299862721712
arabitol	AUDI	0.0271926512810234	0.0416235018744733	1.38066138446119
anthranilic acid	AD	0.0281440819271435	0.255342714060816	0.592876529773691
anthranilic acid	SCZ	0.0331211120832103	0.128720461723195	0.890352411082144
anthranilic acid	ADHD	0.0366918598007248	0.0813057270216895	1.0898788624463
anthranilic acid	BPD	0.0232293423565952	0.58540677788363	0.232542253578997
anthranilic acid	Migraine	0.0244386106231091	0.461506854435472	0.335821844320852
anthranilic acid	Insomnia	0.0245361799792865	0.453458994001942	0.343461979792134
anthranilic acid	AUDI	0.0282380130147922	0.251866110937851	0.59883026371586
allylbenzene	AD	-0.00541890443751192	0.710880083855231	0.148203652873937
allylbenzene	SCZ	-0.00264185287253893	0.408326484966286	0.388992449854931
allylbenzene	ADHD	-0.00575595555736252	0.78959530850836	0.102595440752533
allylbenzene	BPD	-0.00513098602167616	0.659636707794239	0.18069518451797
allylbenzene	Migraine	-0.00543125171644898	0.713329513187909	0.14670980717307
allylbenzene	Insomnia	-0.00534868867152105	0.697397987806723	0.156519310022413
allylbenzene	AUDI	0.00861638755545391	0.0878207954790306	1.05640263338298
alanine	AD	0.00170924903873715	0.513732685122891	0.289262802356371
alanine	SCZ	-1.53171986179146e-05	0.769893083406451	0.113569581984135
alanine	ADHD	2.12895518005851e-05	0.76065381748632	0.118812950801253
alanine	BPD	0.0168060802139492	0.0637891053188405	1.19525348905217
alanine	Migraine	0.00163653333864544	0.520920051807868	0.283228924921112
alanine	Insomnia	0.00364847387953615	0.367977101840156	0.434179205385912
alanine	AUDI	2.56877815950629e-05	0.759570519739617	0.119431899336365
adipic acid	AD	-0.0263496126965765	0.99419577608309	0.00252808632647344
adipic acid	SCZ	-0.0208658386453655	0.303642793696494	0.517637021457225
adipic acid	ADHD	-0.022422882352956	0.384230029577628	0.415408695772589
adipic acid	BPD	-0.0235539089123722	0.462944988845467	0.334470612567946
adipic acid	Migraine	-0.0233265780775103	0.445281431646069	0.351365414686397
adipic acid	Insomnia	-0.0234877958817497	0.457696329800408	0.339422570102351
adipic acid	AUDI	-0.0237660083797024	0.480449245284795	0.318352484492811
aconitic acid	AD	-0.0254868572840232	0.609366049252771	0.215121746097785
aconitic acid	SCZ	-0.0261663897518083	0.71815241979655	0.143783371841966
aconitic acid	ADHD	-0.0267864742548769	0.916615732978951	0.0378126927084016
aconitic acid	BPD	-0.0205206685188135	0.269385651379102	0.56962554036075
aconitic acid	Migraine	-0.0202675686939564	0.259980453942857	0.585059302274782
aconitic acid	Insomnia	-0.0258314679869427	0.658999715246016	0.181114773064732
aconitic acid	AUDI	-0.000883261887999698	0.0245216733104242	1.61044989774707
acetaminophen	AD	-0.020463830181549	0.518146139873396	0.285547732939282
acetaminophen	SCZ	-0.0219659811116364	0.721490527508452	0.14176936641084
acetaminophen	ADHD	-0.0214149045308376	0.628869856585355	0.201439221668952
acetaminophen	BPD	-0.0211403316584922	0.592346298886026	0.227424320769685
acetaminophen	Migraine	-0.0210676475225147	0.583410460672969	0.234025788152547
acetaminophen	Insomnia	-0.0226101353309973	0.95916305074016	0.0181075596514271
acetaminophen	AUDI	-0.0220969920740499	0.749737143148707	0.125090972994173
3-hydroxypropionic acid	AD	0.0232290577455582	0.0628273987897767	1.20185092078115
3-hydroxypropionic acid	SCZ	0.00639750309083653	0.768274787112387	0.114483419054045
3-hydroxypropionic acid	ADHD	0.0075299325404139	0.576435791052464	0.239249061560312
3-hydroxypropionic acid	BPD	0.00596071082433758	0.998204078114369	0.000780660177220329
3-hydroxypropionic acid	Migraine	0.010474671064225	0.343075667262983	0.464610083308331
3-hydroxypropionic acid	Insomnia	0.0250778710141247	0.0501836605397334	1.29943766318432
3-hydroxypropionic acid	AUDI	0.00817757547573328	0.50666199172399	0.295281673967998
3-hydroxybutyric acid	AD	0.00974343967980251	0.232197235236282	0.634142955694667
3-hydroxybutyric acid	SCZ	0.0073551304407492	0.329315003519179	0.482388482476207
3-hydroxybutyric acid	ADHD	0.00954615233342715	0.238741942256788	0.622071277304289
3-hydroxybutyric acid	BPD	0.00933208162658017	0.246097074338268	0.608893549264685
3-hydroxybutyric acid	Migraine	0.0061576026265403	0.398294974809503	0.399795172943599
3-hydroxybutyric acid	Insomnia	0.00265355685090063	0.892237916488968	0.0495193249499968
3-hydroxybutyric acid	AUDI	0.00437232766436413	0.549057584473698	0.260382104898382
3-hydroxy-3-methylglutaric acid	AD	-0.0222760040099459	0.360920321956656	0.4425886638946
3-hydroxy-3-methylglutaric acid	SCZ	-0.0227333035936874	0.387631410881075	0.411581038072253
3-hydroxy-3-methylglutaric acid	ADHD	-0.00774353814259188	0.0556508079591434	1.25452852603457
3-hydroxy-3-methylglutaric acid	BPD	-0.0172375970368437	0.178447921803411	0.74848850545316
3-hydroxy-3-methylglutaric acid	Migraine	-0.0258542882913158	0.703768623801783	0.152570099270507
3-hydroxy-3-methylglutaric acid	Insomnia	-0.0262157588871545	0.784188595872804	0.105579477753135
3-hydroxy-3-methylglutaric acid	AUDI	-0.0260532310716022	0.74441542573507	0.128184636021915
2-hydroxyvaleric acid	AD	0.0637863803197841	0.773958068408028	0.111282567937665
2-hydroxyvaleric acid	SCZ	0.0639484728733288	0.732661176614097	0.135096820920366
2-hydroxyvaleric acid	ADHD	0.0688941854158704	0.28085199464374	0.551522487366641
2-hydroxyvaleric acid	BPD	0.0650534299938079	0.554136572772032	0.256383185647852
2-hydroxyvaleric acid	Migraine	0.0665639100543419	0.413297565691757	0.383737152690106
2-hydroxyvaleric acid	Insomnia	0.0813102430422126	0.0508164115485591	1.29399600633964
2-hydroxyvaleric acid	AUDI	0.0700292740114348	0.236075300564679	0.626949448709477
2-hydroxyglutaric acid	AD	-0.0183429937935362	0.203931922247357	0.690514787116637
2-hydroxyglutaric acid	SCZ	-0.0239961215782403	0.470571557955923	0.327374325770457
2-hydroxyglutaric acid	ADHD	-0.0196168621765551	0.242313357782369	0.615622644255926
2-hydroxyglutaric acid	BPD	-0.0223193159940522	0.358167386457769	0.445913962111401
2-hydroxyglutaric acid	Migraine	-0.0177227364851489	0.187859990357821	0.726165704290218
2-hydroxyglutaric acid	Insomnia	-0.0254622280614485	0.62560790114497	0.203697774970599
2-hydroxyglutaric acid	AUDI	0.00301233345168039	0.0160281270529806	1.79511722362705
2-hydroxybutanoic acid	AD	0.00754265850186431	0.482359690171083	0.316628992467676
2-hydroxybutanoic acid	SCZ	0.00990608912803137	0.32607781857432	0.486678743047515
2-hydroxybutanoic acid	ADHD	0.0052759918589429	0.835786818005789	0.0779044828125082
2-hydroxybutanoic acid	BPD	0.0207185415111384	0.0767169433154852	1.11510870937837
2-hydroxybutanoic acid	Migraine	0.0108352584810502	0.283581205972415	0.547322554916811
2-hydroxybutanoic acid	Insomnia	0.0149633022180584	0.159833970837895	0.796330911007591
2-hydroxybutanoic acid	AUDI	0.0225933052967733	0.0609412188896876	1.21508886367141
2-deoxytetronic acid	AD	0.0232533299367906	0.44725202212256	0.349447687217416
2-deoxytetronic acid	SCZ	0.0235248266712133	0.426435557979222	0.370146589182445
2-deoxytetronic acid	ADHD	0.0204128865721872	0.948977257059729	0.0227441956357396
2-deoxytetronic acid	BPD	0.0203929573189282	0.993005483100679	0.00304835344440313
2-deoxytetronic acid	Migraine	0.0297724017687566	0.168055785793027	0.774546531128272
2-deoxytetronic acid	Insomnia	0.0221821978526457	0.547874138852349	0.261319198960785
2-deoxytetronic acid	AUDI	0.0223026604118478	0.53468914587011	0.271898631939612
2-deoxypentitol	AD	0.0108309348147745	0.856249102805781	0.0673998705613607
2-deoxypentitol	SCZ	0.0143741237398084	0.389170997506976	0.409859532463313
2-deoxypentitol	ADHD	0.0106677439981286	0.987765165643133	0.00534629365910502
2-deoxypentitol	BPD	0.0147162689390407	0.368090084494985	0.43404588129583
2-deoxypentitol	Migraine	0.0112237508802391	0.738711742450655	0.131524997444437
2-deoxypentitol	Insomnia	0.0106747378843357	0.967782234426204	0.0142223544959252
2-deoxypentitol	AUDI	0.0107154923888573	0.921273101627328	0.0356116087302012
2-deoxyerythritol	AD	-0.024748718112011	0.528682957305285	0.276804689344404
2-deoxyerythritol	SCZ	-0.0253782042767181	0.599574461965203	0.222156873595257
2-deoxyerythritol	ADHD	-0.0219567726512251	0.333372878957666	0.477069734436411
2-deoxyerythritol	BPD	-0.026269790833098	0.747102369445247	0.126619886217865
2-deoxyerythritol	Migraine	-0.00235024526362437	0.0290998114915437	1.5361098243628
2-deoxyerythritol	Insomnia	-0.0105892025644216	0.0761629507619173	1.11825623853648
2-deoxyerythritol	AUDI	-0.017910432980806	0.189784388568526	0.721739514971907
2-aminobutyric acid	AD	0.0236493535984207	0.0787141851212758	1.10394699616995
2-aminobutyric acid	SCZ	0.0277831343454307	0.0474535498020852	1.32373129426317
2-aminobutyric acid	ADHD	0.0083948066377364	0.863992865123318	0.0634898439219939
2-aminobutyric acid	BPD	0.0176990478427552	0.169061616952506	0.771954981626827
2-aminobutyric acid	Migraine	0.00854934511131566	0.806300444614621	0.0935031007195316
2-aminobutyric acid	Insomnia	0.00943140799035569	0.627174252112547	0.202611779397237
2-aminobutyric acid	AUDI	0.0153723293456134	0.232748126349761	0.633113806455042
2,3-dihydroxybutanoic acid	AD	0.00898257808685932	0.32969512077382	0.481887480023015
2,3-dihydroxybutanoic acid	SCZ	0.00493925779095161	0.702448790579863	0.153385330895094
2,3-dihydroxybutanoic acid	ADHD	0.00601523240357915	0.548721182352633	0.260648274355957
2,3-dihydroxybutanoic acid	BPD	0.00531686204824022	0.638356181386836	0.194936931862575
2,3-dihydroxybutanoic acid	Migraine	0.00474796378914577	0.742464478970766	0.12932431905587
2,3-dihydroxybutanoic acid	Insomnia	0.00420971644733248	0.972482464411726	0.0121182210334995
2,3-dihydroxybutanoic acid	AUDI	0.00536666961163723	0.630939910202237	0.200012000360069
1-monostearin	AD	0.0365292576205197	0.88107462669125	0.0549873054499065
1-monostearin	SCZ	0.0449694759328181	0.184604819226001	0.733756965628957
1-monostearin	ADHD	0.0370480258693754	0.719728937326979	0.142831035774666
1-monostearin	BPD	0.0364297190492967	0.964516638101581	0.0156902762903073
1-monostearin	Migraine	0.038744713331604	0.48976209817054	0.310014827198849
1-monostearin	Insomnia	0.0365652026942689	0.863056996088461	0.0639605226285371
1-monostearin	AUDI	0.0432701823325883	0.235213412991507	0.628537916345456
1-monopalmitin	AD	0.0168068610699751	0.934274646746102	0.0295254363687294
1-monopalmitin	SCZ	0.0198606130167209	0.430607748460902	0.365918159641337
1-monopalmitin	ADHD	0.0173516826369319	0.73311210054312	0.134829612091602
1-monopalmitin	BPD	0.0173317979947233	0.737566834048325	0.13219862030806
1-monopalmitin	Migraine	0.0276438134598582	0.138388804578851	0.858899042150146
1-monopalmitin	Insomnia	0.0201345666670578	0.410831249825132	0.386336529265509
1-monopalmitin	AUDI	0.0194698168551297	0.461417950052471	0.335905514589299
1-methylgalactose	AD	-0.00779009599162106	0.858317217568466	0.0663521755794929
1-methylgalactose	SCZ	-0.00596773080093471	0.532652943749738	0.273555668472357
1-methylgalactose	ADHD	-0.00443534417286484	0.406025142574275	0.391447072474086
1-methylgalactose	BPD	-0.0079414065539607	0.962441231122785	0.0166257800306958
1-methylgalactose	Migraine	-0.00281388916260394	0.315024582405677	0.501655555459337
1-methylgalactose	Insomnia	0.00795430961552712	0.0763128978479744	1.11740205456389
1-methylgalactose	AUDI	-0.00791816274653989	0.934414146726772	0.0294605951044648
1,5-anhydroglucitol	AD	0.0652043081120781	0.788662557688155	0.103108777121761
1,5-anhydroglucitol	SCZ	0.0651653404473276	0.800868140167036	0.0964389829318605
1,5-anhydroglucitol	ADHD	0.0670772115123934	0.493932804047588	0.306332129651868
1,5-anhydroglucitol	BPD	0.0816837762454545	0.0583157846535879	1.23421387645706
1,5-anhydroglucitol	Migraine	0.0695467001526043	0.319391945124537	0.495676040708734
1,5-anhydroglucitol	Insomnia	0.11248714925355	0.00131366011122521	2.88151698706986
1,5-anhydroglucitol	AUDI	0.064864192937448	0.998360522545493	0.000712600317521393
1,2,4-benzenetriol	AD	0.00304152694632742	0.657989429086808	0.18178108347745
1,2,4-benzenetriol	SCZ	0.00647444564477351	0.34896381016625	0.457219609889103
1,2,4-benzenetriol	ADHD	0.00852772733352491	0.256821197567023	0.590369133226025
1,2,4-benzenetriol	BPD	0.00929137537904223	0.230465014026059	0.637394993782597
1,2,4-benzenetriol	Migraine	0.00453149309122935	0.483319875683808	0.315765344893576
1,2,4-benzenetriol	Insomnia	0.00603919400307862	0.373883207850322	0.427264039798203
1,2,4-benzenetriol	AUDI	0.0169728421926816	0.0845451568626188	1.07291126574907
475144	AD	-0.00605446196375503	0.92290862989232	0.0348412930128679
475144	SCZ	0.00514730737200597	0.136167213241348	0.865927450591313
475144	ADHD	-0.00588804769759732	0.83755046398319	0.0769890164473274
475144	BPD	-0.00541643796470881	0.71365245598506	0.1465132352749
475144	Migraine	0.0329012868344063	0.00519892469640019	2.2840864730405
475144	Insomnia	-0.00578289925145681	0.802304877434628	0.0956605675924617
475144	AUDI	0.0153290624199792	0.0391930006105438	1.40679148572537
474827	AD	-0.0171793974762906	0.775332660353148	0.110511921289883
474827	SCZ	-0.0175389053500665	0.913990543677394	0.0390582975374725
474827	ADHD	-0.0126022711106963	0.324136796493734	0.489271664410303
474827	BPD	-0.0175970371288106	0.984395150802647	0.00683053432807193
474827	Migraine	-0.00268321519064396	0.0876851312367421	1.0570740436841
474827	Insomnia	-0.00942930391883068	0.207037988989799	0.683949959398542
474827	AUDI	0.00460362444048223	0.0368588390444366	1.43345834802458
474823	AD	0.0105223039709582	0.358515450899981	0.445492122852514
474823	SCZ	0.00711722996879116	0.684958990377975	0.164335429654588
474823	ADHD	0.0117407519176402	0.297261247530593	0.526861703915131
474823	BPD	0.0107525317980711	0.345736003500705	0.461255392492545
474823	Migraine	0.0161585746308232	0.160308759875705	0.795042745507762
474823	Insomnia	0.0121732238681602	0.278808679611241	0.554693710313655
474823	AUDI	0.00632612085961837	0.931934620685015	0.0306145542465367
471797	AD	-0.0157292663885331	0.856064088556266	0.0674937209952134
471797	SCZ	-0.015585156243116	0.805041114937671	0.0941819388438369
471797	ADHD	-0.00742451882837702	0.198369936893667	0.702524144835473
471797	BPD	-0.0152351078254407	0.71946093359677	0.142992783081058
471797	Migraine	-0.0152100885085036	0.714445584042071	0.146030843780251
471797	Insomnia	-0.00983364893909688	0.27682746846266	0.557790818803839
471797	AUDI	-0.0158230951253722	0.903636404018084	0.0440062813531513
471696	AD	0.000852890828666686	0.152876797229577	0.815658424331455
471696	SCZ	0.0116109928056377	0.0408699248354756	1.38859616100551
471696	ADHD	-0.00927626124805325	0.821050608481196	0.0856300727140194
471696	BPD	-0.00564885787632585	0.382618175428368	0.417234403621942
471696	Migraine	-0.00254888198591963	0.241464669107291	0.617146405841043
471696	Insomnia	-0.00953540103655781	0.982882718454473	0.00749830085229933
471696	AUDI	-0.00835241389594277	0.630022702836599	0.200643800484499
470911	AD	-0.0117962269519944	0.415833903358635	0.381080105092756
470911	SCZ	0.00572883532423107	0.0425571532757812	1.37102743047731
470911	ADHD	-0.0112092149689682	0.378159599543792	0.422324870605749
470911	BPD	-0.00805977016038262	0.237939577526467	0.623533313861135
470911	Migraine	-0.0119452871136798	0.42626978953187	0.370315445454018
470911	Insomnia	-0.0140705395780103	0.640096757749906	0.193754372608757
470911	AUDI	-0.0137241341849261	0.59273504063654	0.227139397874422
425774	AD	-0.0279116350806792	0.830261746819148	0.0807849711434326
425774	SCZ	-0.0232136929170297	0.329547595901442	0.482081852254869
425774	ADHD	-0.0281501997468321	0.991231882372761	0.00382473758853213
425774	BPD	-0.0220224745912176	0.277205778354911	0.557197721096678
425774	Migraine	-0.00342804388442475	0.0283422124634753	1.54756625065969
425774	Insomnia	-0.0263963357031232	0.561383821687834	0.250740107292854
425774	AUDI	-0.0278149585969116	0.799476079690226	0.0971945258063644
425768	AD	0.00643520508319795	0.302117833932714	0.519823637686118
425768	SCZ	0.0110674845483841	0.158572930511317	0.799770947743082
425768	ADHD	0.00755181476847855	0.256618652074952	0.590711780545532
425768	BPD	0.00643942464121483	0.301927501516878	0.520097326814431
425768	Migraine	0.00511709662624349	0.370203187329096	0.431559846432711
425768	Insomnia	0.0030211682370479	0.53369924349447	0.272703412797706
425768	AUDI	0.00243655715284707	0.602283135953784	0.220199296990053
424855	AD	0.0516753333363504	0.0973265877535376	1.01176850261648
424855	SCZ	0.0383903570384991	0.971887790057114	0.0123838739339142
424855	ADHD	0.0385794859090749	0.841304617812648	0.0750467272913933
424855	BPD	0.0387423678779997	0.786232085276991	0.104449237068437
424855	Migraine	0.041660522705512	0.411649568359283	0.385472335637569
424855	Insomnia	0.038451852092664	0.906240719409666	0.0427564279021179
424855	AUDI	0.0472822354194636	0.175420025282246	0.755920830735323
423463	AD	-0.020208918617221	0.435653134425777	0.360859156968086
423463	SCZ	-0.0218707690012914	0.592632606333549	0.227214457545185
423463	ADHD	-0.0229205902565475	0.772671366399166	0.112005181510959
423463	BPD	-0.00824488624051334	0.0865445961466625	1.0627600443334
423463	Migraine	-0.0201629611784016	0.432312705484626	0.364202000550602
423463	Insomnia	-0.0208820628819595	0.48958639697808	0.310170657446296
423463	AUDI	-0.0218406055662628	0.588889682742339	0.229966054386939
420153	AD	-0.0120382867038951	0.803215034538859	0.0951681710205757
420153	SCZ	-0.0122038288300497	0.862963620186933	0.0640075123787562
420153	ADHD	-0.0117251364169391	0.725572277609225	0.13931931899005
420153	BPD	-0.0102300295552593	0.519294386140534	0.284586372343065
420153	Migraine	-0.0116138611062651	0.703419048981459	0.152785874922239
420153	Insomnia	-0.0120200557451351	0.797774923986919	0.098119618747241
420153	AUDI	-0.0117447579739534	0.729701687160345	0.136854649603738
419285	AD	-0.00892121076950447	0.231255341811291	0.635908226621913
419285	SCZ	-0.00977247542359794	0.260414014861031	0.584335646781938
419285	ADHD	-0.0150515496252772	0.62659062028784	0.203016110551859
419285	BPD	-0.0156903052653208	0.737352073050287	0.132325094403126
419285	Migraine	-0.0158638928621844	0.779044417741922	0.108437780029261
419285	Insomnia	-0.0131898198229528	0.438850568799628	0.357683334412598
419285	AUDI	-0.01254412687774	0.39444644027147	0.404011958927825
418155	AD	-0.00841578313855984	0.537358231741834	0.269736093818393
418155	SCZ	-0.00933755528656688	0.654713530328822	0.183948683842893
418155	ADHD	-0.00184216448207764	0.195972902095474	0.707803976010893
418155	BPD	-0.000678344421152666	0.167888033039145	0.774980259015532
418155	Migraine	-0.00897967789965182	0.603299143043248	0.219467291577103
418155	Insomnia	0.0107891141109493	0.0409500870677739	1.38774517050885
418155	AUDI	-0.0103541430596938	0.972483422729334	0.0121177930650173
418091	AD	0.0204256750733409	0.673337075827454	0.17176747140171
418091	SCZ	0.0225165529373235	0.438679293330799	0.357852864807294
418091	ADHD	0.0195698291941965	0.942271085997158	0.0258241351946244
418091	BPD	0.0240771142358548	0.338712419444328	0.470168878946588
418091	Migraine	0.0238046699930932	0.353690881152028	0.451376137008564
418091	Insomnia	0.0196508720377738	0.883236209078361	0.0539231349493601
418091	AUDI	0.0216511732242523	0.514471561736033	0.288638626581741
418081	AD	0.00486786369277803	0.703527562541657	0.152718883267952
418081	SCZ	0.00820294838244717	0.368758477818167	0.433257986397307
418081	ADHD	0.0100734045353847	0.277220050471939	0.557175361742733
418081	BPD	0.00481850254828997	0.713270831842007	0.146745535448083
418081	Migraine	0.00629623515830746	0.512717913590021	0.290121508700836
418081	Insomnia	0.00930058307540527	0.310972270491813	0.50727833544038
418081	AUDI	0.00550221644368687	0.602818195585466	0.219813647327711
416644	AD	-0.0134331621521153	0.336560090077854	0.472937384755293
416644	SCZ	-0.0028947137875297	0.0838829896876813	1.0763260991685
416644	ADHD	-0.0169042019525685	0.618345440902723	0.208768836942568
416644	BPD	-0.0141239376222571	0.374428070501239	0.426631600086677
416644	Migraine	-0.0173869317959745	0.694302090109697	0.158451527352201
416644	Insomnia	-0.0180162891985878	0.857303106115313	0.0668656027677286
416644	AUDI	-0.0172238806111182	0.666163671927223	0.176419054490421
414208	AD	0.00713543654865167	0.537158263352744	0.269897738929167
414208	SCZ	0.0113569188544328	0.268897780052792	0.570412783179459
414208	ADHD	0.00535941273589935	0.867436419522202	0.0617623478484454
414208	BPD	0.00524893382272951	0.938645113074433	0.0274985766007695
414208	Migraine	0.00523013648932336	0.962650955247684	0.0165311538811836
414208	Insomnia	0.00621926341473633	0.655795871140105	0.183231321955635
414208	AUDI	0.0254725299622292	0.0438437590411526	1.35809221773437
413969	AD	-0.00210816217917831	0.67407631636186	0.171290931508363
413969	SCZ	-0.00294183701312822	0.910504823274336	0.0407177492475559
413969	ADHD	0.000878076158778773	0.381366200312015	0.418657800195226
413969	BPD	0.00211138730601801	0.314845792482469	0.501902106121981
413969	Migraine	-0.001537914768583	0.590675773427699	0.228650841369123
413969	Insomnia	-0.00235636060112765	0.720555961966511	0.142332284066586
413969	AUDI	0.00979879393508087	0.111162598377445	0.954041310331177
413965	AD	-0.0227221539715312	0.81581487433825	0.0884083806760286
413965	SCZ	-0.0212951671359827	0.565648056950419	0.247453700374923
413965	ADHD	-0.0197990285660592	0.431211506964386	0.365309658432502
413965	BPD	-0.021230278596879	0.558350976328155	0.2530927201213
413965	Migraine	-0.016536536745291	0.263093291017561	0.579890226453264
413965	Insomnia	-0.0167395147913778	0.270743835443703	0.56744142302494
413965	AUDI	-0.0222409215807162	0.701215105650175	0.154148736859682
413963	AD	-0.00146468625110585	0.625499554342698	0.203772995397541
413963	SCZ	0.00882273635689979	0.131262300375259	0.88185998899021
413963	ADHD	-0.000261996164186096	0.490449185530397	0.30940598234508
413963	BPD	0.0121492510914766	0.0863322821937034	1.06382677836335
413963	Migraine	0.00389056320170245	0.254731322052797	0.59391765041001
413963	Insomnia	0.0158221513283531	0.0551626522381183	1.25835486097537
413963	AUDI	-0.000412684730136448	0.504341224691243	0.297275531297172
413961	AD	0.0293299082491669	0.14680629082992	0.833255333969106
413961	SCZ	0.0280183498078838	0.175133434234989	0.756630936054425
413961	ADHD	0.01987293360613	0.662717811374917	0.178671357041479
413961	BPD	0.0373637488293185	0.0529159872823474	1.27641309659354
413961	Migraine	0.0263079125401314	0.222030685841649	0.653586999555001
413961	Insomnia	0.0243151857465213	0.297045459531234	0.527177081616199
413961	AUDI	0.0244930410230558	0.28918392850239	0.538825846774034
413840	AD	0.0179680663328959	0.322011867135682	0.492128122911082
413840	SCZ	0.0133934413313268	0.802015429446644	0.0958172765299531
413840	ADHD	0.0212938181211125	0.198856795758433	0.701459562787343
413840	BPD	0.0158393832414832	0.457049090635879	0.340037150811379
413840	Migraine	0.0168965601015344	0.381650287621968	0.418334405986206
413840	Insomnia	0.0132529664016422	0.852116630316563	0.0695009587117601
413840	AUDI	0.0214920415029722	0.19350136121323	0.713315975527162
413694	AD	0.000185867552844887	0.428647903536758	0.367899296012003
413694	SCZ	0.00446649438034852	0.224733723122276	0.648331753272888
413694	ADHD	-0.00158560806280428	0.598766165123248	0.222742748601917
413694	BPD	-0.00263501623430273	0.79128086450416	0.101669336661896
413694	Migraine	0.00549839984230127	0.195096186414462	0.709751219766643
413694	Insomnia	0.00522513984608586	0.202472678741921	0.693633571324068
413694	AUDI	-0.00279934990737307	0.846106575745892	0.0725749296995425
413683	AD	-0.0035492444753491	0.216822532217285	0.663895587866339
413683	SCZ	-0.0113265681302284	0.98075352459959	0.00844012244247178
413683	ADHD	-0.0107245166397059	0.731005007316412	0.136079648155082
413683	BPD	-0.00140246974552483	0.162778590841792	0.788402715482988
413683	Migraine	-0.00136217734525812	0.161923664015936	0.79068967749408
413683	Insomnia	0.000291903878868349	0.130825839210332	0.883306470704504
413683	AUDI	-0.0106111111157172	0.707931225671404	0.150008931239874
412755	AD	-0.0249985168825688	0.801351450255512	0.0961769727653459
412755	SCZ	-0.0114287953874932	0.100635885865112	0.997247126097945
412755	ADHD	-0.025018066404848	0.807232497370572	0.0930013626970322
412755	BPD	-0.0214866811325634	0.389296526998601	0.409719470702776
412755	Migraine	-0.0250798597022017	0.827241654273404	0.0823676055779504
412755	Insomnia	-0.0225959377843155	0.467962243825456	0.329789185301364
412755	AUDI	-0.0250503272450127	0.81738541394108	0.0875731164426556
408463	AD	-0.0247373954101764	0.994246000394193	0.00250614739777862
408463	SCZ	-0.0223795320573421	0.499963573196089	0.301061636736442
408463	ADHD	-0.0247347319235929	0.981030417074592	0.00831752701061215
408463	BPD	-0.0247372079066035	0.992509093836671	0.00326550533563582
408463	Migraine	-0.0236557148342116	0.647837325217693	0.188534033681358
408463	Insomnia	-0.024635283866232	0.88828464946788	0.0514478429107357
408463	AUDI	-0.024619296703575	0.879939600080822	0.0555471372269437
408450	AD	0.0110910474852838	0.137213242356565	0.862603973141962
408450	SCZ	0.000305555307761218	0.796411520862087	0.0988624661099205
408450	ADHD	0.0091609301251655	0.176857377563713	0.75237681897967
408450	BPD	0.0123224084365434	0.117150200871045	0.931256962405375
408450	Migraine	0.0246487482911788	0.0263123521580038	1.57984032699673
408450	Insomnia	0.007146490777727	0.232957782352427	0.632722776624818
408450	AUDI	0.000464581540531528	0.754266339912541	0.122475272791044
407525	AD	0.0259256422802472	0.466973732084059	0.330707548409897
407525	SCZ	0.0255606437993183	0.499906168352594	0.301111504445716
407525	ADHD	0.0243058812748594	0.653929256761616	0.184469231889583
407525	BPD	0.0239681400242896	0.715722503304939	0.145255327752498
407525	Migraine	0.0310656966940339	0.209616503569805	0.678574527379449
407525	Insomnia	0.0352548138523058	0.119047518959913	0.924279651189359
407525	AUDI	0.0325604475056664	0.17044913783956	0.768405191164153
407450	AD	0.0381969885788791	0.713734852062734	0.14646309588848
407450	SCZ	0.0574621863544483	0.0421107792600414	1.37560672188525
407450	ADHD	0.0400757524430496	0.470523719811679	0.327418478243812
407450	BPD	0.0384687810144252	0.662588946075998	0.178755813697406
407450	Migraine	0.0420506525395774	0.335515243227163	0.474287744052191
407450	Insomnia	0.045346621588188	0.204745416350546	0.688785812038592
407450	AUDI	0.0400841571316101	0.469787806888518	0.328098259311825
406821	AD	-0.00815344079229363	0.500047833812989	0.300988449729191
406821	SCZ	-0.000298155190524785	0.15732595370244	0.803199626900029
406821	ADHD	-0.00931460235625847	0.633391084306155	0.198328054105709
406821	BPD	-0.00976124811435453	0.708170924131771	0.149861908343726
406821	Migraine	-0.00877640766704846	0.563996714212175	0.248723426165023
406821	Insomnia	-0.00639696289302449	0.371322079909581	0.430249225571079
406821	AUDI	0.00424625214278762	0.0886319312241452	1.05240978763744
402362	AD	0.014944659466621	0.127526445421288	0.894399745350732
402362	SCZ	0.0137455913048505	0.149035489906494	0.826710300478691
402362	ADHD	0.0106498637166931	0.226432086051184	0.645062032397065
402362	BPD	0.00422513042942962	0.667338987651727	0.175653501812815
402362	Migraine	0.00906667826399066	0.284106673783451	0.546518564399965
402362	Insomnia	0.012051638298737	0.186738277281431	0.728766652012079
402362	AUDI	0.00332219604231487	0.939687125380537	0.0270167233569455
401933	AD	0.0357932383613201	0.475463671743698	0.322882660143956
401933	SCZ	0.034347784855545	0.644118520849858	0.19103421305143
401933	ADHD	0.0395868911407071	0.256445161877959	0.591005489967405
401933	BPD	0.0349018329124257	0.567581657701273	0.245971647900676
401933	Migraine	0.036488958415637	0.419467159109992	0.377302035253924
401933	Insomnia	0.0359133323489781	0.464992404639423	0.332554140981287
401933	AUDI	0.0371932687802256	0.372222859257116	0.429196959135458
401124	AD	-0.017723094174618	0.28643798110446	0.542969395964622
401124	SCZ	-0.0164041282148355	0.237997640503909	0.623427348494799
401124	ADHD	-0.015147785176667	0.200780085081003	0.697279366070585
401124	BPD	-0.0233371672504503	0.823399804673757	0.0843892403615099
401124	Migraine	-0.0207631808252389	0.459462537713576	0.337749893042895
401124	Insomnia	0.00644857961555856	0.0152815676018142	1.81583209301832
401124	AUDI	-0.0225712645327176	0.656600988844656	0.182698467556337
397709	AD	-0.023278528043398	0.73466935437912	0.133908075715207
397709	SCZ	-0.0238023212077509	0.906494756477895	0.0426347036912548
397709	ADHD	-0.0118441337287523	0.126558181928206	0.897709772659763
397709	BPD	-0.0232300979974485	0.724507258715323	0.139957259048268
397709	Migraine	-0.0228223041935904	0.652356775130361	0.185514822837577
397709	Insomnia	-0.0217243989486069	0.519415170968321	0.284485369740205
397709	AUDI	-0.0237852257860227	0.895974865742606	0.0477041731753712
395982	AD	-0.0140366600499584	0.170691185595722	0.767788905047988
395982	SCZ	-0.0216395427600204	0.526267396606255	0.278793534623784
395982	ADHD	-0.00750740121710658	0.0758031324349605	1.12031284751953
395982	BPD	-0.0234953874618249	0.835439420878099	0.07808503605449
395982	Migraine	-0.0237167212241773	0.983141569642086	0.00738394047156083
395982	Insomnia	-0.0209901689434666	0.467799566853182	0.329940184650337
395982	AUDI	-0.01665717437827	0.24230561908617	0.61563651442287
390218	AD	-0.00414629088656215	0.63527450842098	0.197038571194283
390218	SCZ	-0.00490472350267268	0.782988782036225	0.106244460080838
390218	ADHD	-0.00178176655703322	0.405963298412798	0.391513227549117
390218	BPD	-0.0014954202836186	0.387411023123827	0.411828026327946
390218	Migraine	-0.00314630742733923	0.516062247902838	0.28729791021345
390218	Insomnia	0.00712711121575482	0.117163610909421	0.931207252099089
390218	AUDI	-0.00271853888063744	0.476878449182232	0.321592303510181
390208	AD	0.0015837876890904	0.209081409723319	0.679684580350668
390208	SCZ	0.00133068401266523	0.216455823924911	0.664630724637495
390208	ADHD	-0.00560853112560333	0.689034974863311	0.161758733092905
390208	BPD	0.00510990173205228	0.13134566548778	0.881584254707373
390208	Migraine	-0.00492046040258431	0.586834607112387	0.231484282635901
390208	Insomnia	-0.00408963052623967	0.498246908254338	0.302555387524106
390208	AUDI	0.00263566603462562	0.181418916462083	0.741317431240745
390198	AD	-0.000421870830439097	0.470936942275344	0.327037240334424
390198	SCZ	0.00300393059917903	0.273871764769153	0.562452739695787
390198	ADHD	-0.00195617612266807	0.641250805358062	0.192972076441776
390198	BPD	-0.0028086887349339	0.824569402368241	0.083772784777418
390198	Migraine	-0.0022424922978328	0.688530448102234	0.16207684966937
390198	Insomnia	-0.00223410452713613	0.687016925484864	0.163032563443894
390198	AUDI	-0.000636565475327533	0.489603842714597	0.310155182236687
390190	AD	-0.0219136111131677	0.70070052810373	0.154467555187387
390190	SCZ	-0.0188947972196571	0.392222522288961	0.406467471797816
390190	ADHD	-0.0200338937062863	0.474549235810986	0.323718721631377
390190	BPD	-0.0125339546009817	0.160566511594084	0.794345027839728
390190	Migraine	-0.015139397618068	0.226719142032507	0.644511810583087
390190	Insomnia	-0.0170422359651812	0.296146797584333	0.528492959288351
390190	AUDI	0.0222024961233485	0.0029093559276632	2.53620314435477
390135	AD	-0.0186724082953491	0.940980471315503	0.0264193896311096
390135	SCZ	-0.014310833693628	0.355727098340772	0.448883050159729
390135	ADHD	-0.01643804606304	0.507529789057181	0.294538462097552
390135	BPD	-0.0180461057447991	0.721619023140102	0.141692026552758
390135	Migraine	-0.0185265115732662	0.854196673044713	0.0684421244113449
390135	Insomnia	-0.0122332632908024	0.26205469253328	0.581608059113217
390135	AUDI	-0.0110141754082032	0.221307203852317	0.655004448962986
390129	AD	0.0514880940344926	0.00444257664904204	2.35236507045145
390129	SCZ	0.0134156967905406	0.571101069587826	0.243287026465143
390129	ADHD	0.0118485067076074	0.931621238567943	0.0307606192273945
390129	BPD	0.0128020611978231	0.65630727466041	0.18289278189672
390129	Migraine	0.0119538533038107	0.86612714799815	0.0624183486054686
390129	Insomnia	0.0155580363262396	0.386420058704761	0.412940337850002
390129	AUDI	0.0150233381528798	0.422650263715882	0.374018855706864
390121	AD	-0.0105442619906622	0.925524016874099	0.0336123070455333
390121	SCZ	-0.0036386075577417	0.243016018011085	0.614365099633968
390121	ADHD	-0.00732074999129173	0.423801980535337	0.372837018050995
390121	BPD	-0.00837996143933584	0.510919963969765	0.291647127122961
390121	Migraine	-0.00771710942979764	0.45343500563151	0.343484954951117
390121	Insomnia	-0.00713269353604473	0.410751988964364	0.386420324924777
390121	AUDI	-0.00744679798448966	0.432897902539045	0.363614518409355
389989	AD	-0.0146355240426221	0.412630551027622	0.384438620154636
389989	SCZ	-0.00791622796649905	0.159023707846047	0.798538124615518
389989	ADHD	-0.0171189976101842	0.664263175486743	0.177659822714537
389989	BPD	-0.00495011095570619	0.109214283932776	0.961720557350154
389989	Migraine	-0.0180364924747878	0.919121290012863	0.0366271740246295
389989	Insomnia	-0.0159039658576121	0.514720913694529	0.28842818551395
389989	AUDI	-7.84114061198604e-05	0.0604384152322666	1.2186869319059
389984	AD	-0.00718789048148527	0.787533518586726	0.103730952932051
389984	SCZ	-0.00186662464180776	0.290164293128537	0.537356031771982
389984	ADHD	-0.00316575891931503	0.352922148651699	0.452321085376577
389984	BPD	-0.00632290474964581	0.622530293735125	0.205839509964137
389984	Migraine	-0.00544141167493928	0.519238942677497	0.284632743103463
389984	Insomnia	-0.00755736676311192	0.988702394857151	0.00493441388473455
389984	AUDI	9.18125052294938e-05	0.219856173668299	0.657861334672747
387842	AD	-0.0200942436239002	0.93693467152114	0.0282906895679097
387842	SCZ	-0.0194862191306722	0.724719706512554	0.139829929224983
387842	ADHD	-0.00131210433090989	0.0551818588418177	1.25820367407889
387842	BPD	-0.0165607507569154	0.405631291043358	0.39186855021493
387842	Migraine	-0.0188652272600351	0.621078907094466	0.206853219889907
387842	Insomnia	-0.0195816755033205	0.745298899140374	0.127669520253198
387842	AUDI	-0.0186944913668892	0.598375523861037	0.223026179297155
384986	AD	-0.0104844594855229	0.681080630803569	0.166801470407071
384986	SCZ	-0.00855768583092509	0.460013271774925	0.337229638371756
384986	ADHD	-0.0113489962018152	0.997579966243785	0.00105228109841824
384986	BPD	-0.00493155132753254	0.262175974596251	0.581407108902005
384986	Migraine	-0.011323115051832	0.943272081477821	0.0253630194143007
384986	Insomnia	-0.0112631577936975	0.8969542074903	0.047229728574555
384986	AUDI	0.0077123638859723	0.052557434054853	1.27936584594106
384924	AD	-0.0263208202264527	0.683651414304907	0.165165283415809
384924	SCZ	-0.010394415596191	0.0712106629790642	1.14745497088223
384924	ADHD	-0.0231095359930595	0.375622632350853	0.425248248117945
384924	BPD	-0.0111161582652168	0.0776286693032398	1.10997785837108
384924	Migraine	-0.0200117194113845	0.239439824468983	0.620803614544829
384924	Insomnia	-0.0268822785962199	0.809638078869861	0.0917090743010184
384924	AUDI	-0.0269139827647826	0.819735193521055	0.0863264190381961
384914	AD	-0.016073257148147	0.325028166965646	0.488079001397461
384914	SCZ	-0.0194855761549033	0.579871863900159	0.236667963245831
384914	ADHD	-0.0209448128410912	0.877006828683424	0.0569970250513099
384914	BPD	-0.00329567711852508	0.0625659366044894	1.20366204971406
384914	Migraine	-0.00899372679677324	0.125321561066155	0.901974203973908
384914	Insomnia	-0.0091045667154539	0.12707927658424	0.895925266117214
384914	AUDI	-0.0187982430520022	0.507295782937417	0.294738747882915
384906	AD	-0.0263632602969972	0.959270185433621	0.01805905339605
384906	SCZ	-0.0256097805241269	0.70078968152103	0.15441230137689
384906	ADHD	-0.0229998438350296	0.419796255713654	0.376961439336635
384906	BPD	-0.0263074717418379	0.9080371951196	0.0418963614961527
384906	Migraine	-0.0257094903275328	0.720042922046547	0.142641614329338
384906	Insomnia	-0.0189844055011081	0.232150906613305	0.634229615954788
384906	AUDI	-0.00578843971331011	0.0454460203147157	1.34250414172765
382905	AD	0.018373296727779	0.146069450858109	0.835440603443017
382905	SCZ	0.011446958336674	0.394784790099438	0.403639587773245
382905	ADHD	0.0206883661306303	0.108278895921236	0.965456181214788
382905	BPD	0.0156854119232186	0.209805668794185	0.678182781667849
382905	Migraine	0.0216616183910084	0.0957143436808472	1.01902297429574
382905	Insomnia	0.0113278272157209	0.402664710066499	0.395056430722763
382905	AUDI	0.00798342664050022	0.855006413161388	0.0680306277394802
382585	AD	-0.00451685804258273	0.753196356398763	0.123091789557841
382585	SCZ	-0.00277357398118916	0.506200012305643	0.295677848620133
382585	ADHD	0.00184502844630585	0.244637347867485	0.61147724012649
382585	BPD	-0.00476328902805223	0.822335480063553	0.0849509714903175
382585	Migraine	-0.00372267939238147	0.613526166404975	0.21216691022637
382585	Insomnia	0.00278286432142294	0.214718381104589	0.66813077591495
382585	AUDI	-0.00471762157936717	0.807453193768507	0.0928826433339736
382579	AD	-0.0157418450043867	0.766855195077127	0.11528663594168
382579	SCZ	-0.0130884250151364	0.436861373074864	0.359656353555604
382579	ADHD	-0.0149826619509497	0.627418678875755	0.202442556068758
382579	BPD	-0.0156961144782497	0.755705425474235	0.121647459818662
382579	Migraine	-0.0161555765724986	0.931091425721518	0.0310076726847098
382579	Insomnia	0.0212946814289264	0.00643627384657986	2.19136548608817
382579	AUDI	-0.00537056793509838	0.14587477872306	0.836019789725849
381422	AD	0.0155746381302644	0.139631704143103	0.855015961575831
381422	SCZ	0.0113594818023176	0.247360763375057	0.60666918749227
381422	ADHD	0.00466237807486969	0.944893216859674	0.0246172686854055
381422	BPD	0.00463918827406196	0.989405331334368	0.00462575380319092
381422	Migraine	0.00587036409123298	0.620889813507835	0.206985465252466
381422	Insomnia	0.0177605832022003	0.105454040928818	0.976936773729496
381422	AUDI	0.0461362142280921	0.00373018751439283	2.42826933590735
380761	AD	-0.00191542923471788	0.705523298848642	0.151488639749005
380761	SCZ	0.00711816128467291	0.164583610508756	0.78361341468876
380761	ADHD	-0.00224412645567673	0.780017361924946	0.107895730509157
380761	BPD	0.00264196537948291	0.307076597196727	0.512753280579429
380761	Migraine	-0.000691042475162051	0.535314993059584	0.271390592761052
380761	Insomnia	-0.00104980986277714	0.57554214318965	0.239922870323312
380761	AUDI	0.000391230871876092	0.439338254840267	0.35720097942829
380055	AD	-0.0111442645669426	0.46198288893539	0.335374109678849
380055	SCZ	-0.0130874504253962	0.687413589664783	0.1627818864291
380055	ADHD	-0.00640724860455544	0.225580177010346	0.646699066892914
380055	BPD	-0.0125343891019711	0.603500881399232	0.219322091289012
380055	Migraine	-0.0139168558866587	0.986799157251457	0.00577123007934061
380055	Insomnia	-0.0128289144647595	0.644964834819102	0.19046396359783
380055	AUDI	-0.0138664777846904	0.919999185239896	0.0362125572696336
379691	AD	0.0342173905169083	0.102883834042906	0.987652859810102
379691	SCZ	0.0430481594443934	0.03440513977463	1.46337667344534
379691	ADHD	0.0262582756172912	0.307983935093818	0.511471936363409
379691	BPD	0.0228633234940074	0.553032791280532	0.257249117067853
379691	Migraine	0.0235404482865738	0.484453593933945	0.314747817919015
379691	Insomnia	0.0213123254041501	0.844104165347293	0.0736039566395923
379691	AUDI	0.0218601153097786	0.69925729267366	0.155362995601536
379571	AD	-0.0080266151284647	0.684658100052206	0.164526249426267
379571	SCZ	-0.00444977452558448	0.351792820850051	0.453713027576173
379571	ADHD	-0.0087890249021052	0.900576089243606	0.045479587960931
379571	BPD	-0.00804136628680863	0.687285923406484	0.162862550968712
379571	Migraine	-0.00824441461143866	0.726595096208354	0.138707537517674
379571	Insomnia	-0.00807156050914526	0.692750856320895	0.159422928706742
379571	AUDI	-0.00869683876329974	0.854437396095357	0.0683197521665892
379197	AD	-0.0142319799561204	0.690014494372821	0.161141786422136
379197	SCZ	-0.0141724271993764	0.679519985553479	0.167797765586449
379197	ADHD	-0.0137538284336804	0.615529002527842	0.21075147914037
379197	BPD	-0.00844777681589637	0.256297064348418	0.591256368238637
379197	Migraine	-0.0141017873635172	0.667598896884136	0.175484389604427
379197	Insomnia	-0.0142767881518309	0.698206457843603	0.156016138631448
379197	AUDI	-0.0149017263235407	0.865488707367175	0.0627385942936329
379063	AD	-0.0148098911173951	0.88374859700972	0.0536712626563401
379063	SCZ	-0.00498811310907699	0.163430666341282	0.786666448579634
379063	ADHD	-0.0140305659884818	0.677363184804956	0.169178411279441
379063	BPD	-0.00796474974531436	0.24386957845275	0.612842372437923
379063	Migraine	-0.0146889073705407	0.832138269622148	0.0798045045450331
379063	Insomnia	-0.0105284069828395	0.354748410409793	0.450079541893891
379063	AUDI	-0.0138289541238839	0.644907813934929	0.1905023609627
378468	AD	0.0370228754378191	0.00114539313363523	2.94104542470904
378468	SCZ	-0.010510155903122	0.303092833289817	0.518424332518829
378468	ADHD	-0.0142352285517831	0.563417248605409	0.249169861540016
378468	BPD	-0.015950123727694	0.989764542164038	0.00446810863592386
378468	Migraine	-0.0131036405337712	0.45656696187322	0.340495518153002
378468	Insomnia	-0.00874623523653995	0.235789727732348	0.627475119030299
378468	AUDI	-0.0158837417820124	0.908982125334649	0.0414446568713809
378132	AD	-0.0156268098891577	0.630581726935514	0.200258618437553
378132	SCZ	-0.0158718911082265	0.668280967106952	0.175040907570205
378132	ADHD	-0.00996173746276918	0.247740834061882	0.606002404612555
378132	BPD	-0.0166414299243316	0.853565860676501	0.0687629633309029
378132	Migraine	-0.0167253259731013	0.893956762531129	0.0486834859560308
378132	Insomnia	-0.00698653781842706	0.166003639686587	0.779882389800475
378132	AUDI	0.00902229907341989	0.0241512783285647	1.61705987707194
378126	AD	-0.0119657415718872	0.16443887274748	0.783995509033668
378126	SCZ	-0.0183585393110541	0.406439153640658	0.391004461671427
378126	ADHD	-0.0186178984165708	0.424109856527689	0.372521634199466
378126	BPD	-0.0152755671804135	0.256414475499294	0.591057461009649
378126	Migraine	-0.0215664212722209	0.794222988007628	0.100057546861182
378126	Insomnia	-0.00781880715140804	0.0976244695766751	1.01044131276175
378126	AUDI	0.00499658428259031	0.0216777432883063	1.66398593101042
377818	AD	-0.0160286110374583	0.559975716726483	0.251830805708715
377818	SCZ	-0.0152260009371572	0.481341074043311	0.317547077301974
377818	ADHD	-0.00682353225256049	0.143760865205836	0.842359322147068
377818	BPD	-0.0167172410087799	0.649974515324447	0.187103671158592
377818	Migraine	-0.0172562003753973	0.750316415621672	0.124755551835959
377818	Insomnia	0.00346661113007141	0.0412389171610262	1.38469274681154
377818	AUDI	0.00605190661289423	0.0305297052657555	1.51527738836671
377697	AD	-0.0113394412585781	0.191858324340653	0.717019352906732
377697	SCZ	-0.0183096908783154	0.555951582739906	0.254963029037522
377697	ADHD	-0.0192473513377638	0.684605767612822	0.164559446372738
377697	BPD	-0.0139701209929854	0.275285259697328	0.560217042524209
377697	Migraine	-0.0117243469517565	0.201960933673813	0.694732630210421
377697	Insomnia	-0.0195604120896067	0.746688861958848	0.126860326810071
377697	AUDI	-0.0178977584853657	0.513626117143336	0.289352901133024
377384	AD	-0.0222302535545549	0.60997342963992	0.214689082386099
377384	SCZ	-0.0234007543202903	0.853291373101913	0.0689026451246266
377384	ADHD	-0.0234706258214361	0.885566478598568	0.0527788311934706
377384	BPD	-0.0226727523563117	0.675934150183737	0.170095611166082
377384	Migraine	-0.0234655286482859	0.882899910129607	0.0540885273875651
377384	Insomnia	-0.0218530105754584	0.563832006108733	0.248850274895986
377384	AUDI	-0.0233055650736713	0.818656041339944	0.086898528916709
376650	AD	-0.00493327516984587	0.56492006312907	0.24801300102661
376650	SCZ	-0.000708652087305417	0.280786779974869	0.551623343547649
376650	ADHD	-0.00335201548994712	0.422890563386565	0.373772005831742
376650	BPD	0.0139650807309105	0.0433742490794052	1.36276803089833
376650	Migraine	-0.00606324632266131	0.740934672490226	0.130220081666709
376650	Insomnia	-0.005973278767895	0.721595411968956	0.141706236778337
376650	AUDI	-0.00586925318990583	0.701038884284908	0.154257892501215
376647	AD	-0.00146667554227342	0.171974955877957	0.764534793301314
376647	SCZ	-0.0109402293109173	0.937605431021499	0.0279798856947594
376647	ADHD	-0.00736561145611514	0.400869997215236	0.396996446945947
376647	BPD	-0.00935368242087464	0.573824980283311	0.241220549566746
376647	Migraine	-0.0109515515482801	0.950103857565174	0.0222289186036496
376647	Insomnia	-0.0109257357972403	0.924590163087767	0.0340507314251138
376647	AUDI	-0.0107473194153149	0.834191000139813	0.0787344999501507
372459	AD	0.0159106891965196	0.162378315313021	0.78947196874446
372459	SCZ	0.00908358090712513	0.443773650531941	0.352838487972204
372459	ADHD	0.00762001261775036	0.587024616819418	0.231343686274242
372459	BPD	0.0289873520199715	0.0320849331664358	1.49369886101603
372459	Migraine	0.0156523743791694	0.168067012691586	0.774517519230732
372459	Insomnia	0.0153252808584146	0.175598924463554	0.755478148458243
372459	AUDI	0.00936425728942047	0.42282308960586	0.373841304679151
371571	AD	0.0253157089256401	0.776234459195281	0.110007081634424
371571	SCZ	0.0331404726605642	0.195894240211516	0.707978333178973
371571	ADHD	0.0262215900945332	0.607092279229229	0.216745290285449
371571	BPD	0.0301590236314127	0.302160031654202	0.519762982683958
371571	Migraine	0.0256324382224027	0.703383597140382	0.152807763619987
371571	Insomnia	0.0285811623733115	0.388517142855467	0.410589813714344
371571	AUDI	0.0285143824578341	0.392882781585494	0.405737004087829
371546	AD	0.00159574190991529	0.338970464630921	0.469838141344477
371546	SCZ	-0.00303657407875679	0.992347803781682	0.00333608713032925
371546	ADHD	-0.00300324278476993	0.934981594063441	0.029196938512896
371546	BPD	-0.00300980559528763	0.941621967667681	0.0261234181281241
371546	Migraine	-0.0029158033468839	0.87720721685785	0.0568978040024401
371546	Insomnia	-0.0014709103205981	0.57853046356994	0.237673767547169
371546	AUDI	0.00468168280271042	0.216756299796309	0.664028271351107
370761	AD	0.0380692614051669	0.0390623911611158	1.40824117537758
370761	SCZ	0.0180710679273279	0.659391083135282	0.180856930064153
370761	ADHD	0.0211541794281778	0.366539378214677	0.435879361206571
370761	BPD	0.0216329664044761	0.339586633557021	0.469049412322877
370761	Migraine	0.0178037417428764	0.707781814193814	0.150100600354538
370761	Insomnia	0.0204608274408375	0.411135214983015	0.386015322981728
370761	AUDI	0.0197723984872057	0.463779051153153	0.333688872287212
369526	AD	-0.00958961121036173	0.725962474635989	0.139085827619074
369526	SCZ	-0.00605561886562422	0.366528307830755	0.435892478158093
369526	ADHD	-0.0101914033891486	0.942729935743187	0.0256127019759038
369526	BPD	0.00603890538220553	0.0734540732885508	1.13398411603858
369526	Migraine	-0.00128916569422555	0.185457625706454	0.731755304507684
369526	Insomnia	-0.00869791701283851	0.585538598885502	0.232444470821424
369526	AUDI	-0.00172818110713213	0.19669271115155	0.706211733447784
366259	AD	-0.0145174561215664	0.853617391819038	0.068736745066608
366259	SCZ	-0.0122948330946173	0.494275874302183	0.306030587016743
366259	ADHD	-0.0125025372949594	0.513619814492818	0.289358230346326
366259	BPD	-0.0106016732183516	0.371745779769805	0.429753953090042
366259	Migraine	-0.0122699367714483	0.492039959042131	0.307999626324483
366259	Insomnia	-0.00147491537290079	0.10757015630572	0.968308200319147
366259	AUDI	-0.0134961680187256	0.629336963047588	0.201116759947772
357040	AD	-0.0210280222143033	0.790518335599074	0.102088052414694
357040	SCZ	-0.0212263478403878	0.857579995042634	0.0667253584161464
357040	ADHD	-0.0205426450865143	0.685070661678821	0.164264630851396
357040	BPD	-0.020875612255101	0.751773639455601	0.123912906661157
357040	Migraine	-0.0213318888017318	0.913518864033019	0.0392824801003229
357040	Insomnia	0.0045497093722211	0.024186668373126	1.61642395002653
357040	AUDI	-0.0121814432766389	0.181018237559366	0.742277667824795
357004	AD	-0.0102340256599174	0.462357590684217	0.335022008014199
357004	SCZ	-0.0106096789974086	0.494483954363224	0.305847796371293
357004	ADHD	-0.00333064481525436	0.16870340510135	0.77287615154364
357004	BPD	6.88826694097422e-05	0.10927005098646	0.961498854277282
357004	Migraine	-0.000715809240637189	0.120576311441353	0.918738005801307
357004	Insomnia	-0.00664345439302583	0.264818845777282	0.577051111657392
357004	AUDI	-0.0078860339440503	0.317371382885122	0.498432235789695
356996	AD	-0.0155617392001066	0.781539982147368	0.107048799369921
356996	SCZ	0.0151576789859101	0.0131911018725447	1.87971892566827
356996	ADHD	-0.00694351250254588	0.184614407489037	0.733734409221126
356996	BPD	0.0206480524122019	0.00710023082194253	2.14872753253916
356996	Migraine	-0.0159571277526822	0.996058047378428	0.00171535141409954
356996	Insomnia	-0.0153688356386605	0.73516628810717	0.133614416236626
356996	AUDI	0.0134202776160608	0.0160701509002604	1.79398004515061
356992	AD	-0.0154569713162789	0.546616852288761	0.262316983065615
356992	SCZ	0.00730502390451548	0.0277925659950442	1.55607135440858
356992	ADHD	-0.0172608132349328	0.909617539409592	0.0411411740949893
356992	BPD	-0.0156059670919797	0.563058483180783	0.24944649395221
356992	Migraine	-0.0173222441262058	0.975274732683711	0.0108730272947053
356992	Insomnia	-0.0163271545352943	0.659411200208376	0.180843680566563
356992	AUDI	-0.00493901716899159	0.119812537433967	0.921497734087822
356983	AD	0.0100093135353081	0.961930815015282	0.0168561626166476
356983	SCZ	0.0132122888640226	0.422879146145226	0.373783731115484
356983	ADHD	0.0110173097193204	0.651931706063007	0.185797896957417
356983	BPD	0.0124384990186626	0.485048936354869	0.314214443425044
356983	Migraine	0.0156216453090102	0.288820521836892	0.539371951670686
356983	Insomnia	0.0242330408865183	0.0907811647271621	1.04200424953617
356983	AUDI	0.0153264660851991	0.301874113624239	0.520174127096685
356941	AD	0.0013494168231869	0.451040226629294	0.345784723257177
356941	SCZ	0.0202700518493987	0.0370993634954155	1.43063354140382
356941	ADHD	0.00752934910700787	0.180436324758989	0.743676027468509
356941	BPD	-0.00109792100639172	0.771125795760477	0.112874768579113
356941	Migraine	0.00191064234356109	0.409910601224277	0.387310849691138
356941	Insomnia	0.0053607585523836	0.243027098089227	0.614345298852361
356941	AUDI	0.0083841571893708	0.161064148780098	0.793001118300234
356925	AD	0.0355859520338057	0.693031676581596	0.159246914522117
356925	SCZ	0.0354395162214873	0.722788122705392	0.140988992643881
356925	ADHD	0.0411641254176891	0.253942075659634	0.595265334916461
356925	BPD	0.0356262576698422	0.685430071325045	0.164036846033895
356925	Migraine	0.0409071696757773	0.263826787258569	0.578681111109729
356925	Insomnia	0.0394544752154734	0.329809658639348	0.48173662997607
356925	AUDI	0.0460616307902411	0.128307722950294	0.891747202286385
356565	AD	-0.00572019492018772	0.158473524370476	0.800043283479276
356565	SCZ	-0.0149700530018007	0.670885692054369	0.17335147020208
356565	ADHD	-0.0157125119422743	0.849211632352227	0.0709840655755353
356565	BPD	-0.0112217604228306	0.339772310905235	0.468812016023295
356565	Migraine	-0.0090824966775469	0.248885090089313	0.604001119807197
356565	Insomnia	-0.013826051808479	0.525388855850293	0.279519143377228
356565	AUDI	-0.0153808414318704	0.751051423222049	0.124330326568382
356405	AD	-0.017969994344206	0.988905387771844	0.0048452569712143
356405	SCZ	-0.0168797827606515	0.645342072522024	0.190210020514241
356405	ADHD	-0.0171090525240509	0.682523509417835	0.165882384822598
356405	BPD	-0.0175141520239639	0.765896544421138	0.115829889925385
356405	Migraine	0.00172585213123844	0.0494817481297795	1.3055549656778
356405	Insomnia	-0.00903178032169727	0.186886226959903	0.728422703841716
356405	AUDI	-0.0177932520246509	0.852675023117349	0.0692164583503233
356402	AD	0.0134420684336205	0.828293135243083	0.0818159379872089
356402	SCZ	0.0227063912577816	0.166913452256994	0.777508660291694
356402	ADHD	0.0137869193959991	0.73331434898936	0.13470981694639
356402	BPD	0.0308721338535524	0.0589173863944393	1.22975652692867
356402	Migraine	0.0172297616096621	0.369078035190091	0.432881800048411
356402	Insomnia	0.0132435451179252	0.93189721770445	0.0306319849049619
356402	AUDI	0.015293402750686	0.517930798190443	0.285728263366205
354066	AD	-0.0085978216422502	0.468177060324199	0.329589869619927
354066	SCZ	-0.00550979705532506	0.287372199722681	0.541555247652765
354066	ADHD	-0.0112888122133976	0.995290843003143	0.00204999156156234
354066	BPD	-0.011258168579084	0.938157808074355	0.0277241025469506
354066	Migraine	-0.0111233616033957	0.857263138539532	0.0668858501016235
354066	Insomnia	0.00489231883121988	0.0742847178932071	1.12910052160001
354066	AUDI	-0.00590980744061964	0.304739631038354	0.51607106260683
352123	AD	-0.0160627467886993	0.585568814338745	0.232422060572003
352123	SCZ	0.0101113020034339	0.0195493373302337	1.70886795942926
352123	ADHD	-0.0169546568342154	0.724708594515916	0.139836588235048
352123	BPD	-0.00918552824412711	0.200511106009479	0.697861567457499
352123	Migraine	-0.0168024270929406	0.695125893476673	0.157936533696393
352123	Insomnia	-0.0121730467072285	0.304394232757229	0.516563580237335
352123	AUDI	-0.00730417093815183	0.156556085815123	0.805330045360679
351222	AD	0.000697093609226873	0.408051352406035	0.389285178421933
351222	SCZ	0.0135887065677113	0.0714697933835928	1.14587747342556
351222	ADHD	-0.00277148826722584	0.990812361995064	0.00400858352266648
351222	BPD	-0.00250151056725678	0.817395265791647	0.0875678819737254
351222	Migraine	0.00381069160771308	0.254067214401828	0.595051374001298
351222	Insomnia	-0.0025291886829415	0.826829008766791	0.0825842948334054
351222	AUDI	-0.00149533643031541	0.615924811874613	0.210472300467005
348906	AD	0.016197026251029	0.664321144988732	0.177621923976067
348906	SCZ	0.0152802778092715	0.947333928589671	0.0234969082396174
348906	ADHD	0.0245428942417506	0.171369832687428	0.766065627281466
348906	BPD	0.0152809567606232	0.94651962488202	0.023870377062454
348906	Migraine	0.0152765244381783	0.952086086388219	0.0213237814967395
348906	Insomnia	0.0229401943374656	0.213625346222974	0.670347220408807
348906	AUDI	0.0167309735136961	0.586693839964984	0.231588471666505
347328	AD	-0.00779222168748217	0.15390600498497	0.812744434873145
347328	SCZ	-0.0165548399930129	0.569642710142148	0.244397456022056
347328	ADHD	-0.0099312244280485	0.203880207142051	0.690624933840422
347328	BPD	-0.0171390435674663	0.646915071316423	0.189152730891801
347328	Migraine	-0.0158852722518374	0.500719962568387	0.300405093920696
347328	Insomnia	0.0104314222915114	0.0175835628262488	1.7548931224927
347328	AUDI	-0.0168401920758505	0.60477834036023	0.218403771128669
346884	AD	-0.0183534938221703	0.66490234616861	0.177242134598191
346884	SCZ	-0.00885278783350341	0.153325107128747	0.814386723197409
346884	ADHD	-0.00942179306638691	0.165033060769956	0.782429045654601
346884	BPD	-0.0176494584686919	0.569087461703811	0.244820982785338
346884	Migraine	-0.016757587781864	0.480654531844556	0.318166958593131
346884	Insomnia	-0.00921403843539892	0.160644860901412	0.794133163158574
346884	AUDI	0.0104464920147852	0.0155446485524095	1.8084190924355
346248	AD	-0.0142321798157952	0.171700900585233	0.765227426923116
346248	SCZ	-0.0193246829299194	0.348517108874282	0.457775897315438
346248	ADHD	-0.0132639863319468	0.151542397641431	0.819465845803723
346248	BPD	-0.0238683201906436	0.98315230419763	0.00737919859823215
346248	Migraine	-0.0219257396812349	0.540011192462221	0.267597238743314
346248	Insomnia	-0.0201297212187541	0.395184800472245	0.40319976752058
346248	AUDI	-0.0212981018686218	0.480884974781142	0.317958792216234
346241	AD	-0.0240777795267164	0.911976137267554	0.0400165252555839
346241	SCZ	-0.0221246903746373	0.532695305813508	0.273521130262801
346241	ADHD	-0.0227822982958161	0.60859809817224	0.215669409116518
346241	BPD	-0.0237712328683144	0.789382631137432	0.102712433658969
346241	Migraine	-0.0235949104331776	0.745481481446035	0.127563140414463
346241	Insomnia	-0.0188328568420202	0.311019572109004	0.507212280453919
346241	AUDI	-0.0132309225172804	0.145835799101576	0.836135854317982
345473	AD	-0.0258039874559886	0.386463035337677	0.412892039434137
345473	SCZ	-0.0297055304764047	0.986365460903052	0.00596214363235503
345473	ADHD	-0.0272695168100614	0.493871505814709	0.30638602997212
345473	BPD	-0.0277496127618366	0.539859690886396	0.267719098309724
345473	Migraine	-0.0295042571603341	0.843645624817883	0.073839941413772
345473	Insomnia	-0.0266061191466327	0.440236681007084	0.356313774378579
345473	AUDI	-0.0188631905109977	0.148177167882934	0.829218710164813
345452	AD	-0.0133474679464629	0.618229242664503	0.208850456361896
345452	SCZ	-0.0112282326144046	0.415913063375797	0.380997438704733
345452	ADHD	-0.0138807901256928	0.703899081922843	0.152489601235313
345452	BPD	-0.01448866728582	0.871728414128153	0.0596187978849909
345452	Migraine	-0.0144817454210853	0.868484504852094	0.0612379256535705
345452	Insomnia	-0.000525289104797322	0.096446077272766	1.01571543161198
345452	AUDI	-0.0125915911782541	0.529298014900577	0.276299734800234
345420	AD	0.00499996493674415	0.422748789333119	0.373917627459845
345420	SCZ	0.00799047110484519	0.266020832477017	0.575084351806734
345420	ADHD	0.0088814610118414	0.234291007612948	0.630244379858098
345420	BPD	0.0290404717026388	0.0193106756075626	1.71420253163212
345420	Migraine	0.00806789129342578	0.263063075627874	0.579940106594818
345420	Insomnia	0.00637439530001804	0.338615741754814	0.470292856037073
345420	AUDI	0.00574013062242273	0.374210867135452	0.426883604680925
344959	AD	0.0354611525923746	0.184025635481721	0.735121673877653
344959	SCZ	0.0280098986703092	0.620661650312508	0.207145088144802
344959	ADHD	0.0282868101345574	0.58312299908905	0.234239829132062
344959	BPD	0.0309593740283998	0.357925049684274	0.446207906083427
344959	Migraine	0.0368847901284162	0.151554609466132	0.819430850221714
344959	Insomnia	0.0272159692250769	0.772365186773395	0.112177309637522
344959	AUDI	0.0268770058582527	0.902918764821103	0.044351321200277
344945	AD	-0.0197707023225004	0.995658844919774	0.00188944385459393
344945	SCZ	-0.0153513831739271	0.354358728747951	0.450556865003834
344945	ADHD	-0.0170549867750147	0.468002430759658	0.329751891236208
344945	BPD	-0.0196903740266243	0.900642290766839	0.0454476640625676
344945	Migraine	-0.0181065123138562	0.570049703828329	0.244087275630532
344945	Insomnia	-0.0158182745921092	0.381149670801328	0.418904450993592
344945	AUDI	-0.0180334920467875	0.561702541925749	0.250493610765431
342924	AD	0.00611987294730032	0.664910830705341	0.177236592785931
342924	SCZ	0.0103752011102157	0.308979144677067	0.510070833382077
342924	ADHD	0.00544677167231367	0.816408064485514	0.0880927139703477
342924	BPD	0.00917303238608458	0.372513947590059	0.428857461847238
342924	Migraine	0.0267952283320911	0.0372376637001329	1.42901757457494
342924	Insomnia	0.0107849595691842	0.29060258565361	0.536700525860092
342924	AUDI	0.00517539935802547	0.99649656908981	0.00152419222483677
334150	AD	0.0043260616415095	0.0214415767414548	1.6687432812491
334150	SCZ	-0.022414648320189	0.812551003818056	0.0901493688333656
334150	ADHD	-0.0217861310399261	0.67337274320806	0.171744466970665
334150	BPD	-0.0186110587498223	0.37339145531117	0.427835624666716
334150	Migraine	-0.016767854351313	0.28353784266235	0.547388969354345
334150	Insomnia	-0.0117636800239453	0.144961398292002	0.838747630459401
334150	AUDI	-0.0174322163504022	0.312270596549012	0.505468907084868
237287	AD	0.0209168101680002	0.964357871628036	0.0157617702140225
237287	SCZ	0.0220419675121073	0.632196365842218	0.199148005015274
237287	ADHD	0.0232171772721633	0.494567986386424	0.305773999146773
237287	BPD	0.0209150312077383	0.967717094691766	0.0142515870839235
237287	Migraine	0.021303130801874	0.77737768036763	0.109367932745567
237287	Insomnia	0.0211344639554455	0.830345294248338	0.0807412712353777
237287	AUDI	0.0233080508311427	0.486189556681563	0.313194374008275
228840	AD	-0.00968795473926276	0.156344246869367	0.805918095226023
228840	SCZ	-0.0187593363519762	0.622234068755493	0.206046213948218
228840	ADHD	-0.0197118857231411	0.809425943221239	0.0918228799824265
228840	BPD	-0.0117812299696809	0.205874894726145	0.686396609898041
228840	Migraine	-0.0197087033550563	0.808438317436462	0.0923531104748397
228840	Insomnia	-0.0183652428368091	0.572115673928469	0.242516153951868
228840	AUDI	-0.0194330546953658	0.737683048381879	0.132130196314965
228052	AD	-0.00418901412522854	0.770144815463834	0.113427603862046
228052	SCZ	-0.00210783932650882	0.481653985713401	0.317264841552062
228052	ADHD	-0.00155102669180396	0.436719765410093	0.359797151989166
228052	BPD	-0.00262055507798631	0.530155702523468	0.275596562821947
228052	Migraine	-0.00416947831224634	0.765177973889145	0.116237539894193
228052	Insomnia	0.0137100979832812	0.056492461355109	1.24800950280563
228052	AUDI	-0.00309554797331502	0.583538460202724	0.233930514934179
224117	AD	-0.0167707727133013	0.161979992109958	0.790538626524486
224117	SCZ	-0.0214384363882942	0.30526438684638	0.515323858977647
224117	ADHD	-0.0268856546700251	0.980415499919916	0.00858983136888068
224117	BPD	-0.023746925561307	0.436601464305791	0.359914812055972
224117	Migraine	-0.0237171785473589	0.434435148315659	0.36207504506281
224117	Insomnia	-0.0253662283960363	0.588272652470568	0.230421340558987
224117	AUDI	-0.0211752915690855	0.293840423579299	0.531888458614506
217920	AD	-0.0211242609245867	0.449582361663789	0.347190735655967
217920	SCZ	-0.0142383850762602	0.16718004641309	0.77681555853464
217920	ADHD	-0.0183924104248041	0.294091893093439	0.531516947044482
217920	BPD	-0.0128278168900204	0.139549533307168	0.855271611575641
217920	Migraine	-0.0172314372338895	0.249504681722244	0.602921300833937
217920	Insomnia	-0.0112443084042904	0.114430196426284	0.941459356567095
217920	AUDI	-0.0149062724245057	0.18239070994691	0.738997286191503
217691	AD	-0.0273211949904211	0.616206720634513	0.210273569377457
217691	SCZ	-0.0140020049546694	0.0926003440526767	1.03338739971222
217691	ADHD	-0.0285116652676822	0.880759817831235	0.0551425070383862
217691	BPD	-0.0286028559549518	0.94367504581022	0.0251775291203819
217691	Migraine	-0.028596253140099	0.936939814158901	0.0282883058231936
217691	Insomnia	-0.0198415569963299	0.193016037073902	0.714406605379004
217691	AUDI	-0.0244169039363098	0.368010536311495	0.434139747097035
215929	AD	0.000444578408439589	0.563892138467217	0.248803960109477
215929	SCZ	0.00160366837118031	0.453388935872493	0.343529082242481
215929	ADHD	-0.000842817253829509	0.778931817853226	0.108500555711318
215929	BPD	0.00316841881814245	0.35041750834956	0.455414202761836
215929	Migraine	0.00377165660333212	0.319376135421869	0.495697538547589
215929	Insomnia	-0.000638728030167179	0.730037967968616	0.136654552413157
215929	AUDI	0.0136907215516716	0.0849372235745075	1.07090193931871
213980	AD	-0.0233081734794103	0.803718567296696	0.0948959985983999
213980	SCZ	-0.0186969685168552	0.328765243562238	0.483114101493863
213980	ADHD	-0.0236282428130454	0.997968464522872	0.000883182059410556
213980	BPD	-0.0231636309114041	0.764597256599341	0.116567264577395
213980	Migraine	-0.0231833955820822	0.769514647896964	0.113783108853586
213980	Insomnia	-0.0234584778960842	0.856361196974579	0.0673430194738267
213980	AUDI	-0.0217602747703312	0.548092823946352	0.26114588400863
210803	AD	-0.0142719880208269	0.716738217998836	0.144639437412029
210803	SCZ	-0.00704158490443718	0.213934448975656	0.669719277160981
210803	ADHD	-0.0059446681411599	0.184643899383785	0.733665036822788
210803	BPD	-0.0144767389005738	0.761933812915904	0.118082752983032
210803	Migraine	-0.0146709014148265	0.816280981976341	0.0881603217401325
210803	Insomnia	-0.0143701927123914	0.737295662670402	0.132358320937334
210803	AUDI	-0.00858302189078386	0.264985202448512	0.576778377664666
210714	AD	0.0285097457465552	0.00542853975933544	2.26531697699486
210714	SCZ	-0.00720692805567702	0.438580046782199	0.357951130454904
210714	ADHD	-0.0090515759251184	0.625209738320923	0.203974265991779
210714	BPD	-0.0101600786810725	0.882711739411854	0.0541810975795509
210714	Migraine	-0.0083166643933974	0.536263563003021	0.270621710634014
210714	Insomnia	-0.0032981618744099	0.242164864100867	0.615888868765431
210714	AUDI	0.0227971954944733	0.01035439945065	1.98487508487601
210556	AD	-0.0111761527293124	0.236293994859555	0.626547315322763
210556	SCZ	-0.0173585167345285	0.655757991634495	0.183256408016886
210556	ADHD	-0.0158117960603761	0.479846389076645	0.318897768985643
210556	BPD	-0.0183761854986124	0.971735551560906	0.0124519080406836
210556	Migraine	-0.00493910091864636	0.105222126791106	0.977892924318875
210556	Insomnia	-0.0143683006231206	0.377120952122251	0.42351933834935
210556	AUDI	-0.0171290055238755	0.621848670154355	0.206315290089099
210313	AD	-0.0150443313248927	0.812248265530747	0.0903112073713818
210313	SCZ	-0.0106779676253199	0.340690684842572	0.467639740740238
210313	ADHD	-0.00970409360903668	0.294654573731516	0.530686813245422
210313	BPD	-0.014279873191025	0.650541427913287	0.18672504139103
210313	Migraine	-0.0120470832163819	0.423541803171991	0.373103718766669
210313	Insomnia	-0.0146847982422476	0.722208059946875	0.141337669092632
210313	AUDI	-0.014778797184646	0.74232743020884	0.129404491261628
210272	AD	-0.0110284006261898	0.157638040108717	0.80233897329426
210272	SCZ	-0.0192805246091539	0.531639743112693	0.274382560518301
210272	ADHD	-0.0211707108688852	0.873513106888862	0.0587305741306185
210272	BPD	-0.00588760433131741	0.0830827172859933	1.08048930796007
210272	Migraine	-0.0108028033935519	0.153127719067125	0.814946186517586
210272	Insomnia	-0.0149325001119114	0.266329675041556	0.574580440813094
210272	AUDI	-0.0176142633789851	0.397992387642128	0.400125234551022
210231	AD	0.00449258452177237	0.5537880696959	0.25665640453311
210231	SCZ	0.00431644137882503	0.574244407215002	0.240903225871711
210231	ADHD	0.00341473118423141	0.711430098746961	0.147867764897781
210231	BPD	0.00304161309058515	0.801934297241441	0.0958612121576951
210231	Migraine	0.00366396165419147	0.666055577850504	0.176489530369158
210231	Insomnia	0.00433720115844272	0.571757845318306	0.242787867551868
210231	AUDI	0.00812912936485377	0.300188242526672	0.522606321772241
209687	AD	0.0109577705101427	0.233894422102523	0.630980135091146
209687	SCZ	0.00924750343800174	0.299640491420666	0.523399499342623
209687	ADHD	0.0103909674536942	0.253507809583137	0.596008657211828
209687	BPD	0.00406583896109614	0.830996025616734	0.080401053299943
209687	Migraine	0.00611085499705988	0.501619742145089	0.29962537940232
209687	Insomnia	0.00414663677627591	0.804026257281065	0.0947297681594185
209687	AUDI	0.00384863915232203	0.960262866577009	0.017609865005317
209671	AD	-0.0233880817238625	0.716210739065787	0.144959171341366
209671	SCZ	-0.0151847865517303	0.189478954007865	0.72243902139957
209671	ADHD	-0.0228954313642713	0.633570126494226	0.198205308382854
209671	BPD	-0.0238771251779162	0.845853640873385	0.0727047769845434
209671	Migraine	-0.0236119545802527	0.765513043727321	0.116047404873576
209671	Insomnia	-0.0129660146129549	0.142218185357828	0.847044867069044
209671	AUDI	-0.00614625246879763	0.0618165740745411	1.20889506756373
209171	AD	-0.0172813667695921	0.837156490561819	0.0771933512840696
209171	SCZ	-0.0169524780225851	0.744621687304373	0.128064318991311
209171	ADHD	-0.0174265317060671	0.905604515705049	0.0430614205850275
209171	BPD	-0.0174337868454859	0.91043508989106	0.040751012095338
209171	Migraine	-0.0157942913035771	0.564974598796967	0.247971077579318
209171	Insomnia	-0.012820796905507	0.340075103413502	0.468425161204324
209171	AUDI	-0.0126114381268572	0.329470590220148	0.482183346093181
209167	AD	-0.00700837185656988	0.398713737269249	0.399338800912841
209167	SCZ	-0.00983219921435641	0.689939952704032	0.161188705413595
209167	ADHD	-0.00945872118452651	0.629891528514919	0.2007342324883
209167	BPD	-0.00964777146012996	0.658604131910364	0.181375548965378
209167	Migraine	-0.00439526948553448	0.268309970608918	0.571363188304667
209167	Insomnia	-0.00503926533385002	0.294535291772508	0.530862659777511
209167	AUDI	-0.0103283264299276	0.803140702207988	0.0952083640119644
208646	AD	0.0325107069329099	0.170924850229831	0.767194791971359
208646	SCZ	0.0238451099216599	0.735955813472359	0.133148259767388
208646	ADHD	0.0309971722322148	0.210776552867503	0.676177702409318
208646	BPD	0.0333269599691863	0.153057467612809	0.815145476495141
208646	Migraine	0.0247127492309206	0.590646081165805	0.228672673159415
208646	Insomnia	0.0301993090006623	0.236133149796721	0.626843039760782
208646	AUDI	0.0254823324537136	0.504602877087678	0.297050277600171
203820	AD	0.0119151726749384	0.0239162099898507	1.62130764202923
203820	SCZ	-0.0112904424971263	0.472591836970753	0.325513784161912
203820	ADHD	-0.0139333249763034	0.983284828720564	0.00732066159427635
203820	BPD	-0.0129144390287779	0.655525908301949	0.183410139046031
203820	Migraine	-0.0101133604578483	0.387770225094065	0.411425541244395
203820	Insomnia	-0.012950041900877	0.661205710261984	0.179663404458483
203820	AUDI	-0.0132329365824171	0.711370025250464	0.14790443847914
188569	AD	0.0404123876146633	0.202914373444434	0.692687188617164
188569	SCZ	0.0330807405278133	0.731193070812428	0.135967932868023
188569	ADHD	0.0407779966666397	0.192741532076768	0.715024693189416
188569	BPD	0.0462842027501682	0.0923159234245309	1.03472338175898
188569	Migraine	0.0351102626249077	0.465348192458195	0.332221968668403
188569	Insomnia	0.0452569994763456	0.105463772486098	0.976896697819721
188569	AUDI	0.0390341946510968	0.247419066871907	0.606566835352887
172624	AD	-0.0283858674745967	0.846197349307459	0.0725283394194567
172624	SCZ	-0.0263109099916763	0.508805958070821	0.293447811781556
172624	ADHD	-0.0219654069043498	0.258917396760759	0.586838768169328
172624	BPD	-0.0274058769245051	0.634564604266575	0.197524156314441
172624	Migraine	-0.0285817759380815	0.9982354668325	0.000767003918893904
172624	Insomnia	-0.0284923758803179	0.895743391203748	0.0478163873754519
172624	AUDI	-0.0282542735273488	0.801970516001188	0.0958415980167903
171968	AD	-0.0151668079301994	0.67385203753178	0.171435454114374
171968	SCZ	-0.0155716629207712	0.753781953442098	0.122754264358334
171968	ADHD	-0.0106991066871358	0.305912871773395	0.514402248995874
171968	BPD	-0.0154756322689089	0.732249047065307	0.135341184828403
171968	Migraine	-0.015324368238677	0.701923852041256	0.153709999596767
171968	Insomnia	-0.0146782546795099	0.601859698046361	0.220504737090695
171968	AUDI	-0.015907768998028	0.855790182721168	0.0676326998741461
171564	AD	0.0260525369286413	0.78813466212938	0.103399571821144
171564	SCZ	0.0289949240997738	0.413125040444431	0.383918480653389
171564	ADHD	0.0362824055731583	0.141862024714031	0.848133846011129
171564	BPD	0.0305725153986985	0.319515164031934	0.49550852561477
171564	Migraine	0.0384223360005731	0.107087600847227	0.970260811104301
171564	Insomnia	0.0344172857527659	0.182668180842687	0.738337096259574
171564	AUDI	0.026821770758624	0.632811433156781	0.198725682936351
171305	AD	-0.0164974805874343	0.599534510637219	0.222185812818783
171305	SCZ	-0.0148401700950385	0.439353926171892	0.357185488285893
171305	ADHD	-0.0143858720145378	0.407391168278359	0.389988390185019
171305	BPD	-0.0114073695434638	0.260298439140164	0.584528436096858
171305	Migraine	-0.016354861575153	0.581752081505365	0.23526205413547
171305	Insomnia	0.00884883188617136	0.0217855106587456	1.66183225561916
171305	AUDI	-0.0174728572520377	0.768962980999404	0.114094567265756
170278	AD	-0.00577436498290473	0.835298596400252	0.0781582483632519
170278	SCZ	-0.00379754738849902	0.511111773571617	0.291484114861055
170278	ADHD	-0.00470210671521309	0.614345635435806	0.211587222785896
170278	BPD	0.00143320328575214	0.226350023505593	0.645219456068888
170278	Migraine	-0.00391072271442083	0.522211247206512	0.282153778726933
170278	Insomnia	0.00250834539251688	0.195401793617018	0.709071454156659
170278	AUDI	-0.00145512905328915	0.344609328851904	0.462672970027672
170069	AD	0.0312768760240925	0.0122119717198862	1.9132142100982
170069	SCZ	0.000250474683789359	0.817254188687048	0.0876428448448593
170069	ADHD	0.00381895268272758	0.383449966016189	0.416291296384328
170069	BPD	0.00556176622772719	0.293074985466701	0.533021247878125
170069	Migraine	0.00415647749812986	0.363274821748304	0.439764701654783
170069	Insomnia	0.00678650311516038	0.245482527982134	0.609979412995087
170069	AUDI	0.00721887020015088	0.230978353192043	0.636428719370878
168885	AD	0.00317387821461035	0.501498670427731	0.299730214042696
168885	SCZ	0.00254395839424493	0.567432641443445	0.246085685122778
168885	ADHD	0.0306678984772475	0.0145042302616206	1.83850531422436
168885	BPD	0.00317351399203014	0.501532844500984	0.299700620532976
168885	Migraine	0.00319873340307297	0.499175856456308	0.301746428256257
168885	Insomnia	0.013085640591793	0.119381968573391	0.923061263997601
168885	AUDI	0.00280314805309978	0.53850127670736	0.268813262716409
163872	AD	-0.00704857625631194	0.532875699977931	0.27337408386139
163872	SCZ	-0.00536208207467115	0.396165332340972	0.402123531401602
163872	ADHD	-0.00843152791876567	0.73135785322639	0.135870070848692
163872	BPD	-0.00771321840302841	0.611084206798973	0.21389894028392
163872	Migraine	-0.00156909611163902	0.225903904554629	0.646076262608301
163872	Insomnia	-0.00902771791977641	0.973070226132097	0.0118558157223119
163872	AUDI	-0.00872894859309592	0.807085734901012	0.093080328702101
161846	AD	-0.0209716922728473	0.452531624303574	0.344351065562361
161846	SCZ	-0.0086318538107113	0.0850360694783649	1.07039682190088
161846	ADHD	-0.0209987327784957	0.454634239288469	0.342337859913089
161846	BPD	-0.0140988174042556	0.168266851906166	0.774001430382664
161846	Migraine	-0.0238780381249166	0.957150149085255	0.0190199286764186
161846	Insomnia	-0.0195332025752355	0.358606701858747	0.445381598340275
161846	AUDI	-0.0207217994474402	0.433792034489628	0.362718426985176
161843	AD	-0.0220057564001281	0.283058214173086	0.548124237641134
161843	SCZ	-0.0176576934279131	0.157881803178912	0.801667922141107
161843	ADHD	-0.0242393070772253	0.395754319466209	0.402574336326372
161843	BPD	-0.0276812374968405	0.808714910495333	0.0922045496108508
161843	Migraine	-0.025732943061118	0.510332552794628	0.292146728261595
161843	Insomnia	-0.0272255512551285	0.702195134218288	0.153542184254702
161843	AUDI	-0.0278984235235173	0.896657202690392	0.0473735585548348
161365	AD	-0.00435230652147278	0.309817394716961	0.508894202401491
161365	SCZ	-0.00628073892433711	0.419184349612287	0.377594940251199
161365	ADHD	-0.00960984684594113	0.98660873321747	0.00585504458909123
161365	BPD	-0.00252060003008836	0.23807111693497	0.623293290511305
161365	Migraine	-0.00957257047713167	0.930649236841813	0.0312139744515321
161365	Insomnia	-0.00354576738575996	0.275305380064125	0.560185301467799
161365	AUDI	-0.00515007443374316	0.349674196567907	0.456336414306807
145951	AD	0.00780004534232714	0.258293918042632	0.587885819887935
145951	SCZ	0.0157257427347162	0.0907027908220272	1.04237934998555
145951	ADHD	0.00172369906464875	0.788377165617673	0.103265963020011
145951	BPD	0.00350381110553288	0.514678645402101	0.288463850744247
145951	Migraine	0.00317100512162383	0.549288221431908	0.260199713598288
145951	Insomnia	0.0307095812538265	0.015213247122958	1.81777808002496
145951	AUDI	0.00137674198973237	0.953380156319223	0.0207338917321876
137363	AD	-0.0295072109882288	0.80849157556982	0.0923245010545524
137363	SCZ	-0.0156242303904848	0.09785352527223	1.00942352382613
137363	ADHD	-0.0286560424784854	0.637444358102543	0.19555771838211
137363	BPD	-0.0213389335376826	0.201426801479625	0.695882743512824
137363	Migraine	-0.0294001655717919	0.778274060029182	0.10886744439888
137363	Insomnia	-0.0287743696617522	0.655219521408907	0.183613171818654
137363	AUDI	-0.0179739603495488	0.130733328450409	0.88361368160891
135615	AD	0.00194240639512211	0.819730394269195	0.0863289616821109
135615	SCZ	0.00200618593383162	0.799434629992966	0.0972170428546166
135615	ADHD	0.00312286242232274	0.593010347317794	0.226937728652913
135615	BPD	0.0207786857184531	0.0507959079715214	1.29417127230206
135615	Migraine	0.00480962316100264	0.430998679300165	0.36552406063632
135615	Insomnia	0.00342830888785628	0.556276874708431	0.254708993978412
135615	AUDI	0.00530389372535878	0.396719906383911	0.401516007199694
135260	AD	0.0207556582632227	0.0263128603810587	1.57983193868027
135260	SCZ	-0.0024795292880424	0.581498550348674	0.235451363611984
135260	ADHD	0.00539604089704904	0.172448138870836	0.763341488350738
135260	BPD	-0.0031971131220323	0.686868783519099	0.163126220781034
135260	Migraine	-0.000831835112762302	0.427832046412117	0.368726688070495
135260	Insomnia	-0.00402186506454316	0.988921112837888	0.0048383510981172
135260	AUDI	0.00752752034890236	0.130609932573479	0.884023794746801
131620	AD	-0.0166033751651564	0.467666395976868	0.330063835065044
131620	SCZ	-0.00266010072373368	0.0712027494683197	1.14750323591561
131620	ADHD	-0.0184721503777812	0.68481039632117	0.164429655120267
131620	BPD	-0.0158360357236862	0.410754517716996	0.386417651243425
131620	Migraine	-0.010975159093461	0.202542363177619	0.693484127164892
131620	Insomnia	-0.0193020704858995	0.950270222363216	0.0221528795598423
131620	AUDI	-0.0149295350048824	0.355722462979739	0.448888709342973
131144	AD	-0.00595937423058857	0.746362847131038	0.127049987278124
131144	SCZ	0.00460276492569611	0.138976759064489	0.857057820277952
131144	ADHD	-0.00523190258625528	0.618848421945725	0.208415712165486
131144	BPD	-0.00632719317087349	0.857126815448613	0.0669549176625116
131144	Migraine	-0.00312510026853019	0.415906400342844	0.381004396268412
131144	Insomnia	0.00269876368869337	0.178288701420808	0.748876178227195
131144	AUDI	0.00271077077866366	0.178004123850769	0.749569936202976
127661	AD	-0.0208516388056932	0.201109278619754	0.696567891808037
127661	SCZ	-0.0293340747330519	0.997424995577888	0.00111975251475997
127661	ADHD	-0.0271658331396518	0.518701335852196	0.285082633532364
127661	BPD	-0.0197075819432246	0.173114721298209	0.761665999099005
127661	Migraine	-0.026245547925285	0.441067263933548	0.355495174415207
127661	Insomnia	-0.0105563385869116	0.0565351750685728	1.2476812586429
127661	AUDI	-0.0236758771999452	0.296768839082084	0.527581702197474
126391	AD	0.00690322224404549	0.715397114657804	0.145452815781571
126391	SCZ	0.00625271936113936	0.952021046955623	0.0213534502755585
126391	ADHD	0.0336916230805131	0.0186541086074994	1.72922549902699
126391	BPD	0.00851692737099419	0.500380100093004	0.300699970344823
126391	Migraine	0.00701329126863148	0.693955344882745	0.158668474926949
126391	Insomnia	0.00963528466025787	0.410611384159472	0.386569014027526
126391	AUDI	0.0173816716666879	0.135537186118839	0.86794153496976
126350	AD	-0.0221302404820716	0.787827094075729	0.10356908749585
126350	SCZ	-0.0224675971227675	0.932107647628148	0.0305339287713355
126350	ADHD	-0.0220964719802725	0.778714831243837	0.108621553740966
126350	BPD	-0.0223732461146204	0.873167778964016	0.0589022987030653
126350	Migraine	-0.0173742205458483	0.318874276692435	0.496380513498078
126350	Insomnia	-0.0170501758357429	0.304020665646473	0.517096894446553
126350	AUDI	-0.0193712505736829	0.436200061652124	0.360314277374524
122191	AD	-0.0204434320674924	0.997950667524107	0.000890927000810624
122191	SCZ	-0.0203839397633478	0.914521352920588	0.0388061498405757
122191	ADHD	-0.0203669243392866	0.903124025421983	0.0442526042183983
122191	BPD	-0.0203046259197175	0.869785127123869	0.0605880228183698
122191	Migraine	-0.0188349668074537	0.576723871587373	0.239032072025712
122191	Insomnia	0.00189084504112014	0.0365620281828389	1.43696972092005
122191	AUDI	-0.019620191328976	0.689705668820985	0.161336204448125
119054	AD	0.00833820157671372	0.651671805875918	0.185971068044424
119054	SCZ	0.00767548965326548	0.788652821612283	0.103114138540387
119054	ADHD	0.00788031100633302	0.737174234834994	0.13242985232509
119054	BPD	0.00732056435648099	0.972036060733375	0.0123176232558055
119054	Migraine	0.00853335281459777	0.62228481356977	0.206010797542488
119054	Insomnia	0.0134573733613373	0.268189889481853	0.571557598688025
119054	AUDI	0.0148908384914527	0.218656985051793	0.660236644452236
111399	AD	-0.0163828563482986	0.733198538309679	0.134778409509975
111399	SCZ	-0.0151657695654708	0.552511168747152	0.257658938500351
111399	ADHD	0.0143573307802598	0.0129072626510523	1.88916585235752
111399	BPD	-0.0160843242821398	0.676394022466637	0.169800239071377
111399	Migraine	-0.00804128074011001	0.186658356956581	0.728952561328992
111399	Insomnia	-0.00734009624882881	0.170194908384737	0.769053436575101
111399	AUDI	-0.0169435118372152	0.932004522030828	0.0305819804697621
110881	AD	0.0111313198802676	0.410651714615739	0.38652635950025
110881	SCZ	0.00814495645553603	0.775458032130258	0.110441701277127
110881	ADHD	0.0144380091325359	0.247308237024201	0.60676141847662
110881	BPD	0.0121490843400438	0.348122281127439	0.458268179355694
110881	Migraine	0.0122801478620137	0.341046058843891	0.467186964846336
110881	Insomnia	0.00811459479992538	0.783745640110465	0.105824862086246
110881	AUDI	0.00774040133002529	0.977100553342982	0.0100607407695678
110873	AD	-0.0210992200607718	0.704881668414911	0.151883783813982
110873	SCZ	-0.0201161415623528	0.563499216897824	0.249106683162134
110873	ADHD	-0.0195824753908798	0.508559574779372	0.293658164702992
110873	BPD	-0.0142379643964288	0.224554395206493	0.648678440065769
110873	Migraine	-0.0218138036520414	0.942089822241906	0.0259076880305739
110873	Insomnia	-0.0173644305658212	0.351745530090007	0.453771412783279
110873	AUDI	-0.0217002639254824	0.868946963495221	0.0610067300694909
110543	AD	-0.00575596359015629	0.892078029654097	0.049597156424237
110543	SCZ	-0.00369184516611387	0.514870490996866	0.288301998373724
110543	ADHD	-0.00266323327947915	0.428581498683572	0.367966580828163
110543	BPD	-0.000431812499128492	0.301693979257	0.520433356717794
110543	Migraine	0.000275185796888899	0.272063471546994	0.565329764616854
110543	Insomnia	0.00382491696152598	0.167093189171849	0.777041251874206
110543	AUDI	-0.000904115858110011	0.323815487128268	0.489702384077076
110343	AD	-0.00267103836237848	0.475288862040946	0.323042362879308
110343	SCZ	0.00652208689224443	0.126997884522363	0.896203513279605
110343	ADHD	-0.00474823533782476	0.750726368096165	0.124518329947452
110343	BPD	-0.00384060313088552	0.597086092768801	0.223963044216156
110343	Migraine	-0.00365852707521674	0.574482969601108	0.24072284133234
110343	Insomnia	0.00432068840145328	0.169013329790486	0.772079041977092
110343	AUDI	-0.002853688171081	0.491299301108427	0.308653853664831
110022	AD	0.0495213614512361	0.6342012187712	0.197772927706126
110022	SCZ	0.0593034834933583	0.131935812001681	0.879637305714313
110022	ADHD	0.05170566038478	0.409309200906929	0.38794849269117
110022	BPD	0.0506905124052978	0.49321959697052	0.306959676019784
110022	Migraine	0.054273660201222	0.270074508706375	0.568516405263135
110022	Insomnia	0.0558371153294211	0.214150490035978	0.669280927479517
110022	AUDI	0.0491734224195893	0.694627654168668	0.158247930766428
109990	AD	-0.00175681932419458	0.295206221310517	0.52987449423261
109990	SCZ	0.0254463860854101	0.0105881474085186	1.97518002106727
109990	ADHD	-0.00710434709929908	0.833408241882084	0.0791422089588816
109990	BPD	-0.00676840911145993	0.739995436162279	0.130770958722606
109990	Migraine	-0.00714159377285695	0.847596411299027	0.0718108907487952
109990	Insomnia	-0.00726556975585391	0.910536126179642	0.0407028185794154
109990	AUDI	-0.0027189903127609	0.341146143856415	0.467059533401649
109435	AD	-0.0135206295405998	0.830689544379853	0.0805612558242918
109435	SCZ	-0.0111877350641469	0.479129628128395	0.319546972671762
109435	ADHD	-0.0108259480061286	0.449655907051688	0.347119696961737
109435	BPD	-0.0118718320313431	0.544493908350493	0.264006974649374
109435	Migraine	-0.000185699285008001	0.102804083528036	0.987989634188311
109435	Insomnia	-0.0131489248194359	0.731034687213001	0.136062015507539
109435	AUDI	-0.0137056427601827	0.921672036831109	0.0354235886348336
109386	AD	0.0245637453275159	0.688715036551051	0.161960435063379
109386	SCZ	0.0238029723308989	0.9357269491561	0.028850862559907
109386	ADHD	0.0298267563968132	0.267603463072454	0.572508270636929
109386	BPD	0.0306896843553117	0.235931959048743	0.62721322614105
109386	Migraine	0.0244574333081189	0.709321438322029	0.149156913964725
109386	Insomnia	0.0243093170675414	0.741318131809632	0.129995377392668
109386	AUDI	0.02618036705159	0.484786893032788	0.314449130509435
108825	AD	-0.00988457463833137	0.328457001893001	0.48352147561056
108825	SCZ	-0.013878842159696	0.675389306107982	0.170445820122078
108825	ADHD	-0.0109965493225488	0.390422787414418	0.408464842236071
108825	BPD	-0.0143881577386302	0.782550573872179	0.106487585738231
108825	Migraine	-0.0108945238089346	0.384094192984397	0.415562258765303
108825	Insomnia	-0.00206609591183904	0.114574084250047	0.940913605230816
108825	AUDI	-0.0117770210010792	0.444274885668624	0.35234823621627
108145	AD	0.000307209614148429	0.473131004927129	0.325018591102659
108145	SCZ	0.000830996502560244	0.431731319041998	0.36478644521968
108145	ADHD	-0.00113440057606295	0.631484757065452	0.199637128089265
108145	BPD	0.00366610163370695	0.277486354757555	0.556758368214101
108145	Migraine	-0.00214675365131023	0.861496215973363	0.0647466258021363
108145	Insomnia	0.0119720077443376	0.0923614656427427	1.03450918407551
108145	AUDI	-0.00208808316465325	0.837614611525353	0.0769557553389027
106936	AD	-0.0150233181645842	0.967705987483609	0.0142565718330013
106936	SCZ	0.000903228255164534	0.0770920238937405	1.11299055266402
106936	ADHD	-0.0145462575710351	0.758549598804271	0.120016017009404
106936	BPD	-0.0122576106434762	0.462218061845423	0.335153087834545
106936	Migraine	-0.0148638136144026	0.856548726225235	0.0672479264184619
106936	Insomnia	-0.00804402802798654	0.242786080858319	0.61477621537151
106936	AUDI	-0.00150635255579079	0.103588174950548	0.984689818401955
105538	AD	0.00602674185715479	0.973829014554652	0.0115172900969007
105538	SCZ	0.021963960080429	0.0739340730871535	1.13115536751344
105538	ADHD	0.0138093272915263	0.212612164581753	0.67241189099055
105538	BPD	0.0114248415122303	0.299460988188377	0.523659746623769
105538	Migraine	0.00857438850455328	0.47603240380201	0.322363483595844
105538	Insomnia	0.0159576167338592	0.158943353810872	0.798757627318949
105538	AUDI	0.0195819948921111	0.0995322855344877	1.00203602322267
104922	AD	0.0347945055274331	0.583743341336037	0.233778060323064
104922	SCZ	0.0352663335609704	0.528751100106875	0.276748716033264
104922	ADHD	0.0384883266361066	0.303785215208599	0.517433366449429
104922	BPD	0.0397055278311782	0.252814471440314	0.59719807007797
104922	Migraine	0.0379446749623413	0.330773927039693	0.480468730646253
104922	Insomnia	0.0335283920934994	0.838923267645759	0.0762777602225495
104922	AUDI	0.0336619790037584	0.793357126442266	0.100531272796386
103102	AD	-0.0252869073368187	0.5021879830498	0.299133683812667
103102	SCZ	0.000487973569849642	0.0192482348244071	1.71560909167079
103102	ADHD	-0.0265108840836188	0.643126957464868	0.191703286043312
103102	BPD	-0.00286568471531812	0.0281762610123575	1.55011663824713
103102	Migraine	-0.0248559338095049	0.465203780000834	0.33235676508109
103102	Insomnia	-0.0275927462450682	0.935078815613142	0.0291517819154118
103102	AUDI	-0.0236518107239543	0.381603618367231	0.418387515966182
101732	AD	0.00614515395441217	0.668915090158442	0.174629006620815
101732	SCZ	0.00528158409901569	0.915201078446156	0.038483476790847
101732	ADHD	0.00725418422860369	0.525346006976646	0.279554564357438
101732	BPD	0.00600222591604416	0.694297015582221	0.158454701543042
101732	Migraine	0.00552142094940966	0.80814206835789	0.0925122851656418
101732	Insomnia	0.00859019292575036	0.413276412720079	0.383759380873226
101732	AUDI	0.00947722454996736	0.357646014017914	0.446546610825539
101299	AD	-0.0138788836741743	0.244238884244203	0.612185192691104
101299	SCZ	-0.0152327009331483	0.295936618786779	0.528801292517423
101299	ADHD	-0.00450624930204202	0.0740799551890034	1.13029928903096
101299	BPD	-0.0175426561529202	0.422427227652835	0.374248097012389
101299	Migraine	-0.0204245141764321	0.77064999684192	0.113142819034148
101299	Insomnia	-0.00385643768220811	0.0685240350856232	1.16415707121991
101299	AUDI	-0.0167431272567595	0.371452673773622	0.430096511185387
100897	AD	0.00668090902233609	0.0324912781501691	1.48823320393211
100897	SCZ	-0.0135226495866199	0.440254961071302	0.356295741428258
100897	ADHD	-0.0157813967934026	0.692908163296641	0.159324322121922
100897	BPD	-0.0121200757173641	0.351198835379238	0.45444693294022
100897	Migraine	-0.0151094050122782	0.592371916027035	0.227405539285878
100897	Insomnia	-0.0138726306224992	0.467689272353034	0.330042591629476
100897	AUDI	-0.0130897315304879	0.409587867647552	0.387652916025772
100841	AD	-0.0158934626717613	0.571386091122259	0.243070335571008
100841	SCZ	-0.0175236914826407	0.951570673995325	0.0215589507439128
100841	ADHD	-0.0140648495889986	0.410901224864452	0.386262564138276
100841	BPD	-0.016607909074194	0.670068959808298	0.173880499802042
100841	Migraine	-0.0128041898028364	0.336983779098415	0.472391003631914
100841	Insomnia	-0.00883877553564094	0.192724936713522	0.715062088269253
100841	AUDI	-0.0152278540631452	0.502423863618579	0.298929741102593
100556	AD	0.0116467106322464	0.04251685094357	1.37143890944687
100556	SCZ	0.00139835112557052	0.14952089466176	0.825298113010289
100556	ADHD	-0.00899572230722767	0.857936635823052	0.0665447864270421
100556	BPD	0.00214932417020219	0.135729917193782	0.867324415861686
100556	Migraine	-0.00915939105274566	0.997801336588999	0.000955918644143218
100556	Insomnia	-0.00828531635414609	0.679096014463497	0.168068818350204
100556	AUDI	0.010996341818214	0.0459182936710318	1.33801425874213
100343	AD	-0.00539468069253002	0.733670794185704	0.134498768885488
100343	SCZ	-0.00549534792899631	0.756691496716146	0.121081146368108
100343	ADHD	0.00307689125348065	0.181293915869551	0.741616770359085
100343	BPD	-0.00538253948685097	0.731046601108602	0.136054937735381
100343	Migraine	-0.0054103550420217	0.737103588385699	0.132471474552102
100343	Insomnia	-0.00554662780653947	0.769427736305083	0.11383216231419
100343	AUDI	-0.00290749584505612	0.436692432765874	0.35982433369464
100036	AD	0.0111120882093443	0.339793460408491	0.46878498372429
100036	SCZ	0.00683638682405685	0.807912111432682	0.0926358812995046
100036	ADHD	0.00742073359170947	0.675404547399571	0.170436019649834
100036	BPD	0.0144971930911365	0.207548444996742	0.6828805161128
100036	Migraine	0.00949423742035416	0.44305520823109	0.353542153830619
100036	Insomnia	0.0136605469806494	0.233264090998482	0.632152111962839
100036	AUDI	0.00668394413523665	0.865253021556796	0.0628568754280537
100024	AD	0.00973472088546901	0.128251731998122	0.891936761170159
100024	SCZ	0.0024321973416862	0.353054766497293	0.452157920836816
100024	ADHD	0.00325696597332303	0.311146100969884	0.507035636870974
100024	BPD	0.0324399105431323	0.00864527502450028	2.06322118634344
100024	Migraine	0.00122529427671936	0.429695641910355	0.366839051026087
100024	Insomnia	-0.000535612981047207	0.599503576135046	0.222208221921121
100024	AUDI	-0.000755304636200327	0.629761740683413	0.200823727178019
100017	AD	0.0402339217449378	0.13668428635131	0.864281410400547
100017	SCZ	0.0368871826527221	0.216503199087296	0.664535682055673
100017	ADHD	0.0295383802352537	0.871569774409106	0.0596978392735909
100017	BPD	0.0324194110601014	0.433535831980856	0.362975002020632
100017	Migraine	0.0361910764298489	0.239301615653931	0.621054369221004
100017	Insomnia	0.0420057137492699	0.108233014177546	0.965640246732418
100017	AUDI	0.0298117873518106	0.774892828576476	0.110758358366378
97828	AD	-0.0207089870136885	0.572298074814148	0.242377715036917
97828	SCZ	-0.0191229282487551	0.428832370225618	0.367712439547186
97828	ADHD	-0.0165252492071732	0.287766007137257	0.54096050916462
97828	BPD	-0.0193239053362542	0.44356634692799	0.35304141089503
[truncated: 36,802 more rows]
