# Supplementary material for: Integrative analysis of cerebrospinal fluid biomarkers, metabolomics, and polygenic risk reveals novel metabolite associations with Alzheimer's disease
Source: J Alzheimers Dis. 2025 Nov 7;108(4):1677–95. doi: 10.1177/13872877251389924 (PMC13247332; doi:10.1177/13872877251389924)
Supplement: sj-zip-2-alz-10.1177_13872877251389924 - Supplemental material for Integrative analysis of cerebrospinal fluid biomarkers, metabolomics, and polygenic risk reveals novel metabolite associations with Alzheimer's disease [file sj-zip-2-alz-10.1177_13872877251389924.zip › Older_PRS_lm_Controls_ADcohort_results.csv]

Metabolite	Column_of_Interest	Adjusted_R2	P_Value_Column_of_Interest	Log10_P_Value
xylulose	AD	-0.00400151511115676	0.753376564005902	0.122987893929968
xylulose	SCZ	0.00100163905730766	0.399214274637049	0.398793938112961
xylulose	ADHD	0.000121292655235861	0.437516479311091	0.359005584380898
xylulose	BPD	0.00848693427885772	0.201422584360911	0.695891836099043
xylulose	Migraine	0.0103854496966668	0.171840043061785	0.764875627149689
xylulose	Insomnia	0.0346560512669533	0.0267216672540481	1.57313644826821
xylulose	AUDI	0.00325237741142959	0.320477054800942	0.494203059218673
xylose	AD	0.0168289817058979	0.217661081160679	0.66221921794177
xylose	SCZ	0.00456016066442122	0.98199781953221	0.00788947653706302
xylose	ADHD	0.00763450712342972	0.537908001011917	0.269291995838098
xylose	BPD	0.00551659681144168	0.730921822631447	0.136129071490038
xylose	Migraine	0.0197969599189391	0.169191567215659	0.771621286704635
xylose	Insomnia	0.00950110176859364	0.434762460975011	0.361747961584867
xylose	AUDI	0.0438701288954864	0.0262989180240278	1.58006211865322
xylitol	AD	0.0232292359056543	0.330196863743651	0.481227056043833
xylitol	SCZ	0.0678513402489695	0.00977001634996182	2.01010470949594
xylitol	ADHD	0.0158854120647746	0.86125331607229	0.0648690929227796
xylitol	BPD	0.0191412040413289	0.508818599893712	0.293437021409252
xylitol	Migraine	0.0178891363833491	0.596555363099059	0.224349245585096
xylitol	Insomnia	0.016377955958196	0.761807962757961	0.118154492210948
xylitol	AUDI	0.0156589370116903	0.961256824194981	0.0171605640178691
valine	AD	0.103839599707933	0.0428866646801335	1.36767772777206
valine	SCZ	0.0846521214383285	0.21995462419902	0.657666903234711
valine	ADHD	0.073857075637157	0.79366251296121	0.100364132228785
valine	BPD	0.0740682063561433	0.756264495199169	0.121326288207662
valine	Migraine	0.091436476074878	0.120100568881892	0.920454935464026
valine	Insomnia	0.0733686587226424	0.950675644704316	0.0219676321087708
valine	AUDI	0.0755888979237077	0.58533083174934	0.232598599231206
uric acid	AD	0.0453075193096176	0.15815371431806	0.800920604008169
uric acid	SCZ	0.0310357662766318	0.676529789261489	0.169713075596958
uric acid	ADHD	0.0319313946388122	0.591929819735373	0.227729780960208
uric acid	BPD	0.0316978932058817	0.611638099476924	0.21350546983062
uric acid	Migraine	0.0339536252439723	0.460983657374608	0.336314470787869
uric acid	Insomnia	0.0500722328530158	0.106546490273528	0.972460851721199
uric acid	AUDI	0.0681830462200899	0.0258974645987384	1.5867427519294
urea	AD	0.0455619869164113	0.0553676771529544	1.2567436961163
urea	SCZ	0.0404260177064627	0.0825719004774442	1.08316771955368
urea	ADHD	0.0436930751819467	0.0639703544802721	1.19402124271061
urea	BPD	0.0165584436397369	0.950781492501764	0.0219192806487232
urea	Migraine	0.0171456345754117	0.781440123422626	0.107104293477658
urea	Insomnia	0.0190099455486452	0.577950657952223	0.238109237520284
urea	AUDI	0.0193187733109016	0.555173371808856	0.255571372441189
uracil	AD	-0.00937997186506001	0.985366867862089	0.00640204460482446
uracil	SCZ	0.0246544954483977	0.040372975362739	1.39390924325743
uracil	ADHD	-0.00775812527056674	0.656887619094742	0.182508923563062
uracil	BPD	-0.00916755431828098	0.87161086821956	0.0596773631224827
uracil	Migraine	0.0099756855183486	0.12351126938666	0.908293414799824
uracil	Insomnia	-0.00207316588603845	0.345385979163883	0.461695296459787
uracil	AUDI	-0.00698541501938021	0.589394013188576	0.229594279840642
tyrosine	AD	-0.0014385617813284	0.33577982506288	0.473945401488862
tyrosine	SCZ	-0.00776794097748246	0.694111534566084	0.158570738544221
tyrosine	ADHD	-0.00465883134022538	0.465269365202604	0.332295541839094
tyrosine	BPD	-0.00853691033982296	0.804558360751868	0.0944424477324924
tyrosine	Migraine	0.00770674281967654	0.152173565617605	0.817660783199365
tyrosine	Insomnia	-0.00587406869146734	0.534886188234822	0.271738616258742
tyrosine	AUDI	-0.0049922255296202	0.482794882783766	0.316237341703419
tryptophan	AD	-0.005219877129095	0.278066792252624	0.555850873065247
tryptophan	SCZ	-0.0149188972370997	0.988549488807839	0.00500158413668546
tryptophan	ADHD	-0.0144391985039687	0.809493303701051	0.0917867394710907
tryptophan	BPD	-0.0142486359916902	0.775767232801016	0.11026856827069
tryptophan	Migraine	-0.0148953997242685	0.956014374996669	0.0195355774573785
tryptophan	Insomnia	0.0204161225149135	0.037200283867639	1.42945374609448
tryptophan	AUDI	0.0219537853132925	0.033234355179085	1.4784127430936
threose	AD	-0.000690182417679264	0.785343762945958	0.104940200998739
threose	SCZ	-0.00055118469309634	0.762659869314609	0.11766910531412
threose	ADHD	0.00101881454369401	0.594371099774285	0.225942315522193
threose	BPD	0.00205425589878938	0.52166126281749	0.28261141163726
threose	Migraine	0.00852132238478132	0.271917622784643	0.565562645188842
threose	Insomnia	0.0136949243389876	0.174022577583684	0.75939440295928
threose	AUDI	0.000630049624592566	0.627178723982307	0.202608682807365
threonine	AD	-0.00928758171361155	0.226025957786006	0.645841681755865
threonine	SCZ	-0.0154423149765566	0.395836677400101	0.402483967445218
threonine	ADHD	-0.0140941297581267	0.347193433701174	0.459428497016033
threonine	BPD	-0.0211342027981289	0.849114272425799	0.0710338591737289
threonine	Migraine	-0.0171136257117117	0.47106423601435	0.326919866874513
threonine	Insomnia	-0.0206800641403231	0.763304662268578	0.117302084937501
threonine	AUDI	-6.08494732801113e-06	0.107035746631951	0.970471157152622
threonic acid	AD	0.0708394975071189	0.363709140295615	0.439245784647601
threonic acid	SCZ	0.0731008678975902	0.289155189442651	0.538869009045728
threonic acid	ADHD	0.0939742293619161	0.0478913301437102	1.3197431006051
threonic acid	BPD	0.0651345815219974	0.783905348944471	0.105736372153162
threonic acid	Migraine	0.0675374956217262	0.532048306221104	0.274048935049199
threonic acid	Insomnia	0.0656338264244025	0.707645135264408	0.150184474559477
threonic acid	AUDI	0.0787514299940864	0.171173807450948	0.766562689131897
threitol	AD	0.0390041617158449	0.452632699073533	0.344254074963192
threitol	SCZ	0.0351690270752602	0.78258877552189	0.106466385369486
threitol	ADHD	0.0356997638882358	0.704776032443814	0.151948873543774
threitol	BPD	0.0502702275829284	0.156402921655796	0.805755138442804
threitol	Migraine	0.0364431594798285	0.625635725874319	0.203678459585237
threitol	Insomnia	0.0404786644563241	0.385794761802538	0.413643673363199
threitol	AUDI	0.0483253465739476	0.184866941326169	0.733140744239715
tagatose	AD	0.0631096711688026	0.382870436690718	0.41694816637042
tagatose	SCZ	0.0580763316149238	0.745791088866374	0.127382810139745
tagatose	ADHD	0.059931558717785	0.55603278402171	0.254899601403595
tagatose	BPD	0.0572697282174534	0.987521654150879	0.0054533724861817
tagatose	Migraine	0.066041067563634	0.284523378251921	0.54588204340362
tagatose	Insomnia	0.0572688574260033	0.990852175959604	0.00399113255175458
tagatose	AUDI	0.0593152469425701	0.605801600691414	0.217669583478353
sucrose	AD	0.0623275119515584	0.571475072271439	0.243002708770136
sucrose	SCZ	0.0611432461415617	0.684051145220962	0.164911425682163
sucrose	ADHD	0.0680907887918337	0.29971025812951	0.523298392280251
sucrose	BPD	0.0684984569709036	0.287970883953764	0.540651420495781
sucrose	Migraine	0.0687476050637122	0.281081472386725	0.551167780167709
sucrose	Insomnia	0.0625058371058611	0.557804441017281	0.253518032376133
sucrose	AUDI	0.0732179096052469	0.185711171951525	0.731161969329921
succinic acid	AD	-0.0103498772864119	0.589475221416042	0.229534445748625
succinic acid	SCZ	-0.012713703423785	0.944226193038766	0.0249239563148256
succinic acid	ADHD	0.00410970301544233	0.151507152908978	0.81956686290051
succinic acid	BPD	-0.00556993626506053	0.350377060749118	0.455464334913174
succinic acid	Migraine	0.0354137662123731	0.0145552456462545	1.83698046065371
succinic acid	Insomnia	0.0201986574782287	0.0441124768490447	1.35543855655682
succinic acid	AUDI	-0.0115388927669446	0.701336161903573	0.154073767674316
stearic acid	AD	-0.00609983261149449	0.983582067911722	0.00718939766205089
stearic acid	SCZ	-0.00164406960376384	0.460715678349368	0.336567008270964
stearic acid	ADHD	-0.00187143440579374	0.472402076507205	0.325688202054207
stearic acid	BPD	-0.00372936747560693	0.590612926053717	0.228697052372005
stearic acid	Migraine	-0.00596730511866728	0.897603756120449	0.0469153387316624
stearic acid	Insomnia	-0.00481243889041338	0.691678038384423	0.160096013478288
stearic acid	AUDI	-0.00275204682093699	0.522617675194972	0.281815906300552
sorbitol	AD	0.00338625030520101	0.576145381439809	0.239467915204544
sorbitol	SCZ	0.00114850448251236	0.845929325592268	0.0726659192156113
sorbitol	ADHD	0.00169832701351569	0.745666985574415	0.127455084883409
sorbitol	BPD	0.00279950922083072	0.623911390868396	0.204877085300669
sorbitol	Migraine	0.00132279597705542	0.807867438398859	0.092659896026125
sorbitol	Insomnia	0.00918078825028001	0.310902551915653	0.507375713214647
sorbitol	AUDI	0.00126396610242852	0.819756190135865	0.0863152952054731
shikimic acid	AD	0.0320856245568524	0.0167226944820676	1.77669374457565
shikimic acid	SCZ	-0.00237659047187977	0.230234705799826	0.637829209805823
shikimic acid	ADHD	-0.00353550446873152	0.254604487205954	0.594133946512637
shikimic acid	BPD	-0.00946666587970091	0.447894785147956	0.348823994029192
shikimic acid	Migraine	-0.0100857690989238	0.479119372198705	0.31955626898967
shikimic acid	Insomnia	-0.0117842204404082	0.586999150204945	0.231362527477377
shikimic acid	AUDI	-0.01213283009535	0.615072146392664	0.211073939602594
serine	AD	0.0141532113958798	0.862804841338544	0.0640874266655569
serine	SCZ	0.0754193513468091	0.00497148474155451	2.30351388918073
serine	ADHD	0.0152409771846094	0.68450233151589	0.164625068256418
serine	BPD	0.043214014703424	0.0545666422421306	1.26307276970192
serine	Migraine	0.0214039440039961	0.333782382058	0.476536590295837
serine	Insomnia	0.0155535216222493	0.651521371531051	0.186071333772156
serine	AUDI	0.0171656444122861	0.524641667721231	0.280137220145248
salicylic acid	AD	0.000393377004951567	0.934045073827519	0.0296321656946997
salicylic acid	SCZ	0.0026796690407288	0.59192173003759	0.227735716351529
salicylic acid	ADHD	0.0101926875280272	0.270605369867001	0.567663589554848
salicylic acid	BPD	0.000351522789003522	0.96692312754138	0.0146080518856172
salicylic acid	Migraine	0.00753949223886963	0.346632416610101	0.46013082507111
salicylic acid	Insomnia	0.00455529249205411	0.471715892745645	0.326319491540044
salicylic acid	AUDI	0.000752294134803599	0.821605281606845	0.0853367775834463
ribose	AD	-0.00613789604752224	0.340527801611782	0.467847425326259
ribose	SCZ	0.00549675617244683	0.126635431525894	0.897444765382615
ribose	ADHD	-0.0136207678124347	0.978227703631909	0.00956004202169077
ribose	BPD	-0.0136004808656056	0.95491287402744	0.0200362515107457
ribose	Migraine	-0.00786935063238325	0.40351970326161	0.394135254476295
ribose	Insomnia	-0.0133876140698219	0.864950459525277	0.0630087662588123
ribose	AUDI	0.00984142201193483	0.0902661794900728	1.04447493863577
ribonic acid	AD	0.110566148648814	0.62401839654485	0.204802606791703
ribonic acid	SCZ	0.110913774037457	0.591410049123555	0.228111300300552
ribonic acid	ADHD	0.108943356683014	0.896391214161748	0.0475024087855382
ribonic acid	BPD	0.116985148690288	0.28829793667511	0.540158465810962
ribonic acid	Migraine	0.111786066580833	0.522785796636415	0.281676220108752
ribonic acid	Insomnia	0.113591633468508	0.41738408503706	0.379464114715597
ribonic acid	AUDI	0.110898881781212	0.592733426318758	0.227140580679911
ribitol	AD	0.00128273221577047	0.89386548066549	0.0487278340009552
ribitol	SCZ	0.0011793484676792	0.942960955290206	0.0255062895034659
ribitol	ADHD	0.00253728721260371	0.678536514342872	0.16842677652167
ribitol	BPD	0.00146575444876118	0.840991148261726	0.0752085752857008
ribitol	Migraine	0.00514789016666251	0.482674793471403	0.316345380572471
ribitol	Insomnia	0.0399262712982416	0.0276147983197012	1.55885812422957
ribitol	AUDI	0.00113963903413405	0.987406489828901	0.00550402266275281
quinic acid	AD	-0.014052973278583	0.460231537803956	0.337023624205122
quinic acid	SCZ	-0.0183327602978509	0.863845115343554	0.0635641181478597
quinic acid	ADHD	-0.0174327632087252	0.710558641996807	0.148400074183145
quinic acid	BPD	-0.0179874122795385	0.789948655008602	0.102401136014762
quinic acid	Migraine	-0.0167075988003302	0.635209610132067	0.197082940058676
quinic acid	Insomnia	-0.0116321763593139	0.359934236114042	0.443776842293306
quinic acid	AUDI	-0.018444030484422	0.8992764451551	0.0461067819597585
putrescine	AD	-0.0373402292484633	0.71013942394463	0.148656376484702
putrescine	SCZ	-0.00894637717011881	0.0599781542930663	1.2220069029091
putrescine	ADHD	-0.0358515429898965	0.575196173182559	0.240184012004914
putrescine	BPD	-0.0271842768728385	0.246438166825694	0.608292030443661
putrescine	Migraine	-0.0368725275039423	0.660116739688013	0.180379253974739
putrescine	Insomnia	-0.0384563615268332	0.93622310602277	0.028620644671558
putrescine	AUDI	-0.0381818167498227	0.843857970141772	0.073730643391314
pseudo uridine	AD	0.0439997821434129	0.851797020565602	0.0696638833444268
pseudo uridine	SCZ	0.0449243619999539	0.695272989100278	0.157844642342505
pseudo uridine	ADHD	0.0455334450368871	0.630351702221489	0.20041707004618
pseudo uridine	BPD	0.044007243682394	0.849804707328911	0.070680867549507
pseudo uridine	Migraine	0.0453151346992418	0.651855940383248	0.185848372380717
pseudo uridine	Insomnia	0.0442617428260854	0.793568794301344	0.100415418385619
pseudo uridine	AUDI	0.0444748582554521	0.756935427210658	0.120941167794819
propyleneglycol	AD	-0.0446598385029946	0.840359463269707	0.0755349049844099
propyleneglycol	SCZ	-0.0433652240018283	0.660859268794944	0.179891014482597
propyleneglycol	ADHD	-0.0447096097912913	0.85214301242195	0.0694875128699363
propyleneglycol	BPD	-0.0434905818378464	0.673301772074568	0.171790242503399
propyleneglycol	Migraine	-0.0403836116175167	0.461170183929812	0.336138778943125
propyleneglycol	Insomnia	-0.0383805843566283	0.377407431010966	0.42318955299121
propyleneglycol	AUDI	-0.0431726796265857	0.642806718141869	0.19191959295926
proline	AD	0.00757942543819123	0.143129551942138	0.844270688250241
proline	SCZ	-0.00886771570459954	0.717982865633937	0.143885919893388
proline	ADHD	0.0462270721334384	0.00810548984183759	2.09122073415553
proline	BPD	-0.00970148328195086	0.864235777865334	0.063367758612779
proline	Migraine	0.0131090280430721	0.0926071417470111	1.03335551977899
proline	Insomnia	-0.00988346495565517	0.932570666533872	0.0303182491461922
proline	AUDI	0.0193993285806628	0.057371803843378	1.24130149512524
pimelic acid	AD	-0.0349131783890226	0.538475458682432	0.268834085126762
pimelic acid	SCZ	-0.0381022904833273	0.96949347213924	0.0134551107971905
pimelic acid	ADHD	-0.0354402545884787	0.574021934784871	0.241071511828472
pimelic acid	BPD	-0.0360544666732243	0.621793837149617	0.20635358673988
pimelic acid	Migraine	-0.0375438410504887	0.795190387112496	0.099528878672655
pimelic acid	Insomnia	-0.0375353912318066	0.793713698960026	0.100336124001526
pimelic acid	AUDI	-0.0377358743893856	0.832539919660028	0.0795949332301496
phthalic acid	AD	-0.0307574621264475	0.561661493081328	0.250525349874167
phthalic acid	SCZ	0.000184947741353247	0.043636359468084	1.36015148926778
phthalic acid	ADHD	-0.0194713457457341	0.194189140805018	0.711775059805561
phthalic acid	BPD	0.0175784860093713	0.0126278436916837	1.89867080247347
phthalic acid	Migraine	-0.0326147241545338	0.733075472853685	0.134851310820604
phthalic acid	Insomnia	-0.0280228218485548	0.415760241194686	0.381157044238182
phthalic acid	AUDI	-0.0316656961989421	0.632308459663228	0.199071007716307
phosphoethanolamine	AD	0.000487063666750998	0.186883012760578	0.728430173204533
phosphoethanolamine	SCZ	-0.0135244803447772	0.848133194927274	0.0715359386872706
phosphoethanolamine	ADHD	-0.0134372205199351	0.827973607514766	0.0819835065646153
phosphoethanolamine	BPD	0.0108504190050237	0.082303929785081	1.08457942793195
phosphoethanolamine	Migraine	-0.00680706598088898	0.356188625438649	0.448319953452517
phosphoethanolamine	Insomnia	-0.00940371788389704	0.464199330788174	0.333295489979224
phosphoethanolamine	AUDI	-0.0138238899144005	0.982350703430718	0.00773343953066461
phosphate	AD	-0.00569658719709731	0.266039043233156	0.575054622705681
phosphate	SCZ	-0.010996792416617	0.441205175234301	0.355359402028497
phosphate	ADHD	-0.0156003386459465	0.84826933791743	0.071466230998963
phosphate	BPD	-0.0146519493718673	0.697530500421545	0.156436797552335
phosphate	Migraine	-0.0155558242626579	0.837666540066499	0.0769288317638852
phosphate	Insomnia	-0.0145707585993904	0.688369309857868	0.162178500425377
phosphate	AUDI	-0.0144751111941339	0.677982712810709	0.168781379623544
phenylalanine	AD	-0.0111619883296739	0.188122821356613	0.725558516581176
phenylalanine	SCZ	-0.0254693684294216	0.916181984928509	0.0380182520961281
phenylalanine	ADHD	-0.0185907800416996	0.360671908035686	0.44288768263367
phenylalanine	BPD	-0.0227810695498125	0.564109582589611	0.248636522805287
phenylalanine	Migraine	-0.0212867662106888	0.474383932179167	0.323870029348897
phenylalanine	Insomnia	-0.00289482281111164	0.0979907798826891	1.0088147858835
phenylalanine	AUDI	-0.00905505041191068	0.15857323696692	0.799770108433065
pelargonic acid	AD	0.0282723118231967	0.653837966772713	0.184529864604312
pelargonic acid	SCZ	0.0601076427948851	0.0385251053935041	1.4142561645043
pelargonic acid	ADHD	0.027465983397443	0.752445255213056	0.123525092044763
pelargonic acid	BPD	0.0276644949549343	0.724209594539891	0.140135725820956
pelargonic acid	Migraine	0.0345365953002681	0.318921902007126	0.496315654497355
pelargonic acid	Insomnia	0.0360920024073579	0.275152543107361	0.560426468851771
pelargonic acid	AUDI	0.0271176325985684	0.813562487155406	0.0896090846637288
palmitic acid	AD	0.00313959544681686	0.269769298207972	0.569007477857469
palmitic acid	SCZ	0.000108228512219921	0.357695556421429	0.44648645496884
palmitic acid	ADHD	-0.00237627512624572	0.461622843658172	0.335712708021267
palmitic acid	BPD	0.00902610608038956	0.163294973534204	0.787027183297354
palmitic acid	Migraine	-0.00586430028546525	0.7329475560695	0.134927098925646
palmitic acid	Insomnia	0.00991999211034933	0.151807353633775	0.818707190461497
palmitic acid	AUDI	-0.00582028494776266	0.727108664789626	0.138400679936111
oxoproline	AD	-0.00727848601019465	0.117955177056206	0.928282993162434
oxoproline	SCZ	-0.0162964857772052	0.244858724787546	0.611084416621955
oxoproline	ADHD	-0.025725904066652	0.638244076079995	0.195013207448442
oxoproline	BPD	-0.0132887022431012	0.190274563916098	0.72061926473041
oxoproline	Migraine	-0.0109348054201137	0.157257955876416	0.803387373826583
oxoproline	Insomnia	-0.0130567448778507	0.186691382004945	0.728875729367911
oxoproline	AUDI	-0.024895350900648	0.571440543486813	0.243028949833655
ornithine	AD	0.0224661204843803	0.719115857957309	0.143201134070468
ornithine	SCZ	0.0249283828256671	0.507947500982059	0.294181171991686
ornithine	ADHD	0.0215534001315165	0.902471812622388	0.0445663537588459
ornithine	BPD	0.049527953834258	0.0588856677922987	1.22999039546988
ornithine	Migraine	0.0220053053145576	0.789010771663753	0.102917067713019
ornithine	Insomnia	0.0230884497275871	0.648848961000323	0.187856386463368
ornithine	AUDI	0.0277961766324534	0.371358339778252	0.430206818472484
oleic acid	AD	0.00999499963480144	0.336154871793034	0.4734605902623
oleic acid	SCZ	0.00872776390193986	0.380732476071349	0.419380076752673
oleic acid	ADHD	0.00417490388753028	0.649143614819844	0.187659210404781
oleic acid	BPD	0.00937724708219423	0.356941604177105	0.447402828868398
oleic acid	Migraine	0.0122066823062126	0.273518166767339	0.563013823024188
oleic acid	Insomnia	0.00254478688220539	0.935166811105572	0.0291109146022878
oleic acid	AUDI	0.00254182865410979	0.936967927636868	0.0282752747351874
oleamide	AD	-0.00528661035829847	0.747594181946302	0.126334087119916
oleamide	SCZ	0.00843230385573845	0.181313174945564	0.741570637171628
oleamide	ADHD	-0.00610463779266346	0.95006408552159	0.0222470988693761
oleamide	BPD	-0.00559118366843436	0.796569955668223	0.0987760779587878
oleamide	Migraine	-0.000387752463507418	0.402117989803813	0.395646497158816
oleamide	Insomnia	-0.0053262338370601	0.753352435830714	0.123001803177543
oleamide	AUDI	0.0320363788645708	0.029498833571435	1.53019515634402
octadecanol	AD	-0.0109025837765289	0.63590381856805	0.196608567093673
octadecanol	SCZ	-0.00861027181171381	0.478518660674595	0.320101121481737
octadecanol	ADHD	-0.00579260180299013	0.357988178111582	0.446131314880366
octadecanol	BPD	-0.00393669272127872	0.30067684017268	0.521900022423481
octadecanol	Migraine	-0.0117716339007701	0.730259809284247	0.136522600613355
octadecanol	Insomnia	-0.0123076743896591	0.816262278020147	0.088170273114977
octadecanol	AUDI	-0.000110208602213557	0.21476739236207	0.668031655897093
nicotinic acid	AD	0.000922647998094606	0.34390545967163	0.463560929480573
nicotinic acid	SCZ	-0.000702157028546369	0.403876162463614	0.393751778956827
nicotinic acid	ADHD	-0.0059398399724655	0.810888942765843	0.0910386215553696
nicotinic acid	BPD	-0.00223748944180868	0.475593426245645	0.322764156923347
nicotinic acid	Migraine	-0.00625294270647081	0.8899897886635	0.0506149762231051
nicotinic acid	Insomnia	-0.000870441228340013	0.410913443969967	0.386249649571767
nicotinic acid	AUDI	0.0197515710863667	0.0724522995320455	1.13994782609025
N-acetylmannosamine	AD	-0.0242849797728975	0.772823754693867	0.111919537247439
N-acetylmannosamine	SCZ	-0.0216519068451806	0.527787002307323	0.277541309257526
N-acetylmannosamine	ADHD	-0.020969459019623	0.488192810613171	0.311408620523128
N-acetylmannosamine	BPD	-0.0230206357687166	0.628102397172144	0.201969549094498
N-acetylmannosamine	Migraine	0.00719989895010553	0.0480581305197887	1.31823312742998
N-acetylmannosamine	Insomnia	-0.0248717134830081	0.908577060908379	0.0416382321336211
N-acetylmannosamine	AUDI	-0.0232105255454063	0.645277053213326	0.190253778624508
myristic acid	AD	-0.0356124208064521	0.449685186852106	0.347091418356782
myristic acid	SCZ	-0.0186706186399961	0.107400830885616	0.968992358788771
myristic acid	ADHD	-0.0378076416741895	0.576424885026429	0.239257278384816
myristic acid	BPD	-0.0384370663857798	0.625816827415302	0.203552763408813
myristic acid	Migraine	-0.0216918122892635	0.135417551768013	0.868325042135504
myristic acid	Insomnia	-0.0162127969859334	0.0892424764540703	1.04942838666907
myristic acid	AUDI	-0.0293214455177564	0.250974949225005	0.600369624958355
myo-inositol	AD	-0.00760693664866263	0.131338197221613	0.881608949233738
myo-inositol	SCZ	-0.0260337590555568	0.811991141253747	0.0904487088445403
myo-inositol	ADHD	-0.0258426784399868	0.77812269329132	0.108951918668135
myo-inositol	BPD	-0.0166206907154198	0.276214890480329	0.55875291272652
myo-inositol	Migraine	-0.0264899158927585	0.963217271606465	0.0162757386110321
myo-inositol	Insomnia	-0.025988739391213	0.803437488595144	0.0950479078418884
myo-inositol	AUDI	-0.00259545404003081	0.089273695851722	1.04927648544812
methionine sulfoxide	AD	-0.024332779968435	0.854296657154694	0.0683912930191178
methionine sulfoxide	SCZ	-0.0237174353518608	0.743198692519342	0.128895063051194
methionine sulfoxide	ADHD	-0.0246125245983562	0.986819797926882	0.00576214612580772
methionine sulfoxide	BPD	-0.0138397990805197	0.255116464450449	0.59326151242416
methionine sulfoxide	Migraine	-0.0233564928444778	0.698025368619106	0.1561287933495
methionine sulfoxide	Insomnia	0.0058045133331821	0.0546742067769449	1.26221750906572
methionine sulfoxide	AUDI	-0.0155955244897585	0.298003798445968	0.525778200240488
methionine	AD	-0.00163424284033975	0.814442045839924	0.0891398138323271
methionine	SCZ	-0.00106563090684286	0.724049697956419	0.140231623295281
methionine	ADHD	0.00686277524911616	0.294548246110451	0.530843558929756
methionine	BPD	0.0024351358997946	0.456773997644244	0.340298626743468
methionine	Migraine	0.0584337502874032	0.0057369207911707	2.24132114631678
methionine	Insomnia	-0.00203313968559882	0.936696373708203	0.0284011610783273
methionine	AUDI	0.000975005019493991	0.540499610169587	0.267204614941491
mannose	AD	-0.028686741934735	0.923045374750958	0.0347769495487355
mannose	SCZ	-0.0272411124785916	0.669997546041546	0.173926787959721
mannose	ADHD	-0.0287592904712095	0.979011670004611	0.00921213129349225
mannose	BPD	-0.026151909166737	0.576721882420047	0.239033569945125
mannose	Migraine	-0.0281610462868915	0.788518960480718	0.103187859300014
mannose	Insomnia	-0.00518568940302733	0.0919192205445147	1.03659366702921
mannose	AUDI	-0.0234208477971811	0.424424628634464	0.372199422674324
mannitol	AD	-0.023703808541256	0.909359505398964	0.0412643892262965
mannitol	SCZ	-0.0223986000835761	0.680781100909918	0.16699250915799
mannitol	ADHD	-0.019294589868823	0.461717303350215	0.335623849493252
mannitol	BPD	-0.0161110668920144	0.336183485534558	0.473423624380695
mannitol	Migraine	-0.0133057523124387	0.260969592253658	0.583410092990376
mannitol	Insomnia	-0.0184505108016895	0.4225493519847	0.374122559985488
mannitol	AUDI	-0.023765919468183	0.940727366844046	0.0265362216639389
lyxitol	AD	0.0547244306790107	0.242981989905102	0.61442591559799
lyxitol	SCZ	0.0685766018055587	0.0749263128707678	1.12536563853868
lyxitol	ADHD	0.0471912338534731	0.531865829599045	0.274197910588005
lyxitol	BPD	0.0559900273512	0.216513117017785	0.664515787643736
lyxitol	Migraine	0.0524682829046549	0.300680125013429	0.521895277859789
lyxitol	Insomnia	0.0572925282406002	0.192749921691386	0.715005789718022
lyxitol	AUDI	0.0446948581630467	0.790915100844731	0.101870132448612
lysine	AD	0.0169682910386155	0.527432011638568	0.277833514936813
lysine	SCZ	0.0140717180220435	0.843629008342242	0.073848495378299
lysine	ADHD	0.0156458525061024	0.628096587373354	0.201973566234436
lysine	BPD	0.0166021927785015	0.552012839503916	0.258050820711287
lysine	Migraine	0.0166939896988778	0.545654822731413	0.263082001962973
lysine	Insomnia	0.0138445074926274	0.917684151092868	0.0373067687340906
lysine	AUDI	0.0312091235687363	0.13918394602784	0.856410854909384
levoglucosan	AD	0.017762001696586	0.437823899214316	0.358700535564775
levoglucosan	SCZ	0.0277434411920544	0.173411283955564	0.760922646189732
levoglucosan	ADHD	0.0130745486966308	0.891036156264441	0.0501046729019096
levoglucosan	BPD	0.0155055906817031	0.571073245085186	0.243308186156453
levoglucosan	Migraine	0.0141705268101803	0.693914938874455	0.158693762746201
levoglucosan	Insomnia	0.0273709149893088	0.178955745056819	0.747254354796052
levoglucosan	AUDI	0.0155035095079804	0.571228627695325	0.24319003558314
leucine	AD	0.0425626316901274	0.845126924811619	0.0730780619310066
leucine	SCZ	0.0467378936207984	0.448856404497309	0.347892573715476
leucine	ADHD	0.043114716126223	0.741496757889901	0.129890743534593
leucine	BPD	0.045363810645223	0.528598434528911	0.276874127387551
leucine	Migraine	0.0544827915713171	0.209788664185171	0.678217982371411
leucine	Insomnia	0.0539317089996147	0.220439760487085	0.656710069517342
leucine	AUDI	0.0627493307791548	0.103640013419313	0.984472539453742
lauric acid	AD	0.000802650354998491	0.172255744892386	0.763826285046129
lauric acid	SCZ	-0.00848712465371038	0.393034220451093	0.405569635105305
lauric acid	ADHD	-0.00278124843465322	0.23264778545832	0.633301077099374
lauric acid	BPD	-0.00517177335204932	0.287154270151699	0.541884721122216
lauric acid	Migraine	0.0136163529859964	0.0634688671969422	1.19743925297811
lauric acid	Insomnia	-0.0145088118167009	0.987310965598298	0.00554603945473201
lauric acid	AUDI	-0.014432735026588	0.922601701940453	0.0349857485759359
lactic acid	AD	-0.0196304205653728	0.883072740916497	0.0540035210232314
lactic acid	SCZ	-0.0196060671751608	0.875475980351853	0.0577557647647125
lactic acid	ADHD	-0.019802554622999	0.975382969757232	0.0108248314848951
lactic acid	BPD	-0.0196821435361447	0.901184107530595	0.0451864757061127
lactic acid	Migraine	-0.000100113146817016	0.122048697737496	0.91346685015451
lactic acid	Insomnia	-0.0171532249399824	0.571842032563905	0.24272392550888
lactic acid	AUDI	-0.00463867214833735	0.175401671319618	0.755966272763425
itaconic acid	AD	-0.0110505277911501	0.597841954947405	0.22341361060355
itaconic acid	SCZ	-6.85249789003084e-05	0.203629172240174	0.691160004157608
itaconic acid	ADHD	0.00356747501000998	0.150977042721525	0.821089085669405
itaconic acid	BPD	-0.00172757920953992	0.234542992794883	0.629777537502474
itaconic acid	Migraine	-0.0133465258941576	0.984239620737993	0.00689915634975546
itaconic acid	Insomnia	0.0142438054766966	0.0659121288947439	1.18103466086311
itaconic acid	AUDI	-0.0036205370549871	0.276984939334418	0.557543844443765
isothreonic acid	AD	0.178321025669232	0.301168858619582	0.52118993694969
isothreonic acid	SCZ	0.198314548252656	0.0432225297488977	1.3642898181137
isothreonic acid	ADHD	0.173615457185255	0.543290985563153	0.264967500842698
isothreonic acid	BPD	0.176789194905243	0.359154381294102	0.444718831276495
isothreonic acid	Migraine	0.173449588367294	0.557020859537684	0.254128540890036
isothreonic acid	Insomnia	0.195840104320715	0.0541150798315384	1.26668169653763
isothreonic acid	AUDI	0.183549978475749	0.173658576699642	0.76030376276298
isopropylbenzene	AD	-0.0265775449714951	0.925597917258354	0.0335776312864515
isopropylbenzene	SCZ	-0.0108112611554443	0.167551957850577	0.775850493052618
isopropylbenzene	ADHD	-0.0241961816210809	0.588165682656636	0.230500318604265
isopropylbenzene	BPD	-0.0142057412381045	0.221594312597308	0.654441390330354
isopropylbenzene	Migraine	-0.0258602966563612	0.758731144498005	0.119912088591772
isopropylbenzene	Insomnia	-0.0266504276104162	0.996093976393244	0.00169968617099502
isopropylbenzene	AUDI	0.00193869544821212	0.0628802261534929	1.20148590499286
isoleucine	AD	0.0902737121262751	0.762126900799167	0.117972708807078
isoleucine	SCZ	0.0923922187803674	0.539091891175331	0.268337200622289
isoleucine	ADHD	0.0948746527179285	0.39853474164727	0.399533813670525
isoleucine	BPD	0.0896834726397454	0.912170049694914	0.039924191540124
isoleucine	Migraine	0.0923809890857272	0.539908295540289	0.267679999663978
isoleucine	Insomnia	0.105011425173101	0.148031441449954	0.82964603191592
isoleucine	AUDI	0.0972213160258889	0.309980754061437	0.508665269599236
isocitric acid	AD	-0.0173711687005738	0.414607888038773	0.382362439581463
isocitric acid	SCZ	-0.0201872562695253	0.567470795229829	0.246056484437749
isocitric acid	ADHD	-0.0175129713403956	0.420658307718177	0.376070529640244
isocitric acid	BPD	-0.0211388865415265	0.644646170855963	0.190678592665014
isocitric acid	Migraine	-0.0229068840382689	0.977403829868838	0.00992596356071784
isocitric acid	Insomnia	0.0188810819459487	0.0237828311460007	1.62373644753487
isocitric acid	AUDI	0.00211087179891167	0.0815295132506991	1.08868515050274
hypoxanthine	AD	0.0536702077439628	0.594798052315071	0.225630462258695
hypoxanthine	SCZ	0.0542984413188902	0.546147385289436	0.262690141214051
hypoxanthine	ADHD	0.0514960861780193	0.966168132702061	0.0149472910265698
hypoxanthine	BPD	0.0514881016917776	0.977894116451498	0.00970816681801306
hypoxanthine	Migraine	0.052055675846867	0.785468892352727	0.1048710100474
hypoxanthine	Insomnia	0.0727835700257371	0.0953017213033274	1.02089925522961
hypoxanthine	AUDI	0.109635404334632	0.00536901509792361	2.27010537477848
heptadecanoic acid	AD	0.0118471420710969	0.208531448559608	0.680828439942139
heptadecanoic acid	SCZ	0.00456298034895364	0.408938894308012	0.388341581595237
heptadecanoic acid	ADHD	0.000479450584375707	0.671046307470564	0.173247509063482
heptadecanoic acid	BPD	0.000591561215440239	0.659508072249135	0.180779884406015
heptadecanoic acid	Migraine	-0.000967454288504976	0.955054962038039	0.0199716346749056
heptadecanoic acid	Insomnia	0.00146771469941753	0.582904728312751	0.234402421826193
heptadecanoic acid	AUDI	-0.000857052497154731	0.897212182884101	0.0471048379385831
glycolic acid	AD	0.0304427384752346	0.905177487878229	0.0432662556583583
glycolic acid	SCZ	0.0585812248552088	0.0570181918659432	1.24398655895034
glycolic acid	ADHD	0.0307296706697158	0.822283954508344	0.0849781841862655
glycolic acid	BPD	0.03423362685716	0.482104632918585	0.316858695023302
glycolic acid	Migraine	0.0428952148895553	0.206225740965565	0.685657127308627
glycolic acid	Insomnia	0.0311886513006654	0.741891811613874	0.129659422274661
glycolic acid	AUDI	0.0328288195092369	0.57399883745673	0.241088987195473
glycine	AD	0.0176432563012088	0.263569728638063	0.579104470558976
glycine	SCZ	0.0203337309444859	0.207916056771132	0.682111970034446
glycine	ADHD	0.0121968618781512	0.449223479715246	0.347537552401062
glycine	BPD	0.00955214719341047	0.620569932966923	0.207209270103578
glycine	Migraine	0.0104818290958237	0.548446887969794	0.260865423473924
glycine	Insomnia	0.056307001935622	0.0130017547206139	1.88599803122753
glycine	AUDI	0.00779034208803464	0.868631028593362	0.0611646611513241
glycerol-alpha-phosphate	AD	0.028296284497693	0.116778928388929	0.932635514329724
glycerol-alpha-phosphate	SCZ	0.00867256346489098	0.91760630343919	0.0373436117377234
glycerol-alpha-phosphate	ADHD	0.0102143205782786	0.653617844615212	0.184676099510942
glycerol-alpha-phosphate	BPD	0.00946319133725959	0.741926266668272	0.129639253171426
glycerol-alpha-phosphate	Migraine	0.0109394416588461	0.589486395383351	0.229526213432536
glycerol-alpha-phosphate	Insomnia	0.00873997774504354	0.890272984154873	0.0504768053394373
glycerol-alpha-phosphate	AUDI	0.00859495283777301	0.973402941479871	0.0117073457167711
glycerol-3-galactoside 2	AD	0.0422567882958678	0.231359361160696	0.635712923576295
glycerol-3-galactoside 2	SCZ	0.0333407679992895	0.58555287695294	0.232433880895652
glycerol-3-galactoside 2	ADHD	0.0362401363366823	0.414687325512675	0.382279238192829
glycerol-3-galactoside 2	BPD	0.0326495148227246	0.64694427678514	0.189133124782488
glycerol-3-galactoside 2	Migraine	0.0465650704836407	0.158886922383066	0.798911847100985
glycerol-3-galactoside 2	Insomnia	0.03205920993017	0.713259012814695	0.146752731846199
glycerol-3-galactoside 2	AUDI	0.0311557570343762	0.885442199368649	0.0528397837845323
glycerol	AD	-0.0205832181119976	0.892472066946123	0.0494053677771175
glycerol	SCZ	-0.00903426990927936	0.234657354472564	0.629565829873396
glycerol	ADHD	-0.0196137015735276	0.713608246329194	0.14654013997362
glycerol	BPD	0.00973577700469475	0.0540011626984638	1.26759688928646
glycerol	Migraine	-0.0156829221235022	0.435589056975443	0.360923039280993
glycerol	Insomnia	-0.0196620268530368	0.719581842229854	0.142919804079782
glycerol	AUDI	-0.0167473390931396	0.488620342802233	0.31102845594047
glyceric acid	AD	-0.0128592504215717	0.875663674764663	0.0576626657958878
glyceric acid	SCZ	-0.0124994337876636	0.794258846426162	0.100037939317723
glyceric acid	ADHD	-0.0103556241464917	0.567039911456364	0.246386371944411
glyceric acid	BPD	-0.00508165036103492	0.3249839057404	0.4881381461633
glyceric acid	Migraine	-0.0118692833578049	0.704069162387287	0.152384676983157
glyceric acid	Insomnia	0.00488642742105927	0.138928775266227	0.857207792814941
glyceric acid	AUDI	-0.00894466828285556	0.480004775905298	0.318754441501499
glutaric acid	AD	0.0847552550106897	0.248893049335794	0.603987231463964
glutaric acid	SCZ	0.075138673827052	0.824664398994405	0.0837227536532024
glutaric acid	ADHD	0.0828565808705783	0.299675034525606	0.52334943596455
glutaric acid	BPD	0.076005059893644	0.685596491204996	0.163931413742687
glutaric acid	Migraine	0.0747718688428842	0.981994152894487	0.00789109813282573
glutaric acid	Insomnia	0.0777364688960356	0.530384074664212	0.275409524552922
glutaric acid	AUDI	0.0931310491143548	0.11709609598486	0.931457584180382
glutamine	AD	-0.0150428800127789	0.960615703703105	0.0174503179928529
glutamine	SCZ	-0.00378764251466324	0.242091202349261	0.616020992634239
glutamine	ADHD	-0.0125305631659975	0.5801359273115	0.236470238221451
glutamine	BPD	-0.0103292222335412	0.449213815956413	0.347546895105681
glutamine	Migraine	-0.0045259249909777	0.258213722470814	0.588020681376368
glutamine	Insomnia	-0.00626790647210385	0.301837472538901	0.520226844392683
glutamine	AUDI	0.00501908539908935	0.117682837872563	0.929286867323916
glutamic acid	AD	0.0178936578938492	0.352610231501405	0.452705090164507
glutamic acid	SCZ	0.0207022873239197	0.270369014563323	0.568043081869611
glutamic acid	ADHD	0.0161728385004937	0.420260971942246	0.376480939419078
glutamic acid	BPD	0.0216813008824182	0.247492750437977	0.606437517905743
glutamic acid	Migraine	0.011485510441977	0.795266933280707	0.0994870748743837
glutamic acid	Insomnia	0.0115297977932245	0.787278656460271	0.103871522350913
glutamic acid	AUDI	0.0174298652576201	0.369244790270284	0.432685623498285
glucose-1-phosphate	AD	0.0328458508770817	0.700079758241229	0.15485247914169
glucose-1-phosphate	SCZ	0.0393588655153391	0.323156433106612	0.490587194112671
glucose-1-phosphate	ADHD	0.03175033278274	0.921513691659351	0.0354982077396112
glucose-1-phosphate	BPD	0.0322945495791116	0.779230773320766	0.108333904667048
glucose-1-phosphate	Migraine	0.0317411286089929	0.926357214026878	0.0332215120591511
glucose-1-phosphate	Insomnia	0.0819555817965811	0.0105933201581518	1.97496790199105
glucose-1-phosphate	AUDI	0.0330101002790135	0.680828465999113	0.16696229433374
glucose	AD	0.0269772436079551	0.0320495866242075	1.49417756764231
glucose	SCZ	-0.00982167415489377	0.825951878666656	0.0830452546630583
glucose	ADHD	-0.0101451758488955	0.923931888369969	0.0343600434935041
glucose	BPD	-0.00646446009824642	0.499360329818453	0.301585961835009
glucose	Migraine	0.00310168690261936	0.202228478283596	0.694157686081632
glucose	Insomnia	-0.00801619561543521	0.604964874909684	0.218269840348762
glucose	AUDI	-0.00217000588819904	0.322171131895756	0.491913377076513
gluconic acid	AD	-0.0148344750839133	0.381515604109148	0.418487694563859
gluconic acid	SCZ	-0.00347303181671088	0.143034839348479	0.844558167472304
gluconic acid	ADHD	0.011201451545632	0.0468803410219253	1.32900923778771
gluconic acid	BPD	-0.0139376573702845	0.349818322795553	0.45615744677101
gluconic acid	Migraine	-0.0211959314174874	0.985860868900072	0.00618437119719063
gluconic acid	Insomnia	-0.0162982995968866	0.442712993535862	0.353877731379829
gluconic acid	AUDI	-0.0168008268123119	0.467161357630113	0.330533088117572
fumaric acid	AD	0.0522469198094013	0.643200490803902	0.191653632864479
fumaric acid	SCZ	0.0515615498654053	0.722588755275495	0.141108801084909
fumaric acid	ADHD	0.0517035132112826	0.703981292227789	0.152438881753048
fumaric acid	BPD	0.055424338716952	0.428838772516063	0.367705955758066
fumaric acid	Migraine	0.0515014906087796	0.730919825412528	0.136130258186499
fumaric acid	Insomnia	0.0527954251610361	0.593120076651202	0.226857375188952
fumaric acid	AUDI	0.0511505348624657	0.787088666910393	0.103976340854584
fucose	AD	0.0562367004064489	0.178847560972176	0.747516978151566
fucose	SCZ	0.0467877899828292	0.443662601414317	0.352947178639619
fucose	ADHD	0.0425353029220806	0.83857191935392	0.0764596845914366
fucose	BPD	0.0434623787620062	0.688997707490967	0.161782223122387
fucose	Migraine	0.0472054172400248	0.4235391604898	0.373106428548478
fucose	Insomnia	0.0429221061154428	0.762908594780717	0.117527492399408
fucose	AUDI	0.0917226790415873	0.0107740317666017	1.96762174829633
fructose	AD	-0.0247363488125341	0.824713545995597	0.0836968720516073
fructose	SCZ	0.0120024693482718	0.033467968454988	1.47537064902752
fructose	ADHD	-0.0249071006084589	0.865599727783349	0.0626828888158421
fructose	BPD	-0.0105897168180333	0.185626660729382	0.731359647857877
fructose	Migraine	-0.0251306136729326	0.964927868546418	0.0155051503485428
fructose	Insomnia	-0.0166418038190399	0.312387379201769	0.505306520421337
fructose	AUDI	-0.0251440493353219	0.985552983141418	0.00632002316797126
ethanolamine	AD	-0.0379205852515312	0.969541982837965	0.0134333804789336
ethanolamine	SCZ	0.0254186379021003	0.00547611480886883	2.26152745529051
ethanolamine	ADHD	-0.0378705364468088	0.931609399478522	0.0307661382985188
ethanolamine	BPD	-0.0187507336164214	0.130616915315545	0.884000576870286
ethanolamine	Migraine	-0.0332104240405362	0.454807593855201	0.342172292572963
ethanolamine	Insomnia	-0.0282826089195376	0.284745082036312	0.54554376808446
ethanolamine	AUDI	-0.0379268966064876	0.97869701948474	0.00935173427571161
erythrose	AD	-0.00790920122658156	0.612192795915039	0.213111785344294
erythrose	SCZ	-0.00667939938664852	0.523723020040688	0.280898336434731
erythrose	ADHD	-0.0100259055301066	0.999913779826117	3.74465600936125e-05
erythrose	BPD	-0.0060292485208604	0.485853121356737	0.313495002806216
erythrose	Migraine	0.0567685833755773	0.00379024830437281	2.42133233787188
erythrose	Insomnia	0.00874849675991951	0.129499210558648	0.887732879081323
erythrose	AUDI	-0.00715312123820233	0.554723698245398	0.255923280313048
erythronic acid lactone	AD	-0.0445351671898335	0.688171061104772	0.16230359423581
erythronic acid lactone	SCZ	-0.0422269926045722	0.510974695791817	0.291600606225533
erythronic acid lactone	ADHD	-0.0449345864955872	0.735369596882384	0.133494329565281
erythronic acid lactone	BPD	-0.0444406327212101	0.678199444094119	0.168642570539878
erythronic acid lactone	Migraine	-0.0459094562793845	0.998327534512448	0.000726950601904507
erythronic acid lactone	Insomnia	-0.038534292942594	0.351822037054333	0.453676961151007
erythronic acid lactone	AUDI	-0.0377421376177864	0.327098751203601	0.485321113919716
erythritol	AD	0.0340759774163695	0.400097119763148	0.397834575028086
erythritol	SCZ	0.0348509019282429	0.369200923744046	0.43273722103605
erythritol	ADHD	0.0286554357669113	0.880745184032242	0.055149722888634
erythritol	BPD	0.0285591137002027	0.918926721286304	0.0367191195277847
erythritol	Migraine	0.0340759325510566	0.400099013178102	0.397832519782796
erythritol	Insomnia	0.0339355774381456	0.406086254792255	0.391381710261015
erythritol	AUDI	0.0298332297498682	0.679105093318495	0.168063012293052
epsilon-caprolactam	AD	-0.00418444003781504	0.531776376769594	0.27427095934459
epsilon-caprolactam	SCZ	-0.00723679476543326	0.889789521169182	0.0507127131364101
epsilon-caprolactam	ADHD	-0.00258876465362845	0.444044505524797	0.352573499400749
epsilon-caprolactam	BPD	-0.00604107045198865	0.684853657511329	0.164402220515233
epsilon-caprolactam	Migraine	-0.00691457878977553	0.809048906304471	0.0920252248695729
epsilon-caprolactam	Insomnia	-0.00307596620830908	0.468169002392049	0.329597344453449
epsilon-caprolactam	AUDI	-0.00679550398386319	0.78718341904363	0.103924062307527
deoxypentitol	AD	-0.0354607713056396	0.360192159696869	0.443465744702061
deoxypentitol	SCZ	0.0296799940411819	0.00301718486311953	2.52039807975768
deoxypentitol	ADHD	-0.0419757227887214	0.79297562745792	0.100740160757049
deoxypentitol	BPD	0.0043649065611856	0.0175359992613245	1.75606948148967
deoxypentitol	Migraine	-0.0423414813926013	0.872179097769675	0.059394325633316
deoxypentitol	Insomnia	-0.0238897920891936	0.13677651482313	0.863988466638715
deoxypentitol	AUDI	-0.0388955586273052	0.511234783090923	0.291379605572369
creatinine	AD	0.106638251968639	0.831171088170475	0.080309571883029
creatinine	SCZ	0.114303126117328	0.29404065010702	0.531592625721173
creatinine	ADHD	0.10950353845723	0.507612924903767	0.294467328376146
creatinine	BPD	0.107755096206993	0.655775591415034	0.183244752215357
creatinine	Migraine	0.107192168955462	0.72748557778176	0.138175612035366
creatinine	Insomnia	0.107359549733366	0.703944285771465	0.152461712078785
creatinine	AUDI	0.107252244793039	0.718768110513342	0.143411199419644
creatine	AD	0.0314248431247136	0.238731312578476	0.622090614138716
creatine	SCZ	0.0205240601266385	0.89601074780039	0.0476867808709028
creatine	ADHD	0.0220632796941619	0.646969975284641	0.189115873691064
creatine	BPD	0.0205111207633438	0.901032107025036	0.0452597332658155
creatine	Migraine	0.02261389148501	0.597532580035171	0.223638410139244
creatine	Insomnia	0.0213193181643134	0.732768458745162	0.135033232691375
creatine	AUDI	0.0216428459837628	0.691852379329819	0.159986561152577
conduritol-beta-epoxide	AD	-0.019409042736136	0.925816742670958	0.033474969606501
conduritol-beta-epoxide	SCZ	-0.018226692679417	0.69774030983581	0.156306186246081
conduritol-beta-epoxide	ADHD	-0.0191264793838655	0.836424838221789	0.0775730789838534
conduritol-beta-epoxide	BPD	-0.0136713089514229	0.402745320241292	0.394969497228276
conduritol-beta-epoxide	Migraine	-0.00976821706892372	0.27884484037456	0.554637387097069
conduritol-beta-epoxide	Insomnia	-0.0166247733399585	0.557695904851075	0.253602544511685
conduritol-beta-epoxide	AUDI	0.0213937707624541	0.0251607806209993	1.59927588889715
citrulline	AD	-0.0294969177877997	0.486879806091075	0.312578237951717
citrulline	SCZ	-0.033499642039942	0.928515012071625	0.032211070268666
citrulline	ADHD	-0.0208604193158526	0.218313628680151	0.660919151712608
citrulline	BPD	-0.0290546424539477	0.46407324674142	0.333413467408318
citrulline	Migraine	-0.0300501894816441	0.518138310373239	0.285554295439981
citrulline	Insomnia	-0.0274346294891983	0.393189554219448	0.405398028492784
citrulline	AUDI	0.0168663128104557	0.0133025944181777	1.87606364988882
citric acid	AD	0.110878542338372	0.0419903796323967	1.37685019891506
citric acid	SCZ	0.0955570289651764	0.152950375403809	0.815449452738783
citric acid	ADHD	0.0804001991551737	0.934855779613548	0.0292553826558828
citric acid	BPD	0.116415808578189	0.0268425792943982	1.57117575528754
citric acid	Migraine	0.0820401371743948	0.635005183628378	0.197222729492257
citric acid	Insomnia	0.0923362792692827	0.204897515654753	0.688463307308775
citric acid	AUDI	0.118366021501003	0.0229591417376648	1.63904435083691
citramalic acid	AD	-0.0252033181638227	0.480485028324612	0.318320140185459
citramalic acid	SCZ	-0.0148855871355649	0.187535135535459	0.726917353324834
citramalic acid	ADHD	-0.0279332576538061	0.678343872681676	0.168550093524118
citramalic acid	BPD	-0.026672024346273	0.570173389275726	0.243993055634758
citramalic acid	Migraine	-0.0242343311650637	0.433435141426041	0.363075880490324
citramalic acid	Insomnia	-0.0267926178473379	0.57890744451999	0.237390865542604
citramalic acid	AUDI	-0.0249695623088009	0.468421623859103	0.329363064697197
cholesterol	AD	-0.00741369301894923	0.834670697360259	0.0784848329323583
cholesterol	SCZ	-0.00240771731461886	0.418755628186335	0.378039342883236
cholesterol	ADHD	-0.00382590737197597	0.48814418206989	0.31145188244639
cholesterol	BPD	-0.00102177210703314	0.364218652070902	0.438637817233994
cholesterol	Migraine	-0.00578116417773678	0.622594458972353	0.20579474881322
cholesterol	Insomnia	-0.00351062568074578	0.4712277254981	0.326769165002367
cholesterol	AUDI	0.0182545289113324	0.0734006691592756	1.13429998080796
caprylic acid	AD	0.00441483735248471	0.4524433541375	0.344435786680795
caprylic acid	SCZ	0.0074902866842046	0.33137239528208	0.479683672971608
caprylic acid	ADHD	0.000706402533772854	0.741206696672438	0.13006066556098
caprylic acid	BPD	0.00170359144939292	0.630507598716897	0.200309675052942
caprylic acid	Migraine	0.00224832472934233	0.584990631614759	0.232851088910287
caprylic acid	Insomnia	0.00105279696807048	0.697068053541541	0.156724820417338
caprylic acid	AUDI	0.00140294142142394	0.65920908013078	0.180976819175726
capric acid	AD	-0.00715199498093777	0.487847982903922	0.31171548633972
capric acid	SCZ	0.00583855157285851	0.150062676569131	0.823727311592123
capric acid	ADHD	-0.00446336764166455	0.368496469889524	0.433566668225129
capric acid	BPD	-0.0107213385136422	0.826771355380825	0.0826145785076728
capric acid	Migraine	-0.0042979973984989	0.362591334563175	0.440582579160437
capric acid	Insomnia	0.00415730367821598	0.17209227705482	0.764238618967813
capric acid	AUDI	-0.00513939793920781	0.394082091345924	0.404413300750647
benzoic acid	AD	0.000802909783133576	0.54881910851202	0.260570775987792
benzoic acid	SCZ	-0.0016434785021362	0.806690001290564	0.0932933259890373
benzoic acid	ADHD	0.017697283514497	0.11764440006151	0.929428740653425
benzoic acid	BPD	0.00423304927007473	0.376928669876167	0.423740828070494
benzoic acid	Migraine	-0.00212723306460316	0.978469138533648	0.00945286768191897
benzoic acid	Insomnia	0.000817657770128544	0.547815574778276	0.261365624611981
benzoic acid	AUDI	0.0265538206716772	0.0592621954188254	1.22722226374661
azelaic acid	AD	0.00936933724620403	0.642319995442044	0.192248558174322
azelaic acid	SCZ	0.00884537622166892	0.697633899076737	0.156372424542983
azelaic acid	ADHD	0.0168198542609826	0.285539403030218	0.544333952784795
azelaic acid	BPD	0.0166002369233437	0.291393066755364	0.535520785804562
azelaic acid	Migraine	0.0154381255393976	0.325055674674088	0.488042247842833
azelaic acid	Insomnia	0.00820611684155492	0.788501750399017	0.103197338241495
azelaic acid	AUDI	0.0198515700929927	0.217791668662639	0.661958737633722
aspartic acid	AD	0.106453282130471	0.288669873337282	0.539598538343361
aspartic acid	SCZ	0.118738048964305	0.0929978025076522	1.03152731348989
aspartic acid	ADHD	0.102165727397383	0.462675633761202	0.334723371478484
aspartic acid	BPD	0.116012092545172	0.118023554121486	0.928031311302609
aspartic acid	Migraine	0.101386689308984	0.510438771686718	0.292056345082191
aspartic acid	Insomnia	0.10210421590444	0.466177622141646	0.331448577691581
aspartic acid	AUDI	0.098364745438138	0.882353843250827	0.0543572183214492
asparagine	AD	0.117794396218171	0.988579870628653	0.0049882368490456
asparagine	SCZ	0.128334516032118	0.224935805460104	0.647941407721149
asparagine	ADHD	0.125825668692082	0.289806637228978	0.537891672422775
asparagine	BPD	0.138938709325374	0.0847151175522871	1.07203908218766
asparagine	Migraine	0.119568609848517	0.619325799358478	0.208080828135679
asparagine	Insomnia	0.125928765461053	0.286718202823617	0.542544734207674
asparagine	AUDI	0.119667226210495	0.609750566941277	0.214847787210453
arachidic acid	AD	-0.0325419999021221	0.519659197327808	0.284281381832224
arachidic acid	SCZ	-0.03529947623177	0.766918615203295	0.115250720592666
arachidic acid	ADHD	-0.0355807810943227	0.81528224893208	0.0886920134281719
arachidic acid	BPD	-0.0353329620589951	0.772086150169093	0.112334237934215
arachidic acid	Migraine	-0.0240367880907211	0.232121530375169	0.634284574798441
arachidic acid	Insomnia	-0.011132650900638	0.0842312415434266	1.0745267978899
arachidic acid	AUDI	-0.0304954096251011	0.417401692489796	0.379445794279935
arabitol	AD	0.10226988268716	0.32998569495561	0.481504886596354
arabitol	SCZ	0.11356956979747	0.113797898657042	0.94386575736166
arabitol	ADHD	0.0952902202035717	0.988295272677443	0.00511328199521349
arabitol	BPD	0.0973207261403142	0.599690884658817	0.222072552416953
arabitol	Migraine	0.09578134655373	0.796153424719667	0.099003232402367
arabitol	Insomnia	0.113803631244477	0.11148660616633	0.952777304969681
arabitol	AUDI	0.0954129670949906	0.896759160168868	0.0473241784206331
anthranilic acid	AD	-0.010689509786703	0.11972864425692	0.92180193518672
anthranilic acid	SCZ	-0.0271590468664205	0.506763384216425	0.295194772255916
anthranilic acid	ADHD	-0.0142829816340611	0.15875072188016	0.799284291183344
anthranilic acid	BPD	-0.0265968902023799	0.476089800406654	0.322311122609835
anthranilic acid	Migraine	-0.0245572676489227	0.386023098494318	0.413386707637863
anthranilic acid	Insomnia	-0.0292000814669755	0.656691359898675	0.18263869769598
anthranilic acid	AUDI	-0.028850478252646	0.62479430549348	0.204262937363837
allylbenzene	AD	0.00812579723006612	0.446367294082934	0.350307634231023
allylbenzene	SCZ	0.00386718564208255	0.814536640067425	0.0890893751722939
allylbenzene	ADHD	0.0034228854153584	0.984038008042745	0.00698812680804234
allylbenzene	BPD	0.0064350705733105	0.542337581801942	0.265730299669872
allylbenzene	Migraine	0.00516674311147114	0.642917913518603	0.191844473392504
allylbenzene	Insomnia	0.00425901647188431	0.747996669489254	0.126100335859682
allylbenzene	AUDI	0.00597124890773415	0.575204855515014	0.240177456570798
alanine	AD	-0.00231016112424065	0.832621436411615	0.0795524120951305
alanine	SCZ	0.0293154333373711	0.046256195840571	1.33483008694332
alanine	ADHD	-0.00169644062871588	0.729364436637764	0.137055416438353
alanine	BPD	0.00764492020688345	0.260245847529548	0.584616191344385
alanine	Migraine	0.00524587940685262	0.324267703280285	0.489096304443383
alanine	Insomnia	-0.00213736151664268	0.797574108300773	0.0982289529970736
alanine	AUDI	-0.00248456284965459	0.878546325723952	0.0562353332286341
adipic acid	AD	-0.0117915831891113	0.700733609436343	0.154447051847522
adipic acid	SCZ	0.00695011979472826	0.118417586539333	0.926583794489714
adipic acid	ADHD	0.00319407388607496	0.159848881768122	0.796290397513235
adipic acid	BPD	0.00629161867006012	0.124728181179984	0.90403541060951
adipic acid	Migraine	-0.000901660141009231	0.224819102252936	0.64816679074271
adipic acid	Insomnia	-0.0104416721806335	0.576909594230393	0.238892238496061
adipic acid	AUDI	-0.0129749173785443	0.946378807202911	0.0239349936737496
aconitic acid	AD	0.00243184160238197	0.367681537718854	0.434528176680298
aconitic acid	SCZ	0.00295427981215179	0.349393831747315	0.45668476638729
aconitic acid	ADHD	-0.00176173055587459	0.585394878779903	0.232551081231502
aconitic acid	BPD	-0.00177050083227037	0.586071541377397	0.232049366696918
aconitic acid	Migraine	0.0037140420698929	0.324919480625589	0.488224249644331
aconitic acid	Insomnia	-0.000476968276794443	0.500062958830844	0.300975313760973
aconitic acid	AUDI	0.0281732526634448	0.0451222708628009	1.34560905179142
acetaminophen	AD	0.00280518257787066	0.878143261568788	0.056434626880488
acetaminophen	SCZ	0.0113874950695085	0.29816709535034	0.525540285417768
acetaminophen	ADHD	0.00378904187166396	0.703915540682645	0.152479446562324
acetaminophen	BPD	0.00267452007183455	0.931181425474711	0.0309656955961327
acetaminophen	Migraine	0.00451562684094453	0.62871362475571	0.201547128019294
acetaminophen	Insomnia	0.00801444424267539	0.414757621261256	0.382205624974973
acetaminophen	AUDI	0.0262698099938616	0.086383224477238	1.06357058882134
3-hydroxypropionic acid	AD	-0.00528529507039033	0.188545296550606	0.724584297029753
3-hydroxypropionic acid	SCZ	-0.0179459776183928	0.658147505735494	0.18167676026494
3-hydroxypropionic acid	ADHD	-0.0189785032557008	0.789037066161642	0.102902594697606
3-hydroxypropionic acid	BPD	-0.0195627646170651	0.970478935276176	0.0130138867491917
3-hydroxypropionic acid	Migraine	-0.0164447075558243	0.539439140154933	0.268057545579425
3-hydroxypropionic acid	Insomnia	-0.0193306362694734	0.864172991252663	0.0633993111944597
3-hydroxypropionic acid	AUDI	-0.0183799443369477	0.704758782013871	0.151959503670051
3-hydroxybutyric acid	AD	-0.0234496136340863	0.959883457760145	0.0177814927147323
3-hydroxybutyric acid	SCZ	-0.0232630470777233	0.87470878715497	0.058136510614507
3-hydroxybutyric acid	ADHD	-0.0234216771177722	0.938908539951195	0.0273767107467323
3-hydroxybutyric acid	BPD	-0.0139558970845832	0.284770769274549	0.545504591560037
3-hydroxybutyric acid	Migraine	-0.0204343036917096	0.546305005375389	0.262564820358651
3-hydroxybutyric acid	Insomnia	0.00014406556511315	0.0908277918508471	1.04178124398237
3-hydroxybutyric acid	AUDI	-0.0115678239796086	0.2312693688834	0.635881884764384
3-hydroxy-3-methylglutaric acid	AD	0.016266400505851	0.140421644601307	0.852565944867146
3-hydroxy-3-methylglutaric acid	SCZ	0.0104293424272613	0.228752070346248	0.640634966612848
3-hydroxy-3-methylglutaric acid	ADHD	0.0037531843121027	0.429225150722127	0.367314838197665
3-hydroxy-3-methylglutaric acid	BPD	0.00367356133798313	0.432863210424724	0.363649323839162
3-hydroxy-3-methylglutaric acid	Migraine	0.00381513962329971	0.426426032006575	0.370156290820798
3-hydroxy-3-methylglutaric acid	Insomnia	0.00136879600345929	0.564437880784565	0.248383847391738
3-hydroxy-3-methylglutaric acid	AUDI	-0.000945187506805834	0.825601531666924	0.0832295100072271
2-hydroxyvaleric acid	AD	-0.00237365403492573	0.4798967023949	0.318852234307251
2-hydroxyvaleric acid	SCZ	-0.00393874806974015	0.57892536127127	0.237377424662063
2-hydroxyvaleric acid	ADHD	0.0149838057674733	0.104271176858309	0.981835724759796
2-hydroxyvaleric acid	BPD	0.0311264031070402	0.0308155651385511	1.51122986316603
2-hydroxyvaleric acid	Migraine	-0.0027535764854214	0.501066877506186	0.300104304884204
2-hydroxyvaleric acid	Insomnia	0.0452950956425118	0.010983826089898	1.95924635202727
2-hydroxyvaleric acid	AUDI	-0.00634650190125163	0.904049962651795	0.0438075674180252
2-hydroxyglutaric acid	AD	-0.028439602765066	0.270999317616305	0.567031802689602
2-hydroxyglutaric acid	SCZ	-0.036123801345755	0.584014909701791	0.233576065355822
2-hydroxyglutaric acid	ADHD	-0.0361814844592494	0.588324170647524	0.230383308737816
2-hydroxyglutaric acid	BPD	-0.026307060279084	0.225983899019655	0.645922502516384
2-hydroxyglutaric acid	Migraine	-0.0350001726388163	0.510663253749414	0.29186539193499
2-hydroxyglutaric acid	Insomnia	-0.0377471199658121	0.742417099911223	0.129352033675564
2-hydroxyglutaric acid	AUDI	-0.0340048837481493	0.458086660051161	0.339052355136217
2-hydroxybutanoic acid	AD	-0.0227820479260981	0.986272957669568	0.00600287450681373
2-hydroxybutanoic acid	SCZ	-0.0227267983071158	0.93373393944084	0.0297768551333913
2-hydroxybutanoic acid	ADHD	-0.0194708129900136	0.528365426558391	0.277065608063857
2-hydroxybutanoic acid	BPD	-0.00489955510547357	0.141544937514007	0.849105658966123
2-hydroxybutanoic acid	Migraine	-0.022693523412489	0.916852279186226	0.03770063107174
2-hydroxybutanoic acid	Insomnia	-0.0213451683272776	0.677885756087457	0.168843491503759
2-hydroxybutanoic acid	AUDI	0.0116458662302691	0.0405467940421011	1.39204347893415
2-deoxytetronic acid	AD	0.00766283130773893	0.386783246539035	0.412532345584965
2-deoxytetronic acid	SCZ	0.0516749700754776	0.0120297696266459	1.91974268943775
2-deoxytetronic acid	ADHD	0.00265855961333639	0.715526331866396	0.145374379271292
2-deoxytetronic acid	BPD	0.00411850905415445	0.576288590449722	0.239359978637936
2-deoxytetronic acid	Migraine	0.00920694512748088	0.332330216028014	0.478430170133729
2-deoxytetronic acid	Insomnia	0.0034596175749152	0.630597622528399	0.20024767095688
2-deoxytetronic acid	AUDI	0.00229014870264854	0.767280538975708	0.115045816946727
2-deoxypentitol	AD	0.09296290510702	0.139555323968	0.855253590735223
2-deoxypentitol	SCZ	0.0793618642438715	0.548743336893625	0.26063074013096
2-deoxypentitol	ADHD	0.0964558223657889	0.103191475263059	0.986356178669387
2-deoxypentitol	BPD	0.0812882569613038	0.432474028138145	0.364039968603722
2-deoxypentitol	Migraine	0.080713820722049	0.462599135230092	0.33479518342262
2-deoxypentitol	Insomnia	0.0950749848602686	0.116153055027098	0.934969363014306
2-deoxypentitol	AUDI	0.0775686909623649	0.727732748220758	0.138028081239663
2-deoxyerythritol	AD	-0.0146945560691054	0.18913867520465	0.723219657243928
2-deoxyerythritol	SCZ	-0.0150264067555952	0.19435976876398	0.711393626302729
2-deoxyerythritol	ADHD	0.0118937121716287	0.0256849927762796	1.59032055208184
2-deoxyerythritol	BPD	-0.0260899182563383	0.550598554920147	0.259164932773836
2-deoxyerythritol	Migraine	-0.020160665277118	0.301811445401233	0.520264294777965
2-deoxyerythritol	Insomnia	0.00093337652968728	0.0568924119126246	1.24494565424172
2-deoxyerythritol	AUDI	-0.0283849749906275	0.773866477701683	0.111333965673288
2-aminobutyric acid	AD	-0.0110262752344201	0.826652826852792	0.0826768447867248
2-aminobutyric acid	SCZ	-0.0106409033782726	0.758332067518561	0.120140578654218
2-aminobutyric acid	ADHD	-0.0109728138194927	0.815514524093803	0.0885682998871957
2-aminobutyric acid	BPD	0.0149844102341399	0.0718245364483101	1.14372716824017
2-aminobutyric acid	Migraine	-0.0114074068152061	0.966268715155894	0.014902081368346
2-aminobutyric acid	Insomnia	-0.00433960795741295	0.353502964414268	0.451606939933954
2-aminobutyric acid	AUDI	-0.00489358422821184	0.373106662962556	0.428166995231395
2,3-dihydroxybutanoic acid	AD	0.0002189946241683	0.42492697824122	0.371685695059344
2,3-dihydroxybutanoic acid	SCZ	0.00232165940645335	0.344245638767994	0.463131553092803
2,3-dihydroxybutanoic acid	ADHD	-0.0033517852024596	0.654795828939992	0.18389409571415
2,3-dihydroxybutanoic acid	BPD	-0.00491059276634842	0.921395019110048	0.0355541397921171
2,3-dihydroxybutanoic acid	Migraine	0.0127576261730404	0.139568738209353	0.855211847784384
2,3-dihydroxybutanoic acid	Insomnia	0.113125007325784	9.09011937054316e-05	4.04143041362866
2,3-dihydroxybutanoic acid	AUDI	0.00755625329147602	0.214768534866012	0.668029345575064
1-monostearin	AD	0.045826247094192	0.061194957207629	1.21328436457231
1-monostearin	SCZ	0.022003516770629	0.486726240353543	0.312715239469355
1-monostearin	ADHD	0.0190304876360586	0.737961445618475	0.131966327055727
1-monostearin	BPD	0.0185772435003926	0.814019715810227	0.0893650762362359
1-monostearin	Migraine	0.0190003680348679	0.742242700971256	0.129454064454037
1-monostearin	Insomnia	0.0183141846445474	0.880741071674582	0.0551517506924084
1-monostearin	AUDI	0.0189524928730481	0.749220694445579	0.125390235355267
1-monopalmitin	AD	-0.0330948316743049	0.459660447431644	0.337562864535961
1-monopalmitin	SCZ	-0.035246290651773	0.589022733495446	0.229867943173683
1-monopalmitin	ADHD	-0.00960026535267988	0.0666025298062664	1.17650927443277
1-monopalmitin	BPD	-0.0294090668467004	0.321077889811961	0.493389599955986
1-monopalmitin	Migraine	-0.0269660650720989	0.258715306224606	0.587177876609151
1-monopalmitin	Insomnia	-0.0235354342191509	0.194191587831983	0.711769587184344
1-monopalmitin	AUDI	-0.0285137881207194	0.296219424102777	0.528386466732891
1-methylgalactose	AD	-0.0330710409937218	0.460885911873426	0.33640656696583
1-methylgalactose	SCZ	-0.037662327100827	0.981886763207237	0.00793859464674374
1-methylgalactose	ADHD	-0.00011156162166337	0.0335827712413119	1.47388346885459
1-methylgalactose	BPD	-0.0288820311439428	0.307476368913652	0.512188256294313
1-methylgalactose	Migraine	-0.0202088533157969	0.149385041151971	0.825692888935703
1-methylgalactose	Insomnia	-0.01359553443173	0.0899534802003271	1.04598202962182
1-methylgalactose	AUDI	-0.0307024071216013	0.363740578175587	0.439208247213861
1,5-anhydroglucitol	AD	0.113182342246261	0.0154582690623931	1.81083913776164
1,5-anhydroglucitol	SCZ	0.0711365838683387	0.663878864637415	0.177911157407386
1,5-anhydroglucitol	ADHD	0.0768493944025723	0.331098748258752	0.480042461124537
1,5-anhydroglucitol	BPD	0.0792101939000164	0.261978010477842	0.581735160317336
1,5-anhydroglucitol	Migraine	0.0703745655418482	0.766233959518059	0.115638603978534
1,5-anhydroglucitol	Insomnia	0.079087234496479	0.265101960809743	0.576587060023595
1,5-anhydroglucitol	AUDI	0.0869244611968961	0.130301688287647	0.885049957201775
1,2,4-benzenetriol	AD	0.0314964645747627	0.81063740621519	0.0911733599601945
1,2,4-benzenetriol	SCZ	0.0310914753585743	0.937261148716028	0.0281393849452972
1,2,4-benzenetriol	ADHD	0.0483796889036818	0.136965191768493	0.863389790096293
1,2,4-benzenetriol	BPD	0.0550801338352506	0.0793906458550964	1.10023066498894
1,2,4-benzenetriol	Migraine	0.0314195220291392	0.827153594194193	0.0824138387940445
1,2,4-benzenetriol	Insomnia	0.0438298258630555	0.202060472959897	0.694518634799071
1,2,4-benzenetriol	AUDI	0.0328448056785158	0.632955869171847	0.198626568723986
475144	AD	0.0137983617089559	0.0417380958725567	1.37946736770239
475144	SCZ	-0.019475702076341	0.776211114641587	0.110020142847034
475144	ADHD	-0.00540253123882928	0.181703418389294	0.74063690222613
475144	BPD	-0.0195490142134183	0.788454145953037	0.103223558820342
475144	Migraine	-0.00321618573094096	0.152174224405019	0.817658903062575
475144	Insomnia	-0.0187779916627064	0.68489288349956	0.164377346380157
475144	AUDI	-0.0157873293109889	0.468798742454229	0.329013561977
474827	AD	0.0356113871488857	0.129014508743259	0.889361446965713
474827	SCZ	0.0185978368374533	0.687311290488228	0.162846521860675
474827	ADHD	0.0626553447427495	0.016129203225992	1.79238708599615
474827	BPD	0.0188823806583751	0.656718622073395	0.182620668577564
474827	Migraine	0.0202041875608007	0.547018991728248	0.261997595312641
474827	Insomnia	0.0376279468829445	0.109546817890853	0.960400233279129
474827	AUDI	0.0198717756384047	0.570928645278114	0.243418166532425
474823	AD	0.0137241469714174	0.0814346592006417	1.08919071678223
474823	SCZ	-0.00987017157345504	0.708315871723355	0.14977302655592
474823	ADHD	-0.00877367760794701	0.601295662776529	0.220911928765533
474823	BPD	-0.00557868989419519	0.415978710907639	0.380928895267305
474823	Migraine	-0.00280529725538536	0.317316550340012	0.498507275728482
474823	Insomnia	-0.00948759713776903	0.665945501675867	0.17656131030399
474823	AUDI	-0.0052785864907976	0.403384906266785	0.394280356117512
471797	AD	-0.0210565047852858	0.645605215284508	0.190032969983423
471797	SCZ	-0.0222521370646824	0.7940879993761	0.100131367187805
471797	ADHD	-0.00878449888944766	0.193239599206872	0.713903871943251
471797	BPD	-0.0226764314948547	0.895388059408975	0.0479887015176511
471797	Migraine	-0.00888986714728235	0.194931153346647	0.710118747617408
471797	Insomnia	-0.0179205464017866	0.443076621392694	0.353521164588126
471797	AUDI	-0.0220446163890615	0.760403971374492	0.118955623603644
471696	AD	0.0152194596369255	0.84571618190317	0.0727753595541541
471696	SCZ	0.0181959207212034	0.522640310500438	0.281797096803957
471696	ADHD	0.0373350883330978	0.0930787649816374	1.03114938779633
471696	BPD	0.0152187251842577	0.845900093870086	0.0726809268463988
471696	Migraine	0.0590585400463609	0.0177932685939618	1.74974426541071
471696	Insomnia	0.0162421580125592	0.684460338068175	0.164651712551444
471696	AUDI	0.0219599400028554	0.348413791500923	0.457904662349215
470911	AD	0.0148365306083565	0.816299693382699	0.0881503666296097
470911	SCZ	0.0206620815863926	0.376987760820984	0.423672749248301
470911	ADHD	0.020252621328803	0.393111938111206	0.405483767227746
470911	BPD	0.0151484799739489	0.760694466328408	0.118789743008525
470911	Migraine	0.0148674549461941	0.809988440194312	0.0915211791406667
470911	Insomnia	0.0185708966464492	0.471182041051256	0.326811270897049
470911	AUDI	0.0181559005861784	0.494179272722365	0.306115474091929
425774	AD	1.66647843624634e-06	0.834538744048866	0.0785534960895443
425774	SCZ	0.00149315985165555	0.634147092788087	0.197809994205278
425774	ADHD	0.000124606548975059	0.808572494644615	0.0922810362242577
425774	BPD	0.000765239567615983	0.711073604898883	0.148085442101569
425774	Migraine	0.00321661797599249	0.508039471826751	0.294102544151913
425774	Insomnia	0.00598952981218226	0.377337024112049	0.423270579960189
425774	AUDI	0.00635966933864707	0.363726942006902	0.439224528663274
425768	AD	-0.021903923610578	0.867490211025697	0.0617354171958892
425768	SCZ	-0.0214083649739099	0.767692838330478	0.114812510829992
425768	ADHD	-0.018659860503843	0.518267302698448	0.285446189782063
425768	BPD	0.00530738042083445	0.0678596604099217	1.16838831802521
425768	Migraine	-0.0198844000353335	0.603218626452648	0.219525256593342
425768	Insomnia	-0.0205631991384307	0.664031427067928	0.177811365994633
425768	AUDI	-0.0204475920431832	0.652677754399901	0.185301189366243
424855	AD	-0.0223499467928441	0.0583168969034482	1.23420559329028
424855	SCZ	-0.0387289356270646	0.200660078694438	0.697539021768911
424855	ADHD	-0.0523470321125488	0.837692206582745	0.0769155249704613
424855	BPD	-0.0526006106607746	0.911166964375419	0.0404020345935163
424855	Migraine	-0.0471652018239208	0.421310521642153	0.375397694839284
424855	Insomnia	-0.0423242242854616	0.270484731072767	0.567857245891996
424855	AUDI	-0.0272615883474743	0.0833937852489235	1.0788663130633
423463	AD	0.0133722705118994	0.687091384305138	0.162985497205265
423463	SCZ	0.0126368813505883	0.789916302829006	0.102418922817372
423463	ADHD	0.0131543396671933	0.7131037502629	0.146847279560851
423463	BPD	0.0164384726317746	0.460965409734893	0.336331662299894
423463	Migraine	0.012810599525334	0.760979874715382	0.118626828663896
423463	Insomnia	0.0151306118909319	0.537193936276193	0.269868898193665
423463	AUDI	0.0243657274193708	0.215381148240511	0.666792312056667
420153	AD	-0.0246665233308823	0.901108690257916	0.0452228219706308
420153	SCZ	-0.0247201503009775	0.924295068586662	0.0341893640588354
420153	ADHD	-0.0245803048467856	0.872515295805517	0.0592269508149662
420153	BPD	-0.0214576098297354	0.527256898595007	0.277977729270516
420153	Migraine	-0.0247914603989035	0.98206776047016	0.00785854583522406
420153	Insomnia	-0.0110746465952103	0.198787666079033	0.701610565210278
420153	AUDI	-0.018958592208536	0.40286940970921	0.39483570778873
419285	AD	0.0302549231620336	0.122562079726522	0.911643878210093
419285	SCZ	0.0113059225667825	0.906997841650942	0.0423937464131143
419285	ADHD	0.017753014204588	0.366624787047472	0.435778176269516
419285	BPD	0.0120214953981033	0.749037910594951	0.125496201064839
419285	Migraine	0.011270509616547	0.923335929277425	0.0346402646415575
419285	Insomnia	0.018712770926537	0.333611560602152	0.476758908217962
419285	AUDI	0.0119087633166644	0.766267094631987	0.115619823701549
418155	AD	0.0320559674343243	0.142002398714901	0.84770431942084
418155	SCZ	0.0173718652660062	0.576652497064389	0.239085823016911
418155	ADHD	0.0182285720643908	0.517672793726197	0.285944658748225
418155	BPD	0.0150294294325443	0.887533789693875	0.0518151037396308
418155	Migraine	0.0166566447007529	0.637106946335238	0.195787659807901
418155	Insomnia	0.0166713812128179	0.635721415813657	0.196733158062959
418155	AUDI	0.0566425791303449	0.0212274316349719	1.67310254913291
418091	AD	0.00796249117284298	0.898846692902925	0.0463143751232171
418091	SCZ	0.0143441585623023	0.369085241669306	0.432873320260116
418091	ADHD	0.00979109158094948	0.622642492133536	0.205761244287288
418091	BPD	0.0479573555247227	0.0245226888090896	1.6104319129901
418091	Migraine	0.0110163111068494	0.530287898090869	0.275488283973891
418091	Insomnia	0.0078317651479507	0.996658198667554	0.001453756315879
418091	AUDI	0.0252172728036624	0.141128272448667	0.850385974633523
418081	AD	-0.00853581440541773	0.886852522816457	0.0521485942067501
418081	SCZ	0.000279465785847477	0.295212304549951	0.529865544929014
418081	ADHD	-0.00391323481513428	0.445132738177587	0.351510463486484
418081	BPD	-0.00867300404026028	0.952266102942186	0.0212416746294171
418081	Migraine	-0.00857042766441851	0.899212883576831	0.0461374793259023
418081	Insomnia	0.0651347796482677	0.00227596306384335	2.64283479029945
418081	AUDI	0.0208951746845628	0.0561267260022914	1.25083029041187
416644	AD	0.0203505045620763	0.0856760703947804	1.06714046100206
416644	SCZ	0.00576180521218983	0.28502548399102	0.545116308195386
416644	ADHD	-0.00177739107660368	0.640905443189082	0.193206039951362
416644	BPD	-0.0015334441238497	0.618915806446308	0.208368425749985
416644	Migraine	-0.000662660748421917	0.551885953218705	0.258150659598877
416644	Insomnia	0.0258101310632057	0.056460434534355	1.24825578373167
416644	AUDI	0.016288018896518	0.117761523699303	0.92899658369681
414208	AD	-0.0136735796865854	0.372705234229657	0.428634508021328
414208	SCZ	-0.0196413866381031	0.783439136601884	0.10599473712094
414208	ADHD	0.00277430609611018	0.0943436086027895	1.02528751619392
414208	BPD	-0.0118516659784054	0.313707951389229	0.503474473330622
414208	Migraine	0.00873677275778351	0.0601478412992506	1.22077995483531
414208	Insomnia	-0.0189908481916188	0.695006799360807	0.158010946617894
414208	AUDI	0.00580058612603962	0.0749575987346447	1.12518433451352
413969	AD	0.0402555059134155	0.0643889817204689	1.19118844300352
413969	SCZ	0.013527713124714	0.813495733226805	0.0896447205893395
413969	ADHD	0.0135624184054342	0.806547381911545	0.0933701142039979
413969	BPD	0.0137481989172789	0.773218079745205	0.111697999648946
413969	Migraine	0.0197887246262216	0.360648017865005	0.442916450366072
413969	Insomnia	0.0273429829828014	0.181734128382027	0.740563507605603
413969	AUDI	0.0268114750922196	0.190149005565618	0.72090594150401
413965	AD	-0.00318691191649645	0.187490944066778	0.727019704132566
413965	SCZ	-0.0142097524778608	0.527845408845504	0.277493251549185
413965	ADHD	-0.0172447406076168	0.856924771237981	0.067057302779583
413965	BPD	-0.0172412637002133	0.856016217428342	0.067518007433919
413965	Migraine	-0.004022931419148	0.200988392841379	0.69682902253222
413965	Insomnia	-0.0102155148667569	0.347672321415022	0.458829882613259
413965	AUDI	-0.0173972277178218	0.905336089380637	0.0431901670188043
413963	AD	0.0259627692061311	0.0412324237028556	1.38476113597626
413963	SCZ	-0.00641253528392371	0.688353786971466	0.162188293976344
413963	ADHD	-0.00104930330387987	0.366517994352389	0.43590469863238
413963	BPD	0.0174073337008969	0.0785269672560714	1.10498117485618
413963	Migraine	-0.00413500438534364	0.507890857187192	0.294229605066441
413963	Insomnia	-0.00768095700665805	0.93536097454311	0.0290207538354072
413963	AUDI	-0.00486140138015134	0.55421280179206	0.256323446645745
413961	AD	0.0656216430378371	0.275849367928158	0.559328006832678
413961	SCZ	0.112128809536847	0.00637247905555279	2.19569158325341
413961	ADHD	0.0691892784307778	0.198136499020977	0.703035515055509
413961	BPD	0.08015989341761	0.0778865749545793	1.10853739374723
413961	Migraine	0.0576576449037267	0.700711913657919	0.154460498473446
413961	Insomnia	0.057100766298236	0.783684648728617	0.105858660362038
413961	AUDI	0.0681453660086494	0.217809190647998	0.661923798760692
413840	AD	0.00523997871054638	0.359736893053921	0.444015020540917
413840	SCZ	0.000164760515140694	0.642564152776471	0.19208350643097
413840	ADHD	-0.00157631474490949	0.9619908766529	0.0168290467128008
413840	BPD	0.00503860456411132	0.366935738048755	0.435409987667572
413840	Migraine	-0.00158099655515054	0.967127022965739	0.0145164817078852
413840	Insomnia	-0.0011366353052884	0.812836485043844	0.0899968108455984
413840	AUDI	0.0168072046688323	0.13176110924309	0.880212757674632
413694	AD	-0.0268964899448332	0.798578307361449	0.0976824911879818
413694	SCZ	-0.0274023703800017	0.944835450143006	0.0246438203980746
413694	ADHD	-0.0269123077892146	0.801456058663366	0.0961202836693648
413694	BPD	-0.0273758935464428	0.928976002988265	0.0319955044179657
413694	Migraine	-0.0227173068699917	0.452379188935103	0.344497382390564
413694	Insomnia	-0.00562195953484745	0.10488224774046	0.979298013815892
413694	AUDI	0.0283267813043248	0.00893025375313041	2.04913620045988
413683	AD	-0.0238344070400154	0.581936686798826	0.235124262892423
413683	SCZ	-0.0214332939600779	0.442131698646838	0.354448347220574
413683	ADHD	-0.0178706257021248	0.312812115019714	0.504716435329831
413683	BPD	-0.0221141586292728	0.475522584615298	0.322828851721572
413683	Migraine	-0.00915398857238947	0.149991084951586	0.82393455342027
413683	Insomnia	-0.0146148621228732	0.234852678334871	0.629204482619662
413683	AUDI	0.0222602888084739	0.0147472368180839	1.83128934558931
412755	AD	0.00439565071603021	0.0151259479969329	1.82027739704343
412755	SCZ	-0.0435461532970214	0.707866933970723	0.150048374052632
412755	ADHD	-0.0441747629536233	0.796282687534332	0.0989327264312755
412755	BPD	-0.0442724397697816	0.814269325793604	0.0892319251353098
412755	Migraine	-0.0423482018090307	0.595965221322927	0.224779083595751
412755	Insomnia	-0.0438153005578386	0.741484752222722	0.129897775308046
412755	AUDI	-0.0443521333128074	0.830466879488878	0.0806776833113771
408463	AD	0.0216725395859311	0.196728535355132	0.706132641359518
408463	SCZ	0.0116867984097436	0.515709712059626	0.287594689702095
408463	ADHD	0.0107423513455316	0.580481652626639	0.236211502521329
408463	BPD	0.0307347802459558	0.0938815737087675	1.0274196390638
408463	Migraine	0.0097454167926202	0.669602906473407	0.174182669915299
408463	Insomnia	0.00875067218774994	0.807968445279833	0.0926056000031917
408463	AUDI	0.0241788563948948	0.159313567217346	0.797747237904259
408450	AD	-0.0113667512883435	0.383042923017193	0.416752557140972
408450	SCZ	-0.00700825972218122	0.256052399063364	0.591671150721599
408450	ADHD	-0.0166889170819531	0.731259266214438	0.135928617675163
408450	BPD	-0.0175435352213507	0.902430640880697	0.0445861671955168
408450	Migraine	-0.0173207076638806	0.83789148894995	0.0768122209898167
408450	Insomnia	-0.0159475563444929	0.648877799415591	0.187837084457735
408450	AUDI	-0.0142254049196688	0.519367997104127	0.284524814639878
407525	AD	0.0406449237938084	0.362195164922678	0.441057351541055
407525	SCZ	0.03839111557728	0.461269275450066	0.336045472222174
407525	ADHD	0.0429669792823418	0.288387439035984	0.540023659611969
407525	BPD	0.0345082312616366	0.824530053900409	0.0837935098129992
407525	Migraine	0.0343052822729698	0.878386830565362	0.0563141841140056
407525	Insomnia	0.0646988116024232	0.0471245662208028	1.32675263442602
407525	AUDI	0.0618943577423513	0.0586849743324081	1.23147308103265
407450	AD	-0.0283687443088612	0.902484613883276	0.0445601934805327
407450	SCZ	-0.0284300936584878	0.930056948840938	0.03149045810182
407450	ADHD	-0.0284129198564302	0.92134385521584	0.035578256282242
407450	BPD	0.00472340192555021	0.0449139217598907	1.3476190218841
407450	Migraine	-0.022043746480342	0.379974440006782	0.420245616376238
407450	Insomnia	-0.0284932487335054	0.989245951753737	0.00469571830187493
407450	AUDI	-0.0284881076231718	0.977519924068169	0.00987438193753891
406821	AD	-0.0156702760426033	0.468240189056152	0.329531313543571
406821	SCZ	-0.0138664953467125	0.38842211793958	0.410696048008068
406821	ADHD	-0.0140897033816194	0.397159526034184	0.401035016258327
406821	BPD	-0.00653959269018123	0.201375087117864	0.695994258690419
406821	Migraine	-0.0173073627561939	0.56634666549343	0.246917652162429
406821	Insomnia	0.01409177164052	0.041159210751426	1.38553296164495
406821	AUDI	0.0279243945477176	0.0151374656908054	1.81994682817991
402362	AD	-0.0100181311560292	0.732132364570538	0.135410394343516
402362	SCZ	-0.00854858068140207	0.586699293185743	0.231584434990957
402362	ADHD	-0.00600529693646923	0.436739726060855	0.359777302641675
402362	BPD	-0.000596688189424599	0.260665556688319	0.58391635098909
402362	Migraine	-0.00461695338572787	0.378979618065742	0.421384146231408
402362	Insomnia	-0.010453055014064	0.799635702146218	0.0971078237348231
402362	AUDI	-0.00969453213390281	0.692476906340282	0.159594705463829
401933	AD	-0.0165013488438925	0.320041256877327	0.494794032682522
401933	SCZ	-0.0169301592843991	0.333021794671763	0.477527343082432
401933	ADHD	-0.0246707195339713	0.927848296745355	0.0325230251519305
401933	BPD	-0.0194141851474554	0.424346886347708	0.372278980118576
401933	Migraine	-0.0136281899367898	0.247825279097422	0.605854396052888
401933	Insomnia	-0.017095541213898	0.338213642486916	0.470808878295668
401933	AUDI	0.0165655180012636	0.0247674924404678	1.60611796089072
401124	AD	-0.0309870185890846	0.163264370111241	0.787108582883787
401124	SCZ	-0.0424797472589316	0.444080270241154	0.352538521390017
401124	ADHD	-0.0261418865543022	0.112354549431167	0.949409337549709
401124	BPD	-0.0316877549087526	0.172567787454151	0.763040269087396
401124	Migraine	-0.0456935109226193	0.647827800390701	0.188540418942059
401124	Insomnia	-0.0242305083971024	0.0973041304513624	1.01186872402599
401124	AUDI	-0.0461525636654283	0.693910763042033	0.15869637624583
397709	AD	-0.0251241265181696	0.971159753203281	0.012709323925228
397709	SCZ	-0.0213729255183575	0.502148128768604	0.299168151346413
397709	ADHD	-0.0220148097564845	0.54113973011955	0.266690579284456
397709	BPD	-0.0247567665609403	0.831610992494005	0.0800797786624339
397709	Migraine	-0.0054447064788683	0.123224198070925	0.909303999503168
397709	Insomnia	-0.0149521211946189	0.268787621020141	0.57059073653503
397709	AUDI	-0.0250992808697204	0.947861649073669	0.0232550481352436
395982	AD	-0.0208603932340348	0.212924515351831	0.671774332600771
395982	SCZ	-0.0278547996641616	0.397797810349978	0.400337611748383
395982	ADHD	-0.0318441966880547	0.623895159943981	0.204888383527794
395982	BPD	-0.0338605225780544	0.971403856860659	0.0126001765372914
395982	Migraine	-0.0251286856790836	0.307749868684345	0.511802123708349
395982	Insomnia	-0.026631574125709	0.353502040547896	0.451608074947327
395982	AUDI	-0.0301822973856858	0.508141821125348	0.294015060282517
390218	AD	-0.00832111486077691	0.364226897219758	0.438627985826131
390218	SCZ	-0.014191919465065	0.737779081902028	0.13207366239643
390218	ADHD	-0.00702606619699719	0.322025108099495	0.492110265310537
390218	BPD	-0.0121424424603154	0.54856795905452	0.26076956241175
390218	Migraine	0.00964739046509755	0.0819413039440589	1.08649712933572
390218	Insomnia	-0.014282014087067	0.75038655908159	0.124714953638821
390218	AUDI	-0.0137003405161193	0.678800730908258	0.168257698721403
390208	AD	0.0145971402762535	0.168785146259587	0.7726657756093
390208	SCZ	0.00531044458873575	0.388186128305001	0.410959988031199
390208	ADHD	0.00406406467871845	0.441950125362917	0.354626738573581
390208	BPD	0.00449236758560745	0.422299555137734	0.374379376072912
390208	Migraine	0.00120855832840794	0.623855533944855	0.20491596812919
390208	Insomnia	0.0209861131623856	0.100945220555459	0.995914238736476
390208	AUDI	0.072845871738717	0.00222012976730087	2.65362164015494
390198	AD	0.0106181316681306	0.816609495735832	0.0879855743007315
390198	SCZ	0.0166398140702911	0.370603448134952	0.431090544275038
390198	ADHD	0.0103047186993825	0.902581483612446	0.0445135802413383
390198	BPD	0.0103137414823681	0.899034525943304	0.046223629580745
390198	Migraine	0.0184614943314076	0.310444071965491	0.508016628738779
390198	Insomnia	0.0102045013975911	0.959505023899581	0.0179527469877556
390198	AUDI	0.0132688511415342	0.536309405852237	0.270584586266648
390190	AD	-0.0160512364344245	0.913602149816406	0.0392428871495586
390190	SCZ	-0.0146066884439187	0.666217542427872	0.176383935920856
390190	ADHD	-0.014259658079236	0.633036667669933	0.198571133417867
390190	BPD	-0.00816418101356042	0.325581409581908	0.487340400915792
390190	Migraine	-0.0138541077307412	0.598702674556825	0.222788801746287
390190	Insomnia	0.00896473086314542	0.079964787074394	1.09710121483202
390190	AUDI	0.00144875993313276	0.143495683662187	0.84316116227415
390135	AD	0.0369698214460926	0.101778803989188	0.992342656861702
390135	SCZ	0.029577469345208	0.187051280384899	0.728039314666027
390135	ADHD	0.0192318714896774	0.50634066051805	0.295557196196838
390135	BPD	0.01583769612305	0.892071229298372	0.0496004670855525
390135	Migraine	0.0239001179668455	0.311077599195667	0.507131261459544
390135	Insomnia	0.0167779968827546	0.712788583206871	0.147039265045768
390135	AUDI	0.0166506716662804	0.729419881235656	0.137022403630863
390129	AD	0.00414573381891925	0.718728152802998	0.143435343361522
390129	SCZ	0.0295493558104589	0.0694818880266698	1.15812838900986
390129	ADHD	0.0075610438311966	0.458089741657122	0.339049433593025
390129	BPD	0.0257227851496405	0.093495942214362	1.0292072373858
390129	Migraine	0.0180234198298426	0.1739185700558	0.759654043976666
390129	Insomnia	0.00625842042611735	0.532365276497727	0.273790279112506
390129	AUDI	0.00480634841689698	0.64598123827998	0.18978009536374
390121	AD	-0.0492172441310357	0.738821230515691	0.131460633313908
390121	SCZ	-0.0231615218809484	0.0740115738699127	1.1307003603393
390121	ADHD	-0.04976385237099	0.827717228628121	0.0821180050279823
390121	BPD	0.00154774623616083	0.0128727988221217	1.89032701790879
390121	Migraine	-0.0480793979256142	0.621270097874886	0.206719548753615
390121	Insomnia	-0.043559663991434	0.379135457167001	0.421205597974274
390121	AUDI	-0.0486439030210133	0.672990425290112	0.171991114488133
389989	AD	0.0154656089752595	0.754881157831136	0.122121414676324
389989	SCZ	0.0147039821445318	0.958209395350105	0.0185395751511129
389989	ADHD	0.0253985212421602	0.247093491007857	0.607138694729862
389989	BPD	0.0164965908020429	0.634638843862617	0.197473349886229
389989	Migraine	0.0165503389356979	0.629663525612332	0.200891463255162
389989	Insomnia	0.0272059604087034	0.210634699054307	0.676470083452083
389989	AUDI	0.0319223755976835	0.141420603087531	0.849487315041204
389984	AD	-0.0371084378766173	0.50530991897959	0.296442176695824
389984	SCZ	-0.0402502036248944	0.786692527679691	0.104194974913987
389984	ADHD	-0.0346126648903391	0.390007547693706	0.408926988127324
389984	BPD	-0.0326331293202466	0.323802219849626	0.48972017823509
389984	Migraine	-0.0408413450539242	0.95192399783619	0.0213977245545827
389984	Insomnia	-0.00224878688051922	0.0313779626492197	1.50337525829293
389984	AUDI	-0.00981787976325799	0.0540719225794275	1.26702818839012
387842	AD	-0.0112003748941301	0.523983212740677	0.280682626624816
387842	SCZ	-0.0145453630083954	0.969223342226168	0.0135761351061911
387842	ADHD	0.00329408845528667	0.140298284496054	0.852947639295605
387842	BPD	-0.011264910519508	0.528005711369904	0.277361379733198
387842	Migraine	-0.0134902928412899	0.719524133566971	0.14295463480703
387842	Insomnia	-0.0120172666679623	0.579450296969765	0.236983810222404
387842	AUDI	-0.00699264895521745	0.338302662393513	0.470694584363182
384986	AD	-0.0369992632336009	0.858702802899782	0.0661571195143194
384986	SCZ	-0.0301752368217503	0.359258564731288	0.444592869481282
384986	ADHD	-0.0372499244911564	0.963570785528867	0.016116375834281
384986	BPD	0.00210436154419735	0.0294617929209241	1.53074082735182
384986	Migraine	-0.0368511707114692	0.824481214444039	0.0838192351756017
384986	Insomnia	-0.0313360303936623	0.401935795379942	0.395843314923332
384986	AUDI	-0.0246280835554493	0.220379627468014	0.656828555406296
384924	AD	-0.011748009523719	0.213756069254934	0.67008154534128
384924	SCZ	-0.00560713654647826	0.130075350786926	0.885804994225922
384924	ADHD	-0.0111967179545278	0.204130689578018	0.690091697329852
384924	BPD	-0.0236239065661361	0.733133988818479	0.134816645704478
384924	Migraine	-0.0245919135931845	0.982832438995644	0.00752051779603566
384924	Insomnia	-0.00282967181685478	0.104833788701678	0.979498718481812
384924	AUDI	-0.0194901623547861	0.434051858018978	0.362458380381377
384914	AD	-0.00690907688292142	0.609561680518678	0.214982342295697
384914	SCZ	-0.00890226159624019	0.891631260677334	0.0498147135187737
384914	ADHD	0.000333381317014547	0.284572604812349	0.545806910827582
384914	BPD	-0.00851942809090556	0.798679252122209	0.097627597407861
384914	Migraine	0.0296955680262424	0.028506370690316	1.54505807169445
384914	Insomnia	-0.000534726597915425	0.308103515155302	0.511303346785812
384914	AUDI	-0.00664442887297723	0.588294777855197	0.230405006718346
384906	AD	-0.005745688423761	0.188396732644017	0.724926633427315
384906	SCZ	0.0102040573333545	0.0547919081585453	1.26128357475608
384906	ADHD	-0.0192704250800717	0.759460962766812	0.119494544501227
384906	BPD	-0.0143201164824176	0.406111616110404	0.391354588100458
384906	Migraine	0.00570516631140883	0.0767291099128306	1.11503983975298
384906	Insomnia	-0.0101549014822142	0.27447737749542	0.561493444415265
384906	AUDI	-0.0197045036444297	0.838397783315104	0.0765498786133201
382905	AD	0.0312057428835755	0.390615760428777	0.408250237932022
382905	SCZ	0.0951428624407842	0.00255465108158675	2.59266840812785
382905	ADHD	0.0341307126649139	0.292639327792054	0.533667309463807
382905	BPD	0.0499549277320822	0.0768134296368195	1.11456284367577
382905	Migraine	0.0257575535589849	0.822983070395436	0.0846090985780899
382905	Insomnia	0.0254639158636161	0.908774064910535	0.0415440755887806
382905	AUDI	0.0814610195899635	0.00704074859201499	2.15238116300314
382585	AD	-0.0293998589034776	0.67026726270792	0.173751991963139
382585	SCZ	-0.0289315222609494	0.626355425151942	0.20317915660043
382585	ADHD	0.0320149079381861	0.00547016557535529	2.2619995278942
382585	BPD	-0.0283189238113761	0.577685552427624	0.238308493769683
382585	Migraine	-0.0291657452924992	0.647432139029123	0.188805745686368
382585	Insomnia	-0.0148031587328499	0.164673687881941	0.78337578832612
382585	AUDI	-0.0280788324249055	0.560640690206087	0.251315385186733
382579	AD	-0.0063532215892439	0.684112054601373	0.164872756892022
382579	SCZ	-0.00443793188776342	0.52765792975609	0.277647530805125
382579	ADHD	-0.00460424088579958	0.538343493172584	0.268940531791573
382579	BPD	-0.00717329964029334	0.797631245238763	0.0981978419469039
382579	Migraine	7.2371360391732e-05	0.329664252969501	0.481928142877379
382579	Insomnia	0.00525545470368527	0.20777659946615	0.682403365801864
382579	AUDI	0.00636963113102762	0.189161248668196	0.72316782783531
381422	AD	-0.0238752522192049	0.232255677997287	0.634033659927443
381422	SCZ	-0.0301941173659226	0.411905027125055	0.385202907632443
381422	ADHD	-0.0350330412154563	0.752741291712585	0.12335426003712
381422	BPD	-0.0315095629019018	0.472135245626775	0.325933577603355
381422	Migraine	-0.0351907585774713	0.77651737573191	0.109848821841336
381422	Insomnia	-0.0241236744438245	0.237180386029852	0.624921228424165
381422	AUDI	0.0279920867956083	0.00523765606348783	2.28086302340478
380761	AD	-0.00635620825345762	0.121986963516551	0.913686578959187
380761	SCZ	-0.0195864839863558	0.373611610478074	0.42757963595316
380761	ADHD	-0.0247326270088108	0.675816808057929	0.170171011205639
380761	BPD	-0.024957830877208	0.700498197173954	0.154592978091856
380761	Migraine	-0.0244479241471787	0.647621171701702	0.188678961952443
380761	Insomnia	-0.0261954117725962	0.99090454046739	0.003968181584468
380761	AUDI	-0.0151941149371115	0.250503516408658	0.601186173404889
380055	AD	0.00810109366266532	0.429191803337254	0.367348580740086
380055	SCZ	0.0113257871129863	0.311592249101137	0.506413353998423
380055	ADHD	0.00490616261212018	0.630736145192604	0.20015228045761
380055	BPD	0.00897763737168933	0.391811671475133	0.406922631175002
380055	Migraine	0.00395941668079325	0.735000105906537	0.133712598338089
380055	Insomnia	0.0261034225149485	0.0903138948029708	1.04424542829077
380055	AUDI	0.00357286350684671	0.795699652081418	0.0992508318335458
379691	AD	0.0173057692931002	0.523807190740311	0.280828543945528
379691	SCZ	0.0239407765579476	0.266183738576089	0.574818479523957
379691	ADHD	0.0617941258548977	0.0136581957192492	1.86460666821881
379691	BPD	0.0143835747125155	0.836376590903108	0.0775981310239951
379691	Migraine	0.0148707358879773	0.74800101358617	0.126097813640108
379691	Insomnia	0.0142884798673528	0.86060638695195	0.0651954351443589
379691	AUDI	0.0194602973573714	0.411221587961603	0.385924094191523
379571	AD	-0.00747610183315417	0.540742808210122	0.267009247895212
379571	SCZ	-0.00798613511288226	0.576355048744468	0.239309898162521
379571	ADHD	-0.0102456910001578	0.845711271198219	0.0727778813200847
379571	BPD	-0.0103561182056175	0.8756771570156	0.0576559791851727
379571	Migraine	0.0306317470085932	0.0239568536599343	1.62057021999952
379571	Insomnia	-0.00635131420223289	0.474703392960784	0.323577664134011
379571	AUDI	-0.00929395595758953	0.695375881292386	0.157780376642807
379197	AD	-0.0214219139919645	0.854026809689344	0.0685284956840772
379197	SCZ	-0.0217041651452385	0.998506119471129	0.000649269156423655
379197	ADHD	-0.0212262710690272	0.810789848489092	0.0910916975379462
379197	BPD	-0.0123863714618055	0.289418580893007	0.538473590285883
379197	Migraine	0.0241931499612948	0.0176500292271063	1.75325457111692
379197	Insomnia	0.0274755183934099	0.0139589551842571	1.85514708706336
379197	AUDI	-0.0216835571459029	0.960326892460011	0.0175809092248689
379063	AD	-0.0231192397813609	0.682565366743993	0.165855751529922
379063	SCZ	-0.023041007676939	0.674294481211855	0.171150394808079
379063	ADHD	-0.023536199934042	0.731939071960688	0.135525068958762
379063	BPD	-0.0238077938597883	0.770845827820896	0.113032473858181
379063	Migraine	-0.0133373540451531	0.246311242350838	0.608515765264001
379063	Insomnia	-0.0127910642484907	0.235029151079801	0.628878268077471
379063	AUDI	-0.00678391485816432	0.143602699754747	0.84283739520815
378468	AD	0.0698898028441589	0.815889911644406	0.0883684368230681
378468	SCZ	0.0771268978510748	0.314636918598407	0.502190319847297
378468	ADHD	0.0797333066859147	0.243958404971337	0.61268421477331
378468	BPD	0.0695268654977477	0.936136781994492	0.0286606904441717
378468	Migraine	0.0701556657989589	0.765154951303188	0.116250607092678
378468	Insomnia	0.0975109818841224	0.0528949782417287	1.27658555717899
378468	AUDI	0.0852947885035362	0.14728546605037	0.831840106691282
378132	AD	0.0125334389678733	0.37664295475174	0.424070151797198
378132	SCZ	0.0107124499697807	0.455903442815203	0.341127128153381
378132	ADHD	0.0138657786412533	0.330477103240682	0.480858624773484
378132	BPD	0.0169728739182821	0.248163412858994	0.605262246869136
378132	Migraine	0.00652932720071031	0.843371865953104	0.0739808907116179
378132	Insomnia	0.0169917319115711	0.247747085059865	0.605991446630227
378132	AUDI	0.0105330477086771	0.465046958443366	0.332503191705403
378126	AD	0.0270432717000982	0.783935784738585	0.105719510626629
378126	SCZ	0.0275196130934251	0.713129584329693	0.146831546381178
378126	ADHD	0.0335390450867504	0.343914934884007	0.463548964053311
378126	BPD	0.0267391554891564	0.847672639532558	0.0717718344099871
378126	Migraine	0.0292341342723673	0.553357757696768	0.256993997163648
378126	Insomnia	0.0371544533059389	0.244422253065404	0.611859256925567
378126	AUDI	0.0361229615365385	0.268627793345771	0.570849055434062
377818	AD	-0.0299299976728931	0.536654325392076	0.270305365909705
377818	SCZ	-0.0303989189768186	0.568015386382155	0.245639899974964
377818	ADHD	-0.0314139140742342	0.650393812634656	0.186823598950594
377818	BPD	-0.0123990618818623	0.114944251536821	0.939512743300869
377818	Migraine	-0.0168701619573624	0.163119101666853	0.787495178979567
377818	Insomnia	-0.0323207670707326	0.754553544124866	0.122309936679798
377818	AUDI	-0.0283592085837454	0.450755890133049	0.346058589540519
377697	AD	0.00503839026953201	0.068665937841192	1.16325864396063
377697	SCZ	-0.0135105765816526	0.305080955434038	0.515584902184069
377697	ADHD	-0.0202319271097395	0.622668610639499	0.205743026955102
377697	BPD	-0.0189250327709942	0.527525161351441	0.277756821005661
377697	Migraine	-0.0204805381772069	0.644980705868166	0.190453276776078
377697	Insomnia	-0.00399348653016052	0.13733136152321	0.862230274262282
377697	AUDI	-0.0114941332588967	0.25497819642697	0.59349695515939
377384	AD	-0.000368951381200189	0.84219157552289	0.0745891071596637
377384	SCZ	0.00885329112169786	0.278540706821445	0.55511132668037
377384	ADHD	-0.000605035023467204	0.917495042120152	0.0373962738722519
377384	BPD	0.00179324888127208	0.580952029209401	0.235859727006853
377384	Migraine	0.0424783780101913	0.0201101669127665	1.69658432477906
377384	Insomnia	-0.000692300221003306	0.994491822611113	0.00239878358979303
377384	AUDI	-0.000328171405053368	0.832683875631889	0.0795198450833809
376650	AD	0.012640797827525	0.552432906145871	0.257720460194896
376650	SCZ	0.0104342123279094	0.777959558297357	0.109042978929083
376650	ADHD	0.00993914675119423	0.892562102846607	0.0493615567448713
376650	BPD	0.00980392607383529	0.968980676677828	0.0136848835228849
376650	Migraine	0.0132449438875285	0.51299370299162	0.289887965829268
376650	Insomnia	0.0539996806733667	0.0180117656160034	1.74444371307146
376650	AUDI	0.014090638017232	0.465352470836427	0.332217975814136
376647	AD	0.00299338729430154	0.336597680466657	0.472888881123126
376647	SCZ	-0.00449987167094967	0.937749452459283	0.027913180756532
376647	ADHD	0.0224700002005845	0.0676093769369821	1.1699930663428
376647	BPD	-0.00365477128541691	0.741051362419835	0.130151689939076
376647	Migraine	-0.00384385464134129	0.769158118742277	0.113984371462045
376647	Insomnia	-0.00130990269025211	0.529296096093809	0.276301309203837
376647	AUDI	-0.0025700676568603	0.623002627954654	0.205510121392519
372459	AD	0.0333147239670468	0.112886645778623	0.94735743103946
372459	SCZ	0.034408683133215	0.103416631382235	0.985409612724592
372459	ADHD	0.023446568361887	0.259927319833498	0.585148071290133
372459	BPD	0.0150945449503043	0.634582007340909	0.197512245855738
372459	Migraine	0.0134578671050856	0.880765571662638	0.0551396698868545
372459	Insomnia	0.0152887086113226	0.617039537344912	0.2096870072786
372459	AUDI	0.0299334470029375	0.148694304812248	0.827705665210262
371571	AD	0.0243643309578334	0.154977332485061	0.809731818581693
371571	SCZ	0.0104000235717919	0.595641172197078	0.225015290369156
371571	ADHD	0.00880618969993274	0.771314786484326	0.112768342918566
371571	BPD	0.00933780372399884	0.698344162927665	0.155930492529628
371571	Migraine	0.00830996982110466	0.879019811979413	0.0560013363751816
371571	Insomnia	0.0104232921599057	0.593766341018949	0.226384425002105
371571	AUDI	0.0148533452031713	0.36107933811103	0.442397362310086
371546	AD	-0.0172474934126428	0.927874151770132	0.0325109234557962
371546	SCZ	-0.00312272922793344	0.189553775997003	0.722267559808751
371546	ADHD	-0.0158297927192386	0.672201100559932	0.172500780818172
371546	BPD	-0.0172935143042843	0.958929491425134	0.0182133246444962
371546	Migraine	0.00451504334960362	0.103070054165906	0.986867495721263
371546	Insomnia	-0.0149817487519361	0.595818770655911	0.22488581890568
371546	AUDI	-0.0165235349746582	0.757412784784646	0.120667368459234
370761	AD	-0.0454881181507394	0.708055856735084	0.149932480565934
370761	SCZ	-0.0383495026379872	0.322313017275537	0.491722154255668
370761	ADHD	-0.035994504752147	0.262088873755119	0.581551415410975
370761	BPD	-0.0430484871305332	0.513753123653142	0.289245524568528
370761	Migraine	-0.0300498403292151	0.161230577498216	0.792552590450163
370761	Insomnia	-0.0377576621369076	0.305649651759896	0.514776094684741
370761	AUDI	-0.0149768311017904	0.052226069847401	1.28211265476434
369526	AD	-0.0295851405289906	0.640432629357446	0.193526549349727
369526	SCZ	-0.0291264116895753	0.601480301378168	0.220778591338019
369526	ADHD	-0.0270165774578006	0.469068550994829	0.328763683631942
369526	BPD	-0.0284434184314561	0.551803830689676	0.258215288920962
369526	Migraine	-0.0260805759600409	0.425211936831064	0.371394552175326
369526	Insomnia	-0.0305374150516446	0.745995833238765	0.127263598273264
369526	AUDI	-0.0278361924445418	0.513738199963371	0.289258140297672
366259	AD	0.0147826536333181	0.242518643186355	0.615254870167928
366259	SCZ	0.00937806375957828	0.404224001537341	0.393377903028152
366259	ADHD	0.00388262120958305	0.893181593703829	0.0490602352593821
366259	BPD	0.00458488335780327	0.746583188478337	0.126921793720314
366259	Migraine	0.0191111187108767	0.167488308020764	0.776015504682623
366259	Insomnia	0.0321864512347112	0.0595728334572799	1.22495174310081
366259	AUDI	0.00449973540576964	0.759218958975663	0.11963295538094
357040	AD	-0.012438166068427	0.559105763348738	0.25250603094352
357040	SCZ	-0.0146501718411061	0.785737132447773	0.104722722435977
357040	ADHD	-0.0112134265784622	0.484135433431649	0.315033130578095
357040	BPD	-0.00438123966790105	0.250589300389808	0.601037476362088
357040	Migraine	0.000745647895564083	0.162917868562173	0.788031280379203
357040	Insomnia	-0.0139941088158095	0.695556101816039	0.157667835152156
357040	AUDI	-0.0151777242280384	0.919450229642227	0.0364717743940913
357004	AD	-0.00620861988262167	0.616437469810323	0.210110970801638
357004	SCZ	0.000215870802008578	0.308854581411453	0.510245952147378
357004	ADHD	-0.00761563949758437	0.77766604045938	0.109206865636769
357004	BPD	0.039734081733991	0.0145016535747123	1.83858247380448
357004	Migraine	0.0144734272333421	0.0945525977682189	1.02432653470996
357004	Insomnia	-0.0025811335394641	0.405032483844613	0.392510144714383
357004	AUDI	-0.00788498505731994	0.828391840041383	0.0817641877149128
356996	AD	0.0409584840800123	0.598252021231006	0.223115825421605
356996	SCZ	0.03902635675071	0.860034354373159	0.0654842003649234
356996	ADHD	0.0391830186701375	0.821220900036384	0.0855400063850179
356996	BPD	0.0471886106352392	0.299587227959276	0.523476705475388
356996	Migraine	0.0433831257340115	0.443294613414712	0.35330754589101
356996	Insomnia	0.0390719865071586	0.84764991597767	0.071783476695363
356996	AUDI	0.0621778169687124	0.0823193845439268	1.08449788521083
356992	AD	0.0107374215973518	0.840036533813314	0.0757018257375247
356992	SCZ	0.0111983698800555	0.754443405397726	0.122373333284464
356992	ADHD	0.0104848939994234	0.922454899579741	0.0350548580604578
356992	BPD	0.0124209489346184	0.617503416071111	0.209360635514888
356992	Migraine	0.0129302031607788	0.576102934998321	0.239499912222999
356992	Insomnia	0.0164980456702857	0.384529612820006	0.415070209336918
356992	AUDI	0.0227009993610768	0.215926892983404	0.665693264349678
356983	AD	0.00782759782970588	0.475738541267835	0.322631663417359
356983	SCZ	0.0296497837450115	0.0721663276476929	1.14166539423003
356983	ADHD	0.0154743125351102	0.227503974547432	0.643011011714826
356983	BPD	0.00447761495100341	0.757054343012055	0.120872944775773
356983	Migraine	0.00470817229465414	0.724659314784263	0.139866120992601
356983	Insomnia	0.0286975694369824	0.0776749394536106	1.10971907659855
356983	AUDI	0.0221779818579589	0.129927217461057	0.886299862360537
356941	AD	-0.039378717409186	0.753086097939006	0.123155369453634
356941	SCZ	0.0228642192058768	0.00563365688694344	2.24920960687896
356941	ADHD	-0.0399227588222073	0.851905903600943	0.0696083721390222
356941	BPD	-0.0107834850337645	0.0607625024223767	1.21636434860368
356941	Migraine	-0.0370579992586055	0.541491916662157	0.266408022095398
356941	Insomnia	-0.0211167434281812	0.131861034024608	0.879883522939195
356941	AUDI	-0.0400622859282871	0.892050656733959	0.0496104827142757
356925	AD	-0.0306241095622424	0.997830357124205	0.000943287597700773
356925	SCZ	-0.0304502992416729	0.885685952706942	0.0527202433319566
356925	ADHD	-0.0235810608239426	0.359389120925131	0.444435073564535
356925	BPD	0.00400448648473906	0.0407403422131847	1.38997532730754
356925	Migraine	-0.0305637635144402	0.932470304806752	0.0303649897218626
356925	Insomnia	-0.0224027208593756	0.321919718578569	0.492252420619194
356925	AUDI	-0.0207398850672518	0.277248096437999	0.557131426997779
356565	AD	0.0219824267036397	0.117274152606309	0.930797696472757
356565	SCZ	0.010227088266308	0.319813485291411	0.495103227693693
356565	ADHD	0.00751521914697051	0.41849872825291	0.378305857416438
356565	BPD	0.00413716195771563	0.62544738444379	0.203809219314844
356565	Migraine	0.0103675496027773	0.315599825196154	0.500863246008774
356565	Insomnia	0.0310728889009735	0.0578729027503682	1.23752473403785
356565	AUDI	0.00409061173582181	0.629632687140094	0.200912733831838
356405	AD	-0.0436165703271636	0.320524675226506	0.494138531192873
356405	SCZ	-0.0175230324981217	0.0431713087692717	1.36480478519462
356405	ADHD	-0.0505354019435234	0.673668470946242	0.171553778036203
356405	BPD	-0.0191720550329495	0.0485654702204114	1.31367240198345
356405	Migraine	-0.0515555928456015	0.808985315052971	0.0920593617614547
356405	Insomnia	-0.038058493778619	0.200192896580013	0.698551336601126
356405	AUDI	-0.0489730181045469	0.548693176574369	0.260670440559388
356402	AD	0.105590156523733	0.16110859892727	0.79288127915247
356402	SCZ	0.0918759114785249	0.752201426454856	0.12366584732829
356402	ADHD	0.0912653480490795	0.895187039179504	0.0480862142964734
356402	BPD	0.0982538759003401	0.326411766690078	0.486234193924114
356402	Migraine	0.0911366172401518	0.998364337708096	0.000710940695708588
356402	Insomnia	0.0989190021711477	0.30470888347123	0.516114884187906
356402	AUDI	0.128743790815346	0.0228902792446158	1.64034890921903
354066	AD	-0.0123946755072055	0.662639006602885	0.178723002722427
354066	SCZ	-0.0115331903455238	0.587275643762312	0.231158010393161
354066	ADHD	-0.00397757020245937	0.270723894953733	0.567473410322716
354066	BPD	-0.0107701327674288	0.53384693786586	0.272583244036799
354066	Migraine	-0.0069674001053841	0.356889401868749	0.447466348593123
354066	Insomnia	-0.0116614029211162	0.597296388060456	0.223810111487912
354066	AUDI	-0.0064147684909226	0.338512252172715	0.470425607762574
352123	AD	0.00157915458768088	0.764389223858534	0.116685444133722
352123	SCZ	0.0158297791272752	0.173676652238844	0.760258560858389
352123	ADHD	0.00101469954704414	0.885881869117399	0.0526241867031621
352123	BPD	0.0223103533892474	0.102885096859588	0.987647529225795
352123	Migraine	0.00406326587339934	0.529682335157166	0.275984510492175
352123	Insomnia	0.0022523524059973	0.677935560196114	0.168811585161358
352123	AUDI	0.00144473153991953	0.786532464597217	0.104283346906622
351222	AD	0.00333026211710152	0.827661762517438	0.082147108485185
351222	SCZ	0.0166327501889456	0.193150155715257	0.714104937396202
351222	ADHD	0.00477277061080339	0.635390343034016	0.196959390073727
351222	BPD	0.0115764533746605	0.302042291314998	0.51993224380169
351222	Migraine	0.00307542840524822	0.899105049886759	0.0461895630823353
351222	Insomnia	0.00318369957544018	0.863901884640007	0.0635355785616815
351222	AUDI	0.0307625496059493	0.062627093378317	1.2032377441194
348906	AD	0.0254972152749338	0.1260378029457	0.899499175927069
348906	SCZ	0.0163165657232489	0.274933328653361	0.560772609836854
348906	ADHD	0.0067031259891065	0.980718130326467	0.00845579591648984
348906	BPD	0.0139358472037499	0.343898368340086	0.463569884726338
348906	Migraine	0.00673705558675386	0.944945502179483	0.0245932378243011
348906	Insomnia	0.0603074937675284	0.00913271622760768	2.03940003657072
348906	AUDI	0.0423310774112048	0.0343883485932457	1.46358867948654
347328	AD	-0.0206211907155582	0.200404539932102	0.698092444256253
347328	SCZ	-0.0329613740114729	0.682651002840359	0.1658012674423
347328	ADHD	-0.027931630894487	0.381736244097775	0.418236603832949
347328	BPD	-0.0335815317011987	0.759608184729392	0.119410364414667
347328	Migraine	-0.0269425792931302	0.347373697988415	0.459203068015958
347328	Insomnia	-0.0269519707200121	0.347679725524759	0.458820633876547
347328	AUDI	-0.0343178561671045	0.936265304576476	0.02860107007882
346884	AD	-0.0258214223800055	0.791479199006225	0.101560494415678
346884	SCZ	-0.0225112248735992	0.494908394620244	0.305475179637359
346884	ADHD	0.0584213783754994	0.00115095748997768	2.93894071651709
346884	BPD	-0.014187690746738	0.225801104170981	0.646273938698954
346884	Migraine	-0.0263557011084146	0.937662086756304	0.0279536438143146
346884	Insomnia	-0.0247226706280341	0.653767799548001	0.184576473818369
346884	AUDI	-0.00562547508406896	0.113433197762428	0.945259824675262
346248	AD	0.0482900711399876	0.727189920562748	0.138352149415237
346248	SCZ	0.0558711261940762	0.2939531644522	0.531721860201107
346248	ADHD	0.047351300297021	0.975652603683471	0.0107047921287305
346248	BPD	0.0476423034860988	0.844727522717206	0.0732833555042462
346248	Migraine	0.0589884495544996	0.219662795050364	0.658243494616155
346248	Insomnia	0.0490226988597111	0.6420698270919	0.192417738486221
346248	AUDI	0.0630146495165292	0.154034660549939	0.812381544151412
346241	AD	-0.00183825470368126	0.487314463249177	0.312190698784735
346241	SCZ	-0.00561140175886088	0.8822197616385	0.0544232182936906
346241	ADHD	0.00402109994055222	0.273118502006365	0.563648878230491
346241	BPD	-9.92441418434797e-05	0.404375737323807	0.39321491010996
346241	Migraine	0.00190490577282576	0.332018477662719	0.478837746043992
346241	Insomnia	-0.00524988265207571	0.79725624663109	0.0984020693044641
346241	AUDI	-0.0046246366922682	0.706089410776919	0.151140301570843
345473	AD	-0.00295897567113168	0.0991107684199742	1.00387915670238
345473	SCZ	0.0103844094742472	0.036781054383699	1.43437582522141
345473	ADHD	-0.0253455959287545	0.900761884617682	0.0453899991028915
345473	BPD	-0.003762648333691	0.105413301538162	0.977104584378325
345473	Migraine	-0.0234117123631528	0.619326821380377	0.208080111456178
345473	Insomnia	0.00550477291448737	0.0525567017372427	1.27937189729647
345473	AUDI	-0.0181589018599269	0.348972368625697	0.457208958795709
345452	AD	0.0777825899303836	0.442418101756966	0.354167111964813
345452	SCZ	0.0769588197292792	0.48813836841853	0.31145705479471
345452	ADHD	0.0743294045404702	0.716201930160601	0.144964512901093
345452	BPD	0.073724313503504	0.819430242627274	0.0864880116255309
345452	Migraine	0.0763387252658628	0.527937940058981	0.277417126469998
345452	Insomnia	0.073778597967602	0.807621389839031	0.0927921872939717
345452	AUDI	0.0961160654405432	0.080744473687472	1.09288719195867
345420	AD	-0.0169938877840035	0.135337412104146	0.86858213226835
345420	SCZ	-0.0316885283215003	0.491696607652373	0.308302788014368
345420	ADHD	-0.0285788030592711	0.358650196216144	0.445328927227637
345420	BPD	-0.0345722595171638	0.717522430445555	0.144164517915968
345420	Migraine	-0.0338505276199428	0.641821922447667	0.192585452969011
345420	Insomnia	-0.0130687496544937	0.100102628624468	0.999554518103973
345420	AUDI	-0.0325538093125857	0.5429431124378	0.265245671789801
344959	AD	-0.0409648834725247	0.762574522024322	0.117717708804136
344959	SCZ	-0.0386528184256825	0.546484517256774	0.262422137767707
344959	ADHD	-0.0413351977115683	0.827124698867649	0.0824290104624689
344959	BPD	-0.039842085957412	0.636410101445893	0.196262935613461
344959	Migraine	-0.0380237897455677	0.508154974611096	0.294003818514753
344959	Insomnia	-0.0401151524101258	0.661834399907403	0.179250663435309
344959	AUDI	-0.0313026508445473	0.266701538083062	0.573974479701724
344945	AD	-0.0157421887196356	0.651751647954993	0.185917862044014
344945	SCZ	-0.0158425483048332	0.661591721909512	0.179409937481374
344945	ADHD	-0.0152830248003235	0.610747567891598	0.214138253791057
344945	BPD	-0.0163310206032816	0.715643935724728	0.145303004525749
344945	Migraine	-0.0172339909780499	0.877099599779712	0.0569510871599917
344945	Insomnia	-0.0173337991232168	0.913144905310227	0.0394602995926268
344945	AUDI	-0.0101241640399643	0.347346027686341	0.459237663433551
342924	AD	0.0349505955001702	0.00214053910016244	2.66947683471606
342924	SCZ	-0.0421751385303339	0.937834712823894	0.0278736964117755
342924	ADHD	-0.0420518424135772	0.885939422298694	0.0525959727639999
342924	BPD	-0.0175436600220285	0.0866173555989001	1.06239507928011
342924	Migraine	-0.0393193446805644	0.558548246530763	0.252939307244697
342924	Insomnia	-0.0418026870961759	0.823289970872526	0.0844471750309057
342924	AUDI	-0.0377854568033185	0.469500139896249	0.328364273991779
334150	AD	-0.00973311737478966	0.956309656366047	0.0194014588998059
334150	SCZ	-0.0028473195387142	0.359039182121122	0.444858154066681
334150	ADHD	-0.00510559539600197	0.451970872488918	0.344889552633178
334150	BPD	5.33972131400162e-07	0.275405724058175	0.560027037568401
334150	Migraine	-0.00975784748446218	0.999131753600847	0.000377238411739777
334150	Insomnia	0.0185713116569723	0.0618906446213519	1.20837499389406
334150	AUDI	-0.00972733051369823	0.951473749929957	0.0216031888985875
237287	AD	0.0763477941565025	0.737701500269333	0.132119333312625
237287	SCZ	0.0764733698295468	0.719665967939954	0.142869034043565
237287	ADHD	0.0773290495790072	0.62250160405466	0.205859525145977
237287	BPD	0.0760435857284006	0.788708540839094	0.103083456220754
237287	Migraine	0.0802159343187043	0.428732555629079	0.367813537265572
237287	Insomnia	0.094311530351938	0.112544691730841	0.948674984060799
237287	AUDI	0.0765804289153017	0.705302247403812	0.151624732299565
228840	AD	0.0456452573141419	0.0287319406334404	1.5416350395865
228840	SCZ	0.00785524076685606	0.870957900526848	0.0600028369679509
228840	ADHD	0.0124533559291734	0.440322608416602	0.356229015066254
228840	BPD	0.0141387816634265	0.36969455453741	0.432156946375152
228840	Migraine	0.0106644048655449	0.540978209151208	0.266820228120758
228840	Insomnia	0.023210141433237	0.163983176581692	0.78520070495542
228840	AUDI	0.0299563259404295	0.0950852018727373	1.02188706713288
228052	AD	0.0115119792345592	0.650914544395709	0.186476024232847
228052	SCZ	0.0105769998075075	0.765536876292335	0.116033884280497
228052	ADHD	0.0214265028544217	0.230197298129075	0.637899778075992
228052	BPD	0.0104651769856008	0.784065223834403	0.105647808268178
228052	Migraine	0.0288469751543501	0.123519954740649	0.908262876139573
228052	Insomnia	0.0184417618970287	0.301721860503855	0.520393222963031
228052	AUDI	0.0099927824456385	0.897413030373636	0.0470076288320476
224117	AD	0.0536469304180615	0.724215496526072	0.140132186528455
224117	SCZ	0.0764501223747285	0.0776970421847345	1.10959551385415
224117	ADHD	0.058583958543195	0.381693886159258	0.418284796374093
224117	BPD	0.119739824754189	0.00270931502621303	2.56714049434239
224117	Migraine	0.0533313707657568	0.772412733355882	0.112150575414894
224117	Insomnia	0.0674352341983361	0.165585529173053	0.780977619694226
224117	AUDI	0.0639934456989764	0.225159770120071	0.647509203410465
217920	AD	0.0182385460392503	0.0903695915426247	1.04397768066261
217920	SCZ	0.00682608205247415	0.228213207108338	0.641659225788532
217920	ADHD	0.00517717018896791	0.263791622416344	0.57873900104184
217920	BPD	-0.0012734558027927	0.499034803852551	0.30186916460904
217920	Migraine	0.00133190656884896	0.378318560663887	0.422142351289417
217920	Insomnia	0.0209393463674169	0.0734025315487284	1.13428896162774
217920	AUDI	0.00719254132657277	0.221107001201624	0.655397505566504
217691	AD	0.0673127398902162	0.799198958997749	0.0973450904750517
217691	SCZ	0.0669301668267545	0.904240652418247	0.0437159720594667
217691	ADHD	0.0740617285582568	0.32861143634552	0.483317326307759
217691	BPD	0.067244424960553	0.813362168160452	0.0897160317608599
217691	Migraine	0.0928627599699772	0.0625912488084753	1.20348638340086
217691	Insomnia	0.101935961580504	0.0301834965907346	1.52023045103822
217691	AUDI	0.07240370124793	0.391202409778778	0.407598478653346
215929	AD	0.0321726187478373	0.124386306287483	0.90522742857711
215929	SCZ	0.0272444218263542	0.187265573610592	0.727542054793264
215929	ADHD	0.0143792656836983	0.718974569460558	0.143286470588288
215929	BPD	0.014189420540839	0.744879605743781	0.127913916226764
215929	Migraine	0.0309474719932333	0.137454447090456	0.861841204779388
215929	Insomnia	0.0300998788899016	0.147383359594164	0.831551547985726
215929	AUDI	0.0134296853820125	0.914553948832821	0.0387906707350367
213980	AD	0.0112542806683292	0.0973010107972498	1.01188264810382
213980	SCZ	-0.00958570119766633	0.659550429604733	0.18075199244249
213980	ADHD	0.0137100796701303	0.0805445138122481	1.09396403565706
213980	BPD	-0.0067206015207375	0.461518143768193	0.335811220784297
213980	Migraine	0.00388963759049621	0.174932317310176	0.757129950767449
213980	Insomnia	0.00484368963838344	0.161776105190101	0.791085624568201
213980	AUDI	-0.0103182774305881	0.74566125058676	0.127458425091731
210803	AD	-0.0293806806014594	0.196846217782825	0.70587292535853
210803	SCZ	-0.042650695717644	0.75605620209139	0.121445919643059
210803	ADHD	-0.0417630722814781	0.654040951868132	0.18439505807704
210803	BPD	-0.0362510633543072	0.356347679182027	0.448126065327029
210803	Migraine	-0.0366595429019743	0.370363545017834	0.431371767607681
210803	Insomnia	-0.0405042924098531	0.554706322875157	0.255936883744131
210803	AUDI	-0.0424668903929253	0.731094316679263	0.136026592165137
210714	AD	-0.0292566362788533	0.909427826972429	0.0412317612418849
210714	SCZ	-0.0272934072194997	0.61931882729823	0.208085717233373
210714	ADHD	-0.0257106838964172	0.509202282355131	0.293109658411906
210714	BPD	-0.0293592152426982	0.978398219158497	0.00948434645658483
210714	Migraine	-0.0284488401316514	0.741145706138914	0.130096403152288
210714	Insomnia	-0.0120836499829917	0.149817604896566	0.824437150186645
210714	AUDI	-0.0198250840577772	0.285514383687778	0.544372007912428
210556	AD	0.0301882306632165	0.368614347499492	0.433427764834275
210556	SCZ	0.0241981399134946	0.816206919785882	0.08819972760724
210556	ADHD	0.0274946444382426	0.493649228591598	0.306581537306228
210556	BPD	0.029129030648116	0.41144868672606	0.385684319531394
210556	Migraine	0.0253969852846421	0.651020251962836	0.186405501172356
210556	Insomnia	0.0375013412485502	0.187698922216263	0.726538221128645
210556	AUDI	0.054868446268507	0.0464227573895747	1.33326906716508
210313	AD	-0.0015283462097524	0.61106721056998	0.213911019586633
210313	SCZ	-0.00191618200413379	0.645832281591864	0.189880250791723
210313	ADHD	0.00377631263420852	0.340330817456983	0.468098723118319
210313	BPD	0.000376659063492157	0.483100938284217	0.315962119020907
210313	Migraine	0.00222803566049845	0.39648945308735	0.4017683607471
210313	Insomnia	0.00398731816187858	0.333532397351805	0.476861974917575
210313	AUDI	0.0176031460831134	0.105435865094807	0.977011634253484
210272	AD	-0.0436294093752816	0.948892715458926	0.0227828873809865
210272	SCZ	-0.0396555334307527	0.492319840474845	0.307752661819939
210272	ADHD	-0.0431578610654673	0.807333630115489	0.0929469562625518
210272	BPD	-0.0360459247091873	0.343450640687769	0.464135669134968
210272	Migraine	-0.0415325556951098	0.616734119209453	0.209902024697569
210272	Insomnia	-0.0242150433768851	0.129004696734173	0.88939447785112
210272	AUDI	-0.0436527491937917	0.970486332517438	0.0130105764570243
210231	AD	0.0548687825115296	0.878466700409849	0.0562746964365829
210231	SCZ	0.0547833481082615	0.911657179309906	0.0401684436057466
210231	ADHD	0.0587867606191693	0.465658886162745	0.331932104993774
210231	BPD	0.0571936445807113	0.568567266869236	0.245218146803983
210231	Migraine	0.054688421440619	0.99780068492436	0.000956202282216831
210231	Insomnia	0.0558907117153399	0.692951090699745	0.159297417320092
210231	AUDI	0.0963997849059135	0.018711651187742	1.72788788700111
209687	AD	0.04775868910667	0.569042628645299	0.244855198118178
209687	SCZ	0.0452643910975969	0.950669323072896	0.0219705200114802
209687	ADHD	0.0529115295351142	0.319992710395175	0.494859915027626
209687	BPD	0.0471980225443205	0.615543394088509	0.210741325106535
209687	Migraine	0.0455348520101857	0.844372983001976	0.0734656710546587
209687	Insomnia	0.0681657632065163	0.0843974084403379	1.07367088888786
209687	AUDI	0.0453931012773213	0.886582713671828	0.0522807406998076
209671	AD	0.00722224995852316	0.437388128580431	0.359133008591426
209671	SCZ	0.0222971700173202	0.115483058312062	0.937481723315173
209671	ADHD	0.0144153117902068	0.221607858633739	0.654414842766928
209671	BPD	0.0148671685984259	0.213119965181731	0.67137586346223
209671	Migraine	0.00358130001442014	0.694101374067477	0.158577095852168
209671	Insomnia	0.00367953442829294	0.68300850275141	0.165573889766442
209671	AUDI	0.0239162666516423	0.10157929041089	0.993194825290757
209171	AD	0.0544137253142876	0.0896210686501989	1.04758988182314
209171	SCZ	0.0356153548202653	0.493125101677072	0.307042889899662
209171	ADHD	0.0322254241660496	0.841777027947898	0.0748029303005118
209171	BPD	0.0335410025357383	0.649534111219192	0.187398036391936
209171	Migraine	0.034001247172088	0.606814953598189	0.21694372553666
209171	Insomnia	0.0673177927979487	0.0326423578496095	1.48621847846933
209171	AUDI	0.0319830038048653	0.923724484886834	0.0344575445114805
209167	AD	-0.0155329020961315	0.899492153724036	0.0460026206555245
209167	SCZ	-0.0155799353429549	0.919244284940502	0.0365690615151447
209167	ADHD	0.000509334037094411	0.160815319274277	0.793672582705794
209167	BPD	-0.00888661327999829	0.365088565567177	0.437601768772659
209167	Migraine	-0.0140700096484248	0.660807189873168	0.179925240346792
209167	Insomnia	-0.0138779000310254	0.642294470033031	0.192265817117891
209167	AUDI	0.0423247005679345	0.00728221453329874	2.13773653094239
208646	AD	0.00683185926443108	0.292743024586429	0.533513444401506
208646	SCZ	0.00790347151932946	0.265622959819159	0.575734388295719
208646	ADHD	0.000352444689303733	0.577458797611755	0.238478997770397
208646	BPD	0.0105625095607069	0.210499846471756	0.676748216581252
208646	Migraine	0.0127878718573807	0.17450417265422	0.758194183953874
208646	Insomnia	0.0197403214754777	0.0997463080381657	1.00110317011064
208646	AUDI	0.00664158211376331	0.297916820469275	0.525904975701495
203820	AD	-0.0208980400470811	0.755080966362751	0.12200647703407
203820	SCZ	-0.0146515916068408	0.356793546061938	0.447583010055548
203820	ADHD	-0.020960538978072	0.764416850777798	0.116669747939432
203820	BPD	-0.0209063708915715	0.756302124486605	0.121304679649491
203820	Migraine	-0.0215593821025122	0.893332415486508	0.0489869069028323
203820	Insomnia	0.00139753768248196	0.094129164025601	1.02627579832547
203820	AUDI	0.0170087621123587	0.0295972287280703	1.52874895125359
188569	AD	-0.00440858061394467	0.379911751071303	0.420317273050978
188569	SCZ	-0.00982785833259059	0.738093554418283	0.131888587238553
188569	ADHD	-0.0104571352768643	0.850559593779674	0.0702952524888341
188569	BPD	-0.0082163996978275	0.579249293529499	0.237134487216756
188569	Migraine	-0.0101355086665078	0.784902062191145	0.105184529883372
188569	Insomnia	0.02397697537534	0.0384977212727373	1.41456497615291
188569	AUDI	0.000754263610348249	0.236340049297053	0.626462678219773
172624	AD	0.000857202404391466	0.197264423971384	0.704951231352242
172624	SCZ	-0.00680880567515652	0.394119569322022	0.404372000461554
172624	ADHD	-0.00977356927702089	0.545196670416962	0.263446805119015
172624	BPD	-0.0021913080517133	0.256174683983306	0.591463790866108
172624	Migraine	0.00666126298158753	0.123196200802714	0.909402684995116
172624	Insomnia	-0.006918092036444	0.398483499998484	0.399589656721987
172624	AUDI	0.0026910402710536	0.169477260588521	0.77088856450173
171968	AD	-0.0364805108626942	0.769866652760936	0.113584491691451
171968	SCZ	-0.0234295508547366	0.200617786322434	0.697630566035153
171968	ADHD	-0.0366179912215234	0.792303897407326	0.101108207738272
171968	BPD	-0.0290586901789702	0.325698847169014	0.487183778644282
171968	Migraine	-0.0365512912431933	0.781100881150758	0.107292872271538
171968	Insomnia	-0.0371985501500318	0.978154248980657	0.00959265421143371
171968	AUDI	-0.0365137072952149	0.775058027689374	0.110665781155779
171564	AD	0.0187480626429061	0.760509177918163	0.118895540460211
171564	SCZ	0.0189506952536512	0.730983964154606	0.136092150204322
171564	ADHD	0.0265750934235157	0.300050359281022	0.522805848872317
171564	BPD	0.0197663877285351	0.63895924075723	0.194526844625324
171564	Migraine	0.0180063709227769	0.985042101264494	0.00654520711040493
171564	Insomnia	0.0270765298902134	0.286267971813546	0.543227238924725
171564	AUDI	0.0375690342930023	0.116378604366063	0.934126855251836
171305	AD	-0.00632583277998933	0.503923031750038	0.297635791806241
171305	SCZ	-0.00982761976619906	0.884429905027486	0.0533365811443837
171305	ADHD	0.023180470561292	0.0430802078082947	1.36572221043956
171305	BPD	-0.00973485711017785	0.857192311142437	0.0669217331544597
171305	Migraine	-0.00951696430623605	0.808371768121887	0.0923888623548766
171305	Insomnia	-0.00998457677448039	0.963540258796519	0.0161301348664339
171305	AUDI	-0.00992828661763334	0.924767028743389	0.0339676628012176
170278	AD	0.0135343733385305	0.550305739182946	0.25939595787304
170278	SCZ	0.0106608909704352	0.982999834261273	0.00744655539209682
170278	ADHD	0.0161705008543056	0.408018252575616	0.389320408440605
170278	BPD	0.0144601925237288	0.492163081979353	0.307890966606352
170278	Migraine	0.0332535084937541	0.0924979538647427	1.0338678741267
170278	Insomnia	0.0268146513719593	0.155530785256268	0.808183635295408
170278	AUDI	0.0333529417327383	0.0917753096968717	1.03727414128962
170069	AD	0.108140508091537	0.153282477065773	0.814507489950655
170069	SCZ	0.100576251575883	0.31618456484034	0.500059334809518
170069	ADHD	0.105499504590854	0.195316184973053	0.709261767192196
170069	BPD	0.100440361294976	0.320683409092429	0.493923508191275
170069	Migraine	0.0940743423127253	0.726563595943014	0.138726366006939
170069	Insomnia	0.114804686723316	0.0854492173419297	1.068291910774
170069	AUDI	0.0931711161339521	0.988297255715341	0.00511241057391235
168885	AD	-0.0416433274240811	0.657470972289653	0.182123416758684
168885	SCZ	-0.037284648588453	0.399349745765175	0.398646587712834
168885	ADHD	-0.0377454395641532	0.418019343216935	0.378803621435466
168885	BPD	-0.0297669734977988	0.205713026722309	0.686738205852751
168885	Migraine	-0.0431406338153313	0.885742158321617	0.0526926838863752
168885	Insomnia	-0.0204706579665743	0.0995793747010002	1.00183060516196
168885	AUDI	-0.0421531851163339	0.711620467430476	0.147751569351065
163872	AD	0.0163532573599097	0.444764834346221	0.351869557876378
163872	SCZ	0.0126757434529298	0.721749164083773	0.141613710438603
163872	ADHD	0.0118686438711699	0.870144852248195	0.060408444742729
163872	BPD	0.0116608685152259	0.975177021458821	0.010916540748176
163872	Migraine	0.0302890585002344	0.126745814449892	0.897066373543577
163872	Insomnia	0.0212864799397627	0.273345815569493	0.563287569985295
163872	AUDI	0.0344021475445919	0.0912249390390318	1.03988641818004
161846	AD	0.0972490019402904	0.00349953136771152	2.45599010937646
161846	SCZ	0.0784888465295379	0.0142485051081795	1.84623069757297
161846	ADHD	0.0362002317364359	0.474908973321127	0.323389624422967
161846	BPD	0.0410135371209482	0.289091336008023	0.538964923826714
161846	Migraine	0.0515237874957236	0.115753824862439	0.936464649647317
161846	Insomnia	0.0323325140448986	0.887763393859222	0.0517027666914878
161846	AUDI	0.0445797631508531	0.208724564274502	0.680426436890028
161843	AD	-0.0219962783422369	0.550733997222242	0.259058113367475
161843	SCZ	-0.00793080664208934	0.15183934618602	0.818615674966934
161843	ADHD	-0.0246030603349368	0.833963670716488	0.0788528677687474
161843	BPD	-0.0219762859697683	0.5493960214627	0.260114489915551
161843	Migraine	-0.024931820562262	0.945687625693456	0.024252293662464
161843	Insomnia	0.033043944630338	0.0075475228750703	2.12219556204097
161843	AUDI	-0.0229123087644185	0.619725620635928	0.207800548919226
161365	AD	-0.0299073448434113	0.59109235182145	0.228344659976489
161365	SCZ	-0.0278471429107947	0.464956906341982	0.332587297013602
161365	ADHD	-0.0317009591822062	0.783508059293714	0.105956531947418
161365	BPD	-0.0273950793526461	0.443261183703936	0.353340298119298
161365	Migraine	-0.0267730753619215	0.415850285850962	0.38106299565119
161365	Insomnia	-0.0274865203805055	0.44752089835583	0.349186679166622
161365	AUDI	-0.0239292032712535	0.316880591039858	0.499104360564917
145951	AD	-0.00653383055632029	0.819315201004262	0.0865489874681665
145951	SCZ	-0.0068644639864297	0.912970116277985	0.0395434377427807
145951	ADHD	-0.0069626136085088	0.99838847148194	0.000700442486055259
145951	BPD	0.00757369474613834	0.181989636676444	0.739953342027992
145951	Migraine	-0.00626875543467276	0.771363247775169	0.112741057288333
145951	Insomnia	-0.00389472285383241	0.540942726803143	0.26684871409873
145951	AUDI	0.00522935914300171	0.221865425776795	0.653910370432477
137363	AD	-0.021186335667903	0.828144298261815	0.0818939838928787
137363	SCZ	-0.0199076626159254	0.654229005619289	0.184270205088521
137363	ADHD	-0.0175128542728269	0.484557441640603	0.314654732320448
137363	BPD	-0.0136249162744415	0.32780080767998	0.484389980690699
137363	Migraine	-0.0107061753547761	0.252246239426548	0.59817529965388
137363	Insomnia	0.0729874835374216	0.000561373187184551	3.25074833437326
137363	AUDI	0.000130970642171491	0.104767579779905	0.979773088544786
135615	AD	-0.0155323251211812	0.137007316521223	0.863256239851267
135615	SCZ	-0.0297790650816774	0.477469974081556	0.321053934029349
135615	ADHD	-0.0202392678032106	0.19967186782446	0.699683119452007
135615	BPD	-0.0243270900692625	0.28252130215842	0.548948800725722
135615	Migraine	-0.0203429946543863	0.201382624104765	0.695978004392956
135615	Insomnia	-0.0303759299511395	0.510201107310272	0.292258603158179
135615	AUDI	0.00600129188162857	0.0278588022684375	1.55503755910337
135260	AD	-0.0326524670595765	0.509151858825498	0.293152666359358
135260	SCZ	-0.0361043770421814	0.869480419615811	0.0607401937056109
135260	ADHD	-0.0328308819722918	0.519620426403467	0.2843137850433
135260	BPD	-0.0306509090275338	0.411840657961226	0.385270780941447
135260	Migraine	-0.0356261595728022	0.77253716486864	0.112080618557982
135260	Insomnia	-0.0102841104990992	0.0774080066674193	1.11121411591093
135260	AUDI	-0.00470054941165898	0.0513316144714537	1.28961507618309
131620	AD	0.0494588967307634	0.0656648013694423	1.18266736510321
131620	SCZ	0.0273554588615736	0.449386936165923	0.347379556824583
131620	ADHD	0.0250702964212929	0.59361976495281	0.226491647373508
131620	BPD	0.0230094399093076	0.871776213617746	0.0595949848658078
131620	Migraine	0.0242344194692675	0.671594460250779	0.172892894863412
131620	Insomnia	0.0531899616286559	0.0491567587851556	1.30841676061325
131620	AUDI	0.0314382380279042	0.297027257007411	0.527203695380592
131144	AD	-0.047822663905229	0.689233751821097	0.161633463274584
131144	SCZ	-0.0474843022786744	0.655140553318552	0.183665516829145
131144	ADHD	-0.0238339905284515	0.0834157575647934	1.07875190167614
131144	BPD	-0.0488105216681118	0.83296320533621	0.0793741823535726
131144	Migraine	-0.0374148112806509	0.239626904162064	0.620464423039114
131144	Insomnia	-0.0365110739263828	0.222286160433509	0.653087575692646
131144	AUDI	-0.0378732849208689	0.249043544345489	0.603724711476143
127661	AD	0.0182227607254457	0.0133315778409467	1.87511844720549
127661	SCZ	-0.0315269562901561	0.79263150328055	0.10092867054711
127661	ADHD	-0.028956034262513	0.540393905066821	0.267289557893483
127661	BPD	-0.0220154771170944	0.272541154161601	0.564567909255983
127661	Migraine	-0.0300846426017087	0.623831803343726	0.204932488404448
127661	Insomnia	-0.0320335201015929	0.924542787044301	0.0340729852649525
127661	AUDI	-0.0300826307191984	0.623659281435882	0.205052610005277
126391	AD	0.0183668848006715	0.501450717936426	0.299771742563726
126391	SCZ	0.0159474787156721	0.69823869365763	0.155996087953283
126391	ADHD	0.0166357247043828	0.627097137405167	0.202665181702688
126391	BPD	0.0537316507949204	0.0261409713262781	1.58267827927248
126391	Migraine	0.0156447650884644	0.73716652253072	0.132434395930322
126391	Insomnia	0.0200876548821215	0.414171566049932	0.382819719859488
126391	AUDI	0.0158088045504141	0.715291652665934	0.145516843070034
126350	AD	-0.0294441992785679	0.867662142032586	0.0616493513381304
126350	SCZ	-0.0194761719013363	0.269416164079168	0.5695763515982
126350	ADHD	-0.0295729953332065	0.911193257523456	0.0403895025277175
126350	BPD	-0.0289481848093325	0.768280545359873	0.114480164013298
126350	Migraine	-0.0284812857895473	0.705903815187471	0.15125447087328
126350	Insomnia	-0.0229737812990405	0.371045910449562	0.430572350704832
126350	AUDI	-0.0289926949575585	0.775268518760486	0.110547851018487
122191	AD	-0.015890245419629	0.641222237201812	0.19299142498511
122191	SCZ	-0.0174900212259783	0.875896594143619	0.0575471623748517
122191	ADHD	-0.0170078877882893	0.774003755352653	0.111256932178893
122191	BPD	-0.00253448090231667	0.175145609744158	0.756600744374164
122191	Migraine	-0.0110863339124416	0.371751345858041	0.429747450519088
122191	Insomnia	-0.00479748804851643	0.211353711356996	0.674990121586029
122191	AUDI	-0.0061661599666436	0.237498918528767	0.624338363630939
119054	AD	0.0124516228392478	0.364734236980067	0.43802346829127
119054	SCZ	0.0195869877460662	0.191004007837373	0.718957519854921
119054	ADHD	0.00629424876825679	0.806336686946794	0.0934835800914019
119054	BPD	0.0134619692125457	0.330504459243001	0.480822676536695
119054	Migraine	0.0153888628857008	0.276052247841065	0.559008712131899
119054	Insomnia	0.0144761848348818	0.300286013789266	0.522464895158987
119054	AUDI	0.014556678949514	0.298043132831349	0.525720880235474
111399	AD	-0.0138308836312719	0.224872269124409	0.648064097738228
111399	SCZ	-0.026094993956298	0.996502941867453	0.00152141484115001
111399	ADHD	-0.0245148881811605	0.663911681797992	0.177889689696546
111399	BPD	-0.0239759584108814	0.614786524730916	0.211275660201475
111399	Migraine	-0.0246464815684868	0.677394993717153	0.169158017329785
111399	Insomnia	-0.0198104624211273	0.385650912722846	0.413805636452303
111399	AUDI	-0.0230876818315873	0.54874144853962	0.260632234642292
110881	AD	-0.0261643829319371	0.818841430779487	0.0868001915301643
110881	SCZ	-0.0228618753156806	0.503601396001764	0.297913074682081
110881	ADHD	-0.0182894472226933	0.318237462579876	0.497248696989723
110881	BPD	-0.0255937884318331	0.72839290731843	0.137634291772594
110881	Migraine	-0.0208015752212354	0.404693366887422	0.392873913838724
110881	Insomnia	-0.0255002511641851	0.71660864212017	0.144717958655995
110881	AUDI	0.00137898241180734	0.065772916364127	1.1819529011426
110873	AD	-0.00210369865337623	0.141781803591271	0.848379503334852
110873	SCZ	-0.0098416230097309	0.270102933969445	0.568470698301184
110873	ADHD	-0.0111301444654583	0.303211548423485	0.51825426174354
110873	BPD	-0.0144660570810942	0.417789490152487	0.37904248926282
110873	Migraine	-0.00648949503376905	0.202598762896388	0.693363210845987
110873	Insomnia	-0.00216894005806645	0.14251992368996	0.846124418857074
110873	AUDI	-0.0135618828431712	0.381532933857085	0.418467967866202
110543	AD	-0.0441113861554279	0.618138694716653	0.208914069260582
110543	SCZ	-0.0243130494808219	0.107291586943751	0.969434331036395
110543	ADHD	-0.040657902770197	0.418562791352851	0.378239381416286
110543	BPD	-0.0423614481013355	0.500452115632499	0.300637470455278
110543	Migraine	-0.0459556047614436	0.85735135880961	0.0668411595002314
110543	Insomnia	-0.0338364965852853	0.226933832029443	0.644100753262709
110543	AUDI	-0.0462015117147843	0.952743500534841	0.0210240052338133
110343	AD	0.0436174385136925	0.876427979252919	0.0572837663906691
110343	SCZ	0.0442946008567803	0.73906858787186	0.131315255851381
110343	ADHD	0.0445585899587866	0.703565340074403	0.152695563451635
110343	BPD	0.043432676683453	0.981869096727609	0.00794640870833238
110343	Migraine	0.0442651194606247	0.743391490574032	0.128782414477707
110343	Insomnia	0.0564638157820065	0.194817627782969	0.710371749189918
110343	AUDI	0.116312753971036	0.00183394232690364	2.73661432597316
110022	AD	-0.003580979809791	0.0772914710232418	1.11186842706362
110022	SCZ	-0.00207899775680587	0.0690931669865828	1.16056490033572
110022	ADHD	-0.0260675940512634	0.523790574559959	0.280842320827604
110022	BPD	-0.028689541451985	0.759412227505543	0.119522414444795
110022	Migraine	-0.0197180716955461	0.280050697143218	0.552763341884454
110022	Insomnia	-0.0289796380774252	0.807685986149818	0.0927574523305115
110022	AUDI	0.0205917434489137	0.0134589232417496	1.87098968371323
109990	AD	-0.0207308866430831	0.313521000294822	0.50373336390279
109990	SCZ	-0.0217785175038052	0.345445044793556	0.461621032634886
109990	ADHD	-0.0249914210085465	0.477081650392825	0.32140728703863
109990	BPD	-0.0246534380564614	0.459986518448025	0.337254896686752
109990	Migraine	-0.0273450118199625	0.635586188743917	0.196825548559489
109990	Insomnia	-0.0291526469131629	0.923555885342971	0.034536819810384
109990	AUDI	-0.0273771745130418	0.63848708705906	0.194847881604488
109435	AD	-0.0394542477262516	0.654281770821303	0.184235179567148
109435	SCZ	-0.0385318473220757	0.578110726624535	0.237988972381282
109435	ADHD	-0.0188349287010234	0.103224601596408	0.986216784644255
109435	BPD	-0.0300309819854503	0.251282807250868	0.599837224783894
109435	Migraine	-0.0410860617225073	0.92704553883524	0.0328989316817226
109435	Insomnia	-0.0380949061078457	0.548034733127892	0.2611919161
109435	AUDI	-0.0399025052542283	0.700716065805268	0.154457925020214
109386	AD	0.0121454174128166	0.239266753160123	0.621117643727635
109386	SCZ	0.00363795199941297	0.563059598504072	0.249445633689405
109386	ADHD	0.00101062186312473	0.913375943433659	0.0393504310600883
109386	BPD	0.00613698608149549	0.422961092877659	0.373699580439801
109386	Migraine	0.00175949821435883	0.747435326621088	0.126426379601135
109386	Insomnia	0.0208682215648186	0.115933550952503	0.935790861836902
109386	AUDI	0.0121528232902426	0.239111039463777	0.621400372577138
108825	AD	-0.0446166194892446	0.699177931946234	0.155412287732385
108825	SCZ	-0.0439701132077746	0.635130756103738	0.197136856111937
108825	ADHD	-0.0335554458826435	0.227986046903452	0.642091731676149
108825	BPD	-0.0457894364441611	0.913240266763091	0.0394149477649443
108825	Migraine	-0.0319636951350628	0.200025309487894	0.698915048958516
108825	Insomnia	-0.0444964191767929	0.686022542773112	0.163661613096289
108825	AUDI	-0.0458498861964403	0.94482318294331	0.0246494590642794
108145	AD	-0.024865220148266	0.110683271938532	0.955918011043135
108145	SCZ	-0.045875652067872	0.80894350249204	0.0920818089350186
108145	ADHD	-0.0431768477440415	0.540304489411178	0.267361423875941
108145	BPD	-0.0335100181460615	0.218308279936932	0.66092979217576
108145	Migraine	-0.0460083120546071	0.835866857455283	0.0778628944239723
108145	Insomnia	0.01035927802294	0.0089691881540701	2.04724686533539
108145	AUDI	-0.0424926704041024	0.499807234525634	0.301197461911404
106936	AD	-0.00143969727633042	0.457232031073577	0.339863353011592
106936	SCZ	6.47780882807591e-05	0.390676352040052	0.40818287618074
106936	ADHD	-0.0045392833778346	0.676501987482806	0.169730923158675
106936	BPD	0.0017972901121821	0.329905389392453	0.481610589685681
106936	Migraine	0.00994505187098349	0.162233116794474	0.789860488145529
106936	Insomnia	-0.00103944578863557	0.437955759100768	0.358569758328835
106936	AUDI	-0.00348458746929659	0.582147668347128	0.234966837663213
105538	AD	-0.0220065806875283	0.562821149055561	0.249629591504607
105538	SCZ	-0.0188560330947958	0.398429088125948	0.399648962538914
105538	ADHD	-9.95807915558089e-05	0.0838183014312138	1.07666114434357
105538	BPD	-0.0193586855556309	0.419170007798579	0.377609799291412
105538	Migraine	-0.0238726509445422	0.738585820806412	0.131599034086397
105538	Insomnia	-0.0191439372737552	0.410120567912649	0.387088449910328
105538	AUDI	-0.02447130954445	0.84193484581923	0.0747215156215117
104922	AD	-0.0313053838789574	0.403867612191429	0.393760973298265
104922	SCZ	-0.0294996987915765	0.33972913220569	0.468867210228292
104922	ADHD	-0.0368804126035918	0.84880100016156	0.07119411736733
104922	BPD	-0.0241036362210676	0.212365275056951	0.672916495519275
104922	Migraine	-0.0274960768507928	0.283528319067753	0.547403556874677
104922	Insomnia	-0.0271495965629824	0.275044295891619	0.560597357398387
104922	AUDI	-0.0343700365399444	0.563726924192499	0.248931222321923
103102	AD	0.0227098860487371	0.592014872913314	0.227667382562477
103102	SCZ	0.0230592289050839	0.565067402619911	0.247899745384153
103102	ADHD	0.0600270842952066	0.0245330409779325	1.61024861575284
103102	BPD	0.0241550958828818	0.493679542380522	0.306554869165591
103102	Migraine	0.0246608940777852	0.465763913574044	0.3318341627373
103102	Insomnia	0.0205771205358697	0.887084022568438	0.0520352428406261
103102	AUDI	0.0223251591991193	0.62493403865582	0.204165819711221
101732	AD	0.0668591698179319	0.212303327711711	0.673043198507071
101732	SCZ	0.0581388726857617	0.518851954017189	0.284956543356507
101732	ADHD	0.0553474671249675	0.816823752725099	0.0878716417249509
101732	BPD	0.0549692834011499	0.945803246457954	0.0241991996075923
101732	Migraine	0.056253964189439	0.678991739682916	0.168135509124432
101732	Insomnia	0.0622533879961004	0.329085238510683	0.482691598037244
101732	AUDI	0.0591004440806651	0.461892980072597	0.33545863818407
101299	AD	0.0418400734201894	0.930416580446627	0.0313225588854587
101299	SCZ	0.0424066148018396	0.777190615810352	0.109472451930189
101299	ADHD	0.0800470722423564	0.0254569625547553	1.59419341625204
101299	BPD	0.0460583076293763	0.45908736814104	0.338104656748497
101299	Migraine	0.0478862456532984	0.37620061369563	0.424580500320971
101299	Insomnia	0.0420611572586066	0.849734961834759	0.0707165125936499
101299	AUDI	0.0456453069262795	0.481663572586178	0.317256197412006
100897	AD	0.0767176328510766	0.0182569893578974	1.73857083759319
100897	SCZ	0.0457944480635458	0.215278856506642	0.666998622073428
100897	ADHD	0.0402888825826118	0.362044631742512	0.44123788768594
100897	BPD	0.0477563696489981	0.181206605169135	0.741825975885336
100897	Migraine	0.0353459574662619	0.653534541049975	0.184731453850881
100897	Insomnia	0.0788908366646057	0.0154887074949502	1.80998482182964
100897	AUDI	0.0685552914703845	0.0340324990643437	1.46810615875007
100841	AD	0.11441315151875	0.22802614418915	0.642015356393633
100841	SCZ	0.142416075145786	0.0202600632105879	1.69335920399219
100841	ADHD	0.104693043008025	0.733532717999919	0.134580510409752
100841	BPD	0.134861982935143	0.0377781624552865	1.42275917015525
100841	Migraine	0.111977536917858	0.29063466817884	0.536652582396058
100841	Insomnia	0.118630969773472	0.153414136668526	0.814134619563979
100841	AUDI	0.11102496072592	0.320883350204233	0.493652816721947
100556	AD	-0.0133207904625736	0.742548750323718	0.129275028473286
100556	SCZ	-0.0134716121646572	0.764600243971972	0.116565567740396
100556	ADHD	-0.014144413364847	0.927099799235321	0.0328735129706173
100556	BPD	-0.0131463642574545	0.719484203647853	0.142978736604207
100556	Migraine	-0.0141786586360251	0.948114542320773	0.0231391920998381
100556	Insomnia	0.011594279794451	0.0755754480176535	1.12161926960806
100556	AUDI	0.0313159874626858	0.0176897392608978	1.75227856835584
100343	AD	0.0128502423757288	0.716314878787321	0.144896027889094
100343	SCZ	0.0714205667743312	0.00575618265673582	2.2398654333675
100343	ADHD	0.0177104870665431	0.390727272822871	0.408126273896543
100343	BPD	0.0954801778909756	0.00099270943635333	3.00317784984739
100343	Migraine	0.0144570092821612	0.564714616080124	0.248170971602951
100343	Insomnia	0.0122119605253965	0.818144896548277	0.0871697743254232
100343	AUDI	0.017808446501712	0.386826413219532	0.412483879149923
100036	AD	-0.0147058686240797	0.883209364864641	0.0539363346698184
100036	SCZ	-0.0143944196995673	0.807787390952117	0.0927029301740227
100036	ADHD	-0.0127633466052111	0.612661539300698	0.212779382265976
100036	BPD	-0.0083967564563221	0.375424395062862	0.425477510358893
100036	Migraine	-0.0144956433924568	0.828435815275697	0.0817411337762047
100036	Insomnia	-0.0132950447416442	0.661239488158841	0.179641218958114
100036	AUDI	-0.0144275381469805	0.814272416871664	0.0892302764970103
100024	AD	-0.020507603055526	0.584568136398433	0.233164860828519
100024	SCZ	-0.00089164219282778	0.101836885069692	0.992094893110621
100024	ADHD	-0.022156911452077	0.750531148457492	0.124631279006995
100024	BPD	-0.021356747618323	0.65713784671166	0.182343519653643
100024	Migraine	0.00937503422458497	0.047161755161003	1.32641004067291
100024	Insomnia	-0.0224988084576718	0.806310741344838	0.0934975546670747
100024	AUDI	-0.0111087844984472	0.231378345374276	0.635677288964767
100017	AD	-0.0255304515658428	0.610155159153504	0.214559712209451
100017	SCZ	-0.00745803438805881	0.118428010238198	0.926545567434091
100017	ADHD	-0.0107874734543534	0.153834492357741	0.812946277271004
100017	BPD	-0.0187153738804509	0.29942811427742	0.523707424760115
100017	Migraine	-0.0139390957788905	0.198626586561863	0.701962620773561
100017	Insomnia	-0.0100174842676402	0.144708187930631	0.839506894779464
100017	AUDI	-0.0183143699317869	0.288850765862381	0.53932647662745
97828	AD	-0.0376133001998951	0.530271720629987	0.27550153317152
97828	SCZ	-0.0406496487883508	0.849677904982198	0.0707456749905168
97828	ADHD	-0.0409546684353437	0.996344486154792	0.00159047827351524
97828	BPD	-0.0321807994085246	0.30853857510526	0.51069053047016
[truncated: 36,802 more rows]
