# Supplementary material for: Integrative analysis of cerebrospinal fluid biomarkers, metabolomics, and polygenic risk reveals novel metabolite associations with Alzheimer's disease
Source: J Alzheimers Dis. 2025 Nov 7;108(4):1677–95. doi: 10.1177/13872877251389924 (PMC13247332; doi:10.1177/13872877251389924)
Supplement: sj-zip-2-alz-10.1177_13872877251389924 - Supplemental material for Integrative analysis of cerebrospinal fluid biomarkers, metabolomics, and polygenic risk reveals novel metabolite associations with Alzheimer's disease [file sj-zip-2-alz-10.1177_13872877251389924.zip › PaIRKAT_Results.xlsx]

## Sheet: TTau - PaIRKAT_Metabolite_Resul
PaIRKAT_Metabolite_Results_ttau
	metab	Estimate	Std..Error	t.value	pVal	FDR.pVal	neg.log10.FDR.pVal	estimate_sign	KEGG	HMDB	IUPACName
153	PC 34:1	0.466275	0.0434644	10.7277	4.04e-24	1.06e-21	20.9764	Positive	C00157	HMDB0007972	[(2R)-3-hexadecanoyloxy-2-[(Z)-octadec-9-enoyl]oxypropyl] 2-(trimethylazaniumyl)ethyl phosphate
148	PC 32:0	0.454362	0.0445394	10.2014	3.61e-22	4.71e-20	19.3273	Positive	C00157	HMDB0000564	[(2R)-2,3-di(hexadecanoyloxy)propyl] 2-(trimethylazaniumyl)ethyl phosphate
138	Nicotinoylglycine	0.434706	0.0474679	9.15789	1.73e-18	1.51e-16	15.8212	Positive	C05380	HMDB0003269	2-(pyridine-3-carbonylamino)acetic acid
152	PC 34:0	0.390801	0.0439884	8.88418	1.45e-17	9.47e-16	15.0238	Positive	C00157	HMDB0007970	[(2R)-3-hexadecanoyloxy-2-octadecanoyloxypropyl] 2-(trimethylazaniumyl)ethyl phosphate
159	PC 36:1	0.359948	0.042592	8.45107	3.82e-16	1.99e-14	13.7008	Positive	C00157	HMDB0008038	[(2R)-3-octadecanoyloxy-2-[(Z)-octadec-9-enoyl]oxypropyl] 2-(trimethylazaniumyl)ethyl phosphate
192	PE 38:4 Isomer B	0.330791	0.0392565	8.4264	4.58e-16	1.99e-14	13.7006	Positive	C00350	HMDB0005779	[(2R)-1-[2-aminoethoxy(hydroxy)phosphoryl]oxy-3-octadecanoyloxypropan-2-yl] (5Z,8Z,11Z,14Z)-icosa-5,8,11,14-tetraenoate
177	PC 40:4	0.339359	0.0404375	8.39219	5.9e-16	2.2e-14	13.6577	Positive	C00157	HMDB0008598	[(2R)-3-[(13Z,16Z)-docosa-13,16-dienoyl]oxy-2-[(9Z,12Z)-octadeca-9,12-dienoyl]oxypropyl] 2-(trimethylazaniumyl)ethyl phosphate
218	SM d36:1	0.358665	0.0454623	7.88929	2.23e-14	7.27e-13	12.1387	Positive	C00550	HMDB0001348	[(E,2S,3R)-3-hydroxy-2-(octadecanoylamino)octadec-4-enyl] 2-(trimethylazaniumyl)ethyl phosphate
195	PE P-38:6 or PE O-38:7	0.323676	0.0414305	7.8125	3.82e-14	1.11e-12	11.9552	Positive	C00350	HMDB0005780	[(2R)-1-[2-aminoethoxy(hydroxy)phosphoryl]oxy-3-[(Z)-hexadec-1-enoxy]propan-2-yl] (4Z,7Z,10Z,13Z,16Z,19Z)-docosa-4,7,10,13,16,19-hexaenoate
41	Cholesterol	0.332079	0.0426144	7.79264	4.39e-14	1.15e-12	11.9406	Positive	C00187	HMDB0000067	(3S,8S,9S,10R,13R,14S,17R)-10,13-dimethyl-17-[(2R)-6-methylheptan-2-yl]-2,3,4,7,8,9,11,12,14,15,16,17-dodecahydro-1H-cyclopenta[a]phenanthren-3-ol
50	Creatinine	0.435401	0.0571712	7.61574	1.5e-13	3.56e-12	11.4491	Positive	C00791	HMDB0000562	2-amino-3-methyl-4H-imidazol-5-one
219	SM d36:2	0.338386	0.0448476	7.54524	2.43e-13	5.28e-12	11.2771	Positive	C00550	HMDB0012101	[(E,2S,3R)-3-hydroxy-2-[[(Z)-octadec-9-enoyl]amino]octadec-4-enyl] 2-(trimethylazaniumyl)ethyl phosphate
19	Anserine	-0.485339	0.0644897	-7.52584	2.77e-13	5.57e-12	11.2543	Negative	C01262	HMDB0000194	(2S)-2-(3-aminopropanoylamino)-3-(3-methylimidazol-4-yl)propanoic acid
193	PE 38:6	0.295078	0.0397519	7.42299	5.57e-13	1.04e-11	10.9836	Positive	C00350	HMDB0009390	[(2R)-3-[2-aminoethoxy(hydroxy)phosphoryl]oxy-2-[(9Z,12Z)-octadeca-9,12-dienoyl]oxypropyl] (5Z,8Z,11Z,14Z)-icosa-5,8,11,14-tetraenoate
191	PE 38:4	0.29132	0.0404199	7.20734	2.35e-12	4.09e-11	10.3887	Positive	C00350	HMDB0005779	[(2R)-1-[2-aminoethoxy(hydroxy)phosphoryl]oxy-3-octadecanoyloxypropan-2-yl] (5Z,8Z,11Z,14Z)-icosa-5,8,11,14-tetraenoate
164	PC 36:4 Isomer C	0.290968	0.0415355	7.00528	8.78e-12	1.43e-10	9.84401	Positive	C00157	HMDB0007982	[(2R)-3-hexadecanoyloxy-2-[(5Z,8Z,11Z,14Z)-icosa-5,8,11,14-tetraenoyl]oxypropyl] 2-(trimethylazaniumyl)ethyl phosphate
172	PC 38:4 Isomer C	0.295297	0.0425111	6.94636	1.28e-11	1.86e-10	9.73054	Positive	C00157	HMDB0008048	[(2R)-2-[(5Z,8Z,11Z,14Z)-icosa-5,8,11,14-tetraenoyl]oxy-3-octadecanoyloxypropyl] 2-(trimethylazaniumyl)ethyl phosphate
183	PC 40:7 Isomer B	0.293082	0.0421554	6.95241	1.23e-11	1.86e-10	9.73054	Positive	C00157	HMDB0008154	[(2R)-2-[(4Z,7Z,10Z,13Z,16Z)-docosa-4,7,10,13,16-pentaenoyl]oxy-3-[(9Z,12Z)-octadeca-9,12-dienoyl]oxypropyl] 2-(trimethylazaniumyl)ethyl phosphate
214	SM d32:1	0.302807	0.0438353	6.90782	1.64e-11	2.25e-10	9.6469	Positive	C00550	HMDB0012085	[(E,2S,3R)-3-hydroxy-2-(tetradecanoylamino)octadec-4-enyl] 2-(trimethylazaniumyl)ethyl phosphate
120	lyxitol	0.283173	0.0416014	6.8068	3.12e-11	4.07e-10	9.39062	Positive	C01904	HMDB0000568	(2S,4S)-pentane-1,2,3,4,5-pentol
182	PC 40:7	0.278179	0.0413063	6.73454	4.91e-11	6.1e-10	9.21452	Positive	C00157	HMDB0008154	[(2R)-2-[(4Z,7Z,10Z,13Z,16Z)-docosa-4,7,10,13,16-pentaenoyl]oxy-3-[(9Z,12Z)-octadeca-9,12-dienoyl]oxypropyl] 2-(trimethylazaniumyl)ethyl phosphate
20	arabitol	0.273374	0.0406891	6.71861	5.42e-11	6.44e-10	9.19144	Positive	C01904	HMDB0000568	(2R,4R)-pentane-1,2,3,4,5-pentol
163	PC 36:4 Isomer B	0.265046	0.0410826	6.45155	2.8e-10	3.18e-09	8.49731	Positive	C00157	HMDB0007982	[(2R)-3-hexadecanoyloxy-2-[(5Z,8Z,11Z,14Z)-icosa-5,8,11,14-tetraenoyl]oxypropyl] 2-(trimethylazaniumyl)ethyl phosphate
187	PE 34:1	0.285147	0.0448607	6.35628	4.97e-10	5.41e-09	8.26683	Positive	C00350	HMDB0008927	[(2R)-1-[2-aminoethoxy(hydroxy)phosphoryl]oxy-3-hexadecanoyloxypropan-2-yl] (Z)-octadec-9-enoate
184	PC P-32:0 or PC O-32:1	0.270838	0.0444626	6.09137	2.36e-09	2.47e-08	7.60782	Positive	C00157	HMDB0007994	[3-hexadecanoyloxy-2-[(Z)-hexadec-1-enoxy]propyl] 2-(trimethylazaniumyl)ethyl phosphate
132	N-Acetylglutamic acid	0.283446	0.0484893	5.84554	9.56e-09	9.6e-08	7.01766	Positive	C00624	HMDB0001138	(2S)-2-acetamidopentanedioic acid
194	PE P-38:4 or PE O-38:5	0.250509	0.0429247	5.83601	1.01e-08	9.75e-08	7.01092	Positive	C00350	HMDB0011386	[(2R)-1-[2-aminoethoxy(hydroxy)phosphoryl]oxy-3-[(Z)-octadec-1-enoxy]propan-2-yl] (5Z,8Z,11Z,14Z)-icosa-5,8,11,14-tetraenoate
209	S-Adenosyl-homocysteine	0.259567	0.0446294	5.81605	1.13e-08	1.05e-07	6.97835	Positive	C00021	HMDB0000939	(2S)-2-amino-4-[[(2S,3S,4R,5R)-5-(6-aminopurin-9-yl)-3,4-dihydroxyoxolan-2-yl]methylsulfanyl]butanoic acid
146	PC 30:0	0.256009	0.0463616	5.52201	5.61e-08	5.05e-07	6.29702	Positive	C00157	HMDB0007869	[(2R)-2-hexadecanoyloxy-3-tetradecanoyloxypropyl] 2-(trimethylazaniumyl)ethyl phosphate
131	N-Acetylglucosamine	0.295373	0.0536408	5.50649	6.09e-08	5.3e-07	6.2758	Positive	C00140	HMDB0000215	N-[(3R,4R,5S,6R)-2,4,5-trihydroxy-6-(hydroxymethyl)oxan-3-yl]acetamide
216	SM d34:1	0.26727	0.0493134	5.41983	9.64e-08	8.11e-07	6.09086	Positive	C00550	HMDB0010168	[(E,2S,3R)-2-(hexadecanoylamino)-3-hydroxyoctadec-4-enyl] 2-(trimethylazaniumyl)ethyl phosphate
168	PC 37:4	0.225061	0.0423438	5.3151	1.66e-07	1.36e-06	5.8674	Positive	C00157	HMDB0008625	[(2R)-2-[(Z)-nonadec-9-enoyl]oxy-3-[(9Z,12Z,15Z)-octadeca-9,12,15-trienoyl]oxypropyl] 2-(trimethylazaniumyl)ethyl phosphate
142	Orotic acid	0.26667	0.0506752	5.26233	2.18e-07	1.73e-06	5.76267	Positive	C00295	HMDB0000226	2,4-dioxo-1H-pyrimidine-6-carboxylic acid
99	glycerol-3-galactoside 2	0.209752	0.0406736	5.15695	3.73e-07	2.87e-06	5.54272	Positive	C05401	HMDB0006790	(2R,3R,4S,5R,6R)-2-[(2R)-2,3-dihydroxypropoxy]-6-(hydroxymethyl)oxane-3,4,5-triol
113	LPC 18:0	0.267919	0.0521254	5.1399	4.07e-07	3.03e-06	5.51801	Positive	C04230	HMDB0010384	[(2R)-2-hydroxy-3-octadecanoyloxypropyl] 2-(trimethylazaniumyl)ethyl phosphate
156	PC 35:1	0.231177	0.0450345	5.13332	4.21e-07	3.05e-06	5.51586	Positive	C00157	HMDB0008297	[(2R)-2-heptadecanoyloxy-3-[(Z)-octadec-9-enoyl]oxypropyl] 2-(trimethylazaniumyl)ethyl phosphate
169	PC 38:2	0.202187	0.0421641	4.79525	2.2e-06	1.55e-05	4.80985	Positive	C00157	HMDB0008270	[(2R)-3-icosanoyloxy-2-[(9Z,12Z)-octadeca-9,12-dienoyl]oxypropyl] 2-(trimethylazaniumyl)ethyl phosphate
147	PC 31:0	0.216129	0.0453438	4.76646	2.52e-06	1.73e-05	4.76217	Positive	C00157	HMDB0007967	[(2R)-3-hexadecanoyloxy-2-pentadecanoyloxypropyl] 2-(trimethylazaniumyl)ethyl phosphate
217	SM d36:0	0.201635	0.0425189	4.74223	2.82e-06	1.89e-05	4.72382	Positive	C00550	HMDB0012087	[(2S,3R)-3-hydroxy-2-(octadecanoylamino)octadecyl] 2-(trimethylazaniumyl)ethyl phosphate
179	PC 40:5 Isomer B	0.190476	0.040573	4.69466	3.53e-06	2.3e-05	4.63798	Positive	C00157	HMDB0008312	[(2R)-2-[(5Z,8Z,11Z,14Z)-icosa-5,8,11,14-tetraenoyl]oxy-3-[(Z)-icos-11-enoyl]oxypropyl] 2-(trimethylazaniumyl)ethyl phosphate
215	SM d34:0	0.203013	0.0434493	4.6724	3.91e-06	2.49e-05	4.60367	Positive	C00550	HMDB0010168	[(2S,3R)-2-(hexadecanoylamino)-3-hydroxyoctadecyl] 2-(trimethylazaniumyl)ethyl phosphate
149	PC 32:1	0.226937	0.0489124	4.63965	4.55e-06	2.83e-05	4.5482	Positive	C00157	HMDB0007969	[(2R)-3-hexadecanoyloxy-2-[(Z)-hexadec-9-enoyl]oxypropyl] 2-(trimethylazaniumyl)ethyl phosphate
112	LPC 16:0	0.249776	0.0539698	4.62807	4.8e-06	2.92e-05	4.5352	Positive	C04230	HMDB0010382	[(2R)-3-hexadecanoyloxy-2-hydroxypropyl] 2-(trimethylazaniumyl)ethyl phosphate
178	PC 40:5 Isomer A	0.200442	0.0436697	4.58995	5.72e-06	3.4e-05	4.46908	Positive	C00157	HMDB0008312	[(2R)-2-[(5Z,8Z,11Z,14Z)-icosa-5,8,11,14-tetraenoyl]oxy-3-[(Z)-icos-11-enoyl]oxypropyl] 2-(trimethylazaniumyl)ethyl phosphate
151	PC 33:1	0.213541	0.0468567	4.55732	6.64e-06	3.85e-05	4.41411	Positive	C00157	HMDB0007938	[(2R)-2-[(Z)-octadec-11-enoyl]oxy-3-pentadecanoyloxypropyl] 2-(trimethylazaniumyl)ethyl phosphate
220	SM d38:1	0.18471	0.0415169	4.44904	1.08e-05	6.14e-05	4.21165	Positive	C00550	HMDB0012102	[(E,2S,3R)-3-hydroxy-2-(icosanoylamino)octadec-4-enyl] 2-(trimethylazaniumyl)ethyl phosphate
259	Xylitol	0.204945	0.0461466	4.44118	1.12e-05	6.23e-05	4.20577	Positive	C00379	HMDB0002917	(2S,4R)-pentane-1,2,3,4,5-pentol
189	PE 36:4	0.183115	0.0415854	4.40336	1.33e-05	7.21e-05	4.14197	Positive	C00350	HMDB0009385	[(2R)-3-[2-aminoethoxy(hydroxy)phosphoryl]oxy-2-hexadecanoyloxypropyl] (5Z,8Z,11Z,14Z)-icosa-5,8,11,14-tetraenoate
175	PC 38:6	0.185562	0.042342	4.38245	1.45e-05	7.75e-05	4.11082	Positive	C00157	HMDB0008434	[(2R)-3-[(5Z,8Z,11Z,14Z)-icosa-5,8,11,14-tetraenoyl]oxy-2-[(9Z,12Z)-octadeca-9,12-dienoyl]oxypropyl] 2-(trimethylazaniumyl)ethyl phosphate
115	LPC 18:1	0.202307	0.046693	4.33269	1.81e-05	9.44e-05	4.02483	Positive	C04230	HMDB0002815	[(2R)-2-hydroxy-3-[(Z)-octadec-9-enoyl]oxypropyl] 2-(trimethylazaniumyl)ethyl phosphate
124	Mannitol	0.201854	0.0469467	4.29963	2.09e-05	0.000106741	3.97167	Positive	C00392	HMDB0000765	(2R,3R,4R,5R)-hexane-1,2,3,4,5,6-hexol
173	PC 38:5 Isomer A	0.190045	0.0442424	4.29554	2.13e-05	0.000106741	3.97167	Positive	C00157	HMDB0008402	[(2R)-3-[(8Z,11Z,14Z)-icosa-8,11,14-trienoyl]oxy-2-[(9Z,12Z)-octadeca-9,12-dienoyl]oxypropyl] 2-(trimethylazaniumyl)ethyl phosphate
86	gluconic acid	0.204477	0.0477538	4.2819	2.26e-05	0.000111094	3.95431	Positive	C00800	HMDB0003290	(2S,3S,4R,5S)-2,3,4,5,6-pentahydroxyhexanoic acid
49	creatinine	0.158013	0.0413504	3.82132	0.000150943	0.000724106	3.1402	Positive	C00791	HMDB0000562	2-amino-3-methyl-4H-imidazol-5-one
176	PC 38:6 Isomer B	0.163876	0.0429158	3.81855	0.000152589	0.000724106	3.1402	Positive	C00157	HMDB0008434	[(2R)-3-[(5Z,8Z,11Z,14Z)-icosa-5,8,11,14-tetraenoyl]oxy-2-[(9Z,12Z)-octadeca-9,12-dienoyl]oxypropyl] 2-(trimethylazaniumyl)ethyl phosphate
26	aspartic acid	0.155679	0.0411264	3.78537	0.000173749	0.000795587	3.09931	Positive	C00049	HMDB0000191	(2S)-2-aminobutanedioic acid
91	Glucuronic acid B	0.189783	0.0501076	3.78752	0.000172302	0.000795587	3.09931	Positive	C00191	HMDB0000127	(2S,3S,4S,5R)-3,4,5,6-tetrahydroxyoxane-2-carboxylic acid
114	LPC 18:0 Isomer B	0.192003	0.0527807	3.63775	0.000306098	0.00135808	2.86707	Positive	C04230	HMDB0010384	[(2R)-2-hydroxy-3-octadecanoyloxypropyl] 2-(trimethylazaniumyl)ethyl phosphate
213	Serine	-0.186991	0.051414	-3.63697	0.000306999	0.00135808	2.86707	Negative	C00065	HMDB0000187	(2S)-2-amino-3-hydroxypropanoic acid
47	creatine	0.145497	0.0422107	3.44693	0.00061895	0.00269243	2.56986	Positive	C00300	HMDB0000064	2-[carbamimidoyl(methyl)amino]acetic acid
133	N-Formylmethionine	0.164531	0.0480896	3.42134	0.000678606	0.00290354	2.53707	Positive	C03145	HMDB0001015	(2S)-2-formamido-4-methylsulfanylbutanoic acid
174	PC 38:5 Isomer B	0.153735	0.0451016	3.40863	0.000710216	0.00298978	2.52436	Positive	C00157	HMDB0008432	[(2R)-3-[(5Z,8Z,11Z,14Z)-icosa-5,8,11,14-tetraenoyl]oxy-2-[(Z)-octadec-11-enoyl]oxypropyl] 2-(trimethylazaniumyl)ethyl phosphate
225	Sorbitol	0.165008	0.0497588	3.31616	0.000984729	0.00407959	2.38938	Positive	C00794	HMDB0000247	(2R,3R,4R,5S)-hexane-1,2,3,4,5,6-hexol
60	Ethanolamine	0.167744	0.0507393	3.306	0.00102029	0.00416086	2.38082	Positive	C00189	HMDB0000149	2-aminoethanol
221	SM d40:2 Isomer B	0.143481	0.0434873	3.29938	0.00104407	0.00419233	2.37755	Positive	C00550	HMDB0012104	[(E,2S,3R)-2-[[(Z)-docos-13-enoyl]amino]-3-hydroxyoctadec-4-enyl] 2-(trimethylazaniumyl)ethyl phosphate
5	2-Deoxyribose	0.151576	0.0477119	3.17689	0.00158856	0.00628205	2.2019	Positive	C01801	HMDB0003224	(3S,4R)-3,4,5-trihydroxypentanal
58	erythritol	0.134279	0.0427314	3.14239	0.00178369	0.00694842	2.15811	Positive	C00503	HMDB0002994	(2S,3R)-butane-1,2,3,4-tetrol
40	cholesterol	0.131206	0.0418666	3.1339	0.00183501	0.00704322	2.15223	Positive	C00187	HMDB0000067	(3S,8S,9S,10R,13R,14S,17R)-10,13-dimethyl-17-[(2R)-6-methylheptan-2-yl]-2,3,4,7,8,9,11,12,14,15,16,17-dodecahydro-1H-cyclopenta[a]phenanthren-3-ol
223	SM d44:2	0.132017	0.0427879	3.08538	0.00215519	0.00815222	2.08872	Positive	C00550	HMDB0013461	[(E,2S,3R)-2-[[(Z)-hexacos-17-enoyl]amino]-3-hydroxyoctadec-4-enyl] 2-(trimethylazaniumyl)ethyl phosphate
130	N-Acetylaspartylglutamic acid	0.14158	0.0470472	3.00932	0.00276179	0.0102975	1.98727	Positive	C12270	HMDB0001067	(2S)-2-[[(2S)-2-acetamido-3-carboxypropanoyl]amino]pentanedioic acid
208	Ribose A	0.132432	0.0443322	2.98726	0.00296496	0.010748	1.96867	Positive	C00121	HMDB0000283	(3R,4R,5R)-oxane-2,3,4,5-tetrol
224	sorbitol	0.126913	0.04244	2.99041	0.0029352	0.010748	1.96867	Positive	C00794	HMDB0000247	(2R,3R,4R,5S)-hexane-1,2,3,4,5,6-hexol
107	Isoleucine	-0.156503	0.0542016	-2.88742	0.00406675	0.0143435	1.84334	Negative	C00407	HMDB0000172	(2S,3S)-2-amino-3-methylpentanoic acid
204	Pseudouridine	0.149542	0.0517146	2.89167	0.0040131	0.0143435	1.84334	Positive	C02067	HMDB0000767	5-[(2S,3R,4S,5R)-3,4-dihydroxy-5-(hydroxymethyl)oxolan-2-yl]-1H-pyrimidine-2,4-dione
9	4-Acetamidobutyric acid	0.135224	0.0485804	2.78352	0.00559831	0.0194821	1.71036	Positive	C02946	HMDB0003681	4-acetamidobutanoic acid
239	TG 58:1	-0.155283	0.0561194	-2.76702	0.00588472	0.0202094	1.69445	Negative	C00422	HMDB0005449	[(2S)-2-icosanoyloxy-3-[(Z)-octadec-9-enoyl]oxypropyl] icosanoate
185	PC P-38:5 or PC O-38:6	0.123745	0.0449732	2.75152	0.00616557	0.0208989	1.67988	Positive	C00157	HMDB0008491	[3-[(8Z,11Z,14Z,17Z)-icosa-8,11,14,17-tetraenoyl]oxy-2-[(1Z,9Z)-octadeca-1,9-dienoxy]propyl] 2-(trimethylazaniumyl)ethyl phosphate
181	PC 40:6 Isomer B	0.12074	0.0443057	2.72515	0.00667164	0.0223243	1.65122	Positive	C00157	HMDB0008088	[(2R)-2-[(7Z,10Z,13Z,16Z,19Z)-docosa-7,10,13,16,19-pentaenoyl]oxy-3-[(Z)-octadec-11-enoyl]oxypropyl] 2-(trimethylazaniumyl)ethyl phosphate
155	PC 34:4	0.11163	0.0416263	2.68172	0.0075874	0.0250672	1.60089	Positive	C00157	HMDB0008232	[(2R)-2-hexadecanoyloxy-3-[(6Z,9Z,12Z,15Z)-octadeca-6,9,12,15-tetraenoyl]oxypropyl] 2-(trimethylazaniumyl)ethyl phosphate
87	Gluconolactone	-0.146277	0.0561043	-2.60724	0.00942354	0.0307443	1.51224	Negative	C00198	HMDB0000150	(3R,4S,5S,6R)-3,4,5-trihydroxy-6-(hydroxymethyl)oxan-2-one
25	Asparagine	-0.116299	0.0450276	-2.58283	0.0101064	0.032565	1.48725	Negative	C00152	HMDB0000168	(2S)-2,4-diamino-4-oxobutanoic acid
162	PC 36:3 Isomer B	0.110287	0.043935	2.51023	0.0124067	0.0394895	1.40352	Positive	C00157	HMDB0008136	[(2R)-3-[(9Z,12Z)-octadeca-9,12-dienoyl]oxy-2-[(Z)-octadec-11-enoyl]oxypropyl] 2-(trimethylazaniumyl)ethyl phosphate
207	ribose	0.0994271	0.0397484	2.50141	0.0127157	0.0399855	1.3981	Positive	C00121	HMDB0000283	(3R,4R,5R)-oxane-2,3,4,5-tetrol
101	glycine	-0.0996525	0.0402063	-2.47853	0.0135493	0.0420997	1.37572	Negative	C00037	HMDB0000123	2-aminoacetic acid
260	xylose	0.104925	0.0428627	2.44793	0.01474	0.0452605	1.34428	Positive	C00181	HMDB0000098	(3R,4S,5R)-oxane-2,3,4,5-tetrol
43	Citraconic acid	0.112362	0.0485549	2.31413	0.0210995	0.0640346	1.19359	Positive	C02226	HMDB0000634	(Z)-2-methylbut-2-enedioic acid
136	Nicotinamide riboside	0.128336	0.0556111	2.30774	0.0214557	0.064367	1.19134	Positive	C03150	HMDB0000855	1-[(2R,3R,4S,5R)-3,4-dihydroxy-5-(hydroxymethyl)oxolan-2-yl]pyridin-1-ium-3-carboxamide
203	pseudo uridine	0.0981326	0.0427151	2.29737	0.0220447	0.0653825	1.18454	Positive	C02067	HMDB0000767	5-[(2S,3R,4S,5R)-3,4-dihydroxy-5-(hydroxymethyl)oxolan-2-yl]-1H-pyrimidine-2,4-dione
129	myo-inositol	-0.0900105	0.0410472	-2.19285	0.0288168	0.0845077	1.0731	Negative	C00137	HMDB0000211	cyclohexane-1,2,3,4,5,6-hexol
29	Betaine	0.116757	0.0542665	2.15154	0.0319522	0.0906471	1.04265	Positive	C00719	HMDB0000043	2-(trimethylazaniumyl)acetate
79	fumaric acid	0.0887272	0.0410805	2.15984	0.0312999	0.0906471	1.04265	Positive	C00122	HMDB0000134	(E)-but-2-enedioic acid
258	xylitol	0.0924548	0.0428895	2.15565	0.0316276	0.0906471	1.04265	Positive	C00379	HMDB0002917	(2S,4R)-pentane-1,2,3,4,5-pentol
144	Palmitic acid	-0.0960695	0.0447862	-2.14507	0.032469	0.0911228	1.04037	Negative	C00249	HMDB0000220	hexadecanoic acid
37	Cer d42:2 Isomer A	0.0935668	0.0441421	2.11967	0.0345673	0.0959795	1.01782	Positive	C00195	HMDB0004953	(Z)-N-[(E,2S,3R)-1,3-dihydroxyoctadec-4-en-2-yl]tetracos-15-enamide
161	PC 36:3 Isomer A	0.0844276	0.0408989	2.0643	0.0395482	0.108654	0.963956	Positive	C00157	HMDB0008136	[(2R)-3-[(9Z,12Z)-octadeca-9,12-dienoyl]oxy-2-[(Z)-octadec-11-enoyl]oxypropyl] 2-(trimethylazaniumyl)ethyl phosphate
88	glucose	-0.0838703	0.0408006	-2.05562	0.0403823	0.10927	0.961498	Negative	C00221	HMDB0000516	(2R,3R,4S,5S,6R)-6-(hydroxymethyl)oxane-2,3,4,5-tetrol
230	Taurine	-0.106852	0.0520399	-2.05327	0.0406101	0.10927	0.961498	Negative	C00245	HMDB0000251	2-aminoethanesulfonic acid
24	asparagine	0.0897851	0.0438902	2.04568	0.0413554	0.11014	0.958054	Positive	C00152	HMDB0000168	(2S)-2,4-diamino-4-oxobutanoic acid
126	Methionine	-0.103852	0.0515677	-2.01389	0.0446016	0.117586	0.929644	Negative	C00073	HMDB0000696	(2S)-2-amino-4-methylsulfanylbutanoic acid
167	PC 37:2	0.083406	0.0417261	1.99889	0.0462068	0.1206	0.918654	Positive	C00157	HMDB0008592	[(2R)-2-nonadecanoyloxy-3-[(9Z,12Z)-octadeca-9,12-dienoyl]oxypropyl] 2-(trimethylazaniumyl)ethyl phosphate
81	Galactonic acid	0.108308	0.0547428	1.97849	0.0484686	0.12525	0.902221	Positive	C00880	HMDB0000565	(2R,3S,4S,5R)-2,3,4,5,6-pentahydroxyhexanoic acid
38	Cer d42:2 Isomer B	0.0862831	0.0441702	1.95342	0.0513741	0.131457	0.881216	Positive	C00195	HMDB0004953	(Z)-N-[(E,2S,3R)-1,3-dihydroxyoctadec-4-en-2-yl]tetracos-15-enamide
190	PE 38:2	0.0824598	0.0423995	1.94483	0.0524029	0.132788	0.876841	Positive	C00350	HMDB0009225	[(2R)-3-[2-aminoethoxy(hydroxy)phosphoryl]oxy-2-[(9Z,12Z)-octadeca-9,12-dienoyl]oxypropyl] icosanoate
85	GlcCer d42:2	0.0850809	0.0440239	1.93261	0.0538968	0.13526	0.86883	Positive	C01190	HMDB0004975	(Z)-N-[(E,2S,3R)-3-hydroxy-1-[(2R,5S,6R)-3,4,5-trihydroxy-6-(hydroxymethyl)oxan-2-yl]oxyoctadec-4-en-2-yl]tetracos-15-enamide
254	Urocanic acid	-0.0791103	0.0434348	-1.82136	0.0692	0.172011	0.764443	Negative	C00785	HMDB0000301	(E)-3-(1H-imidazol-5-yl)prop-2-enoic acid
127	methionine sulfoxide	-0.0697505	0.0386353	-1.80535	0.0716715	0.176474	0.753319	Negative	C02989	HMDB0002005	(2S)-2-amino-4-methylsulfinylbutanoic acid
51	Cytidine	0.0966858	0.0538006	1.79711	0.0729721	0.177997	0.749586	Positive	C00475	HMDB0000089	4-amino-1-[(2R,3R,4S,5R)-3,4-dihydroxy-5-(hydroxymethyl)oxolan-2-yl]pyrimidin-2-one
96	glyceric acid	0.0685819	0.0389633	1.76017	0.0790421	0.191018	0.718925	Positive	C00258	HMDB0000139	2,3-dihydroxypropanoic acid
52	Dehydroisoandrosterone sulfate	0.0958447	0.0552655	1.73426	0.0835408	0.200038	0.698887	Positive	C04555	HMDB0001032	[(3S,8R,9S,10R,13S,14S)-10,13-dimethyl-17-oxo-1,2,3,4,7,8,9,11,12,14,15,16-dodecahydrocyclopenta[a]phenanthren-3-yl] hydrogen sulfate
211	Salicylic acid	-0.0865754	0.0506657	-1.70876	0.0881686	0.2092	0.679438	Negative	C00805	HMDB0001895	2-hydroxybenzoic acid
93	Glutamic acid	-0.0842778	0.0498308	-1.69128	0.0914596	0.213134	0.671348	Negative	C00025	HMDB0000148	(2S)-2-aminopentanedioic acid
229	Sucrose	-0.0730187	0.0431327	-1.69289	0.0911528	0.213134	0.671348	Negative	C00089	HMDB0000258	(2R,3R,4S,5S,6R)-2-[(2S,3S,4S,5R)-3,4-dihydroxy-2,5-bis(hydroxymethyl)oxolan-2-yl]oxy-6-(hydroxymethyl)oxane-3,4,5-triol
242	Threonine	-0.0921156	0.0555691	-1.65768	0.098063	0.226499	0.644933	Negative	C00188	HMDB0000167	(2S,3R)-2-amino-3-hydroxybutanoic acid
170	PC 38:3	0.0697057	0.0423601	1.64555	0.100538	0.23018	0.637933	Positive	C00157	HMDB0008144	[(2R)-2-[(Z)-icos-11-enoyl]oxy-3-[(9Z,12Z)-octadeca-9,12-dienoyl]oxypropyl] 2-(trimethylazaniumyl)ethyl phosphate
45	citrulline	-0.0712939	0.0435326	-1.63771	0.102164	0.231619	0.635225	Negative	C00327	HMDB0000904	(2S)-2-amino-5-(carbamoylamino)pentanoic acid
222	SM d41:1	0.0705207	0.0431584	1.634	0.102942	0.231619	0.635225	Positive	C00550	HMDB0012105	[(E,2S,3R)-3-hydroxy-2-(tricosanoylamino)octadec-4-enyl] 2-(trimethylazaniumyl)ethyl phosphate
109	lactic acid	-0.0655761	0.0405431	-1.61744	0.106467	0.237504	0.624329	Negative	C00186	HMDB0000190	2-hydroxypropanoic acid
17	alanine	-0.0716664	0.0452444	-1.58398	0.113883	0.251894	0.598783	Negative	C00041	HMDB0000161	(2S)-2-aminopropanoic acid
83	GlcCer d38:1	0.06554	0.0417462	1.56996	0.11711	0.255767	0.592155	Positive	C01190	HMDB0004973	N-[(E,2S,3R)-3-hydroxy-1-[(2R,3R,4S,5S,6R)-3,4,5-trihydroxy-6-(hydroxymethyl)oxan-2-yl]oxyoctadec-4-en-2-yl]icosanamide
111	Leucine	-0.0758985	0.0484082	-1.56789	0.117594	0.255767	0.592155	Negative	C00123	HMDB0000687	(2S)-2-amino-4-methylpentanoic acid
186	PC P-40:6 or PC O-40:7 Isomer A	0.0635238	0.0414274	1.53338	0.125869	0.271503	0.566226	Positive	C00157	HMDB0008721	[3-[(7Z,10Z,13Z,16Z,19Z)-docosa-7,10,13,16,19-pentaenoyl]oxy-2-[(1Z,9Z)-octadeca-1,9-dienoxy]propyl] 2-(trimethylazaniumyl)ethyl phosphate
3	2-aminobutyric acid	-0.0618811	0.0416485	-1.48579	0.138017	0.295267	0.529786	Negative	C02356	HMDB0000452	2-aminobutanoic acid
66	FA 20:0 (arachidic acid)	0.0761299	0.0514072	1.48092	0.139311	0.295611	0.529279	Positive	C06425	HMDB0002212	icosanoic acid
197	Phenylalanine	-0.0715641	0.0492662	-1.4526	0.147015	0.309443	0.509419	Negative	C00079	HMDB0000159	(2S)-2-amino-3-phenylpropanoic acid
97	Glyceric acid	-0.0703437	0.0495067	-1.42089	0.156024	0.322892	0.490943	Negative	C00258	HMDB0000139	(2R)-2,3-dihydroxypropanoic acid
157	PC 35:2 Isomer A	0.0636805	0.0446823	1.42519	0.15478	0.322892	0.490943	Positive	C00157	HMDB0008330	[(2R)-2-heptadecanoyloxy-3-[(9Z,12Z)-octadeca-9,12-dienoyl]oxypropyl] 2-(trimethylazaniumyl)ethyl phosphate
210	salicylic acid	-0.0693605	0.0489438	-1.41715	0.157116	0.322892	0.490943	Negative	C00805	HMDB0001895	2-hydroxybenzoic acid
84	GlcCer d40:1	0.0608663	0.0430952	1.41237	0.158516	0.323225	0.490495	Positive	C01190	HMDB0004974	N-[(E,2S,3R)-3-hydroxy-1-[(2R,5S,6R)-3,4,5-trihydroxy-6-(hydroxymethyl)oxan-2-yl]oxyoctadec-4-en-2-yl]docosanamide
140	ornithine	0.0606197	0.0432634	1.40118	0.161834	0.327432	0.484879	Positive	C00077	HMDB0000214	(2S)-2,5-diaminopentanoic acid
57	Ergothioneine	0.0623429	0.0454585	1.37142	0.17091	0.343134	0.464536	Positive	C05570	HMDB0003045	(2S)-3-(2-sulfanylidene-1,3-dihydroimidazol-4-yl)-2-(trimethylazaniumyl)propanoate
34	Cer d38:1	0.0631887	0.0465188	1.35835	0.175018	0.346144	0.460744	Positive	C00195	HMDB0004951	N-[(E,2S,3R)-1,3-dihydroxyoctadec-4-en-2-yl]icosanamide
141	Ornithine	0.0736326	0.054213	1.35821	0.175061	0.346144	0.460744	Positive	C00077	HMDB0000214	(2S)-2,5-diaminopentanoic acid
23	Arginine	0.0735955	0.0547991	1.34301	0.179931	0.352034	0.453416	Positive	C00062	HMDB0000517	(2S)-2-amino-5-(diaminomethylideneamino)pentanoic acid
46	Citrulline	-0.0685161	0.0511117	-1.34052	0.180738	0.352034	0.453416	Negative	C00327	HMDB0000904	(2S)-2-amino-5-(carbamoylamino)pentanoic acid
257	Xanthosine	0.0719131	0.0548857	1.31023	0.19077	0.368821	0.433184	Positive	C01762	HMDB0000299	9-[(2R,3R,4S,5R)-3,4-dihydroxy-5-(hydroxymethyl)oxolan-2-yl]-3H-purine-2,6-dione
11	4-Methyl-2-oxovaleric Acid	-0.0607706	0.0470452	-1.29175	0.19709	0.37824	0.422233	Negative	C00233	HMDB0000695	4-methyl-2-oxopentanoic acid
32	Carnosine	-0.0526046	0.0411756	-1.27757	0.202045	0.383077	0.416714	Negative	C00386	HMDB0000033	(2S)-2-(3-aminopropanoylamino)-3-(1H-imidazol-5-yl)propanoic acid
240	TG 58:3	-0.0766802	0.0600873	-1.27615	0.202546	0.383077	0.416714	Negative	C00422	HMDB0055189	[(2S)-2-[(Z)-icos-11-enoyl]oxy-3-[(Z)-octadec-9-enoyl]oxypropyl] (Z)-icos-11-enoate
78	FA 24:1 (nervonic acid)	0.0719813	0.0566737	1.2701	0.20469	0.384345	0.415279	Positive	C08323	HMDB0002368	(Z)-tetracos-15-enoic acid
125	methionine	0.0660827	0.0522546	1.26463	0.206643	0.385242	0.414266	Positive	C00073	HMDB0000696	(2S)-2-amino-4-methylsulfanylbutanoic acid
106	isoleucine	-0.0532954	0.0435856	-1.22278	0.222039	0.40526	0.392266	Negative	C00407	HMDB0000172	(2S,3S)-2-amino-3-methylpentanoic acid
150	PC 32:2	0.0529389	0.0432245	1.22474	0.221298	0.40526	0.392266	Positive	C00157	HMDB0008002	[(2R)-2,3-bis[[(Z)-hexadec-9-enoyl]oxy]propyl] 2-(trimethylazaniumyl)ethyl phosphate
256	Valine	-0.0605945	0.0492311	-1.23082	0.219019	0.40526	0.392266	Negative	C00183	HMDB0000883	(2S)-2-amino-3-methylbutanoic acid
95	Glutamine	-0.0669666	0.055999	-1.19585	0.232368	0.421168	0.375545	Negative	C00064	HMDB0000641	(2S)-2,5-diamino-5-oxopentanoic acid
33	Cer d34:1	0.083513	0.0702218	1.18927	0.234944	0.422899	0.373763	Positive	C00195	HMDB0004949	N-[(E,2S,3R)-1,3-dihydroxyoctadec-4-en-2-yl]hexadecanamide
205	putrescine	0.051796	0.0440751	1.17518	0.240531	0.42999	0.366542	Positive	C00134	HMDB0001414	butane-1,4-diamine
48	Creatine	0.0647854	0.0555259	1.16676	0.24391	0.433065	0.363447	Positive	C00300	HMDB0000064	2-[carbamimidoyl(methyl)amino]acetic acid
137	nicotinic acid	0.0443456	0.0389028	1.13991	0.254917	0.449549	0.347223	Positive	C00253	HMDB0001488	pyridine-3-carboxylic acid
122	Maltotriose	-0.0468287	0.0414877	-1.12874	0.259596	0.454728	0.342248	Negative	C01835	HMDB0001262	(2R,3R,4S,5S,6R)-2-[(2R,3S,4R,5R,6R)-4,5-dihydroxy-2-(hydroxymethyl)-6-[(2R,3S,4R,5R)-4,5,6-trihydroxy-2-(hydroxymethyl)oxan-3-yl]oxyoxan-3-yl]oxy-6-(hydroxymethyl)oxane-3,4,5-triol
199	phosphoethanolamine	0.0501124	0.044601	1.12357	0.26178	0.455497	0.341515	Positive	C00346	HMDB0000224	2-aminoethyl dihydrogen phosphate
251	urea	-0.0455264	0.0421128	-1.08106	0.280237	0.484383	0.314811	Negative	C00086	HMDB0000294	urea
22	arachidic acid	0.045269	0.0423159	1.06979	0.285275	0.489847	0.30994	Positive	C06425	HMDB0002212	icosanoic acid
250	uracil	0.0452755	0.0427314	1.05954	0.28991	0.494553	0.305788	Positive	C00106	HMDB0000300	1H-pyrimidine-2,4-dione
44	citric acid	-0.0458504	0.0441854	-1.03768	0.299962	0.508378	0.293814	Negative	C00158	HMDB0000094	2-hydroxypropane-1,2,3-tricarboxylic acid
54	DG 36:2	0.0477806	0.0470451	1.01563	0.310336	0.522567	0.281858	Positive	C00165	HMDB0007218	[(2S)-3-hydroxy-2-[(Z)-octadec-9-enoyl]oxypropyl] (Z)-octadec-9-enoate
70	FA 20:3 (homo-gamma-linolenic acid)	-0.0449846	0.0448972	-1.00195	0.316895	0.53019	0.275568	Negative	C03242	HMDB0002925	(8Z,11Z,14Z)-icosa-8,11,14-trienoic acid
200	phthalic acid	-0.0394079	0.0403568	-0.976488	0.329335	0.547493	0.261622	Negative	C01606	HMDB0002107	phthalic acid
53	DG 34:3	0.0403133	0.0416296	0.968378	0.333363	0.550242	0.259446	Positive	C00165	HMDB0007132	[(2S)-1-[(Z)-hexadec-9-enoyl]oxy-3-hydroxypropan-2-yl] (9Z,12Z)-octadeca-9,12-dienoate
171	PC 38:4 Isomer A	0.042394	0.0439456	0.964692	0.335205	0.550242	0.259446	Positive	C00157	HMDB0008048	[(2R)-2-[(5Z,8Z,11Z,14Z)-icosa-5,8,11,14-tetraenoyl]oxy-3-octadecanoyloxypropyl] 2-(trimethylazaniumyl)ethyl phosphate
160	PC 36:2	0.0409199	0.0430051	0.951514	0.341842	0.55763	0.253654	Positive	C00157	HMDB0000593	[(2R)-2,3-bis[[(Z)-octadec-9-enoyl]oxy]propyl] 2-(trimethylazaniumyl)ethyl phosphate
206	Pyruvic acid	0.0475646	0.0508319	0.935725	0.349905	0.563736	0.248925	Positive	C00022	HMDB0000243	2-oxopropanoic acid
237	TG 54:1	-0.052362	0.0557246	-0.939658	0.347885	0.563736	0.248925	Negative	C00422	HMDB0051424	[(2R)-2-octadecanoyloxy-3-[(Z)-octadec-9-enoyl]oxypropyl] octadecanoate
28	beta-Alanine	0.0494394	0.0540323	0.914997	0.360672	0.577517	0.238435	Positive	C00099	HMDB0000056	3-aminopropanoic acid
73	FA 22:0 (behenic acid)	0.0529246	0.0586023	0.903114	0.366937	0.583967	0.233612	Positive	C08281	HMDB0000944	docosanoic acid
166	PC 36:5 Isomer D	0.0405562	0.0452965	0.895348	0.371068	0.586963	0.23139	Positive	C00157	HMDB0008495	[(2R)-2-hexadecanoyloxy-3-[(5Z,8Z,11Z,14Z,17Z)-icosa-5,8,11,14,17-pentaenoyl]oxypropyl] 2-(trimethylazaniumyl)ethyl phosphate
12	5'-Methylthioadenosine	-0.0462779	0.0528948	-0.874905	0.382081	0.595747	0.224938	Negative	C00170	HMDB0001173	(2R,3R,4S,5S)-2-(6-aminopurin-9-yl)-5-(methylsulfanylmethyl)oxolane-3,4-diol
27	Aspartic acid	0.0426565	0.0491337	0.868173	0.385752	0.595747	0.224938	Positive	C00049	HMDB0000191	(2S)-2-aminobutanedioic acid
42	Choline	0.0452657	0.0518014	0.873833	0.382664	0.595747	0.224938	Positive	C00114	HMDB0000097	2-hydroxyethyl(trimethyl)azanium
65	FA 18:3 (linolenic acid)	0.05252	0.0602179	0.872166	0.383572	0.595747	0.224938	Positive	C06427	HMDB0001388	(9Z,12Z,15Z)-octadeca-9,12,15-trienoic acid
31	Carnitine	0.0426598	0.0502432	0.849068	0.396284	0.596769	0.224193	Positive	C00318	HMDB0000062	(3R)-3-hydroxy-4-(trimethylazaniumyl)butanoate
55	disaccharide	-0.0420356	0.0493575	-0.851656	0.394847	0.596769	0.224193	Negative	C00089	HMDB0000258	(2R,3R,4S,5S,6R)-2-[(2S,3S,4S,5R)-3,4-dihydroxy-2,5-bis(hydroxymethyl)oxolan-2-yl]oxy-6-(hydroxymethyl)oxane-3,4,5-triol
75	FA 22:2 (docosadienoic acid)	0.0462325	0.0539811	0.856458	0.392189	0.596769	0.224193	Positive	C16533	HMDB0061714	(13E,16E)-docosa-13,16-dienoic acid
235	TG 52:0	-0.0385728	0.0455802	-0.846261	0.397846	0.596769	0.224193	Negative	C00422	HMDB0005365	[(2R)-3-hexadecanoyloxy-2-octadecanoyloxypropyl] octadecanoate
241	threonine	0.0372207	0.0437862	0.850055	0.395736	0.596769	0.224193	Positive	C00188	HMDB0000167	(2S,3R)-2-amino-3-hydroxybutanoic acid
128	Methioninesulfoxide	-0.0432406	0.0516505	-0.837176	0.402928	0.597523	0.223645	Negative	C02989	HMDB0002005	(2S)-2-amino-4-methylsulfinylbutanoic acid
198	phosphate	-0.0368275	0.0438935	-0.83902	0.401893	0.597523	0.223645	Negative	C00009	HMDB0002142	phosphoric acid
72	FA 20:5 (eicosapentaenoic acid)	-0.0383271	0.046449	-0.825144	0.409717	0.604158	0.218849	Negative	C06428	HMDB0001999	(5Z,8Z,11Z,14Z,17Z)-icosa-5,8,11,14,17-pentaenoic acid
134	N-omega-Acetylhistamine	-0.036968	0.0455231	-0.812072	0.417169	0.608275	0.2159	Negative	C05135	HMDB0013253	N-[2-(1H-imidazol-5-yl)ethyl]acetamide
234	TG 50:3 Isomer B	-0.0445691	0.0548258	-0.812922	0.416683	0.608275	0.2159	Negative	C00422	HMDB0055154	[(2R)-2,3-bis[[(Z)-hexadec-9-enoyl]oxy]propyl] (Z)-octadec-9-enoate
7	3-hydroxypropionic acid	-0.0334595	0.0426784	-0.783992	0.433447	0.618196	0.208874	Negative	C01013	HMDB0000700	3-hydroxypropanoic acid
59	ethanolamine	-0.0356277	0.0452704	-0.786999	0.431687	0.618196	0.208874	Negative	C00189	HMDB0000149	2-aminoethanol
71	FA 20:4 (arachidonic acid)	0.035172	0.0443057	0.793848	0.427692	0.618196	0.208874	Positive	C00219	HMDB0001043	(5Z,8Z,11Z,14Z)-icosa-5,8,11,14-tetraenoic acid
108	Ketoisovaleric acid	0.0402481	0.0512498	0.785333	0.432662	0.618196	0.208874	Positive	C00141	HMDB0000019	3-methyl-2-oxobutanoic acid
228	sucrose	0.0323356	0.0416145	0.777027	0.437541	0.620643	0.207158	Positive	C00089	HMDB0000258	(2R,3R,4S,5S,6R)-2-[(2S,3S,4S,5R)-3,4-dihydroxy-2,5-bis(hydroxymethyl)oxolan-2-yl]oxy-6-(hydroxymethyl)oxane-3,4,5-triol
98	glycerol	-0.0333399	0.0439539	-0.758521	0.448527	0.632787	0.198743	Negative	C00116	HMDB0000131	propane-1,2,3-triol
4	2-Deoxycytidine-5-monophosphoric acid	-0.0333365	0.0470834	-0.708031	0.479284	0.672544	0.172279	Negative	C00239	HMDB0001202	[(2R,3S,5R)-5-(4-amino-2-oxopyrimidin-1-yl)-3-hydroxyoxolan-2-yl]methyl dihydrogen phosphate
255	valine	-0.0304728	0.0433505	-0.702941	0.482447	0.673362	0.171751	Negative	C00183	HMDB0000883	(2S)-2-amino-3-methylbutanoic acid
121	Maleic acid	-0.0336675	0.0484581	-0.694775	0.487546	0.676859	0.169502	Negative	C01384	HMDB0000176	(Z)-but-2-enedioic acid
67	FA 20:1 (eicosenoic acid)	0.0360928	0.0526382	0.685678	0.493261	0.677127	0.16933	Positive	C16526	HMDB0002231	(Z)-icos-11-enoic acid
90	glucose-1-phosphate	-0.0265672	0.0389495	-0.682094	0.495522	0.677127	0.16933	Negative	C00446	HMDB0000645	[(2R,3R,4S,5S,6R)-3,4,5-trihydroxy-6-(hydroxymethyl)oxan-2-yl] dihydrogen phosphate
180	PC 40:6 Isomer A	0.0289666	0.042327	0.684353	0.494096	0.677127	0.16933	Positive	C00157	HMDB0008601	[(2R)-3-[(13Z,16Z)-docosa-13,16-dienoyl]oxy-2-[(6Z,9Z,12Z,15Z)-octadeca-6,9,12,15-tetraenoyl]oxypropyl] 2-(trimethylazaniumyl)ethyl phosphate
201	Phthalic acid	-0.0302743	0.0447643	-0.676303	0.499187	0.678583	0.168397	Negative	C01606	HMDB0002107	phthalic acid
36	Cer d42:1	0.0315358	0.0473085	0.6666	0.505361	0.679893	0.167559	Positive	C00195	HMDB0004956	N-[(E,2S,3R)-1,3-dihydroxyoctadec-4-en-2-yl]tetracosanamide
39	Cer d44:1	-0.034633	0.0516809	-0.670132	0.503109	0.679893	0.167559	Negative	C00195	HMDB0004955	N-[(E,2S,3R)-1,3-dihydroxyoctadec-4-en-2-yl]hexacosanamide
104	Inosine	0.0350013	0.0533177	0.656466	0.511852	0.685094	0.16425	Positive	C00294	HMDB0000195	9-[(2R,3R,4S,5R)-3,4-dihydroxy-5-(hydroxymethyl)oxolan-2-yl]-3H-purin-6-one
247	Tryptophan	-0.0330681	0.0513792	-0.643608	0.520149	0.692648	0.159487	Negative	C00078	HMDB0000929	(2S)-2-amino-3-(1H-indol-3-yl)propanoic acid
92	glutamic acid	0.0283642	0.0464092	0.611177	0.541384	0.713642	0.14652	Positive	C00025	HMDB0000148	(2S)-2-aminopentanedioic acid
248	tyrosine	-0.0267613	0.0437683	-0.611433	0.541215	0.713642	0.14652	Negative	C00082	HMDB0000158	(2S)-2-amino-3-(4-hydroxyphenyl)propanoic acid
145	Pantothenic acid	-0.0287868	0.0480874	-0.598635	0.54971	0.720977	0.142079	Negative	C00864	HMDB0000210	3-[[(2R)-2,4-dihydroxy-3,3-dimethylbutanoyl]amino]propanoic acid
139	oleic acid	0.0276447	0.0484421	0.570676	0.568498	0.734544	0.133982	Positive	C00712	HMDB0000207	(Z)-octadec-9-enoic acid
196	phenylalanine	-0.0244948	0.0428586	-0.571526	0.567922	0.734544	0.133982	Negative	C00079	HMDB0000159	(2S)-2-amino-3-phenylpropanoic acid
227	succinic acid	0.0252872	0.044111	0.573264	0.566745	0.734544	0.133982	Positive	C00042	HMDB0000254	butanedioic acid
76	FA 22:6 (docosahexaenoic acid)	-0.0246524	0.0436119	-0.565267	0.572167	0.735643	0.133333	Negative	C06429	HMDB0002183	(4Z,7Z,10Z,13Z,16Z,19Z)-docosa-4,7,10,13,16,19-hexaenoic acid
154	PC 34:2	0.0232488	0.0421695	0.551318	0.581683	0.744212	0.128303	Positive	C00157	HMDB0007973	[(2R)-3-hexadecanoyloxy-2-[(9Z,12Z)-octadeca-9,12-dienoyl]oxypropyl] 2-(trimethylazaniumyl)ethyl phosphate
158	PC 35:2 Isomer B	0.0234363	0.0432868	0.541418	0.588481	0.749237	0.125381	Positive	C00157	HMDB0008330	[(2R)-2-heptadecanoyloxy-3-[(9Z,12Z)-octadeca-9,12-dienoyl]oxypropyl] 2-(trimethylazaniumyl)ethyl phosphate
56	epsilon-caprolactam	-0.0224692	0.0431908	-0.520231	0.603153	0.760863	0.118694	Negative	C05401	HMDB0006790	azepan-2-one
63	FA 18:1 (oleic acid)	0.0225466	0.0433744	0.519814	0.603443	0.760863	0.118694	Positive	C00712	HMDB0000207	(Z)-octadec-9-enoic acid
2	1-Methylnicotinamide	-0.0268287	0.0529512	-0.50667	0.612629	0.768731	0.114225	Negative	C02918	HMDB0000699	1-methylpyridin-1-ium-3-carboxamide
10	4-Guanidinobutyric acid	0.0217361	0.0435792	0.498772	0.618178	0.771983	0.112392	Positive	C01035	HMDB0003464	4-(diaminomethylideneamino)butanoic acid
8	3-Methylhistidine	0.0230425	0.047981	0.480242	0.631283	0.779199	0.108352	Positive	C01152	HMDB0000479	(2S)-2-amino-3-(3-methylimidazol-4-yl)propanoic acid
212	serine	0.0212893	0.0441696	0.481989	0.630043	0.779199	0.108352	Positive	C00065	HMDB0000187	(2S)-2-amino-3-hydroxypropanoic acid
231	TG 48:1	-0.027301	0.057121	-0.47795	0.632912	0.779199	0.108352	Negative	C00422	HMDB0005359	[(2R)-2-hexadecanoyloxy-3-[(Z)-hexadec-9-enoyl]oxypropyl] hexadecanoate
123	mannitol	-0.0192558	0.0407911	-0.47206	0.637108	0.780681	0.107526	Negative	C00392	HMDB0000765	(2R,3R,4R,5R)-hexane-1,2,3,4,5,6-hexol
253	Uridine	0.0251344	0.0545489	0.460767	0.645183	0.786882	0.10409	Positive	C00299	HMDB0000296	1-[(2R,3R,4S,5R)-3,4-dihydroxy-5-(hydroxymethyl)oxolan-2-yl]pyrimidine-2,4-dione
243	Thymidine?5'-monophosphate	0.0193685	0.0433734	0.446552	0.655409	0.795635	0.0992859	Positive	C00364	HMDB0001227	[(2R,3S,5R)-3-hydroxy-5-(5-methyl-2,4-dioxopyrimidin-1-yl)oxolan-2-yl]methyl dihydrogen phosphate
30	Biotin	-0.0202063	0.0475086	-0.425318	0.670804	0.810554	0.0912178	Negative	C00120	HMDB0000030	5-[(3aS,4S,6aR)-2-oxo-1,3,3a,4,6,6a-hexahydrothieno[3,4-d]imidazol-4-yl]pentanoic acid
244	Trehalose	0.0195402	0.0477074	0.409585	0.682301	0.820647	0.0858434	Positive	C01083	HMDB0000975	(2R,3S,4S,5R,6R)-2-(hydroxymethyl)-6-[(2R,3R,4S,5S,6R)-3,4,5-trihydroxy-6-(hydroxymethyl)oxan-2-yl]oxyoxane-3,4,5-triol
80	Fumaric acid	0.017678	0.0455563	0.388046	0.698161	0.835697	0.0779511	Positive	C00122	HMDB0000134	(E)-but-2-enedioic acid
103	Histidine	0.0197278	0.0513857	0.383917	0.701217	0.835697	0.0779511	Positive	C00135	HMDB0000177	(2S)-2-amino-3-(1H-imidazol-5-yl)propanoic acid
119	Lysine	0.0212709	0.0572261	0.3717	0.710287	0.842659	0.0743483	Positive	C00047	HMDB0000182	(2S)-2,6-diaminohexanoic acid
143	palmitic acid	0.0139807	0.0396863	0.352279	0.72479	0.852118	0.0695003	Positive	C00249	HMDB0000220	hexadecanoic acid
245	Triethanolamine	0.014405	0.0408286	0.352816	0.724388	0.852118	0.0695003	Positive	C06771	HMDB0032538	2-[bis(2-hydroxyethyl)amino]ethanol
64	FA 18:2 (linoleic acid)	0.017906	0.0554377	0.322993	0.746847	0.860379	0.0653101	Positive	C04056	HMDB0003797	(9E,11E)-octadeca-9,11-dienoic acid
236	TG 52:4	0.0182591	0.054853	0.332873	0.739381	0.860379	0.0653101	Positive	C00422	HMDB0055540	[(2R)-1-[(Z)-hexadec-9-enoyl]oxy-3-[(9Z,12Z)-octadeca-9,12-dienoyl]oxypropan-2-yl] (Z)-octadec-9-enoate
238	TG 54:6 Isomer A	0.0196633	0.0612421	0.321075	0.748299	0.860379	0.0653101	Positive	C00422	HMDB0005474	2,3-bis[[(9Z,12Z)-octadeca-9,12-dienoyl]oxy]propyl (9Z,12Z)-octadeca-9,12-dienoate
249	Tyrosine	0.01414	0.0424873	0.332807	0.739432	0.860379	0.0653101	Positive	C00082	HMDB0000158	(2S)-2-amino-3-(4-hydroxyphenyl)propanoic acid
252	uric acid	0.0142937	0.0438105	0.326261	0.744375	0.860379	0.0653101	Positive	C00366	HMDB0000289	7,9-dihydro-3H-purine-2,6,8-trione
102	Guanosine	0.0150793	0.0500065	0.301547	0.763133	0.873587	0.058694	Positive	C00387	HMDB0000133	2-amino-9-[(2R,3R,4S,5R)-3,4-dihydroxy-5-(hydroxymethyl)oxolan-2-yl]-3H-purin-6-one
68	FA 20:2 (eicosadienoic acid)	0.0154297	0.052725	0.292646	0.769924	0.877512	0.0567469	Positive	C16525	HMDB0005060	(11Z,14Z)-icosa-11,14-dienoic acid
105	Inositol	-0.0139782	0.0505015	-0.276788	0.782067	0.884229	0.053435	Negative	C00137	HMDB0000211	cyclohexane-1,2,3,4,5,6-hexol
233	TG 50:3 Isomer A	0.0138189	0.0500501	0.276101	0.782594	0.884229	0.053435	Positive	C00422	HMDB0055154	[(2R)-2,3-bis[[(Z)-hexadec-9-enoyl]oxy]propyl] (Z)-octadec-9-enoate
13	acetaminophen	0.0130448	0.0569423	0.229088	0.818902	0.902021	0.0447832	Positive	C06804	HMDB0001859	N-(4-hydroxyphenyl)acetamide
14	aconitic acid	0.00876558	0.0396273	0.2212	0.825034	0.902021	0.0447832	Positive	C00417	HMDB0000072	(Z)-prop-1-ene-1,2,3-tricarboxylic acid
15	Agmatine	-0.00946322	0.0419714	-0.225468	0.821715	0.902021	0.0447832	Negative	C00179	HMDB0001432	2-(4-aminobutyl)guanidine
69	FA 20:3 (eicosatrienoic acid)	0.0126449	0.052837	0.239319	0.810965	0.902021	0.0447832	Positive	C03242	HMDB0002925	(11Z,14Z,17Z)-icosa-11,14,17-trienoic acid
74	FA 22:1 (erucic acid)	-0.0091577	0.037805	-0.242235	0.808706	0.902021	0.0447832	Negative	C08316	HMDB0002068	(Z)-docos-13-enoic acid
110	leucine	0.00969303	0.0430801	0.225	0.822079	0.902021	0.0447832	Positive	C00123	HMDB0000687	(2S)-2-amino-4-methylpentanoic acid
117	LPC 20:4	0.0127119	0.0517811	0.245493	0.806184	0.902021	0.0447832	Positive	C04230	HMDB0010395	[(2R)-2-hydroxy-3-[(8Z,11Z,14Z,17Z)-icosa-8,11,14,17-tetraenoyl]oxypropyl] 2-(trimethylazaniumyl)ethyl phosphate
226	stearic acid	-0.00862761	0.0392211	-0.219974	0.825989	0.902021	0.0447832	Negative	C01530	HMDB0000827	octadecanoic acid
62	FA 18:0 (stearic acid)	-0.00940878	0.0452296	-0.208023	0.835303	0.908392	0.0417267	Negative	C01530	HMDB0000827	octadecanoic acid
246	tryptophan	0.00786812	0.0408346	0.192683	0.847292	0.917607	0.0373433	Positive	C00078	HMDB0000929	(2S)-2-amino-3-(1H-indol-3-yl)propanoic acid
21	Arabitol	-0.00806832	0.0456272	-0.176831	0.859718	0.926937	0.0329497	Negative	C01904	HMDB0000568	(2R,4R)-pentane-1,2,3,4,5-pentol
100	glycerol-alpha-phosphate	-0.00707488	0.0414369	-0.170738	0.864504	0.926937	0.0329497	Negative	C00093	HMDB0000126	2,3-dihydroxypropyl dihydrogen phosphate
116	LPC 18:2	-0.00715229	0.0436705	-0.163779	0.869977	0.926937	0.0329497	Negative	C04230	HMDB0010386	[(2R)-2-hydroxy-3-[(9Z,12Z)-octadeca-9,12-dienoyl]oxypropyl] 2-(trimethylazaniumyl)ethyl phosphate
261	xylulose	0.00682555	0.0417196	0.163605	0.870113	0.926937	0.0329497	Positive	C00312	HMDB0000751	(3R,4S)-2-(hydroxymethyl)oxolane-2,3,4-triol
165	PC 36:5 Isomer B	0.00572713	0.0432918	0.132291	0.894812	0.949373	0.022563	Positive	C00157	HMDB0007890	[(2R)-3-[(Z)-hexadec-9-enoyl]oxy-2-[(5Z,8Z,11Z,14Z)-icosa-5,8,11,14-tetraenoyl]oxypropyl] 2-(trimethylazaniumyl)ethyl phosphate
118	lysine	-0.00416418	0.0427222	-0.0974712	0.922395	0.96298	0.0163828	Negative	C00047	HMDB0000182	(2S)-2,6-diaminohexanoic acid
135	Nicotinamide	0.00441869	0.0446134	0.0990439	0.921147	0.96298	0.0163828	Positive	C00153	HMDB0001406	pyridine-3-carboxamide
188	PE 34:2	-0.00432853	0.0429164	-0.10086	0.919706	0.96298	0.0163828	Negative	C00350	HMDB0008928	[(2R)-1-[2-aminoethoxy(hydroxy)phosphoryl]oxy-3-hexadecanoyloxypropan-2-yl] (9Z,12Z)-octadeca-9,12-dienoate
232	TG 50:1	-0.00565293	0.0538298	-0.105015	0.91641	0.96298	0.0163828	Negative	C00422	HMDB0005360	[(2R)-2,3-di(hexadecanoyloxy)propyl] (Z)-octadec-9-enoate
94	glutamine	-0.0037507	0.0426477	-0.0879461	0.929958	0.967008	0.01457	Negative	C00064	HMDB0000641	(2S)-2,5-diamino-5-oxopentanoic acid
77	FA 24:0 (lignoceric acid)	0.0047196	0.0586779	0.0804325	0.935928	0.969354	0.0135175	Positive	C08320	HMDB0002003	tetracosanoic acid
6	2-Ketogluconic?acid	-0.00364112	0.0520456	-0.0699601	0.944256	0.974114	0.0113904	Negative	C06473	METPA0825	(3S,4R,5R)-3,4,5,6-tetrahydroxy-2-oxohexanoic acid
35	Cer d40:1	-0.00197834	0.0470168	-0.0420774	0.966455	0.992767	0.00315247	Negative	C00195	HMDB0004952	N-[(E,2S,3R)-1,3-dihydroxyoctadec-4-en-2-yl]docosanamide
89	Glucose	-0.00194631	0.0516298	-0.0376975	0.969945	0.992767	0.00315247	Negative	C00221	HMDB0000122	(2R,3S,4R,5R)-2,3,4,5,6-pentahydroxyhexanal
16	Ala-Ala	-0.0013509	0.0435517	-0.0310183	0.975268	0.994317	0.00247531	Negative	C00993	HMDB0003459	(2R)-2-[[(2R)-2-aminopropanoyl]amino]propanoic acid
1	1-Methyl-L-histidine	0.00031014	0.0526271	0.00589316	0.995301	0.998047	0.000848889	Positive	C01152	HMDB0000001	(2S)-2-amino-3-(1-methylimidazol-4-yl)propanoic acid
18	Alanine	0.000135778	0.0554485	0.00244871	0.998047	0.998047	0.000848889	Positive	C00041	HMDB0000161	(2S)-2-aminopropanoic acid
61	FA 16:0 (palmitic acid)	0.000523161	0.0454719	0.0115052	0.990825	0.998047	0.000848889	Positive	C00249	HMDB0000220	hexadecanoic acid
82	Galactosamine	-0.000234169	0.0499911	-0.00468422	0.996265	0.998047	0.000848889	Negative	C02262	METPA0263	(3R,4R,5R,6R)-3-amino-6-(hydroxymethyl)oxane-2,4,5-triol
202	proline	-0.000854575	0.0413312	-0.0206763	0.983513	0.998047	0.000848889	Negative	C00148	HMDB0000162	(2S)-pyrrolidine-2-carboxylic acid

## Sheet: Ttau - PaIRKAT_Pathway_Results_
PaIRKAT_Pathway_Results_ttau
	Pathway	Pathway.Size	Score.Statistic	pValue	pValueFDR	neg.log10.FDR.pValue
1	Glycerophospholipid metabolism	64	584.841	5.68e-26	2.73e-24	23.5646
2	Pentose and glucuronate interconversions	11	240.387	5.77e-23	1.38e-21	20.8589
3	Retrograde endocannabinoid signaling	58	529.928	8.93e-22	1.43e-20	19.8452
4	Arachidonic acid metabolism	42	252.072	2.65e-21	2.54e-20	19.5947
5	Linoleic acid metabolism	45	353.92	2.48e-21	2.54e-20	19.5947
6	alpha-Linolenic acid metabolism	42	253.872	3.61e-21	2.89e-20	19.5392
7	Choline metabolism in cancer	51	351.871	3.82e-20	2.62e-19	18.5819
8	Glycosylphosphatidylinositol (GPI)-anchor biosynthesis	10	122.944	1.59e-19	9.54e-19	18.0202
9	Kaposi sarcoma-associated herpesvirus infection	11	125.785	4.92e-19	2.62e-18	17.5812
10	Nicotinate and nicotinamide metabolism	12	154.636	2.28e-16	1.09e-15	14.9614
11	Fat digestion and absorption	14	105.212	1.54e-11	6.71e-11	10.1731
12	Efferocytosis	15	184.203	2.32e-11	9.27e-11	10.0328
13	Arginine and proline metabolism	16	166.803	8.21e-11	3.03e-10	9.51816
14	Bile secretion	10	262.091	1.62e-10	5.56e-10	9.25468
15	Cholesterol metabolism	12	85.8721	3.35e-10	1.01e-09	8.99728
16	Lipid and atherosclerosis	12	85.8721	3.35e-10	1.01e-09	8.99728
17	Vitamin digestion and absorption	15	168.707	6.64e-10	1.87e-09	8.72726
18	ABC transporters	62	1673.52	6.3e-09	1.66e-08	7.78002
19	Necroptosis	18	95.9881	6.57e-09	1.66e-08	7.78002
20	Sphingolipid signaling pathway	22	129.803	1.51e-07	3.63e-07	6.44023
21	Cysteine and methionine metabolism	15	134.607	1.89e-07	4.33e-07	6.3635
22	Sphingolipid metabolism	23	111.292	2.23e-07	4.87e-07	6.31227
23	Galactose metabolism	13	167.558	8.72e-07	1.82e-06	5.73988
24	Histidine metabolism	12	106.632	3.91e-06	7.82e-06	5.10703
25	Pentose phosphate pathway	10	125.413	6.52e-05	0.000124825	3.9037
26	D-Amino acid metabolism	28	198.182	6.76e-05	0.000124825	3.9037
27	Glycine, serine and threonine metabolism	16	129.395	8.73e-05	0.000155138	3.80928
28	Mineral absorption	25	154.226	0.000143213	0.000245508	3.60994
29	Arginine biosynthesis	15	76.2466	0.000290377	0.000480623	3.3182
30	Alanine, aspartate and glutamate metabolism	16	93.3598	0.000309399	0.000495038	3.30536
31	Protein digestion and absorption	36	238.598	0.000635393	0.000983835	3.00708
32	Central carbon metabolism in cancer	36	247.485	0.00103668	0.00155502	2.80826
33	Aminoacyl-tRNA biosynthesis	34	209.159	0.0011386	0.00165614	2.7809
34	Pyrimidine metabolism	13	194.666	0.00568494	0.0080258	2.09551
35	Diabetic cardiomyopathy	13	101.171	0.00852531	0.0116918	1.93212
36	Valine, leucine and isoleucine biosynthesis	12	75.3129	0.0122008	0.0162677	1.78867
37	Glyoxylate and dicarboxylate metabolism	13	65.7741	0.0176381	0.0228818	1.64051
38	Glycerolipid metabolism	16	55.4534	0.0187003	0.0236215	1.62669
39	Biosynthesis of unsaturated fatty acids	22	384.795	0.0261158	0.0321425	1.49292

## Sheet: PTau - PaIRKAT_Metabolite_Resul
PaIRKAT_Metabolite_Results_ptau
	metab	Estimate	Std..Error	t.value	pVal	FDR.pVal	neg.log10.FDR.pVal	estimate_sign	KEGG	HMDB	IUPACName
136	PC 34:1	0.478024	0.0432693	11.0477	2.48e-25	6.02e-23	22.2207	Positive	C00157	HMDB0007972	[(2R)-3-hexadecanoyloxy-2-[(Z)-octadec-9-enoyl]oxypropyl] 2-(trimethylazaniumyl)ethyl phosphate
131	PC 32:0	0.478172	0.044079	10.8481	1.42e-24	1.73e-22	21.7625	Positive	C00157	HMDB0000564	[(2R)-2,3-di(hexadecanoyloxy)propyl] 2-(trimethylazaniumyl)ethyl phosphate
124	Nicotinoylglycine	0.472198	0.0467708	10.096	8.71e-22	7.06e-20	19.1513	Positive	C05380	HMDB0003269	2-(pyridine-3-carbonylamino)acetic acid
135	PC 34:0	0.432138	0.043221	9.99835	1.96e-21	1.19e-19	18.9233	Positive	C00157	HMDB0007970	[(2R)-3-hexadecanoyloxy-2-octadecanoyloxypropyl] 2-(trimethylazaniumyl)ethyl phosphate
160	PC 40:4	0.372979	0.0398616	9.35686	3.61e-19	1.75e-17	16.7563	Positive	C00157	HMDB0008598	[(2R)-3-[(13Z,16Z)-docosa-13,16-dienoyl]oxy-2-[(9Z,12Z)-octadeca-9,12-dienoyl]oxypropyl] 2-(trimethylazaniumyl)ethyl phosphate
175	PE 38:4 Isomer B	0.361075	0.0387428	9.31979	4.84e-19	1.96e-17	16.7076	Positive	C00350	HMDB0005779	[(2R)-1-[2-aminoethoxy(hydroxy)phosphoryl]oxy-3-octadecanoyloxypropan-2-yl] (5Z,8Z,11Z,14Z)-icosa-5,8,11,14-tetraenoate
142	PC 36:1	0.3819	0.0422504	9.03896	4.39e-18	1.52e-16	15.8171	Positive	C00157	HMDB0008038	[(2R)-3-octadecanoyloxy-2-[(Z)-octadec-9-enoyl]oxypropyl] 2-(trimethylazaniumyl)ethyl phosphate
201	SM d36:1	0.400731	0.0447731	8.95028	8.72e-18	2.39e-16	15.6218	Positive	C00550	HMDB0001348	[(E,2S,3R)-3-hydroxy-2-(octadecanoylamino)octadec-4-enyl] 2-(trimethylazaniumyl)ethyl phosphate
178	PE P-38:6 or PE O-38:7	0.364708	0.0407566	8.94844	8.85e-18	2.39e-16	15.6218	Positive	C00350	HMDB0005780	[(2R)-1-[2-aminoethoxy(hydroxy)phosphoryl]oxy-3-[(Z)-hexadec-1-enoxy]propan-2-yl] (4Z,7Z,10Z,13Z,16Z,19Z)-docosa-4,7,10,13,16,19-hexaenoate
176	PE 38:6	0.328051	0.0392556	8.35679	7.66e-16	1.83e-14	13.7376	Positive	C00350	HMDB0009390	[(2R)-3-[2-aminoethoxy(hydroxy)phosphoryl]oxy-2-[(9Z,12Z)-octadeca-9,12-dienoyl]oxypropyl] (5Z,8Z,11Z,14Z)-icosa-5,8,11,14-tetraenoate
19	Anserine	-0.532397	0.06379	-8.3461	8.28e-16	1.83e-14	13.7376	Negative	C01262	HMDB0000194	(2S)-2-(3-aminopropanoylamino)-3-(3-methylimidazol-4-yl)propanoic acid
202	SM d36:2	0.345828	0.0448007	7.71927	7.33e-14	1.48e-12	11.8287	Positive	C00550	HMDB0012101	[(E,2S,3R)-3-hydroxy-2-[[(Z)-octadec-9-enoyl]amino]octadec-4-enyl] 2-(trimethylazaniumyl)ethyl phosphate
165	PC 40:7	0.312591	0.0408386	7.6543	1.15e-13	2.15e-12	11.6681	Positive	C00157	HMDB0008154	[(2R)-2-[(4Z,7Z,10Z,13Z,16Z)-docosa-4,7,10,13,16-pentaenoyl]oxy-3-[(9Z,12Z)-octadeca-9,12-dienoyl]oxypropyl] 2-(trimethylazaniumyl)ethyl phosphate
166	PC 40:7 Isomer B	0.317383	0.0418431	7.58509	1.85e-13	3.21e-12	11.4935	Positive	C00157	HMDB0008154	[(2R)-2-[(4Z,7Z,10Z,13Z,16Z)-docosa-4,7,10,13,16-pentaenoyl]oxy-3-[(9Z,12Z)-octadeca-9,12-dienoyl]oxypropyl] 2-(trimethylazaniumyl)ethyl phosphate
155	PC 38:4 Isomer C	0.317282	0.0422377	7.51183	3.05e-13	4.94e-12	11.3061	Positive	C00157	HMDB0008048	[(2R)-2-[(5Z,8Z,11Z,14Z)-icosa-5,8,11,14-tetraenoyl]oxy-3-octadecanoyloxypropyl] 2-(trimethylazaniumyl)ethyl phosphate
49	Creatinine	0.425499	0.0574298	7.40903	6.12e-13	9.29e-12	11.0318	Positive	C00791	HMDB0000562	2-amino-3-methyl-4H-imidazol-5-one
20	arabitol	0.296266	0.0404082	7.33183	1.03e-12	1.47e-11	10.8331	Positive	C01904	HMDB0000568	(2R,4R)-pentane-1,2,3,4,5-pentol
40	Cholesterol	0.313957	0.0429838	7.30409	1.24e-12	1.59e-11	10.8	Positive	C00187	HMDB0000067	(3S,8S,9S,10R,13R,14S,17R)-10,13-dimethyl-17-[(2R)-6-methylheptan-2-yl]-2,3,4,7,8,9,11,12,14,15,16,17-dodecahydro-1H-cyclopenta[a]phenanthren-3-ol
174	PE 38:4	0.295082	0.0404288	7.29881	1.28e-12	1.59e-11	10.8	Positive	C00350	HMDB0005779	[(2R)-1-[2-aminoethoxy(hydroxy)phosphoryl]oxy-3-octadecanoyloxypropan-2-yl] (5Z,8Z,11Z,14Z)-icosa-5,8,11,14-tetraenoate
147	PC 36:4 Isomer C	0.302273	0.0414298	7.29603	1.3e-12	1.59e-11	10.8	Positive	C00157	HMDB0007982	[(2R)-3-hexadecanoyloxy-2-[(5Z,8Z,11Z,14Z)-icosa-5,8,11,14-tetraenoyl]oxypropyl] 2-(trimethylazaniumyl)ethyl phosphate
118	N-Acetylglutamic acid	0.345406	0.04769	7.24274	1.86e-12	2.15e-11	10.6675	Positive	C00624	HMDB0001138	(2S)-2-acetamidopentanedioic acid
170	PE 34:1	0.31791	0.0444551	7.15126	3.4e-12	3.75e-11	10.4259	Positive	C00350	HMDB0008927	[(2R)-1-[2-aminoethoxy(hydroxy)phosphoryl]oxy-3-hexadecanoyloxypropan-2-yl] (Z)-octadec-9-enoate
197	SM d32:1	0.309629	0.0438052	7.06832	5.84e-12	6.17e-11	10.21	Positive	C00550	HMDB0012085	[(E,2S,3R)-3-hydroxy-2-(tetradecanoylamino)octadec-4-enyl] 2-(trimethylazaniumyl)ethyl phosphate
106	lyxitol	0.290531	0.0415607	6.99054	9.65e-12	9.78e-11	10.0099	Positive	C01904	HMDB0000568	(2S,4S)-pentane-1,2,3,4,5-pentol
146	PC 36:4 Isomer B	0.274368	0.0410176	6.68902	6.52e-11	6.34e-10	9.19783	Positive	C00157	HMDB0007982	[(2R)-3-hexadecanoyloxy-2-[(5Z,8Z,11Z,14Z)-icosa-5,8,11,14-tetraenoyl]oxypropyl] 2-(trimethylazaniumyl)ethyl phosphate
177	PE P-38:4 or PE O-38:5	0.282073	0.0425682	6.62638	9.62e-11	8.99e-10	9.04608	Positive	C00350	HMDB0011386	[(2R)-1-[2-aminoethoxy(hydroxy)phosphoryl]oxy-3-[(Z)-octadec-1-enoxy]propan-2-yl] (5Z,8Z,11Z,14Z)-icosa-5,8,11,14-tetraenoate
192	S-Adenosyl-homocysteine	0.271927	0.0445422	6.10494	2.18e-09	1.97e-08	7.70639	Positive	C00021	HMDB0000939	(2S)-2-amino-4-[[(2S,3S,4R,5R)-5-(6-aminopurin-9-yl)-3,4-dihydroxyoxolan-2-yl]methylsulfanyl]butanoic acid
129	PC 30:0	0.276346	0.0461827	5.98376	4.38e-09	3.8e-08	7.41978	Positive	C00157	HMDB0007869	[(2R)-2-hexadecanoyloxy-3-tetradecanoyloxypropyl] 2-(trimethylazaniumyl)ethyl phosphate
199	SM d34:1	0.286781	0.0491548	5.83424	1.02e-08	8.54e-08	7.06868	Positive	C00550	HMDB0010168	[(E,2S,3R)-2-(hexadecanoylamino)-3-hydroxyoctadec-4-enyl] 2-(trimethylazaniumyl)ethyl phosphate
167	PC P-32:0 or PC O-32:1	0.260244	0.0446721	5.82566	1.07e-08	8.66e-08	7.06262	Positive	C00157	HMDB0007994	[3-hexadecanoyloxy-2-[(Z)-hexadec-1-enoxy]propyl] 2-(trimethylazaniumyl)ethyl phosphate
127	Orotic acid	0.290575	0.050471	5.75726	1.56e-08	1.22e-07	6.91196	Positive	C00295	HMDB0000226	2,4-dioxo-1H-pyrimidine-6-carboxylic acid
151	PC 37:4	0.24088	0.0422228	5.70497	2.08e-08	1.58e-07	6.80078	Positive	C00157	HMDB0008625	[(2R)-2-[(Z)-nonadec-9-enoyl]oxy-3-[(9Z,12Z,15Z)-octadeca-9,12,15-trienoyl]oxypropyl] 2-(trimethylazaniumyl)ethyl phosphate
139	PC 35:1	0.247977	0.0449125	5.52134	5.63e-08	4.14e-07	6.38262	Positive	C00157	HMDB0008297	[(2R)-2-heptadecanoyloxy-3-[(Z)-octadec-9-enoyl]oxypropyl] 2-(trimethylazaniumyl)ethyl phosphate
152	PC 38:2	0.225506	0.0419741	5.37251	1.23e-07	8.82e-07	6.05435	Positive	C00157	HMDB0008270	[(2R)-3-icosanoyloxy-2-[(9Z,12Z)-octadeca-9,12-dienoyl]oxypropyl] 2-(trimethylazaniumyl)ethyl phosphate
117	N-Acetylglucosamine	0.27473	0.0539643	5.09097	5.2e-07	3.61e-06	5.4425	Positive	C00140	HMDB0000215	N-[(3R,4R,5S,6R)-2,4,5-trihydroxy-6-(hydroxymethyl)oxan-3-yl]acetamide
130	PC 31:0	0.228829	0.0452806	5.05358	6.26e-07	4.23e-06	5.3739	Positive	C00157	HMDB0007967	[(2R)-3-hexadecanoyloxy-2-pentadecanoyloxypropyl] 2-(trimethylazaniumyl)ethyl phosphate
162	PC 40:5 Isomer B	0.199282	0.0405456	4.91501	1.24e-06	8.12e-06	5.09056	Positive	C00157	HMDB0008312	[(2R)-2-[(5Z,8Z,11Z,14Z)-icosa-5,8,11,14-tetraenoyl]oxy-3-[(Z)-icos-11-enoyl]oxypropyl] 2-(trimethylazaniumyl)ethyl phosphate
99	LPC 18:0	0.253761	0.0523619	4.84629	1.72e-06	1.08e-05	4.96715	Positive	C04230	HMDB0010384	[(2R)-2-hydroxy-3-octadecanoyloxypropyl] 2-(trimethylazaniumyl)ethyl phosphate
156	PC 38:5 Isomer A	0.213569	0.044079	4.84515	1.73e-06	1.08e-05	4.96715	Positive	C00157	HMDB0008402	[(2R)-3-[(8Z,11Z,14Z)-icosa-8,11,14-trienoyl]oxy-2-[(9Z,12Z)-octadeca-9,12-dienoyl]oxypropyl] 2-(trimethylazaniumyl)ethyl phosphate
200	SM d36:0	0.203813	0.0425639	4.78841	2.27e-06	1.38e-05	4.86063	Positive	C00550	HMDB0012087	[(2S,3R)-3-hydroxy-2-(octadecanoylamino)octadecyl] 2-(trimethylazaniumyl)ethyl phosphate
158	PC 38:6	0.202045	0.042245	4.78271	2.33e-06	1.38e-05	4.85962	Positive	C00157	HMDB0008434	[(2R)-3-[(5Z,8Z,11Z,14Z)-icosa-5,8,11,14-tetraenoyl]oxy-2-[(9Z,12Z)-octadeca-9,12-dienoyl]oxypropyl] 2-(trimethylazaniumyl)ethyl phosphate
203	SM d38:1	0.197537	0.0414543	4.76518	2.53e-06	1.47e-05	4.83404	Positive	C00550	HMDB0012102	[(E,2S,3R)-3-hydroxy-2-(icosanoylamino)octadec-4-enyl] 2-(trimethylazaniumyl)ethyl phosphate
134	PC 33:1	0.221576	0.0468499	4.72948	3e-06	1.69e-05	4.77122	Positive	C00157	HMDB0007938	[(2R)-2-[(Z)-octadec-11-enoyl]oxy-3-pentadecanoyloxypropyl] 2-(trimethylazaniumyl)ethyl phosphate
98	LPC 16:0	0.253592	0.0540166	4.6947	3.53e-06	1.95e-05	4.71048	Positive	C04230	HMDB0010382	[(2R)-3-hexadecanoyloxy-2-hydroxypropyl] 2-(trimethylazaniumyl)ethyl phosphate
72	gluconic acid	0.217024	0.0477089	4.54892	6.9e-06	3.73e-05	4.42854	Positive	C00800	HMDB0003290	(2S,3S,4R,5S)-2,3,4,5,6-pentahydroxyhexanoic acid
161	PC 40:5 Isomer A	0.197118	0.0437715	4.50335	8.49e-06	4.48e-05	4.34849	Positive	C00157	HMDB0008312	[(2R)-2-[(5Z,8Z,11Z,14Z)-icosa-5,8,11,14-tetraenoyl]oxy-3-[(Z)-icos-11-enoyl]oxypropyl] 2-(trimethylazaniumyl)ethyl phosphate
85	glycerol-3-galactoside 2	0.181581	0.0410311	4.42544	1.2e-05	6.22e-05	4.20639	Positive	C05401	HMDB0006790	(2R,3R,4S,5R,6R)-2-[(2R)-2,3-dihydroxypropoxy]-6-(hydroxymethyl)oxane-3,4,5-triol
77	Glucuronic acid B	0.218771	0.0499292	4.38164	1.46e-05	7.39e-05	4.13135	Positive	C00191	HMDB0000127	(2S,3S,4S,5R)-3,4,5,6-tetrahydroxyoxane-2-carboxylic acid
132	PC 32:1	0.213505	0.0491206	4.34654	1.7e-05	8.34e-05	4.07876	Positive	C00157	HMDB0007969	[(2R)-3-hexadecanoyloxy-2-[(Z)-hexadec-9-enoyl]oxypropyl] 2-(trimethylazaniumyl)ethyl phosphate
172	PE 36:4	0.181048	0.0416705	4.34476	1.72e-05	8.34e-05	4.07876	Positive	C00350	HMDB0009385	[(2R)-3-[2-aminoethoxy(hydroxy)phosphoryl]oxy-2-hexadecanoyloxypropyl] (5Z,8Z,11Z,14Z)-icosa-5,8,11,14-tetraenoate
198	SM d34:0	0.187828	0.0436658	4.30149	2.07e-05	9.87e-05	4.00547	Positive	C00550	HMDB0010168	[(2S,3R)-2-(hexadecanoylamino)-3-hydroxyoctadecyl] 2-(trimethylazaniumyl)ethyl phosphate
241	Xylitol	0.194035	0.0463214	4.18888	3.36e-05	0.000157021	3.80404	Positive	C00379	HMDB0002917	(2S,4R)-pentane-1,2,3,4,5-pentol
159	PC 38:6 Isomer B	0.168225	0.0429463	3.9171	0.000103183	0.000473083	3.32506	Positive	C00157	HMDB0008434	[(2R)-3-[(5Z,8Z,11Z,14Z)-icosa-5,8,11,14-tetraenoyl]oxy-2-[(9Z,12Z)-octadeca-9,12-dienoyl]oxypropyl] 2-(trimethylazaniumyl)ethyl phosphate
110	Mannitol	0.183254	0.0471855	3.8837	0.000117925	0.000530665	3.27518	Positive	C00392	HMDB0000765	(2R,3R,4R,5R)-hexane-1,2,3,4,5,6-hexol
100	LPC 18:0 Isomer B	0.203774	0.0527671	3.86177	0.000128666	0.000568471	3.24529	Positive	C04230	HMDB0010384	[(2R)-2-hydroxy-3-octadecanoyloxypropyl] 2-(trimethylazaniumyl)ethyl phosphate
164	PC 40:6 Isomer B	0.165438	0.04406	3.75484	0.000195639	0.000848934	3.07113	Positive	C00157	HMDB0008088	[(2R)-2-[(7Z,10Z,13Z,16Z,19Z)-docosa-7,10,13,16,19-pentaenoyl]oxy-3-[(Z)-octadec-11-enoyl]oxypropyl] 2-(trimethylazaniumyl)ethyl phosphate
25	aspartic acid	0.152712	0.0412146	3.7053	0.000236774	0.0010094	2.99594	Positive	C00049	HMDB0000191	(2S)-2-aminobutanedioic acid
93	Isoleucine	-0.196859	0.0539994	-3.64558	0.000297175	0.00124506	2.90481	Negative	C00407	HMDB0000172	(2S,3S)-2-amino-3-methylpentanoic acid
196	Serine	-0.18684	0.0514952	-3.6283	0.000317192	0.0013064	2.88392	Negative	C00065	HMDB0000187	(2S)-2-amino-3-hydroxypropanoic acid
206	SM d44:2	0.150163	0.0427242	3.5147	0.00048374	0.00195915	2.70793	Positive	C00550	HMDB0013461	[(E,2S,3R)-2-[[(Z)-hexacos-17-enoyl]amino]-3-hydroxyoctadec-4-enyl] 2-(trimethylazaniumyl)ethyl phosphate
116	N-Acetylaspartylglutamic acid	0.162611	0.0469723	3.46185	0.000586468	0.00233626	2.63148	Positive	C12270	HMDB0001067	(2S)-2-[[(2S)-2-acetamido-3-carboxypropanoyl]amino]pentanedioic acid
39	cholesterol	0.14353	0.0418435	3.43016	0.000657459	0.00257682	2.58892	Positive	C00187	HMDB0000067	(3S,8S,9S,10R,13R,14S,17R)-10,13-dimethyl-17-[(2R)-6-methylheptan-2-yl]-2,3,4,7,8,9,11,12,14,15,16,17-dodecahydro-1H-cyclopenta[a]phenanthren-3-ol
119	N-Formylmethionine	0.164167	0.0481669	3.4083	0.000711047	0.00274261	2.56184	Positive	C03145	HMDB0001015	(2S)-2-formamido-4-methylsulfanylbutanoic acid
5	2-Deoxyribose	0.160493	0.0477225	3.36306	0.000835096	0.00317075	2.49884	Positive	C01801	HMDB0003224	(3S,4R)-3,4,5-trihydroxypentanal
48	creatinine	0.13483	0.0415923	3.2417	0.00127432	0.00476398	2.32203	Positive	C00791	HMDB0000562	2-amino-3-methyl-4H-imidazol-5-one
9	4-Acetamidobutyric acid	0.154964	0.0485272	3.19335	0.00150263	0.00553239	2.25709	Positive	C02946	HMDB0003681	4-acetamidobutanoic acid
236	Urocanic acid	-0.134446	0.0432053	-3.1118	0.00197496	0.00716292	2.14491	Negative	C00785	HMDB0000301	(E)-3-(1H-imidazol-5-yl)prop-2-enoic acid
74	glucose	-0.124308	0.0406388	-3.05885	0.0023513	0.00840242	2.0756	Negative	C00221	HMDB0000516	(2R,3R,4S,5S,6R)-6-(hydroxymethyl)oxane-2,3,4,5-tetrol
208	Sorbitol	0.151023	0.0499319	3.02458	0.00262883	0.00925806	2.03348	Positive	C00794	HMDB0000247	(2R,3R,4R,5S)-hexane-1,2,3,4,5,6-hexol
115	myo-inositol	-0.123211	0.0409227	-3.01081	0.00274853	0.00954134	2.02039	Negative	C00137	HMDB0000211	cyclohexane-1,2,3,4,5,6-hexol
101	LPC 18:1	0.13983	0.0472597	2.95876	0.00324777	0.0111156	1.95407	Positive	C04230	HMDB0002815	[(2R)-2-hydroxy-3-[(Z)-octadec-9-enoyl]oxypropyl] 2-(trimethylazaniumyl)ethyl phosphate
168	PC P-38:5 or PC O-38:6	0.132218	0.0449901	2.93882	0.00345997	0.0116774	1.93265	Positive	C00157	HMDB0008491	[3-[(8Z,11Z,14Z,17Z)-icosa-8,11,14,17-tetraenoyl]oxy-2-[(1Z,9Z)-octadeca-1,9-dienoxy]propyl] 2-(trimethylazaniumyl)ethyl phosphate
204	SM d40:2 Isomer B	0.127999	0.0436591	2.93178	0.00353792	0.0117769	1.92897	Positive	C00550	HMDB0012104	[(E,2S,3R)-2-[[(Z)-docos-13-enoyl]amino]-3-hydroxyoctadec-4-enyl] 2-(trimethylazaniumyl)ethyl phosphate
63	FA 20:3 (homo-gamma-linolenic acid)	-0.128474	0.0446146	-2.87963	0.00416673	0.0136826	1.86383	Negative	C03242	HMDB0002925	(8Z,11Z,14Z)-icosa-8,11,14-trienoic acid
145	PC 36:3 Isomer B	0.124996	0.043917	2.84618	0.00462207	0.0149755	1.82462	Positive	C00157	HMDB0008136	[(2R)-3-[(9Z,12Z)-octadeca-9,12-dienoyl]oxy-2-[(Z)-octadec-11-enoyl]oxypropyl] 2-(trimethylazaniumyl)ethyl phosphate
73	Gluconolactone	-0.151975	0.0561576	-2.70622	0.00705782	0.0225664	1.64654	Negative	C00198	HMDB0000150	(3R,4S,5S,6R)-3,4,5-trihydroxy-6-(hydroxymethyl)oxan-2-one
157	PC 38:5 Isomer B	0.122465	0.0453785	2.69875	0.0072156	0.0227293	1.64341	Positive	C00157	HMDB0008432	[(2R)-3-[(5Z,8Z,11Z,14Z)-icosa-5,8,11,14-tetraenoyl]oxy-2-[(Z)-octadec-11-enoyl]oxypropyl] 2-(trimethylazaniumyl)ethyl phosphate
191	Ribose A	0.119868	0.0444779	2.69501	0.00729583	0.0227293	1.64341	Positive	C00121	HMDB0000283	(3R,4R,5R)-oxane-2,3,4,5-tetrol
45	Citrulline	-0.132056	0.0509186	-2.59347	0.00980352	0.0301551	1.52064	Negative	C00327	HMDB0000904	(2S)-2-amino-5-(carbamoylamino)pentanoic acid
122	Nicotinamide riboside	0.143531	0.0556157	2.58076	0.0101664	0.0308804	1.51032	Positive	C03150	HMDB0000855	1-[(2R,3R,4S,5R)-3,4-dihydroxy-5-(hydroxymethyl)oxolan-2-yl]pyridin-1-ium-3-carboxamide
221	TG 58:1	-0.143745	0.0562722	-2.55446	0.0109558	0.0328673	1.48324	Negative	C00422	HMDB0005449	[(2S)-2-icosanoyloxy-3-[(Z)-octadec-9-enoyl]oxypropyl] icosanoate
23	asparagine	0.109847	0.0438583	2.50458	0.0126038	0.0373502	1.42771	Positive	C00152	HMDB0000168	(2S)-2,4-diamino-4-oxobutanoic acid
46	creatine	0.105435	0.0425333	2.47887	0.0135365	0.0396311	1.40196	Positive	C00300	HMDB0000064	2-[carbamimidoyl(methyl)amino]acetic acid
187	Pseudouridine	0.12783	0.0519202	2.46204	0.0141799	0.0410203	1.387	Positive	C02067	HMDB0000767	5-[(2S,3R,4S,5R)-3,4-dihydroxy-5-(hydroxymethyl)oxolan-2-yl]-1H-pyrimidine-2,4-dione
24	Asparagine	-0.10956	0.0451333	-2.42747	0.0155866	0.0445593	1.35106	Negative	C00152	HMDB0000168	(2S)-2,4-diamino-4-oxobutanoic acid
81	Glutamine	-0.134172	0.0558219	-2.40357	0.01663	0.0469893	1.328	Negative	C00064	HMDB0000641	(2S)-2,5-diamino-5-oxopentanoic acid
31	Carnosine	-0.0974352	0.0410608	-2.37295	0.0180558	0.0504317	1.2973	Negative	C00386	HMDB0000033	(2S)-2-(3-aminopropanoylamino)-3-(1H-imidazol-5-yl)propanoic acid
138	PC 34:4	0.0988215	0.0417603	2.3664	0.0183745	0.0507386	1.29466	Positive	C00157	HMDB0008232	[(2R)-2-hexadecanoyloxy-3-[(6Z,9Z,12Z,15Z)-octadeca-6,9,12,15-tetraenoyl]oxypropyl] 2-(trimethylazaniumyl)ethyl phosphate
194	Salicylic acid	-0.117003	0.0506102	-2.31185	0.0212259	0.0579537	1.23692	Negative	C00805	HMDB0001895	2-hydroxybenzoic acid
42	Citraconic acid	0.110989	0.0486361	2.28203	0.0229424	0.0619445	1.208	Positive	C02226	HMDB0000634	(Z)-2-methylbut-2-enedioic acid
95	lactic acid	-0.091614	0.0404953	-2.26234	0.0241412	0.0643812	1.19124	Negative	C00186	HMDB0000190	2-hydroxypropanoic acid
57	erythritol	0.0971529	0.0430146	2.2586	0.0243748	0.0643812	1.19124	Positive	C00503	HMDB0002994	(2S,3R)-butane-1,2,3,4-tetrol
3	2-aminobutyric acid	-0.0922391	0.04159	-2.21782	0.0270537	0.0706888	1.15065	Negative	C02356	HMDB0000452	2-aminobutanoic acid
28	Betaine	0.119987	0.0543341	2.20831	0.0277137	0.0716429	1.14483	Positive	C00719	HMDB0000043	2-(trimethylazaniumyl)acetate
112	Methionine	-0.113224	0.0516036	-2.1941	0.0287265	0.0731633	1.13571	Negative	C00073	HMDB0000696	(2S)-2-amino-4-methylsulfanylbutanoic acid
212	Taurine	-0.114154	0.0520858	-2.19165	0.028904	0.0731633	1.13571	Negative	C00245	HMDB0000251	2-aminoethanesulfonic acid
67	Galactonic acid	0.119219	0.0547771	2.17644	0.0300292	0.0752277	1.12362	Positive	C00880	HMDB0000565	(2R,3S,4S,5R)-2,3,4,5,6-pentahydroxyhexanoic acid
84	glycerol	-0.0930761	0.043834	-2.12338	0.0342543	0.0849366	1.07091	Negative	C00116	HMDB0000131	propane-1,2,3-triol
59	Ethanolamine	0.106605	0.0511746	2.08317	0.0377864	0.0927484	1.03269	Positive	C00189	HMDB0000149	2-aminoethanol
65	fumaric acid	0.0851183	0.0411598	2.068	0.0391975	0.0952499	1.02114	Positive	C00122	HMDB0000134	(E)-but-2-enedioic acid
153	PC 38:3	0.0873678	0.0423536	2.06282	0.0396894	0.0954903	1.02004	Positive	C00157	HMDB0008144	[(2R)-2-[(Z)-icos-11-enoyl]oxy-3-[(9Z,12Z)-octadeca-9,12-dienoyl]oxypropyl] 2-(trimethylazaniumyl)ethyl phosphate
211	Sucrose	-0.0876177	0.0431394	-2.03104	0.0428246	0.102023	0.991301	Negative	C00089	HMDB0000258	(2R,3R,4S,5S,6R)-2-[(2S,3S,4S,5R)-3,4-dihydroxy-2,5-bis(hydroxymethyl)oxolan-2-yl]oxy-6-(hydroxymethyl)oxane-3,4,5-triol
224	Threonine	-0.112568	0.055572	-2.02562	0.0433796	0.102342	0.989945	Negative	C00188	HMDB0000167	(2S,3R)-2-amino-3-hydroxybutanoic acid
144	PC 36:3 Isomer A	0.0820026	0.040972	2.00143	0.0459317	0.107321	0.969314	Positive	C00157	HMDB0008136	[(2R)-3-[(9Z,12Z)-octadeca-9,12-dienoyl]oxy-2-[(Z)-octadec-11-enoyl]oxypropyl] 2-(trimethylazaniumyl)ethyl phosphate
190	ribose	0.0790223	0.0399084	1.98009	0.0482876	0.111751	0.951747	Positive	C00121	HMDB0000283	(3R,4R,5R)-oxane-2,3,4,5-tetrol
43	citric acid	-0.0860498	0.0441223	-1.95026	0.051751	0.118637	0.925781	Negative	C00158	HMDB0000094	2-hydroxypropane-1,2,3-tricarboxylic acid
150	PC 37:2	0.0807534	0.0418011	1.93185	0.0539908	0.122408	0.91219	Positive	C00157	HMDB0008592	[(2R)-2-nonadecanoyloxy-3-[(9Z,12Z)-octadeca-9,12-dienoyl]oxypropyl] 2-(trimethylazaniumyl)ethyl phosphate
180	Phenylalanine	-0.0949899	0.0492552	-1.92853	0.0544035	0.122408	0.91219	Negative	C00079	HMDB0000159	(2S)-2-amino-3-phenylpropanoic acid
17	alanine	-0.0866559	0.0452563	-1.91478	0.0561393	0.125155	0.902553	Negative	C00041	HMDB0000161	(2S)-2-aminopropanoic acid
140	PC 35:2 Isomer A	0.0850526	0.044673	1.90389	0.0575468	0.127126	0.895765	Positive	C00157	HMDB0008330	[(2R)-2-heptadecanoyloxy-3-[(9Z,12Z)-octadeca-9,12-dienoyl]oxypropyl] 2-(trimethylazaniumyl)ethyl phosphate
38	Cer d44:1	-0.0951096	0.0515944	-1.84341	0.0659113	0.144292	0.840757	Negative	C00195	HMDB0004955	N-[(E,2S,3R)-1,3-dihydroxyoctadec-4-en-2-yl]hexacosanamide
83	Glyceric acid	-0.0907455	0.0495099	-1.83287	0.067466	0.146377	0.834527	Negative	C00258	HMDB0000139	(2R)-2,3-dihydroxypropanoic acid
87	glycine	-0.0728635	0.0403922	-1.8039	0.0718996	0.154616	0.810745	Negative	C00037	HMDB0000123	2-aminoacetic acid
207	sorbitol	0.0766738	0.0427657	1.79288	0.0736472	0.156985	0.804142	Positive	C00794	HMDB0000247	(2R,3R,4R,5S)-hexane-1,2,3,4,5,6-hexol
173	PE 38:2	0.0747671	0.042495	1.75943	0.0791674	0.16602	0.77984	Positive	C00350	HMDB0009225	[(2R)-3-[2-aminoethoxy(hydroxy)phosphoryl]oxy-2-[(9Z,12Z)-octadeca-9,12-dienoyl]oxypropyl] icosanoate
97	Leucine	-0.0852171	0.0484482	-1.75893	0.0792523	0.16602	0.77984	Negative	C00123	HMDB0000687	(2S)-2-amino-4-methylpentanoic acid
222	TG 58:3	-0.103862	0.06009	-1.72843	0.0845801	0.175666	0.755311	Negative	C00422	HMDB0055189	[(2S)-2-[(Z)-icos-11-enoyl]oxy-3-[(Z)-octadec-9-enoyl]oxypropyl] (Z)-icos-11-enoate
186	pseudo uridine	0.0730305	0.0428893	1.70277	0.0892856	0.183868	0.735494	Positive	C02067	HMDB0000767	5-[(2S,3R,4S,5R)-3,4-dihydroxy-5-(hydroxymethyl)oxolan-2-yl]-1H-pyrimidine-2,4-dione
188	putrescine	0.074126	0.0440728	1.6819	0.093266	0.190451	0.720217	Positive	C00134	HMDB0001414	butane-1,4-diamine
68	Galactosamine	-0.0804822	0.0499262	-1.61202	0.107641	0.217973	0.661597	Negative	C02262	METPA0263	(3R,4R,5R,6R)-3-amino-6-(hydroxymethyl)oxane-2,4,5-triol
56	Ergothioneine	0.072472	0.045495	1.59297	0.111853	0.224631	0.648531	Positive	C05570	HMDB0003045	(2S)-3-(2-sulfanylidene-1,3-dihydroimidazol-4-yl)-2-(trimethylazaniumyl)propanoate
44	citrulline	-0.0689942	0.0436068	-1.58219	0.114292	0.227648	0.642736	Negative	C00327	HMDB0000904	(2S)-2-amino-5-(carbamoylamino)pentanoic acid
125	ornithine	0.0672568	0.0433079	1.55299	0.121111	0.239268	0.621116	Positive	C00077	HMDB0000214	(2S)-2,5-diaminopentanoic acid
227	Triethanolamine	-0.0626612	0.0407916	-1.53613	0.125193	0.245337	0.610237	Negative	C06771	HMDB0032538	2-[bis(2-hydroxyethyl)amino]ethanol
182	phosphoethanolamine	0.0678708	0.0446177	1.52116	0.128905	0.25059	0.601036	Positive	C00346	HMDB0000224	2-aminoethyl dihydrogen phosphate
92	isoleucine	-0.0661569	0.0436135	-1.51689	0.12998	0.250675	0.600888	Negative	C00407	HMDB0000172	(2S,3S)-2-amino-3-methylpentanoic acid
120	N-omega-Acetylhistamine	-0.0683191	0.0455134	-1.50107	0.134021	0.255121	0.593254	Negative	C05135	HMDB0013253	N-[2-(1H-imidazol-5-yl)ethyl]acetamide
242	xylose	0.0645748	0.0431009	1.49823	0.134759	0.255121	0.593254	Positive	C00181	HMDB0000098	(3R,4S,5R)-oxane-2,3,4,5-tetrol
205	SM d41:1	0.0646768	0.0432439	1.49563	0.135435	0.255121	0.593254	Positive	C00550	HMDB0012105	[(E,2S,3R)-3-hydroxy-2-(tricosanoylamino)octadec-4-enyl] 2-(trimethylazaniumyl)ethyl phosphate
50	Cytidine	0.0799732	0.053942	1.48258	0.13887	0.259579	0.58573	Positive	C00475	HMDB0000089	4-amino-1-[(2R,3R,4S,5R)-3,4-dihydroxy-5-(hydroxymethyl)oxolan-2-yl]pyrimidin-2-one
41	Choline	0.0763583	0.0518007	1.47408	0.141143	0.261815	0.582006	Positive	C00114	HMDB0000097	2-hydroxyethyl(trimethyl)azanium
238	Valine	-0.0717336	0.0492734	-1.45583	0.146121	0.268995	0.570256	Negative	C00183	HMDB0000883	(2S)-2-amino-3-methylbutanoic acid
133	PC 32:2	0.0625982	0.0432621	1.44695	0.14859	0.271484	0.566255	Positive	C00157	HMDB0008002	[(2R)-2,3-bis[[(Z)-hexadec-9-enoyl]oxy]propyl] 2-(trimethylazaniumyl)ethyl phosphate
30	Carnitine	0.0721533	0.0502462	1.43599	0.151682	0.274443	0.561548	Positive	C00318	HMDB0000062	(3R)-3-hydroxy-4-(trimethylazaniumyl)butanoate
36	Cer d42:2 Isomer A	0.0635284	0.0443251	1.43324	0.152468	0.274443	0.561548	Positive	C00195	HMDB0004953	(Z)-N-[(E,2S,3R)-1,3-dihydroxyoctadec-4-en-2-yl]tetracos-15-enamide
79	Glutamic acid	-0.0712573	0.0499507	-1.42655	0.154385	0.27585	0.559326	Negative	C00025	HMDB0000148	(2S)-2-aminopentanedioic acid
54	disaccharide	-0.0696273	0.0493646	-1.41047	0.159076	0.282156	0.54951	Negative	C00089	HMDB0000258	(2R,3R,4S,5S,6R)-2-[(2S,3S,4S,5R)-3,4-dihydroxy-2,5-bis(hydroxymethyl)oxolan-2-yl]oxy-6-(hydroxymethyl)oxane-3,4,5-triol
183	phthalic acid	-0.0565684	0.0403737	-1.40112	0.161852	0.285	0.545155	Negative	C01606	HMDB0002107	phthalic acid
6	2-Ketogluconic?acid	0.0722107	0.052016	1.38824	0.165734	0.289737	0.537996	Positive	C06473	METPA0825	(3S,4R,5R)-3,4,5,6-tetrahydroxy-2-oxohexanoic acid
107	Maleic acid	-0.0660424	0.0484592	-1.36285	0.173597	0.301314	0.520981	Negative	C01384	HMDB0000176	(Z)-but-2-enedioic acid
216	TG 50:3 Isomer B	-0.0741534	0.0548394	-1.35219	0.176977	0.305003	0.515696	Negative	C00422	HMDB0055154	[(2R)-2,3-bis[[(Z)-hexadec-9-enoyl]oxy]propyl] (Z)-octadec-9-enoate
239	Xanthosine	0.0715197	0.0549702	1.30106	0.193886	0.330903	0.4803	Positive	C01762	HMDB0000299	9-[(2R,3R,4S,5R)-3,4-dihydroxy-5-(hydroxymethyl)oxolan-2-yl]-3H-purine-2,6-dione
32	Cer d34:1	0.0913015	0.0703074	1.29861	0.194729	0.330903	0.4803	Positive	C00195	HMDB0004949	N-[(E,2S,3R)-1,3-dihydroxyoctadec-4-en-2-yl]hexadecanamide
12	5'-Methylthioadenosine	-0.0673643	0.0529258	-1.27281	0.203728	0.342609	0.465201	Negative	C00170	HMDB0001173	(2R,3R,4S,5S)-2-(6-aminopurin-9-yl)-5-(methylsulfanylmethyl)oxolane-3,4-diol
2	1-Methylnicotinamide	-0.0672936	0.0529534	-1.27081	0.204437	0.342609	0.465201	Negative	C02918	HMDB0000699	1-methylpyridin-1-ium-3-carboxamide
69	GlcCer d38:1	0.0530138	0.0418482	1.26681	0.205862	0.342633	0.465171	Positive	C01190	HMDB0004973	N-[(E,2S,3R)-3-hydroxy-1-[(2R,3R,4S,5S,6R)-3,4,5-trihydroxy-6-(hydroxymethyl)oxan-2-yl]oxyoctadec-4-en-2-yl]icosanamide
237	valine	-0.0544147	0.0433653	-1.2548	0.210188	0.347454	0.459102	Negative	C00183	HMDB0000883	(2S)-2-amino-3-methylbutanoic acid
229	Tryptophan	-0.0629882	0.0513963	-1.22554	0.220998	0.362854	0.440268	Negative	C00078	HMDB0000929	(2S)-2-amino-3-(1H-indol-3-yl)propanoic acid
108	Maltotriose	-0.0501524	0.0415422	-1.20727	0.227949	0.371756	0.429742	Negative	C01835	HMDB0001262	(2R,3R,4S,5S,6R)-2-[(2R,3S,4R,5R,6R)-4,5-dihydroxy-2-(hydroxymethyl)-6-[(2R,3S,4R,5R)-4,5,6-trihydroxy-2-(hydroxymethyl)oxan-3-yl]oxyoxan-3-yl]oxy-6-(hydroxymethyl)oxane-3,4,5-triol
233	urea	-0.050491	0.0421644	-1.19748	0.231735	0.375411	0.425493	Negative	C00086	HMDB0000294	urea
143	PC 36:2	0.0511975	0.0430464	1.18936	0.234912	0.378037	0.422465	Positive	C00157	HMDB0000593	[(2R)-2,3-bis[[(Z)-octadec-9-enoyl]oxy]propyl] 2-(trimethylazaniumyl)ethyl phosphate
7	3-hydroxypropionic acid	-0.0498452	0.0427084	-1.16711	0.243771	0.389713	0.409255	Negative	C01013	HMDB0000700	3-hydroxypropanoic acid
128	Pantothenic acid	-0.0549725	0.0481107	-1.14262	0.253788	0.403075	0.394614	Negative	C00864	HMDB0000210	3-[[(2R)-2,4-dihydroxy-3,3-dimethylbutanoyl]amino]propanoic acid
102	LPC 18:2	-0.0496783	0.0436765	-1.13741	0.255957	0.403879	0.393748	Negative	C04230	HMDB0010386	[(2R)-2-hydroxy-3-[(9Z,12Z)-octadeca-9,12-dienoyl]oxypropyl] 2-(trimethylazaniumyl)ethyl phosphate
181	phosphate	-0.0489259	0.0439344	-1.11361	0.266026	0.41706	0.379802	Negative	C00009	HMDB0002142	phosphoric acid
189	Pyruvic acid	0.0562945	0.0508896	1.10621	0.269213	0.419351	0.377422	Positive	C00022	HMDB0000243	2-oxopropanoic acid
154	PC 38:4 Isomer A	0.0482475	0.0439991	1.09656	0.273408	0.423172	0.373483	Positive	C00157	HMDB0008048	[(2R)-2-[(5Z,8Z,11Z,14Z)-icosa-5,8,11,14-tetraenoyl]oxy-3-octadecanoyloxypropyl] 2-(trimethylazaniumyl)ethyl phosphate
71	GlcCer d42:2	0.0468028	0.044215	1.05853	0.29037	0.4457	0.350958	Positive	C01190	HMDB0004975	(Z)-N-[(E,2S,3R)-3-hydroxy-1-[(2R,5S,6R)-3,4,5-trihydroxy-6-(hydroxymethyl)oxan-2-yl]oxyoctadec-4-en-2-yl]tetracos-15-enamide
169	PC P-40:6 or PC O-40:7 Isomer A	0.0437283	0.0415458	1.05253	0.293107	0.4457	0.350958	Positive	C00157	HMDB0008721	[3-[(7Z,10Z,13Z,16Z,19Z)-docosa-7,10,13,16,19-pentaenoyl]oxy-2-[(1Z,9Z)-octadeca-1,9-dienoxy]propyl] 2-(trimethylazaniumyl)ethyl phosphate
89	Histidine	-0.0540705	0.05141	-1.05175	0.293465	0.4457	0.350958	Negative	C00135	HMDB0000177	(2S)-2-amino-3-(1H-imidazol-5-yl)propanoic acid
70	GlcCer d40:1	0.0450652	0.0432027	1.04311	0.297444	0.448937	0.347814	Positive	C01190	HMDB0004974	N-[(E,2S,3R)-3-hydroxy-1-[(2R,5S,6R)-3,4,5-trihydroxy-6-(hydroxymethyl)oxan-2-yl]oxyoctadec-4-en-2-yl]docosanamide
34	Cer d40:1	-0.0482933	0.0470342	-1.02677	0.305067	0.457601	0.339513	Negative	C00195	HMDB0004952	N-[(E,2S,3R)-1,3-dihydroxyoctadec-4-en-2-yl]docosanamide
37	Cer d42:2 Isomer B	0.0450481	0.0443702	1.01528	0.310506	0.462901	0.334512	Positive	C00195	HMDB0004953	(Z)-N-[(E,2S,3R)-1,3-dihydroxyoctadec-4-en-2-yl]tetracos-15-enamide
226	Trehalose	0.0460414	0.0477401	0.964417	0.335342	0.496879	0.303749	Positive	C01083	HMDB0000975	(2R,3S,4S,5R,6R)-2-(hydroxymethyl)-6-[(2R,3R,4S,5S,6R)-3,4,5-trihydroxy-6-(hydroxymethyl)oxan-2-yl]oxyoxane-3,4,5-triol
114	Methioninesulfoxide	-0.0494842	0.0517166	-0.956833	0.339153	0.498131	0.302656	Negative	C02989	HMDB0002005	(2S)-2-amino-4-methylsulfinylbutanoic acid
240	xylitol	0.0411303	0.0431277	0.953685	0.340743	0.498131	0.302656	Positive	C00379	HMDB0002917	(2S,4R)-pentane-1,2,3,4,5-pentol
179	phenylalanine	-0.0406313	0.0428969	-0.947185	0.344041	0.498131	0.302656	Negative	C00079	HMDB0000159	(2S)-2-amino-3-phenylpropanoic acid
58	ethanolamine	-0.0429006	0.0453253	-0.946505	0.344387	0.498131	0.302656	Negative	C00189	HMDB0000149	2-aminoethanol
51	Dehydroisoandrosterone sulfate	0.0513588	0.0554778	0.925753	0.355058	0.510528	0.291981	Positive	C04555	HMDB0001032	[(3S,8R,9S,10R,13S,14S)-10,13-dimethyl-17-oxo-1,2,3,4,7,8,9,11,12,14,15,16-dodecahydrocyclopenta[a]phenanthren-3-yl] hydrogen sulfate
29	Biotin	-0.0424343	0.0475488	-0.892437	0.372624	0.532633	0.273572	Negative	C00120	HMDB0000030	5-[(3aS,4S,6aR)-2-oxo-1,3,3a,4,6,6a-hexahydrothieno[3,4-d]imidazol-4-yl]pentanoic acid
225	Thymidine?5'-monophosphate	0.0380835	0.0434122	0.877253	0.380806	0.541146	0.266686	Positive	C00364	HMDB0001227	[(2R,3S,5R)-3-hydroxy-5-(5-methyl-2,4-dioxopyrimidin-1-yl)oxolan-2-yl]methyl dihydrogen phosphate
219	TG 54:1	-0.0487278	0.0558161	-0.873006	0.383114	0.54126	0.266594	Negative	C00422	HMDB0051424	[(2R)-2-octadecanoyloxy-3-[(Z)-octadec-9-enoyl]oxypropyl] octadecanoate
230	tyrosine	-0.0362659	0.0438197	-0.827616	0.408316	0.573531	0.241443	Negative	C00082	HMDB0000158	(2S)-2-amino-3-(4-hydroxyphenyl)propanoic acid
62	FA 20:3 (eicosatrienoic acid)	-0.0432579	0.0528819	-0.81801	0.413774	0.577857	0.23818	Negative	C03242	HMDB0002925	(11Z,14Z,17Z)-icosa-11,14,17-trienoic acid
141	PC 35:2 Isomer B	0.0348559	0.0433357	0.804322	0.421626	0.585457	0.232505	Positive	C00157	HMDB0008330	[(2R)-2-heptadecanoyloxy-3-[(9Z,12Z)-octadeca-9,12-dienoyl]oxypropyl] 2-(trimethylazaniumyl)ethyl phosphate
4	2-Deoxycytidine-5-monophosphoric acid	0.0375119	0.0471478	0.795622	0.426661	0.589083	0.229823	Positive	C00239	HMDB0001202	[(2R,3S,5R)-5-(4-amino-2-oxopyrimidin-1-yl)-3-hydroxyoxolan-2-yl]methyl dihydrogen phosphate
210	sucrose	0.03221	0.0416778	0.772835	0.440016	0.60409	0.218899	Positive	C00089	HMDB0000258	(2R,3R,4S,5S,6R)-2-[(2S,3S,4S,5R)-3,4-dihydroxy-2,5-bis(hydroxymethyl)oxolan-2-yl]oxy-6-(hydroxymethyl)oxane-3,4,5-triol
76	glucose-1-phosphate	-0.0298575	0.0390033	-0.765513	0.444358	0.606624	0.217081	Negative	C00446	HMDB0000645	[(2R,3R,4S,5S,6R)-3,4,5-trihydroxy-6-(hydroxymethyl)oxan-2-yl] dihydrogen phosphate
11	4-Methyl-2-oxovaleric Acid	-0.0336623	0.0471755	-0.713556	0.475863	0.646004	0.189765	Negative	C00233	HMDB0000695	4-methyl-2-oxopentanoic acid
33	Cer d38:1	0.0326873	0.0466575	0.700581	0.483918	0.653289	0.184894	Positive	C00195	HMDB0004951	N-[(E,2S,3R)-1,3-dihydroxyoctadec-4-en-2-yl]icosanamide
193	salicylic acid	-0.0339816	0.049099	-0.692103	0.489221	0.65395	0.184456	Negative	C00805	HMDB0001895	2-hydroxybenzoic acid
82	glyceric acid	0.0270485	0.0391328	0.691197	0.489789	0.65395	0.184456	Positive	C00258	HMDB0000139	2,3-dihydroxypropanoic acid
213	TG 48:1	-0.0384695	0.0571935	-0.67262	0.501526	0.665961	0.176551	Negative	C00422	HMDB0005359	[(2R)-2-hexadecanoyloxy-3-[(Z)-hexadec-9-enoyl]oxypropyl] hexadecanoate
220	TG 54:6 Isomer A	-0.038335	0.0613156	-0.625207	0.532144	0.700775	0.154421	Negative	C00422	HMDB0005474	2,3-bis[[(9Z,12Z)-octadeca-9,12-dienoyl]oxy]propyl (9Z,12Z)-octadeca-9,12-dienoate
94	Ketoisovaleric acid	0.0319911	0.05134	0.623123	0.533512	0.700775	0.154421	Positive	C00141	HMDB0000019	3-methyl-2-oxobutanoic acid
243	xylulose	-0.0257959	0.0417666	-0.61762	0.537131	0.701736	0.153826	Negative	C00312	HMDB0000751	(3R,4S)-2-(hydroxymethyl)oxolane-2,3,4-triol
113	methionine sulfoxide	-0.0237968	0.0388145	-0.613092	0.540118	0.701864	0.153747	Negative	C02989	HMDB0002005	(2S)-2-amino-4-methylsulfinylbutanoic acid
78	glutamic acid	0.0269364	0.0464812	0.579512	0.562527	0.727096	0.138408	Positive	C00025	HMDB0000148	(2S)-2-aminopentanedioic acid
86	glycerol-alpha-phosphate	-0.0228087	0.0414873	-0.549774	0.582741	0.746382	0.127039	Negative	C00093	HMDB0000126	2,3-dihydroxypropyl dihydrogen phosphate
235	Uridine	0.0299531	0.0546262	0.548328	0.583732	0.746382	0.127039	Positive	C00299	HMDB0000296	1-[(2R,3R,4S,5R)-3,4-dihydroxy-5-(hydroxymethyl)oxolan-2-yl]pyrimidine-2,4-dione
60	FA 18:2 (linoleic acid)	-0.0302009	0.05551	-0.544061	0.586662	0.746382	0.127039	Negative	C04056	HMDB0003797	(9E,11E)-octadeca-9,11-dienoic acid
137	PC 34:2	0.022469	0.0422342	0.53201	0.594975	0.753016	0.123196	Positive	C00157	HMDB0007973	[(2R)-3-hexadecanoyloxy-2-[(9Z,12Z)-octadeca-9,12-dienoyl]oxypropyl] 2-(trimethylazaniumyl)ethyl phosphate
163	PC 40:6 Isomer A	0.0222583	0.0423999	0.524962	0.599862	0.755266	0.1219	Positive	C00157	HMDB0008601	[(2R)-3-[(13Z,16Z)-docosa-13,16-dienoyl]oxy-2-[(6Z,9Z,12Z,15Z)-octadeca-6,9,12,15-tetraenoyl]oxypropyl] 2-(trimethylazaniumyl)ethyl phosphate
217	TG 52:0	-0.0231022	0.0456719	-0.505829	0.613219	0.763758	0.117044	Negative	C00422	HMDB0005365	[(2R)-3-hexadecanoyloxy-2-octadecanoyloxypropyl] octadecanoate
209	succinic acid	0.0222955	0.0441812	0.504637	0.614055	0.763758	0.117044	Positive	C00042	HMDB0000254	butanedioic acid
90	Inosine	0.0266897	0.0534089	0.499724	0.617508	0.763758	0.117044	Positive	C00294	HMDB0000195	9-[(2R,3R,4S,5R)-3,4-dihydroxy-5-(hydroxymethyl)oxolan-2-yl]-3H-purin-6-one
80	glutamine	-0.0210959	0.0427012	-0.494034	0.621517	0.763758	0.117044	Negative	C00064	HMDB0000641	(2S)-2,5-diamino-5-oxopentanoic acid
47	Creatine	0.0272956	0.0556774	0.490246	0.624193	0.763758	0.117044	Positive	C00300	HMDB0000064	2-[carbamimidoyl(methyl)amino]acetic acid
22	Arginine	0.0266233	0.0549753	0.484278	0.628419	0.763758	0.117044	Positive	C00062	HMDB0000517	(2S)-2-amino-5-(diaminomethylideneamino)pentanoic acid
232	uracil	0.0206193	0.0428373	0.48134	0.630503	0.763758	0.117044	Positive	C00106	HMDB0000300	1H-pyrimidine-2,4-dione
14	aconitic acid	0.0190296	0.0396795	0.479584	0.631751	0.763758	0.117044	Positive	C00417	HMDB0000072	(Z)-prop-1-ene-1,2,3-tricarboxylic acid
149	PC 36:5 Isomer D	0.0213555	0.0453936	0.470451	0.638255	0.765264	0.116189	Positive	C00157	HMDB0008495	[(2R)-2-hexadecanoyloxy-3-[(5Z,8Z,11Z,14Z,17Z)-icosa-5,8,11,14,17-pentaenoyl]oxypropyl] 2-(trimethylazaniumyl)ethyl phosphate
126	Ornithine	0.0255089	0.0543905	0.468995	0.639295	0.765264	0.116189	Positive	C00077	HMDB0000214	(2S)-2,5-diaminopentanoic acid
10	4-Guanidinobutyric acid	0.0201918	0.0436467	0.46262	0.643855	0.766945	0.115236	Positive	C01035	HMDB0003464	4-(diaminomethylideneamino)butanoic acid
64	FA 20:4 (arachidonic acid)	0.0192353	0.044394	0.433285	0.66501	0.78828	0.103319	Positive	C00219	HMDB0001043	(5Z,8Z,11Z,14Z)-icosa-5,8,11,14-tetraenoic acid
214	TG 50:1	-0.0230462	0.0539011	-0.427564	0.669169	0.789359	0.102725	Negative	C00422	HMDB0005360	[(2R)-2,3-di(hexadecanoyloxy)propyl] (Z)-octadec-9-enoate
111	methionine	-0.0216464	0.0524146	-0.412984	0.679811	0.796132	0.0990152	Negative	C00073	HMDB0000696	(2S)-2-amino-4-methylsulfanylbutanoic acid
184	Phthalic acid	0.0184196	0.0448461	0.410729	0.681462	0.796132	0.0990152	Positive	C01606	HMDB0002107	phthalic acid
231	Tyrosine	0.0172053	0.0425491	0.404364	0.686132	0.797752	0.0981322	Positive	C00082	HMDB0000158	(2S)-2-amino-3-(4-hydroxyphenyl)propanoic acid
123	nicotinic acid	0.0148665	0.0390103	0.381091	0.703312	0.813832	0.0894652	Positive	C00253	HMDB0001488	pyridine-3-carboxylic acid
35	Cer d42:1	-0.0173701	0.047396	-0.366488	0.714169	0.822328	0.0849548	Negative	C00195	HMDB0004956	N-[(E,2S,3R)-1,3-dihydroxyoctadec-4-en-2-yl]tetracosanamide
8	3-Methylhistidine	0.0174034	0.0480588	0.362128	0.717422	0.822328	0.0849548	Positive	C01152	HMDB0000479	(2S)-2-amino-3-(3-methylimidazol-4-yl)propanoic acid
104	lysine	0.0150396	0.0427815	0.351545	0.72534	0.82422	0.083957	Positive	C00047	HMDB0000182	(2S)-2,6-diaminohexanoic acid
55	epsilon-caprolactam	0.0150064	0.0432632	0.346864	0.728852	0.82422	0.083957	Positive	C05401	HMDB0006790	azepan-2-one
223	threonine	0.0151976	0.0438811	0.346336	0.729248	0.82422	0.083957	Positive	C00188	HMDB0000167	(2S,3R)-2-amino-3-hydroxybutanoic acid
13	acetaminophen	0.0185804	0.0570251	0.325829	0.744702	0.837789	0.0768651	Positive	C06804	HMDB0001859	N-(4-hydroxyphenyl)acetamide
185	proline	0.0121878	0.0413899	0.294462	0.768537	0.86062	0.0651886	Positive	C00148	HMDB0000162	(2S)-pyrrolidine-2-carboxylic acid
21	Arabitol	-0.0121966	0.0456942	-0.266917	0.789653	0.878419	0.0562983	Negative	C01904	HMDB0000568	(2R,4R)-pentane-1,2,3,4,5-pentol
52	DG 34:3	0.01103	0.0417318	0.264307	0.791662	0.878419	0.0562983	Positive	C00165	HMDB0007132	[(2S)-1-[(Z)-hexadec-9-enoyl]oxy-3-hydroxypropan-2-yl] (9Z,12Z)-octadeca-9,12-dienoate
234	uric acid	-0.0104667	0.0438792	-0.238535	0.811572	0.896418	0.0474893	Negative	C00366	HMDB0000289	7,9-dihydro-3H-purine-2,6,8-trione
26	Aspartic acid	0.0112726	0.0492454	0.228906	0.819043	0.900577	0.0454791	Positive	C00049	HMDB0000191	(2S)-2-aminobutanedioic acid
171	PE 34:2	0.00941059	0.0429795	0.218955	0.826782	0.904991	0.0433557	Positive	C00350	HMDB0008928	[(2R)-1-[2-aminoethoxy(hydroxy)phosphoryl]oxy-3-hexadecanoyloxypropan-2-yl] (9Z,12Z)-octadeca-9,12-dienoate
88	Guanosine	-0.0105093	0.0500847	-0.209832	0.833892	0.90868	0.0415888	Negative	C00387	HMDB0000133	2-amino-9-[(2R,3R,4S,5R)-3,4-dihydroxy-5-(hydroxymethyl)oxolan-2-yl]-3H-purin-6-one
15	Agmatine	0.00827741	0.0420354	0.196915	0.843981	0.915568	0.0383093	Positive	C00179	HMDB0001432	2-(4-aminobutyl)guanidine
195	serine	0.00776594	0.0442461	0.175517	0.860751	0.929611	0.0316989	Positive	C00065	HMDB0000187	(2S)-2-amino-3-hydroxypropanoic acid
18	Alanine	-0.00867998	0.0555309	-0.156309	0.875858	0.941741	0.0260685	Negative	C00041	HMDB0000161	(2S)-2-aminopropanoic acid
109	mannitol	-0.00615799	0.0408617	-0.150703	0.880276	0.942321	0.0258009	Negative	C00392	HMDB0000765	(2R,3R,4R,5R)-hexane-1,2,3,4,5,6-hexol
103	LPC 20:4	0.00729858	0.0518617	0.140732	0.888143	0.946574	0.0238455	Positive	C04230	HMDB0010395	[(2R)-2-hydroxy-3-[(8Z,11Z,14Z,17Z)-icosa-8,11,14,17-tetraenoyl]oxypropyl] 2-(trimethylazaniumyl)ethyl phosphate
91	Inositol	0.00683444	0.0505811	0.135118	0.892577	0.947145	0.0235834	Positive	C00137	HMDB0000211	cyclohexane-1,2,3,4,5,6-hexol
75	Glucose	-0.00634279	0.0517071	-0.122668	0.902424	0.95343	0.0207111	Negative	C00221	HMDB0000122	(2R,3S,4R,5R)-2,3,4,5,6-pentahydroxyhexanal
53	DG 36:2	0.00443879	0.0471685	0.0941049	0.925067	0.966781	0.0146721	Positive	C00165	HMDB0007218	[(2S)-3-hydroxy-2-[(Z)-octadec-9-enoyl]oxypropyl] (Z)-octadec-9-enoate
121	Nicotinamide	-0.00411979	0.044681	-0.0922047	0.926575	0.966781	0.0146721	Negative	C00153	HMDB0001406	pyridine-3-carboxamide
61	FA 18:3 (linolenic acid)	0.00547354	0.0603582	0.0906844	0.927783	0.966781	0.0146721	Positive	C06427	HMDB0001388	(9Z,12Z,15Z)-octadeca-9,12,15-trienoic acid
66	Fumaric acid	-0.00395481	0.0456323	-0.0866669	0.930974	0.966781	0.0146721	Negative	C00122	HMDB0000134	(E)-but-2-enedioic acid
228	tryptophan	-0.00266687	0.0408978	-0.0652082	0.948036	0.976585	0.0102898	Negative	C00078	HMDB0000929	(2S)-2-amino-3-(1H-indol-3-yl)propanoic acid
105	Lysine	-0.00355998	0.057321	-0.062106	0.950505	0.976585	0.0102898	Negative	C00047	HMDB0000182	(2S)-2,6-diaminohexanoic acid
148	PC 36:5 Isomer B	-0.00258565	0.043358	-0.059635	0.952472	0.976585	0.0102898	Negative	C00157	HMDB0007890	[(2R)-3-[(Z)-hexadec-9-enoyl]oxy-2-[(5Z,8Z,11Z,14Z)-icosa-5,8,11,14-tetraenoyl]oxypropyl] 2-(trimethylazaniumyl)ethyl phosphate
218	TG 52:4	-0.000765322	0.0549426	-0.0139295	0.988892	0.999371	0.000273467	Negative	C00422	HMDB0055540	[(2R)-1-[(Z)-hexadec-9-enoyl]oxy-3-[(9Z,12Z)-octadeca-9,12-dienoyl]oxypropan-2-yl] (Z)-octadec-9-enoate
215	TG 50:3 Isomer A	-0.000677026	0.05013	-0.0135054	0.98923	0.999371	0.000273467	Negative	C00422	HMDB0055154	[(2R)-2,3-bis[[(Z)-hexadec-9-enoyl]oxy]propyl] (Z)-octadec-9-enoate
96	leucine	0.000338524	0.0431476	0.00784572	0.993743	0.999371	0.000273467	Positive	C00123	HMDB0000687	(2S)-2-amino-4-methylpentanoic acid
1	1-Methyl-L-histidine	0.000270845	0.0527067	0.00513872	0.995902	0.999371	0.000273467	Positive	C01152	HMDB0000001	(2S)-2-amino-3-(1-methylimidazol-4-yl)propanoic acid
27	beta-Alanine	0.000177025	0.0541631	0.00326838	0.997394	0.999371	0.000273467	Positive	C00099	HMDB0000056	3-aminopropanoic acid
16	Ala-Ala	3.44e-05	0.0436176	0.000789367	0.999371	0.999371	0.000273467	Positive	C00993	HMDB0003459	(2R)-2-[[(2R)-2-aminopropanoyl]amino]propanoic acid

## Sheet: PTau - PaIRKAT_Pathway_Results_
PaIRKAT_Pathway_Results_ptau
	Pathway	Pathway.Size	Score.Statistic	pValue	pValueFDR	neg.log10.FDR.pValue
37	Glycerolipid metabolism	16	56.1884	0.0159287	0.0206643	1.68478
36	Valine, leucine and isoleucine biosynthesis	12	76.3102	0.00999291	0.0133239	1.87537
35	Glyoxylate and dicarboxylate metabolism	13	73.4412	0.00336504	0.00461491	2.33584
34	Glycine, serine and threonine metabolism	16	113.659	0.00242673	0.00342598	2.46522
33	Pyrimidine metabolism	13	214.24	0.000279612	0.000406708	3.39072
32	Central carbon metabolism in cancer	36	271.439	2.3e-05	3.45e-05	4.46201
31	Alanine, aspartate and glutamate metabolism	16	103.813	2.08e-05	3.22e-05	4.4921
30	Aminoacyl-tRNA biosynthesis	34	233.136	1.85e-05	2.96e-05	4.52863
28	Pentose phosphate pathway	10	133.193	9.9e-06	1.64e-05	4.78534
29	Arginine biosynthesis	15	88.1879	9.6e-06	1.64e-05	4.78534
27	Protein digestion and absorption	36	265.289	7.01e-06	1.25e-05	4.90412
26	Galactose metabolism	13	159.163	6.58e-06	1.22e-05	4.91539
25	Mineral absorption	25	182.61	2.23e-07	4.28e-07	6.36869
22	Cysteine and methionine metabolism	15	135.476	1.48e-07	3.05e-07	6.51524
23	Arginine and proline metabolism	16	141.563	1.53e-07	3.05e-07	6.51524
24	D-Amino acid metabolism	28	227.407	1.46e-07	3.05e-07	6.51524
21	ABC transporters	62	1645.98	8.53e-08	1.95e-07	6.70989
20	Sphingolipid signaling pathway	22	134.517	3.75e-08	9e-08	7.04574
19	Sphingolipid metabolism	23	122.659	6.05e-09	1.53e-08	7.81582
18	Bile secretion	10	254.591	1.06e-09	2.84e-09	8.54734
17	Histidine metabolism	12	134.312	7.64e-10	2.16e-09	8.66632
14	Vitamin digestion and absorption	15	169.748	4.86e-10	1.46e-09	8.83634
15	Cholesterol metabolism	12	85.0135	4.72e-10	1.46e-09	8.83634
16	Lipid and atherosclerosis	12	85.0135	4.72e-10	1.46e-09	8.83634
13	Necroptosis	18	106.613	1.34e-10	4.93e-10	9.30702
12	Fat digestion and absorption	14	103.692	2.78e-11	1.11e-10	9.95449
11	Efferocytosis	15	191.652	2.28e-12	9.94e-12	11.0024
10	Nicotinate and nicotinamide metabolism	12	153.542	3.48e-16	1.67e-15	14.7766
9	Kaposi sarcoma-associated herpesvirus infection	11	143.659	1.63e-22	8.69e-22	21.0609
8	Choline metabolism in cancer	51	381.487	3.62e-24	2.17e-23	22.6632
7	Glycosylphosphatidylinositol (GPI)-anchor biosynthesis	10	148.04	1.69e-24	1.16e-23	22.9369
6	Pentose and glucuronate interconversions	11	250.207	1.38e-24	1.11e-23	22.9561
5	alpha-Linolenic acid metabolism	42	286.818	2.14e-26	2.05e-25	24.6881
3	Arachidonic acid metabolism	42	284.672	1.67e-26	2.01e-25	24.6974
4	Retrograde endocannabinoid signaling	58	570.365	1.41e-26	2.01e-25	24.6974
2	Linoleic acid metabolism	45	406.161	1.06e-28	2.54e-27	26.5954
1	Glycerophospholipid metabolism	64	651.742	2.54e-34	1.22e-32	31.9137
