# Supplementary material for: Integrative analysis of cerebrospinal fluid biomarkers, metabolomics, and polygenic risk reveals novel metabolite associations with Alzheimer's disease
Source: J Alzheimers Dis. 2025 Nov 7;108(4):1677–95. doi: 10.1177/13872877251389924 (PMC13247332; doi:10.1177/13872877251389924)
Supplement: sj-zip-2-alz-10.1177_13872877251389924 - Supplemental material for Integrative analysis of cerebrospinal fluid biomarkers, metabolomics, and polygenic risk reveals novel metabolite associations with Alzheimer's disease [file sj-zip-2-alz-10.1177_13872877251389924.zip › PRS_lm_ADcohort_results.csv]

Metabolite	Column_of_Interest	Adjusted_R2	P_Value_Column_of_Interest	Log10_P_Value
xylulose	SCORESUM_withWeightedAPOE	-0.00596773939796669	0.853644930856559	0.0687227342706402
xylulose	APOE4	-0.00603753915674221	0.959075141214155	0.0181473655756731
xylulose	APOE2	-0.00541046717802796	0.593592686815866	0.226511458293516
xylulose	SCZ_SCORESUM	0.00026413896815658	0.0916045783776502	1.03808281984241
xylulose	ADHD_SCORESUM	-0.00597392028593347	0.859686356219957	0.0656599657421502
xylulose	BPD_SCORESUM	-0.00602832400359721	0.934385392780752	0.0294739594914163
xylulose	Migraine_SCORESUM	-0.00410912017281095	0.350723142707472	0.455035575953281
xylulose	Insomnia_SCORESUM	-0.00267639805563569	0.218080955910989	0.661382257868729
xylulose	AUDI_SCORESUM	-0.00369738394540864	0.304031877006246	0.517080879278971
xylose	SCORESUM_withWeightedAPOE	0.0345644815121897	0.353247197989046	0.451921274356182
xylose	APOE4	0.0341554786282042	0.413017233382198	0.38403182677787
xylose	APOE2	0.0369182270268605	0.160840321552935	0.793605067324127
xylose	SCZ_SCORESUM	0.0330923114911743	0.678096643490239	0.168708405331404
xylose	ADHD_SCORESUM	0.0333952093828914	0.575205005818818	0.240177343087569
xylose	BPD_SCORESUM	0.0333481573147089	0.588925962605307	0.229939299530424
xylose	Migraine_SCORESUM	0.0364643783620175	0.185485142802908	0.731690871262534
xylose	Insomnia_SCORESUM	0.0365452959819677	0.180789604364333	0.742826545636131
xylose	AUDI_SCORESUM	0.0357586403445256	0.233106087958571	0.632446383998568
xylitol	SCORESUM_withWeightedAPOE	0.0112675962617277	0.290020547607187	0.537571231768999
xylitol	APOE4	0.011524521363969	0.266025881651749	0.57507610881353
xylitol	APOE2	0.00959636413555387	0.55111672943696	0.258756405537981
xylitol	SCZ_SCORESUM	0.014160283551417	0.117875409353612	0.928576786049263
xylitol	ADHD_SCORESUM	0.00893150805634157	0.820200036498631	0.0860802157225727
xylitol	BPD_SCORESUM	0.00888878500426515	0.857690730530346	0.0666692835229953
xylitol	Migraine_SCORESUM	0.0128532717180322	0.174272160243914	0.758771985340538
xylitol	Insomnia_SCORESUM	0.0113754099422547	0.279633471407008	0.553410845882927
xylitol	AUDI_SCORESUM	0.0131806187515665	0.157727150861217	0.802093541583802
valine	SCORESUM_withWeightedAPOE	0.0125437572976522	0.540881163264541	0.266898143040679
valine	APOE4	0.0123710961210459	0.587164508956619	0.231240203143285
valine	APOE2	0.0154811747561239	0.189438032348503	0.722532825855745
valine	SCZ_SCORESUM	0.0170410371707393	0.118314760060224	0.926961072676833
valine	ADHD_SCORESUM	0.0132140518965976	0.409182450613383	0.388083000974559
valine	BPD_SCORESUM	0.0119572531118138	0.745648237208458	0.127466004522337
valine	Migraine_SCORESUM	0.0136151996334369	0.352298015281776	0.453089803468207
valine	Insomnia_SCORESUM	0.0119012876781738	0.777848256983136	0.10910511712662
valine	AUDI_SCORESUM	0.0165875337126201	0.13528650730386	0.86874551526994
uric acid	SCORESUM_withWeightedAPOE	0.0178132216586675	0.759454344485196	0.119498329153566
uric acid	APOE4	0.0184357184789278	0.537262835309856	0.269813200335992
uric acid	APOE2	0.0251338624424524	0.0621499905234872	1.20655893324273
uric acid	SCZ_SCORESUM	0.0186520277060571	0.488256677823965	0.311351808209557
uric acid	ADHD_SCORESUM	0.0188549250261253	0.448700826294108	0.348043130701735
uric acid	BPD_SCORESUM	0.0212493685302154	0.194978969244489	0.710012229835586
uric acid	Migraine_SCORESUM	0.0192043536198243	0.391230086491875	0.407567754357416
uric acid	Insomnia_SCORESUM	0.0257497231831803	0.0523354234863317	1.28120425726992
uric acid	AUDI_SCORESUM	0.0251294814337595	0.0622264167486076	1.20602520674672
urea	SCORESUM_withWeightedAPOE	0.00234498157775431	0.108916863432475	0.962904873883508
urea	APOE4	-0.000283217662681245	0.240207194990171	0.619413988199848
urea	APOE2	0.0160141911106069	0.00299156350508595	2.52410177349529
urea	SCZ_SCORESUM	-0.0032531880417852	0.845772988296391	0.072746189159739
urea	ADHD_SCORESUM	0.00180844228867549	0.127181214102304	0.895577033453566
urea	BPD_SCORESUM	-0.00186420131416365	0.414888389695365	0.382068718368877
urea	Migraine_SCORESUM	-0.00231973679714659	0.498068646591055	0.302710796234024
urea	Insomnia_SCORESUM	-0.00163238715111746	0.380383587217808	0.419778230258586
urea	AUDI_SCORESUM	-0.00324402525143075	0.837679528383597	0.0769220979259621
uracil	SCORESUM_withWeightedAPOE	-0.00380231434890321	0.527575053031043	0.277715748734297
uracil	APOE4	-0.00338078189475488	0.442759187877481	0.353832417821482
uracil	APOE2	-0.00462911142128064	0.870673725542149	0.0601445611155809
uracil	SCZ_SCORESUM	-0.00227924865816553	0.297323868196082	0.526770225642783
uracil	ADHD_SCORESUM	-0.0046811113916112	0.955714882652297	0.0196716509866994
uracil	BPD_SCORESUM	-0.00239233559610574	0.308962392494475	0.510094380530225
uracil	Migraine_SCORESUM	-0.0033498067321609	0.437401338772612	0.359119892033023
uracil	Insomnia_SCORESUM	-0.00397772085578074	0.571609947359924	0.242900222068026
uracil	AUDI_SCORESUM	-0.00257455889446168	0.328993827477448	0.482812250127931
tyrosine	SCORESUM_withWeightedAPOE	0.016436041279955	0.513946199435468	0.289082341143268
tyrosine	APOE4	0.0171819635205606	0.380425937079372	0.419729880939557
tyrosine	APOE2	0.0170117728474942	0.405833238150311	0.391652386691223
tyrosine	SCZ_SCORESUM	0.0173663623884707	0.355357788430466	0.449334161619312
tyrosine	ADHD_SCORESUM	0.0177560044041508	0.309291900899645	0.509631452258849
tyrosine	BPD_SCORESUM	0.0178544742291112	0.298907376263621	0.524463367560048
tyrosine	Migraine_SCORESUM	0.0164113331437096	0.519615083514633	0.284318250608835
tyrosine	Insomnia_SCORESUM	0.0171606165246628	0.383486058462793	0.416250420092409
tyrosine	AUDI_SCORESUM	0.0248951909943503	0.0373453557554663	1.42776339907436
tryptophan	SCORESUM_withWeightedAPOE	-0.0087717252378885	0.443358662287244	0.353244801923952
tryptophan	APOE4	-0.00800223296384073	0.334117266321027	0.476101080560056
tryptophan	APOE2	-0.00727164585176676	0.261469582016064	0.582578827373976
tryptophan	SCZ_SCORESUM	-0.00728661341267611	0.262745070787533	0.58046542277776
tryptophan	ADHD_SCORESUM	-0.00843202697498513	0.389668265027282	0.409304962143524
tryptophan	BPD_SCORESUM	-0.00794225744170185	0.327237735736753	0.485136621023689
tryptophan	Migraine_SCORESUM	-0.00927177403248614	0.546665311283608	0.262278483445342
tryptophan	Insomnia_SCORESUM	0.00741344377499908	0.00492555890367147	2.3075444829311
tryptophan	AUDI_SCORESUM	0.00947210514476593	0.00293723934804927	2.53206066249942
threose	SCORESUM_withWeightedAPOE	-0.00142732573465598	0.772245642939799	0.112244533337345
threose	APOE4	-0.00150918008261325	0.828746182179828	0.0815784592653637
threose	APOE2	0.00300411493084729	0.148208895282927	0.829125729849559
threose	SCZ_SCORESUM	-0.00159208272719469	0.923031610037474	0.0347834259190717
threose	ADHD_SCORESUM	-0.00160890650072676	0.966784718124988	0.0146702230621164
threose	BPD_SCORESUM	0.000213805430497316	0.363449999955462	0.439555326860032
threose	Migraine_SCORESUM	-0.00159836680703163	0.935763968148444	0.028833681451568
threose	Insomnia_SCORESUM	-0.000700500188489439	0.52079730930423	0.283331268213567
threose	AUDI_SCORESUM	0.00151315596048884	0.234327002027445	0.630177663789555
threonine	SCORESUM_withWeightedAPOE	-0.00142988973757752	0.408942924188404	0.388337301869786
threonine	APOE4	-0.0010734006186941	0.358545417668044	0.445455823557465
threonine	APOE2	-0.00293133374525723	0.949911864687859	0.0223166878220723
threonine	SCZ_SCORESUM	-0.00263027412260985	0.708482086210038	0.149671126303585
threonine	ADHD_SCORESUM	0.00934889620641433	0.0181800229722129	1.74040557234073
threonine	BPD_SCORESUM	-0.000151524297595129	0.261674604989023	0.582238422749058
threonine	Migraine_SCORESUM	-0.0028842379206373	0.873881834565617	0.0585472882644213
threonine	Insomnia_SCORESUM	-0.00277594292196603	0.785514142345968	0.104845991543772
threonine	AUDI_SCORESUM	-0.00280153287401252	0.802567111057544	0.0955186414859162
threonic acid	SCORESUM_withWeightedAPOE	-0.0033766202656218	0.103615273751708	0.984576221259139
threonic acid	APOE4	-0.00289879683106586	0.0905518264598183	1.0431027854005
threonic acid	APOE2	-0.00896552041389165	0.712775247892186	0.147047390186791
threonic acid	SCZ_SCORESUM	-0.00645081796255087	0.260759331611329	0.583760140831281
threonic acid	ADHD_SCORESUM	-0.00518768033197547	0.175775398333454	0.755041909214967
threonic acid	BPD_SCORESUM	-0.00666048451013412	0.279305750531415	0.553920122665081
threonic acid	Migraine_SCORESUM	-0.0078734999725476	0.428997948233712	0.367544784908301
threonic acid	Insomnia_SCORESUM	-0.00822385840920936	0.493787247062963	0.306460130689433
threonic acid	AUDI_SCORESUM	-0.00569655468098729	0.205342183067021	0.687521825147679
threitol	SCORESUM_withWeightedAPOE	0.0298116718825548	0.489891955488003	0.309899692031432
threitol	APOE4	0.0301703175975973	0.422241349976823	0.374439238609087
threitol	APOE2	0.0287921453235878	0.969091975700068	0.013635002471012
threitol	SCZ_SCORESUM	0.0289520178326347	0.782800814105399	0.106348731351673
threitol	ADHD_SCORESUM	0.0290042722558012	0.751415711005464	0.124119728714148
threitol	BPD_SCORESUM	0.030518322530722	0.369166303198876	0.432777947414984
threitol	Migraine_SCORESUM	0.0291429008369424	0.684636653082182	0.164539853948908
threitol	Insomnia_SCORESUM	0.0340076230057024	0.118425645995991	0.926554237575484
threitol	AUDI_SCORESUM	0.0315719749208567	0.254483194271826	0.59434089260424
tagatose	SCORESUM_withWeightedAPOE	-0.00178284491848357	0.868288450100282	0.0613359758874619
tagatose	APOE4	-0.00181020960637279	0.902070958271921	0.0447592988506734
tagatose	APOE2	-0.00159964385453537	0.73984932171205	0.13085672001524
tagatose	SCZ_SCORESUM	0.00115238516935667	0.244357916308484	0.61197358684493
tagatose	ADHD_SCORESUM	-0.00160715016784496	0.743738499741434	0.128579736607864
tagatose	BPD_SCORESUM	0.0108358846719985	0.0163621989499142	1.7861583310046
tagatose	Migraine_SCORESUM	0.0018041972649081	0.198869430748458	0.701431969402333
tagatose	Insomnia_SCORESUM	0.000687459405375068	0.284660771481804	0.545672377963091
tagatose	AUDI_SCORESUM	0.0085072952405818	0.030170583761824	1.52041628670648
sucrose	SCORESUM_withWeightedAPOE	0.0192280355557006	0.86099758780222	0.0649980652776489
sucrose	APOE4	0.0191802036018032	0.926139744798644	0.0333234778797042
sucrose	APOE2	0.0209057583080063	0.369490273746239	0.432396989241912
sucrose	SCZ_SCORESUM	0.0193136314413561	0.791111543775955	0.10176227828349
sucrose	ADHD_SCORESUM	0.0207658260812028	0.389433131029223	0.409567103634945
sucrose	BPD_SCORESUM	0.023400683935519	0.161522898054395	0.791765901854531
sucrose	Migraine_SCORESUM	0.0265956936635157	0.0635308763006829	1.19701515426766
sucrose	Insomnia_SCORESUM	0.0209163924407872	0.368033710948616	0.434112399238363
sucrose	AUDI_SCORESUM	0.0210346009437333	0.352363245548972	0.453009398465826
succinic acid	SCORESUM_withWeightedAPOE	0.00725724214646273	0.012430737853335	1.90550309210483
succinic acid	APOE4	0.0081534892025289	0.00987628335211922	2.00540645858452
succinic acid	APOE2	-0.0065300786950726	0.932231938743903	0.0304760219970583
succinic acid	SCZ_SCORESUM	-0.00297511600842704	0.204738518186979	0.68880044428235
succinic acid	ADHD_SCORESUM	-0.00653789679621175	0.951388126524114	0.0216422729468463
succinic acid	BPD_SCORESUM	-0.0048241514484062	0.378734204289965	0.421665471051374
succinic acid	Migraine_SCORESUM	0.00552740631931781	0.0194501367985778	1.7110773398057
succinic acid	Insomnia_SCORESUM	-0.00563952541680912	0.523103659660897	0.281412241614748
succinic acid	AUDI_SCORESUM	-0.00640069189790182	0.798151888564282	0.0979144544031383
stearic acid	SCORESUM_withWeightedAPOE	0.000864236814291486	0.524702964015294	0.280086482491483
stearic acid	APOE4	0.00167263051352118	0.379938021318865	0.420287243368865
stearic acid	APOE2	0.0059568019247993	0.0992894973127642	1.00309668806398
stearic acid	SCZ_SCORESUM	0.000150758879304824	0.775105292062747	0.110639297937797
stearic acid	ADHD_SCORESUM	0.00498027680519642	0.131677896135457	0.880487120953653
stearic acid	BPD_SCORESUM	0.000167185281964799	0.76537485698854	0.11612580870479
stearic acid	Migraine_SCORESUM	0.000234700901895701	0.729449656993743	0.137004675592688
stearic acid	Insomnia_SCORESUM	0.0061480693241619	0.094029767183663	1.02673463919697
stearic acid	AUDI_SCORESUM	0.000237360787368024	0.728145280113417	0.137781961268211
sorbitol	SCORESUM_withWeightedAPOE	0.0170543525145992	0.679601995741985	0.167745354437397
sorbitol	APOE4	0.0171044371137765	0.659911344060061	0.180514405930435
sorbitol	APOE2	0.0184241602560058	0.370613378379655	0.431078907597822
sorbitol	SCZ_SCORESUM	0.0168077640882849	0.811186480824265	0.0908792958711272
sorbitol	ADHD_SCORESUM	0.0188112105099723	0.322181564125142	0.491899314406535
sorbitol	BPD_SCORESUM	0.0166930743482265	0.947778065055347	0.0232933466343577
sorbitol	Migraine_SCORESUM	0.0171642455786721	0.638152575667864	0.195075473553722
sorbitol	Insomnia_SCORESUM	0.0225030704707937	0.101241419988332	0.994641772158861
sorbitol	AUDI_SCORESUM	0.017156715821349	0.640798216608271	0.193278705597765
shikimic acid	SCORESUM_withWeightedAPOE	0.0214548776864817	0.00405436268507469	2.39207740387162
shikimic acid	APOE4	0.0236478931721559	0.00232360401276217	2.63383788218765
shikimic acid	APOE2	0.00351091575354456	0.84791348821007	0.071648456127269
shikimic acid	SCZ_SCORESUM	0.00641822943230508	0.243727271617383	0.613095873153043
shikimic acid	ADHD_SCORESUM	0.00431616048282313	0.525757168511817	0.279214797150626
shikimic acid	BPD_SCORESUM	0.00405631718724753	0.593759205081716	0.226389644423572
shikimic acid	Migraine_SCORESUM	0.00669849702845038	0.222750357744618	0.652181589798883
shikimic acid	Insomnia_SCORESUM	0.00350298888395739	0.855460862439616	0.0677998547556309
shikimic acid	AUDI_SCORESUM	0.00429830693776367	0.529958302900808	0.275758299328404
serine	SCORESUM_withWeightedAPOE	0.00494454201153371	0.212049614522965	0.673562512691191
serine	APOE4	0.00533421044640559	0.187822768681096	0.72625176183996
serine	APOE2	0.0020592168378436	0.619069512697633	0.208260583151055
serine	SCZ_SCORESUM	0.0050834449091981	0.20301540752507	0.692471000760706
serine	ADHD_SCORESUM	0.00180611995360924	0.715926391866569	0.145131627481941
serine	BPD_SCORESUM	0.0018284177758594	0.705771328734809	0.151335988403336
serine	Migraine_SCORESUM	0.00168359043292365	0.781560147452155	0.107037593842611
serine	Insomnia_SCORESUM	0.00366864870619554	0.32280740582427	0.491056510282929
serine	AUDI_SCORESUM	0.00151395332685655	0.998398587037135	0.000696042287462339
salicylic acid	SCORESUM_withWeightedAPOE	0.0375069955882188	0.794187004919139	0.100077223464635
salicylic acid	APOE4	0.03771414779972	0.684181514728861	0.164828663795654
salicylic acid	APOE2	0.0373968928267082	0.89841826337152	0.0465214281614999
salicylic acid	SCZ_SCORESUM	0.0374353454994956	0.85291524165327	0.0690941246486764
salicylic acid	ADHD_SCORESUM	0.0379976855445576	0.584632100504243	0.233117342435443
salicylic acid	BPD_SCORESUM	0.0379334634608585	0.604273556460544	0.21876641044217
salicylic acid	Migraine_SCORESUM	0.0374840442091962	0.810868955217325	0.0910493265835855
salicylic acid	Insomnia_SCORESUM	0.0379052871214922	0.61333567037064	0.212301776883268
salicylic acid	AUDI_SCORESUM	0.0376288487214637	0.72330508874677	0.140678479453046
ribose	SCORESUM_withWeightedAPOE	0.0217354637191555	0.036910779543733	1.43284678254841
ribose	APOE4	0.0216225305098171	0.0380611149898264	1.41951849332603
ribose	APOE2	0.0226877701343123	0.0285386080127132	1.54456721367199
ribose	SCZ_SCORESUM	0.0131687113705592	0.522384401417366	0.282009799725909
ribose	ADHD_SCORESUM	0.0144222834857007	0.321124767986637	0.493326196504219
ribose	BPD_SCORESUM	0.0126748554474232	0.66898836907216	0.174581432742924
ribose	Migraine_SCORESUM	0.0122976967683198	0.920481734435282	0.035984824990136
ribose	Insomnia_SCORESUM	0.0123572565093417	0.846951672472868	0.0721413700437328
ribose	AUDI_SCORESUM	0.01649508032124	0.163991482877332	0.785178707046384
ribonic acid	SCORESUM_withWeightedAPOE	0.0729331060328346	0.132185993799244	0.87881455950962
ribonic acid	APOE4	0.0740970078151624	0.092225106754242	1.03515083338767
ribonic acid	APOE2	0.0683076395330284	0.903922976639746	0.0438685742209522
ribonic acid	SCZ_SCORESUM	0.0685593147657825	0.71146379457398	0.147847195673597
ribonic acid	ADHD_SCORESUM	0.0685334176363316	0.724482265222398	0.139972241262952
ribonic acid	BPD_SCORESUM	0.0698594144665013	0.380570590293714	0.419564776129548
ribonic acid	Migraine_SCORESUM	0.0682992472477384	0.918406048010766	0.0369652649623761
ribonic acid	Insomnia_SCORESUM	0.0683348925676724	0.867564431201529	0.061698261694218
ribonic acid	AUDI_SCORESUM	0.0702486651252011	0.3276250043312	0.484622960303973
ribitol	SCORESUM_withWeightedAPOE	-0.0102128412909852	0.55624177455917	0.254736398105351
ribitol	APOE4	-0.0092074348035871	0.372044342262477	0.429405295461514
ribitol	APOE2	-0.00175393000041568	0.0416056998065402	1.38084716877323
ribitol	SCZ_SCORESUM	-0.0109159102473013	0.85926204725313	0.0658743701376343
ribitol	ADHD_SCORESUM	-0.0108977955306382	0.842365770716646	0.0744992888915459
ribitol	BPD_SCORESUM	-0.0107707971576774	0.756193970419088	0.121366789845949
ribitol	Migraine_SCORESUM	-0.0109819325577829	0.965336733542117	0.0153211674749627
ribitol	Insomnia_SCORESUM	-0.00688226149094429	0.174884058838936	0.757249775848986
ribitol	AUDI_SCORESUM	-0.0108163759897097	0.782799712911999	0.106349342289404
quinic acid	SCORESUM_withWeightedAPOE	0.013712882008945	0.138693578035754	0.857943647709732
quinic acid	APOE4	0.0123921619031869	0.207774784456815	0.682407159549494
quinic acid	APOE2	0.0217963044829761	0.0150015312237907	1.82386440973746
quinic acid	SCZ_SCORESUM	0.00957051646802132	0.586470268694631	0.231753999693633
quinic acid	ADHD_SCORESUM	0.0148538661864536	0.099336000729683	1.00289332869748
quinic acid	BPD_SCORESUM	0.00893471518483979	0.94086352681459	0.0264733668487228
quinic acid	Migraine_SCORESUM	0.00900752530889193	0.84394835637771	0.0736841282871475
quinic acid	Insomnia_SCORESUM	0.00923162806051658	0.707201728281446	0.150456686651406
quinic acid	AUDI_SCORESUM	0.00992986834551457	0.497577997147071	0.303138832354389
putrescine	SCORESUM_withWeightedAPOE	-0.0016046222188606	0.949282393739164	0.022604573875154
putrescine	APOE4	-0.00159015284805553	0.918063494310642	0.0371272814619875
putrescine	APOE2	-0.000760729122835091	0.534697221208069	0.271892072898234
putrescine	SCZ_SCORESUM	-0.000113539014323427	0.41021323731147	0.386990329344129
putrescine	ADHD_SCORESUM	-0.00139969268147166	0.755902627377488	0.12153414512875
putrescine	BPD_SCORESUM	-0.000287451689032769	0.438767779505175	0.357765271928872
putrescine	Migraine_SCORESUM	0.000344459211510828	0.346713044596668	0.460029818309633
putrescine	Insomnia_SCORESUM	-0.000935367739501869	0.579836079059457	0.2366947650953
putrescine	AUDI_SCORESUM	-0.00066593941482429	0.512815140690387	0.290039160904964
pseudo uridine	SCORESUM_withWeightedAPOE	0.00917377282701048	0.165976104029232	0.779954433859178
pseudo uridine	APOE4	0.00852561914931371	0.202672831293329	0.693204465466867
pseudo uridine	APOE2	0.00887141206923148	0.182044639250685	0.739822105404166
pseudo uridine	SCZ_SCORESUM	0.00813439279225003	0.229413961003173	0.639380156608473
pseudo uridine	ADHD_SCORESUM	0.00662462546065545	0.384507270198896	0.415095444217784
pseudo uridine	BPD_SCORESUM	0.00497417042754489	0.94332766197137	0.0253374302009654
pseudo uridine	Migraine_SCORESUM	0.00513032351858156	0.782693338459235	0.106408362465675
pseudo uridine	Insomnia_SCORESUM	0.00671660350032477	0.371649703140466	0.429866209758675
pseudo uridine	AUDI_SCORESUM	0.00518579416524634	0.75027243515404	0.124781009141469
propyleneglycol	SCORESUM_withWeightedAPOE	-0.000338932987894225	0.802519317597859	0.0955445048107164
propyleneglycol	APOE4	-0.000382132806693747	0.835719419569309	0.0779395060369628
propyleneglycol	APOE2	-0.000454215090979426	0.918774230926745	0.0367911940639294
propyleneglycol	SCZ_SCORESUM	0.00112209683055431	0.39486121243541	0.403555525297645
propyleneglycol	ADHD_SCORESUM	0.000189324216028686	0.582904422809938	0.234402649441812
propyleneglycol	BPD_SCORESUM	0.00270125076978855	0.230162597068287	0.637965250674289
propyleneglycol	Migraine_SCORESUM	6.40182293181191e-05	0.620721726740167	0.207103053006379
propyleneglycol	Insomnia_SCORESUM	-0.000383202405250804	0.836633059177709	0.0774649784658975
propyleneglycol	AUDI_SCORESUM	0.00183671890561221	0.306022271023082	0.514246966229296
proline	SCORESUM_withWeightedAPOE	-0.00460004009116566	0.504338312750664	0.297278038812548
proline	APOE4	-0.00461832861465195	0.508303426613147	0.293876962588924
proline	APOE2	-0.00507664617970716	0.630657874607279	0.20020617715097
proline	SCZ_SCORESUM	-0.00386359122894597	0.377865477901907	0.422662783768511
proline	ADHD_SCORESUM	-0.000799552746967969	0.141562692263181	0.849051186470206
proline	BPD_SCORESUM	-0.00534461894411975	0.739529638755556	0.131044415730585
proline	Migraine_SCORESUM	-0.00405607934064722	0.405866104667889	0.391617216656019
proline	Insomnia_SCORESUM	-4.54922421955217e-08	0.112230901246943	0.949887549556491
proline	AUDI_SCORESUM	0.00691917209764448	0.0173130536467658	1.76162632525122
pimelic acid	SCORESUM_withWeightedAPOE	-0.0051024191535296	0.8369110017731	0.0773207230030261
pimelic acid	APOE4	-0.00515789274244449	0.895059255115656	0.0481482123735826
pimelic acid	APOE2	-0.0035789701645792	0.393287156685465	0.405290235821898
pimelic acid	SCZ_SCORESUM	-0.00517608088164967	0.92354060864106	0.0345440036119489
pimelic acid	ADHD_SCORESUM	0.00244192084279249	0.0631878201151857	1.1993666268844
pimelic acid	BPD_SCORESUM	-0.0051945473726791	0.976091388694435	0.0105095186574576
pimelic acid	Migraine_SCORESUM	-0.00485798988434261	0.696224938592179	0.157250424460246
pimelic acid	Insomnia_SCORESUM	-0.00335555708906288	0.362417195590114	0.440791204558328
pimelic acid	AUDI_SCORESUM	-0.00515911294500349	0.89671966409433	0.047343306527416
phthalic acid	SCORESUM_withWeightedAPOE	0.00626914622857666	0.694165381380515	0.158537048760693
phthalic acid	APOE4	0.00639738462912753	0.644417729880534	0.190832519333895
phthalic acid	APOE2	0.00594319100022611	0.937178563154416	0.0281776539314795
phthalic acid	SCZ_SCORESUM	0.00593156291205788	0.975817093257454	0.0106315786787934
phthalic acid	ADHD_SCORESUM	0.00946098316061383	0.204439583577792	0.689435012328673
phthalic acid	BPD_SCORESUM	0.00611131577097213	0.773604898697652	0.111480788833764
phthalic acid	Migraine_SCORESUM	0.00687433661968018	0.511854790320193	0.290853227905401
phthalic acid	Insomnia_SCORESUM	0.00625327119283048	0.701047630058219	0.154252474517303
phthalic acid	AUDI_SCORESUM	0.00701000652570638	0.482995006612793	0.316057359127825
phosphoethanolamine	SCORESUM_withWeightedAPOE	0.00684399565453864	0.361129877558809	0.442336579360082
phosphoethanolamine	APOE4	0.00770932155022652	0.267720222383221	0.572318822919376
phosphoethanolamine	APOE2	0.0121037049075057	0.0720032781470526	1.14264773066919
phosphoethanolamine	SCZ_SCORESUM	0.00920869254546042	0.166669716850301	0.778143302388844
phosphoethanolamine	ADHD_SCORESUM	0.00658856817318076	0.396933047259592	0.401282741745375
phosphoethanolamine	BPD_SCORESUM	0.00630939970969169	0.442243657279397	0.354338387085987
phosphoethanolamine	Migraine_SCORESUM	0.00509338803297998	0.847357237884692	0.071933456572118
phosphoethanolamine	Insomnia_SCORESUM	0.0056551448483011	0.588545422504309	0.230220013735203
phosphoethanolamine	AUDI_SCORESUM	0.00555876723915649	0.617946165302468	0.209049358455628
phosphate	SCORESUM_withWeightedAPOE	0.0044454585238618	0.169957225911585	0.769660366198216
phosphate	APOE4	0.00483680087060567	0.151088279197046	0.820769225121483
phosphate	APOE2	0.000751745885547717	0.648688749375405	0.187963634251908
phosphate	SCZ_SCORESUM	0.00102683167140449	0.564399053563878	0.248413723181917
phosphate	ADHD_SCORESUM	0.000944462675461111	0.58713822153026	0.231259646995227
phosphate	BPD_SCORESUM	0.000928910538101846	0.591639099845892	0.227943132365827
phosphate	Migraine_SCORESUM	0.000746153574510133	0.650695125022114	0.186622446968198
phosphate	Insomnia_SCORESUM	0.0140976105748765	0.0121295235796904	1.91615625690547
phosphate	AUDI_SCORESUM	0.00076602090673572	0.643633374571132	0.191361444348831
phenylalanine	SCORESUM_withWeightedAPOE	0.0254294667915002	0.00907604908555984	2.04210316400679
phenylalanine	APOE4	0.0275271557080722	0.00527452368461844	2.27781675318323
phenylalanine	APOE2	0.0106702784590406	0.936418086880585	0.0285302065126059
phenylalanine	SCZ_SCORESUM	0.0152214507013554	0.14799601986503	0.829749964158407
phenylalanine	ADHD_SCORESUM	0.0108655916619858	0.757046015252148	0.120877722134361
phenylalanine	BPD_SCORESUM	0.0125491603844379	0.35191353987297	0.453564023363749
phenylalanine	Migraine_SCORESUM	0.0111013338461885	0.651860103650634	0.185845598641665
phenylalanine	Insomnia_SCORESUM	0.0109914678856811	0.695407764347852	0.157760464652756
phenylalanine	AUDI_SCORESUM	0.0236590827068738	0.0144154368790608	1.84117219120222
pelargonic acid	SCORESUM_withWeightedAPOE	-0.00175279501495629	0.378180188548145	0.42230122596581
pelargonic acid	APOE4	-0.00122661047271166	0.313862072827546	0.503261161384649
pelargonic acid	APOE2	-0.00325726543825233	0.754805922851547	0.122164700648532
pelargonic acid	SCZ_SCORESUM	0.00399916560914948	0.0658996712990937	1.18111675161761
pelargonic acid	ADHD_SCORESUM	-0.00276859003998653	0.572813101805113	0.241987057081853
pelargonic acid	BPD_SCORESUM	-0.00345029252378937	0.918446495809473	0.0369461384888381
pelargonic acid	Migraine_SCORESUM	0.00405018788163514	0.0649798153176986	1.1872215273188
pelargonic acid	Insomnia_SCORESUM	-0.00174689245834458	0.37736283774424	0.423240870883537
pelargonic acid	AUDI_SCORESUM	-0.00342320301437571	0.880240093132186	0.0553988540990008
palmitic acid	SCORESUM_withWeightedAPOE	0.0050463912449632	0.277793036524433	0.556278644980395
palmitic acid	APOE4	0.00656726411407371	0.171466961686796	0.765819547570774
palmitic acid	APOE2	0.00684976137648097	0.157427491781132	0.802919423906597
palmitic acid	SCZ_SCORESUM	0.00291936578315677	0.645573702201767	0.190054169149176
palmitic acid	ADHD_SCORESUM	0.00531599503609681	0.254124363639706	0.59495369588213
palmitic acid	BPD_SCORESUM	0.00311960461991478	0.582376189927298	0.2347963891802
palmitic acid	Migraine_SCORESUM	0.00272084659843119	0.727475440732675	0.138181663695067
palmitic acid	Insomnia_SCORESUM	0.0171717152304961	0.0095002360627542	2.02226560318717
palmitic acid	AUDI_SCORESUM	0.00315575254227274	0.572319260378938	0.242361638443277
oxoproline	SCORESUM_withWeightedAPOE	0.013546425776331	0.0471911820456158	1.32613914430446
oxoproline	APOE4	0.0118507547046215	0.0753986212139137	1.12263659583664
oxoproline	APOE2	0.0170853011094375	0.0183249624363964	1.73695690692872
oxoproline	SCZ_SCORESUM	0.0154737167823259	0.0280742634562094	1.55169162887238
oxoproline	ADHD_SCORESUM	0.00500849644323043	0.843571337853738	0.0738781847687641
oxoproline	BPD_SCORESUM	0.00928288355745832	0.158652430772367	0.799553269526769
oxoproline	Migraine_SCORESUM	0.00518531868953642	0.729729524361841	0.136838082131551
oxoproline	Insomnia_SCORESUM	0.00715549561020568	0.313374146507853	0.50393683585761
oxoproline	AUDI_SCORESUM	0.00492848909216781	0.959694529596454	0.017866980733216
ornithine	SCORESUM_withWeightedAPOE	0.00836065155326671	0.628105340288579	0.201967514113835
ornithine	APOE4	0.00871054508218239	0.530032724383245	0.2756973160967
ornithine	APOE2	0.0098488687421624	0.33899047883818	0.46981249957305
ornithine	SCZ_SCORESUM	0.00856153368587265	0.56783780487269	0.245775696873491
ornithine	ADHD_SCORESUM	0.00884085154487091	0.500529023078113	0.300570734973416
ornithine	BPD_SCORESUM	0.00921665108228686	0.429042746538017	0.367499435878833
ornithine	Migraine_SCORESUM	0.0129469026468751	0.126716871239999	0.897165558765775
ornithine	Insomnia_SCORESUM	0.00796479014973306	0.816181478254361	0.0882132649697511
ornithine	AUDI_SCORESUM	0.00921776414356879	0.42885523159006	0.367689287610729
oleic acid	SCORESUM_withWeightedAPOE	0.00649494574716702	0.447716844780221	0.348996565528378
oleic acid	APOE4	0.00751337522883988	0.30770153069664	0.511870343299338
oleic acid	APOE2	0.0151617727947068	0.033089789925703	1.48030598999934
oleic acid	SCZ_SCORESUM	0.00524547170007916	0.930078231238056	0.0314805202997401
oleic acid	ADHD_SCORESUM	0.00564625014462927	0.662879311086745	0.178565535396525
oleic acid	BPD_SCORESUM	0.00523139251975635	0.971292873724651	0.0126497976262099
oleic acid	Migraine_SCORESUM	0.00578441561593368	0.615023597344913	0.211108220809822
oleic acid	Insomnia_SCORESUM	0.0070560068681198	0.361683952597602	0.441670759839201
oleic acid	AUDI_SCORESUM	0.00553733801535838	0.707799405196298	0.150089806660462
oleamide	SCORESUM_withWeightedAPOE	-0.00688545703141896	0.41029610655986	0.386902604182469
oleamide	APOE4	-0.00723428518295721	0.470328451183251	0.327598749048614
oleamide	APOE2	-0.00838049514537675	0.935438076506986	0.028984956342934
oleamide	SCZ_SCORESUM	-0.00738779448749005	0.501270594828128	0.299927770907479
oleamide	ADHD_SCORESUM	-0.00777368856000593	0.597395558513942	0.223738010590372
oleamide	BPD_SCORESUM	-0.00831917776843394	0.85354065580872	0.0687757877620552
oleamide	Migraine_SCORESUM	-0.00824231437799527	0.793425604145172	0.100493788788083
oleamide	Insomnia_SCORESUM	0.00645535113853812	0.00956877502563018	2.01914365612708
oleamide	AUDI_SCORESUM	0.00194580785464238	0.0307963874583863	1.51150022502243
octadecanol	SCORESUM_withWeightedAPOE	0.000498869589079076	0.624514731918552	0.204457312429202
octadecanol	APOE4	0.00015399722602305	0.772652714325164	0.112015665386693
octadecanol	APOE2	0.00877910420121275	0.0453959512996875	1.34298287856606
octadecanol	SCZ_SCORESUM	0.00865666876110971	0.0469276856006411	1.32857086397749
octadecanol	ADHD_SCORESUM	0.000389770398608658	0.662763873716711	0.178641172360547
octadecanol	BPD_SCORESUM	-2.94636619457833e-05	0.983153704924746	0.00737857984606002
octadecanol	Migraine_SCORESUM	4.4048813530706e-05	0.854323945351968	0.0683774208774841
octadecanol	Insomnia_SCORESUM	0.00952055563410847	0.0371728601031849	1.42977402272874
octadecanol	AUDI_SCORESUM	0.0043445880305597	0.158970799701471	0.798682641045229
nicotinic acid	SCORESUM_withWeightedAPOE	-0.00976703034575532	0.814007493445198	0.0893715971416086
nicotinic acid	APOE4	-0.00939219816736547	0.636499752327529	0.196201761001384
nicotinic acid	APOE2	-0.00197428799833865	0.0591519259065075	1.22803111076635
nicotinic acid	SCZ_SCORESUM	-0.00981286343936794	0.851997477467907	0.069561691058875
nicotinic acid	ADHD_SCORESUM	0.0100564269805904	0.00266009722619747	2.57510248967367
nicotinic acid	BPD_SCORESUM	-0.0091498925932485	0.564492349640622	0.248341939534189
nicotinic acid	Migraine_SCORESUM	-0.00932919830889767	0.615956120968495	0.210450224686226
nicotinic acid	Insomnia_SCORESUM	-0.00618795587754728	0.197324902366468	0.704818103405226
nicotinic acid	AUDI_SCORESUM	0.000629379182328416	0.0294969074017073	1.5302235151669
N-acetylmannosamine	SCORESUM_withWeightedAPOE	0.0068141831244869	0.45872486155586	0.33844772172996
N-acetylmannosamine	APOE4	0.00719699542274665	0.395014896388264	0.403386526405849
N-acetylmannosamine	APOE2	0.00573160272269457	0.812861697806145	0.0899833400013082
N-acetylmannosamine	SCZ_SCORESUM	0.0057926396610859	0.772181697948	0.112280496126094
N-acetylmannosamine	ADHD_SCORESUM	0.00600789045976846	0.66982889899059	0.17403611926047
N-acetylmannosamine	BPD_SCORESUM	0.00561274530877498	0.964741224981248	0.0155891629608197
N-acetylmannosamine	Migraine_SCORESUM	0.0113803423765313	0.104586915969877	0.980522643169543
N-acetylmannosamine	Insomnia_SCORESUM	0.00684223130565009	0.453542625202131	0.343381890477869
N-acetylmannosamine	AUDI_SCORESUM	0.0097022878615427	0.171847050962329	0.764857916315681
myristic acid	SCORESUM_withWeightedAPOE	-0.00343544451435007	0.484173791612205	0.314998722672584
myristic acid	APOE4	-0.00304193636878769	0.414122101485304	0.382871590804142
myristic acid	APOE2	-0.00445926776272909	0.867135117636374	0.0619132251630039
myristic acid	SCZ_SCORESUM	-0.00234298527154575	0.321616401513238	0.492661811586949
myristic acid	ADHD_SCORESUM	-0.00400064251562715	0.62810246862557	0.201969499688816
myristic acid	BPD_SCORESUM	-0.00314270468489042	0.430498473501778	0.366028384166029
myristic acid	Migraine_SCORESUM	-0.00421549153684975	0.710456668531902	0.148462404986841
myristic acid	Insomnia_SCORESUM	-0.00290110598821913	0.392730098621418	0.405905813360905
myristic acid	AUDI_SCORESUM	-0.00377502085656145	0.561948783060829	0.250303264942813
myo-inositol	SCORESUM_withWeightedAPOE	0.00340825286050883	0.480164624212142	0.318609839438079
myo-inositol	APOE4	0.00394027220551374	0.389623671433934	0.409354665600301
myo-inositol	APOE2	0.00272557116277161	0.664063196054084	0.177790588716951
myo-inositol	SCZ_SCORESUM	0.00307601455044182	0.555439361321609	0.255363347129763
myo-inositol	ADHD_SCORESUM	0.00231019534817878	0.988909442611573	0.00484347622360088
myo-inositol	BPD_SCORESUM	0.00615922920591394	0.185965784848207	0.730566952655766
myo-inositol	Migraine_SCORESUM	0.00236520293090725	0.874012519375417	0.0584823464769015
myo-inositol	Insomnia_SCORESUM	0.00239222448668663	0.8466551347416	0.072293453397594
myo-inositol	AUDI_SCORESUM	0.00277125249843879	0.647274879893452	0.188911247200129
methionine sulfoxide	SCORESUM_withWeightedAPOE	-0.00460780158367813	0.651396014677566	0.186154902831072
methionine sulfoxide	APOE4	-0.0046170707359996	0.654745390322026	0.183927550504494
methionine sulfoxide	APOE2	-0.00467662631170285	0.677331453024495	0.169198756731136
methionine sulfoxide	SCZ_SCORESUM	-0.00443644874198967	0.595828985199035	0.224878373551645
methionine sulfoxide	ADHD_SCORESUM	-0.0044941834614014	0.61335101919996	0.212290908726086
methionine sulfoxide	BPD_SCORESUM	0.00274731606655465	0.0602946296398179	1.21972136815269
methionine sulfoxide	Migraine_SCORESUM	-0.00274822201502212	0.307235694183282	0.512528330026225
methionine sulfoxide	Insomnia_SCORESUM	-0.00479594886187029	0.729679235608139	0.136868012235909
methionine sulfoxide	AUDI_SCORESUM	-0.00213961175414701	0.25108675531362	0.600176195474719
methionine	SCORESUM_withWeightedAPOE	0.00242257743607732	0.800032693070908	0.0968922653453302
methionine	APOE4	0.00276823952263527	0.63829229895803	0.194980395332389
methionine	APOE2	0.00412864457116002	0.359769819350978	0.443975271894004
methionine	SCZ_SCORESUM	0.00245943433888851	0.776105843146361	0.110079046834804
methionine	ADHD_SCORESUM	0.00242234514702189	0.800193470308991	0.0968049968464792
methionine	BPD_SCORESUM	0.00234766342268178	0.862074160402583	0.0644553721471598
methionine	Migraine_SCORESUM	0.00531280870318873	0.240600352197836	0.618703741262738
methionine	Insomnia_SCORESUM	0.00378949410874985	0.408000079840451	0.38933975192418
methionine	AUDI_SCORESUM	0.00373233570910536	0.417033764365234	0.379828781755543
mannose	SCORESUM_withWeightedAPOE	0.017521304235607	0.87599817877952	0.0574967967392561
mannose	APOE4	0.0175887847155516	0.813869951434197	0.0894449856349965
mannose	APOE2	0.0197017725210527	0.310223387702703	0.508325463881068
mannose	SCZ_SCORESUM	0.020502406143756	0.236816727813708	0.62558762399049
mannose	ADHD_SCORESUM	0.0210658505665805	0.197628406270953	0.704150631610374
mannose	BPD_SCORESUM	0.0186436113650947	0.461792562662641	0.335553065833275
mannose	Migraine_SCORESUM	0.0217400960563628	0.160279878325569	0.795120995928345
mannose	Insomnia_SCORESUM	0.0314360066140522	0.0109164392327835	1.9619189984202
mannose	AUDI_SCORESUM	0.0189031942414187	0.416117205467165	0.380784326781034
mannitol	SCORESUM_withWeightedAPOE	0.00245678951579331	0.298392057576441	0.525212740839552
mannitol	APOE4	0.00189759339888684	0.36291585889191	0.440194053351502
mannitol	APOE2	0.000776479943566888	0.571731233734049	0.242808081586985
mannitol	SCZ_SCORESUM	0.000132224061841435	0.86678976346535	0.0620862262132753
mannitol	ADHD_SCORESUM	0.000724687057703566	0.58618575247896	0.231964741501412
mannitol	BPD_SCORESUM	0.0012835870523189	0.45852323267246	0.338638654397827
mannitol	Migraine_SCORESUM	0.000793026537931896	0.567260622090847	0.246217363098822
mannitol	Insomnia_SCORESUM	0.00183425642198021	0.371373270181885	0.430189358082151
mannitol	AUDI_SCORESUM	0.000386825475062746	0.704950552505614	0.151841344749159
lyxitol	SCORESUM_withWeightedAPOE	0.0510095834547215	0.303623497625323	0.517664621135833
lyxitol	APOE4	0.0509601345594344	0.309072857607594	0.509939132461208
lyxitol	APOE2	0.0514806618974739	0.257362725114413	0.589454353505347
lyxitol	SCZ_SCORESUM	0.0571044972430832	0.0462138944419144	1.33522743197108
lyxitol	ADHD_SCORESUM	0.0487967179645357	0.947749256738894	0.0233065474916872
lyxitol	BPD_SCORESUM	0.0518967022488169	0.223554382373923	0.650616812165184
lyxitol	Migraine_SCORESUM	0.053478352603345	0.134749901471947	0.870471543693768
lyxitol	Insomnia_SCORESUM	0.0507409517960096	0.334826630551732	0.475180007543407
lyxitol	AUDI_SCORESUM	0.0492538618345848	0.637659348922575	0.195411268603681
lysine	SCORESUM_withWeightedAPOE	0.00113070504660462	0.857885646548441	0.0665705983783544
lysine	APOE4	0.00171276158906164	0.586514534101315	0.23172122139706
lysine	APOE2	0.00824702638394403	0.0706700610060207	1.15076453377985
lysine	SCZ_SCORESUM	0.00292602226832195	0.357658601304573	0.446531326178909
lysine	ADHD_SCORESUM	0.018917763437677	0.00427666932965335	2.36889432791915
lysine	BPD_SCORESUM	0.0071800204036313	0.095399692025625	1.02045302730626
lysine	Migraine_SCORESUM	0.00107686284303732	0.930192587466379	0.0314271256235512
lysine	Insomnia_SCORESUM	0.00745982628665209	0.0881214606079498	1.0549183130565
lysine	AUDI_SCORESUM	0.0048353471966931	0.190540376642684	0.720012980644209
levoglucosan	SCORESUM_withWeightedAPOE	0.039277342856699	0.259544788711375	0.585787686710443
levoglucosan	APOE4	0.0388707278531	0.298762838830413	0.524673422568007
levoglucosan	APOE2	0.0368786057368062	0.705526658802741	0.151486571488393
levoglucosan	SCZ_SCORESUM	0.037086116723017	0.623996019441913	0.204818180734124
levoglucosan	ADHD_SCORESUM	0.0365834305526612	0.94878223137995	0.0228334572912563
levoglucosan	BPD_SCORESUM	0.0371284802324147	0.60998330657313	0.214682050173457
levoglucosan	Migraine_SCORESUM	0.039235533039975	0.263267815680429	0.57960222986745
levoglucosan	Insomnia_SCORESUM	0.041924319273497	0.112436916648868	0.949091072534028
levoglucosan	AUDI_SCORESUM	0.0370146911947487	0.649344633545044	0.187524744307116
leucine	SCORESUM_withWeightedAPOE	0.010561591353198	0.0404555289555053	1.39302211605971
leucine	APOE4	0.00982791462463584	0.0493541046815874	1.306676722094
leucine	APOE2	0.0100102528964566	0.0469660871047087	1.32821562077524
leucine	SCZ_SCORESUM	0.00623358075920388	0.135910528607898	0.866746898387464
leucine	ADHD_SCORESUM	0.00248559510616186	0.470728060483881	0.327229912273223
leucine	BPD_SCORESUM	0.0019011618902024	0.613417117117855	0.212244109399979
leucine	Migraine_SCORESUM	0.0062479815559604	0.135334813751024	0.868590470400715
leucine	Insomnia_SCORESUM	0.00380440752086997	0.290152758120499	0.537373296783683
leucine	AUDI_SCORESUM	0.00199005308788258	0.586698027125561	0.231585372172151
lauric acid	SCORESUM_withWeightedAPOE	-0.00305933958859606	0.152220152301567	0.817527847867644
lauric acid	APOE4	-0.00253155873498478	0.130376502784819	0.884800672641019
lauric acid	APOE2	-0.0075654938320715	0.883169555999634	0.053955910051071
lauric acid	SCZ_SCORESUM	2.34191229560032e-05	0.0635318700026959	1.19700836141431
lauric acid	ADHD_SCORESUM	-0.00702373252355359	0.606728192589333	0.217005824404052
lauric acid	BPD_SCORESUM	-0.00516013803187532	0.293578410633587	0.532275885021114
lauric acid	Migraine_SCORESUM	-0.00714730936674401	0.647205312427102	0.188957926580724
lauric acid	Insomnia_SCORESUM	-0.00199276767955636	0.11161043444771	0.952295201355203
lauric acid	AUDI_SCORESUM	-0.00741474830098965	0.765068575215813	0.116299636084201
lactic acid	SCORESUM_withWeightedAPOE	-0.0115087169378674	0.929520779173262	0.0317408972536557
lactic acid	APOE4	-0.0115056844114763	0.923671210914456	0.0344825923042104
lactic acid	APOE2	-0.0111418615447316	0.678370247867813	0.168533207729791
lactic acid	SCZ_SCORESUM	-0.0108150329395298	0.572661055676921	0.242102350463943
lactic acid	ADHD_SCORESUM	-0.00851954871862359	0.245800989392948	0.609416373333076
lactic acid	BPD_SCORESUM	-0.0113772946379389	0.79632490475271	0.0989097016697767
lactic acid	Migraine_SCORESUM	-0.0075598002686641	0.182415270364314	0.73893880878519
lactic acid	Insomnia_SCORESUM	-0.00879266134216872	0.268481292108394	0.571085970735947
lactic acid	AUDI_SCORESUM	-0.00978226031206497	0.376891531189904	0.423783621103897
itaconic acid	SCORESUM_withWeightedAPOE	0.0013021902346666	0.425633003286983	0.370964704515367
itaconic acid	APOE4	0.00175052353846061	0.360000685812351	0.443696671887612
itaconic acid	APOE2	0.00459171446355133	0.144665028252373	0.839636443813025
itaconic acid	SCZ_SCORESUM	0.019238671496697	0.00295437176400253	2.52953485604639
itaconic acid	ADHD_SCORESUM	0.00527605815015708	0.118364970972279	0.926776804068206
itaconic acid	BPD_SCORESUM	0.00252341986257165	0.275657423677048	0.559630307126074
itaconic acid	Migraine_SCORESUM	0.00257408706896711	0.271062685346374	0.566930263546572
itaconic acid	Insomnia_SCORESUM	0.0172229631317706	0.0049260587713716	2.30750041102511
itaconic acid	AUDI_SCORESUM	0.00147079616018975	0.399075600070183	0.398944824656018
isothreonic acid	SCORESUM_withWeightedAPOE	0.0972100754805146	0.111798672961187	0.951563351450078
isothreonic acid	APOE4	0.0956492239116612	0.186260885798953	0.729878336006446
isothreonic acid	APOE2	0.102157840827886	0.0251231923617576	1.59992517635974
isothreonic acid	SCZ_SCORESUM	0.0932075782715367	0.4679157877785	0.32983230118651
isothreonic acid	ADHD_SCORESUM	0.0936165018763316	0.392560064499706	0.406093883670243
isothreonic acid	BPD_SCORESUM	0.092633034368113	0.624003911153563	0.204812688222885
isothreonic acid	Migraine_SCORESUM	0.0935673675718243	0.400618700561406	0.397268782049256
isothreonic acid	Insomnia_SCORESUM	0.099369989546222	0.0573465141829779	1.24149297561986
isothreonic acid	AUDI_SCORESUM	0.0924432814143981	0.702716921520547	0.153219588465746
isopropylbenzene	SCORESUM_withWeightedAPOE	-0.006613782693631	0.333218393460228	0.47727103380245
isopropylbenzene	APOE4	-0.00609531782745587	0.27950937919805	0.553603614376432
isopropylbenzene	APOE2	-0.00637431334519478	0.306890573264905	0.513016451554852
isopropylbenzene	SCZ_SCORESUM	-0.0084842712558344	0.756322864683229	0.121292770084314
isopropylbenzene	ADHD_SCORESUM	-0.00776462698267744	0.517281948271271	0.286272677019039
isopropylbenzene	BPD_SCORESUM	-0.00840568869227076	0.716825095723459	0.144586798625742
isopropylbenzene	Migraine_SCORESUM	-0.00618912240303393	0.2883549072642	0.540072653305871
isopropylbenzene	Insomnia_SCORESUM	-0.00856634310293458	0.807334608087668	0.0929464301756309
isopropylbenzene	AUDI_SCORESUM	-0.00106864693897868	0.0637925721709713	1.19522988637222
isoleucine	SCORESUM_withWeightedAPOE	0.0634270218732857	0.8572530700249	0.0668909508995323
isoleucine	APOE4	0.063453325490847	0.831889030384006	0.079934602442595
isoleucine	APOE2	0.0633644122661333	0.963401840691515	0.016192528250561
isoleucine	SCZ_SCORESUM	0.0685154932371634	0.114025295065094	0.942998795254737
isoleucine	ADHD_SCORESUM	0.0665073891612669	0.217155446612334	0.663229273352099
isoleucine	BPD_SCORESUM	0.0642888297424533	0.502846578364484	0.298564500696192
isoleucine	Migraine_SCORESUM	0.0641914774116401	0.526136708606951	0.278901396379471
isoleucine	Insomnia_SCORESUM	0.0645717876553827	0.444055691665128	0.35256255901579
isoleucine	AUDI_SCORESUM	0.0763953601781852	0.0117929858320259	1.92837622321694
isocitric acid	SCORESUM_withWeightedAPOE	0.00323355180517182	0.833635073032385	0.0790240218468538
isocitric acid	APOE4	0.0032841305637229	0.795637808183546	0.0992845876700914
isocitric acid	APOE2	0.00337690359586673	0.741057475226232	0.130148107532684
isocitric acid	SCZ_SCORESUM	0.00901195553270306	0.101937652839011	0.991665370460878
isocitric acid	ADHD_SCORESUM	0.00347554439322617	0.694753208996358	0.1581694385827
isocitric acid	BPD_SCORESUM	0.00395659620785183	0.541657800456363	0.266274998163645
isocitric acid	Migraine_SCORESUM	0.0032183659685594	0.84701028805403	0.0721113145595418
isocitric acid	Insomnia_SCORESUM	0.00315297224940714	0.930811137662441	0.0311384287841041
isocitric acid	AUDI_SCORESUM	0.00318226297806912	0.885230322162227	0.052943718420565
hypoxanthine	SCORESUM_withWeightedAPOE	0.0155616360471732	0.490087080116653	0.309726746391684
hypoxanthine	APOE4	0.0154094811634455	0.523801385452649	0.280833357202034
hypoxanthine	APOE2	0.0179491860297744	0.209465949729434	0.678886564805021
hypoxanthine	SCZ_SCORESUM	0.0148557838010284	0.696627540141745	0.156999360346967
hypoxanthine	ADHD_SCORESUM	0.0148237133698893	0.711006650234588	0.148126337179266
hypoxanthine	BPD_SCORESUM	0.0199762520058216	0.113119304814523	0.946463272537134
hypoxanthine	Migraine_SCORESUM	0.0161197848508022	0.391924510665313	0.406797575220989
hypoxanthine	Insomnia_SCORESUM	0.0246395461912908	0.0307227448889361	1.5125399853572
hypoxanthine	AUDI_SCORESUM	0.0176402618001663	0.231309220214726	0.635807055475949
heptadecanoic acid	SCORESUM_withWeightedAPOE	-0.000455620570710469	0.113116151656726	0.946475378500127
heptadecanoic acid	APOE4	0.000668717315353562	0.0822965159634464	1.08461855032695
heptadecanoic acid	APOE2	-0.00132611644920355	0.145710953881189	0.836507798735577
heptadecanoic acid	SCZ_SCORESUM	-0.00591928638873518	0.830769648856093	0.0805193782600694
heptadecanoic acid	ADHD_SCORESUM	-0.00543739196393389	0.608407743567779	0.215805267059284
heptadecanoic acid	BPD_SCORESUM	-0.00365989299420422	0.302491635806281	0.519286629518615
heptadecanoic acid	Migraine_SCORESUM	-0.00580348721972768	0.754525067105487	0.122326327359895
heptadecanoic acid	Insomnia_SCORESUM	0.00130532341884282	0.0689725720275363	1.16132357861394
heptadecanoic acid	AUDI_SCORESUM	-0.00270207828209856	0.221409134354371	0.654804466032421
glycolic acid	SCORESUM_withWeightedAPOE	0.0017131035807818	0.478795857485421	0.319849615740576
glycolic acid	APOE4	0.00156518525445737	0.509759010540992	0.29263508885802
glycolic acid	APOE2	0.00303233876832965	0.294270692938011	0.531252988084151
glycolic acid	SCZ_SCORESUM	0.0171596721222115	0.00597468932923866	2.22368467215474
glycolic acid	ADHD_SCORESUM	0.000929090862103021	0.702029308103983	0.153644756699053
glycolic acid	BPD_SCORESUM	0.00245195839385948	0.360361062500976	0.443262141262689
glycolic acid	Migraine_SCORESUM	0.000615635999037578	0.946985102456965	0.023656853068136
glycolic acid	Insomnia_SCORESUM	0.00542363733267259	0.139212892027603	0.856320544343335
glycolic acid	AUDI_SCORESUM	0.00114989693731837	0.619629819550263	0.207867690082444
glycine	SCORESUM_withWeightedAPOE	0.0102281350670759	0.799849585484961	0.0969916759277017
glycine	APOE4	0.0100878175956292	0.990622146304453	0.00409196717699516
glycine	APOE2	0.0233618274508688	0.0134502975243155	1.87126810884081
glycine	SCZ_SCORESUM	0.0138656950387185	0.188365721455716	0.72499812668701
glycine	ADHD_SCORESUM	0.0107344663969874	0.58651144686717	0.231723507397157
glycine	BPD_SCORESUM	0.0100925347967483	0.961795682565399	0.0169171767758649
glycine	Migraine_SCORESUM	0.0110428454739375	0.508620964673549	0.29360574275569
glycine	Insomnia_SCORESUM	0.035002975166015	0.000683000012551689	3.16557928833731
glycine	AUDI_SCORESUM	0.0102710288262103	0.772088310178096	0.112333022941978
glycerol-alpha-phosphate	SCORESUM_withWeightedAPOE	-0.00553758217869049	0.46987895890597	0.328014002169274
glycerol-alpha-phosphate	APOE4	-0.00545614237117809	0.454699473088269	0.342275549060759
glycerol-alpha-phosphate	APOE2	-0.00607169311837374	0.595412893992511	0.225181764702456
glycerol-alpha-phosphate	SCZ_SCORESUM	-0.00540668332361305	0.445854070155615	0.35080726437469
glycerol-alpha-phosphate	ADHD_SCORESUM	-0.00486095515105478	0.363184684939511	0.439872473439763
glycerol-alpha-phosphate	BPD_SCORESUM	-0.0053117080777576	0.429595314796245	0.366940463735952
glycerol-alpha-phosphate	Migraine_SCORESUM	-0.00666516565249253	0.902126714276418	0.0447324564204205
glycerol-alpha-phosphate	Insomnia_SCORESUM	-0.00655560479055528	0.799712151313265	0.0970663049978606
glycerol-alpha-phosphate	AUDI_SCORESUM	-0.00319684299639134	0.20921629581052	0.679404491387172
glycerol-3-galactoside 2	SCORESUM_withWeightedAPOE	0.0164080360103436	0.200099250979046	0.698754537032333
glycerol-3-galactoside 2	APOE4	0.0154197521686468	0.275891217157845	0.559262124821998
glycerol-3-galactoside 2	APOE2	0.0178875496804899	0.12748942954738	0.894525822128468
glycerol-3-galactoside 2	SCZ_SCORESUM	0.0161095067520276	0.220005923651118	0.657565625657979
glycerol-3-galactoside 2	ADHD_SCORESUM	0.0144453306129453	0.389786189856241	0.409173552020544
glycerol-3-galactoside 2	BPD_SCORESUM	0.013703625462144	0.527504827050836	0.27777356190335
glycerol-3-galactoside 2	Migraine_SCORESUM	0.0149831490384508	0.320573227009236	0.494072751001445
glycerol-3-galactoside 2	Insomnia_SCORESUM	0.0132492415326406	0.662269651148835	0.178965146267602
glycerol-3-galactoside 2	AUDI_SCORESUM	0.013240506581652	0.665616392369476	0.176775991062366
glycerol	SCORESUM_withWeightedAPOE	0.0059113706259909	0.569220120954708	0.244719756751572
glycerol	APOE4	0.00637061817868478	0.465313632644607	0.332254223427197
glycerol	APOE2	0.0053099343537556	0.822536036168721	0.0848450660632267
glycerol	SCZ_SCORESUM	0.00729707938777624	0.328401329257701	0.483595093671609
glycerol	ADHD_SCORESUM	0.00528992042076837	0.839154447832216	0.0761580991615473
glycerol	BPD_SCORESUM	0.00529726505108363	0.832852051220134	0.0794321403043528
glycerol	Migraine_SCORESUM	0.00682337664861199	0.389879824308553	0.409069238313362
glycerol	Insomnia_SCORESUM	0.0106301208927583	0.115519657278106	0.937344108230533
glycerol	AUDI_SCORESUM	0.0066142257387608	0.422253164901955	0.374427086589864
glyceric acid	SCORESUM_withWeightedAPOE	0.0185103497436047	0.129334152910438	0.888286777037675
glyceric acid	APOE4	0.0183955299001297	0.133826512314965	0.873457840144546
glyceric acid	APOE2	0.0161582064484865	0.269880050961322	0.568829216509114
glyceric acid	SCZ_SCORESUM	0.0146321505890209	0.472545138669893	0.32555670029982
glyceric acid	ADHD_SCORESUM	0.0156021785155547	0.326760524570358	0.485770415410093
glyceric acid	BPD_SCORESUM	0.0139269534450226	0.661014444347068	0.179789050300008
glyceric acid	Migraine_SCORESUM	0.0142940457924882	0.548073085620892	0.261161524425387
glyceric acid	Insomnia_SCORESUM	0.0152097633310673	0.376729427133856	0.423970454809473
glyceric acid	AUDI_SCORESUM	0.0150385687157902	0.401880620545952	0.395902935815627
glutaric acid	SCORESUM_withWeightedAPOE	-0.00830481314808829	0.96019591307983	0.0176401468678479
glutaric acid	APOE4	-0.00822844290807523	0.847944284203285	0.071632682953201
glutaric acid	APOE2	0.00109991944133003	0.0394149292198737	1.40433924899317
glutaric acid	SCZ_SCORESUM	-0.00817737247917671	0.806992339176096	0.093130588040433
glutaric acid	ADHD_SCORESUM	-0.00787060400344375	0.656832422064197	0.182545418044453
glutaric acid	BPD_SCORESUM	-0.00677447654393015	0.406236913822643	0.391220615788213
glutaric acid	Migraine_SCORESUM	-0.00809485922149955	0.755799019331944	0.121593675926548
glutaric acid	Insomnia_SCORESUM	-0.00320556531984639	0.129648838193922	0.887231370666549
glutaric acid	AUDI_SCORESUM	-0.00751657035636555	0.550528369030873	0.259220296681115
glutamine	SCORESUM_withWeightedAPOE	-0.010501938935042	0.580772019605583	0.235994315213636
glutamine	APOE4	-0.0101628655083708	0.499099834040487	0.301812574544442
glutamine	APOE2	-0.0107242573572355	0.650360821161836	0.186845629261655
glutamine	SCZ_SCORESUM	-0.0102390061805542	0.515570907319386	0.28771159703455
glutamine	ADHD_SCORESUM	-0.0110858406228562	0.834610831704935	0.0785159832486126
glutamine	BPD_SCORESUM	-0.00763754991963017	0.207400952485527	0.683189253451999
glutamine	Migraine_SCORESUM	-0.00661180415164653	0.152171850182228	0.817665678979487
glutamine	Insomnia_SCORESUM	-0.00433766750345299	0.0795638087904382	1.09928443498605
glutamine	AUDI_SCORESUM	0.00633489854264413	0.00492163055120622	2.30789099030703
glutamic acid	SCORESUM_withWeightedAPOE	0.0147807729415685	0.76351526095952	0.117182277947088
glutamic acid	APOE4	0.0146131018234414	0.907439178850863	0.0421824739223101
glutamic acid	APOE2	0.0204549666156993	0.100087360515388	0.999620763729579
glutamic acid	SCZ_SCORESUM	0.0157276356926163	0.468456597897754	0.329330639923838
glutamic acid	ADHD_SCORESUM	0.0149666227991676	0.67493084101794	0.170740726284628
glutamic acid	BPD_SCORESUM	0.0148441426688264	0.729438935484826	0.137011058934342
glutamic acid	Migraine_SCORESUM	0.0186552662985466	0.171069922991835	0.766826340119313
glutamic acid	Insomnia_SCORESUM	0.0149856293802344	0.667432965883735	0.175592346455842
glutamic acid	AUDI_SCORESUM	0.0146799908964594	0.833415598520018	0.0791383753836919
glucose-1-phosphate	SCORESUM_withWeightedAPOE	0.0221105408265992	0.457799405927915	0.339324775231584
glucose-1-phosphate	APOE4	0.021748393003117	0.535617261165326	0.271145435565819
glucose-1-phosphate	APOE2	0.024243738209665	0.21470030299412	0.668167342668634
glucose-1-phosphate	SCZ_SCORESUM	0.0218302388476534	0.516147922407084	0.287225816437222
glucose-1-phosphate	ADHD_SCORESUM	0.0298874399614634	0.041285074336833	1.384206929088
glucose-1-phosphate	BPD_SCORESUM	0.0220432732059344	0.470780347272058	0.327181675075513
glucose-1-phosphate	Migraine_SCORESUM	0.0219506542574456	0.489651923207152	0.310112535374963
glucose-1-phosphate	Insomnia_SCORESUM	0.0311854791970863	0.028957463925483	1.53823947601761
glucose-1-phosphate	AUDI_SCORESUM	0.0229064624382544	0.337549112147719	0.471663029994383
glucose	SCORESUM_withWeightedAPOE	0.027219716918361	0.33737863195348	0.471882427136828
glucose	APOE4	0.0271718098065183	0.343296258835163	0.464330929391313
glucose	APOE2	0.0253501501813883	0.820387254234819	0.0859810955714496
glucose	SCZ_SCORESUM	0.0252395218446447	0.988948897135008	0.00482614952080151
glucose	ADHD_SCORESUM	0.0265407189328459	0.436815725873615	0.359701734915969
glucose	BPD_SCORESUM	0.0252858890931539	0.882842919255936	0.0541165618459822
glucose	Migraine_SCORESUM	0.0263655574103072	0.469471859226394	0.328390434812075
glucose	Insomnia_SCORESUM	0.0396674250405253	0.00938559956327947	2.02753797890766
glucose	AUDI_SCORESUM	0.0263861390401084	0.465438636557981	0.332137568304416
gluconic acid	SCORESUM_withWeightedAPOE	0.00666837999636083	0.42296221851467	0.373698424642494
gluconic acid	APOE4	0.0065260462806026	0.44739768593949	0.349306266520814
gluconic acid	APOE2	0.00636676114430001	0.477445735824921	0.321075981087535
gluconic acid	SCZ_SCORESUM	0.00549743338319131	0.741315946839919	0.129996657439179
gluconic acid	ADHD_SCORESUM	0.00620432762422451	0.51163301322879	0.291041440345613
gluconic acid	BPD_SCORESUM	0.00526933129451879	0.942521950862938	0.0257085265039892
gluconic acid	Migraine_SCORESUM	0.00534554260029074	0.841738651736063	0.0748227300294249
gluconic acid	Insomnia_SCORESUM	0.00890556980096946	0.197287038097838	0.704901447274438
gluconic acid	AUDI_SCORESUM	0.00815470827194953	0.250653744413707	0.600925803254939
fumaric acid	SCORESUM_withWeightedAPOE	0.0065697922053296	0.639931916556515	0.193866228885906
fumaric acid	APOE4	0.00617582827743035	0.842620757864913	0.0743678462830555
fumaric acid	APOE2	0.00912079540729582	0.239711536987417	0.620311063465729
fumaric acid	SCZ_SCORESUM	0.00643804620388355	0.690239842622307	0.160999975598573
fumaric acid	ADHD_SCORESUM	0.00631472621264706	0.748654185064752	0.12571874331429
fumaric acid	BPD_SCORESUM	0.00610587313418154	0.930672642035791	0.0312030523786671
fumaric acid	Migraine_SCORESUM	0.00649218487927072	0.668396916544858	0.174965562265544
fumaric acid	Insomnia_SCORESUM	0.00618238033051866	0.836854813950569	0.0773498812772072
fumaric acid	AUDI_SCORESUM	0.00628956586044105	0.762646841164391	0.117676524220377
fucose	SCORESUM_withWeightedAPOE	0.00660166035331522	0.972684971893624	0.0120277939775979
fucose	APOE4	0.00668402659030587	0.844059244931418	0.0736270689622799
fucose	APOE2	0.00723379671369928	0.590729219683232	0.228611546776655
fucose	SCZ_SCORESUM	0.013483572151291	0.076073932065972	1.11876413559958
fucose	ADHD_SCORESUM	0.00980596949051693	0.226434594852125	0.645057220568547
fucose	BPD_SCORESUM	0.00661993692033525	0.922364429679398	0.0350974536446491
fucose	Migraine_SCORESUM	0.00746489971108011	0.52991459744584	0.27579411690224
fucose	Insomnia_SCORESUM	0.0192670250997259	0.0159585166509476	1.79700747891555
fucose	AUDI_SCORESUM	0.0124995753675313	0.100617736624656	0.997325456265669
fructose	SCORESUM_withWeightedAPOE	-0.00887851982481669	0.490821274796518	0.309076620911448
fructose	APOE4	-0.00899206591384449	0.515046613828911	0.288153463749954
fructose	APOE2	-0.00932287557954403	0.599687410401445	0.222075068471831
fructose	SCZ_SCORESUM	-0.00540270491897554	0.153574366598518	0.813681267207068
fructose	ADHD_SCORESUM	-0.00734949950884101	0.28125014739965	0.550907241272269
fructose	BPD_SCORESUM	-0.00989442303526489	0.889499623591618	0.05085423135984
fructose	Migraine_SCORESUM	0.00362834895152608	0.0133709935605895	1.87383632034838
fructose	Insomnia_SCORESUM	-0.00888053854127357	0.491235049602509	0.308710653866256
fructose	AUDI_SCORESUM	-0.00442279806493651	0.115476537351773	0.937506247232984
ethanolamine	SCORESUM_withWeightedAPOE	-0.00232764956218756	0.419012727506677	0.377772785143565
ethanolamine	APOE4	-0.00190207465570547	0.357899856328777	0.446238475948169
ethanolamine	APOE2	-0.00362556982946383	0.794988217391781	0.0996393080223376
ethanolamine	SCZ_SCORESUM	0.00122506191960958	0.132771003390574	0.876896762637452
ethanolamine	ADHD_SCORESUM	-0.00371911419424054	0.8735174348697	0.0587284223443153
ethanolamine	BPD_SCORESUM	-0.00316255476556115	0.599122170800481	0.222484608838696
ethanolamine	Migraine_SCORESUM	0.00630722248328697	0.0325710885954015	1.48716772614267
ethanolamine	Insomnia_SCORESUM	-0.00347405438035864	0.712457806922418	0.147240850285564
ethanolamine	AUDI_SCORESUM	-0.00291630100223994	0.533661773294275	0.272733905013425
erythrose	SCORESUM_withWeightedAPOE	-0.00379325556138999	0.385946243025017	0.413473182331965
erythrose	APOE4	-0.00365883701811764	0.367448719139319	0.434803262154779
erythrose	APOE2	-0.00532250212000385	0.80207683311819	0.095784027475199
erythrose	SCZ_SCORESUM	-0.00514847974314181	0.707124995636866	0.150503810931238
erythrose	ADHD_SCORESUM	-0.00530137260690955	0.787958109279786	0.103496870571642
erythrose	BPD_SCORESUM	-0.00542766156894148	0.900919367971375	0.0453140765149463
erythrose	Migraine_SCORESUM	0.00034713242806117	0.105392617462138	0.97718980950058
erythrose	Insomnia_SCORESUM	-0.00533040736064527	0.807649714612974	0.0927769560513749
erythrose	AUDI_SCORESUM	-0.00542147899556555	0.892442805263106	0.0494196073217194
erythronic acid lactone	SCORESUM_withWeightedAPOE	0.00350880230737616	0.713800388013145	0.146423220303135
erythronic acid lactone	APOE4	0.00364448332202172	0.65786561667712	0.181862811395203
erythronic acid lactone	APOE2	0.00321332227370053	0.984969955139347	0.00657701672695456
erythronic acid lactone	SCZ_SCORESUM	0.00327798405626423	0.86315071130919	0.0639133672333914
erythronic acid lactone	ADHD_SCORESUM	0.00462312480930716	0.423421064402054	0.373227540445041
erythronic acid lactone	BPD_SCORESUM	0.00714677957801202	0.180985105665468	0.742357164321192
erythronic acid lactone	Migraine_SCORESUM	0.00327715948817231	0.86400715023837	0.0634826634282604
erythronic acid lactone	Insomnia_SCORESUM	0.0192959955819503	0.00666618883168349	2.17612238833576
erythronic acid lactone	AUDI_SCORESUM	0.00855785312339263	0.118799151177142	0.925186662388496
erythritol	SCORESUM_withWeightedAPOE	0.0433645923331923	0.0250617556503336	1.60098850865932
erythritol	APOE4	0.043203487202444	0.0261902340273313	1.58186062084455
erythritol	APOE2	0.0329810763555152	0.713767903981434	0.146442984871743
erythritol	SCZ_SCORESUM	0.0337707530282733	0.477656325232923	0.320884466854546
erythritol	ADHD_SCORESUM	0.0353440453855296	0.265161437415297	0.57648963537845
erythritol	BPD_SCORESUM	0.0327279694767976	0.8989655918753	0.0462569306746294
erythritol	Migraine_SCORESUM	0.0326948800236276	0.979792230788466	0.00886600858154088
erythritol	Insomnia_SCORESUM	0.042675041088959	0.0302757767328386	1.51890470610536
erythritol	AUDI_SCORESUM	0.034041874810202	0.426916252972982	0.369657311014473
epsilon-caprolactam	SCORESUM_withWeightedAPOE	0.011285072878204	0.628878481345089	0.20143326549243
epsilon-caprolactam	APOE4	0.0111638303269411	0.67301152120585	0.17197750107573
epsilon-caprolactam	APOE2	0.0138466650987407	0.235478897209364	0.628048006735398
epsilon-caprolactam	SCZ_SCORESUM	0.0179141176153224	0.0702279077957298	1.15349026973414
epsilon-caprolactam	ADHD_SCORESUM	0.0193500787885388	0.0471565024065735	1.32645841396404
epsilon-caprolactam	BPD_SCORESUM	0.0170684704677373	0.089229626756786	1.04949092364302
epsilon-caprolactam	Migraine_SCORESUM	0.0108238361802127	0.880654270299072	0.0551945546643936
epsilon-caprolactam	Insomnia_SCORESUM	0.0141284707461425	0.215097163271771	0.667365317104588
epsilon-caprolactam	AUDI_SCORESUM	0.0119556213769548	0.462194331598959	0.33517538505853
deoxypentitol	SCORESUM_withWeightedAPOE	0.00322781623618884	0.378762150577441	0.421633426228008
deoxypentitol	APOE4	0.00221702147908986	0.573971743977336	0.241109486934384
deoxypentitol	APOE2	0.0127134400754897	0.0239053272100559	1.62150530741479
deoxypentitol	SCZ_SCORESUM	0.0101569622286568	0.0473953780383658	1.32426400833235
deoxypentitol	ADHD_SCORESUM	0.00270759001055731	0.463008341721612	0.334411184508978
deoxypentitol	BPD_SCORESUM	0.00245286789833998	0.515417857830989	0.287840538398422
deoxypentitol	Migraine_SCORESUM	0.00159147624865319	0.856972536297081	0.0670330958431355
deoxypentitol	Insomnia_SCORESUM	0.0021364104057835	0.597012085571783	0.224016877172122
deoxypentitol	AUDI_SCORESUM	0.00168475159420844	0.784529694939985	0.105390613447975
creatinine	SCORESUM_withWeightedAPOE	0.0482960460725168	0.767585579883544	0.114873192659638
creatinine	APOE4	0.0481418618284253	0.90568688003686	0.043021923489287
creatinine	APOE2	0.0498965630279375	0.356844324838457	0.447521205761307
creatinine	SCZ_SCORESUM	0.0486507060087438	0.612881712880826	0.212623336901165
creatinine	ADHD_SCORESUM	0.0494560547184947	0.423993877234906	0.372640414874942
creatinine	BPD_SCORESUM	0.0502464710655819	0.313553573743996	0.503688244965326
creatinine	Migraine_SCORESUM	0.0489895457828695	0.518340249847737	0.285385066275137
creatinine	Insomnia_SCORESUM	0.0494465693152008	0.425635376983255	0.370962282521983
creatinine	AUDI_SCORESUM	0.0481172564784637	0.961412328725846	0.0170903129715981
creatine	SCORESUM_withWeightedAPOE	0.0262751553252751	0.0728196182170552	1.13775160234057
creatine	APOE4	0.0252694773755423	0.097182536004861	1.01241177209184
creatine	APOE2	0.0227177106804651	0.210480292049121	0.676788562322421
creatine	SCZ_SCORESUM	0.0230912437988654	0.186998776667546	0.728161234577255
creatine	ADHD_SCORESUM	0.0227875638299869	0.205837440307866	0.68647562743452
creatine	BPD_SCORESUM	0.0262272707949963	0.0738168460079637	1.13184451495992
creatine	Migraine_SCORESUM	0.0197500213439687	0.657883529049641	0.181850986581075
creatine	Insomnia_SCORESUM	0.0203538157522771	0.490735801493614	0.309152257030411
creatine	AUDI_SCORESUM	0.0200909786866496	0.552125069881307	0.257962532765811
conduritol-beta-epoxide	SCORESUM_withWeightedAPOE	-0.00316176918429512	0.616086312536942	0.210358439730709
conduritol-beta-epoxide	APOE4	-0.00328524316980183	0.658202682437826	0.181640352115222
conduritol-beta-epoxide	APOE2	-0.0037060688682522	0.938495615338601	0.0275677520662882
conduritol-beta-epoxide	SCZ_SCORESUM	-0.0033425354795098	0.680222878976779	0.167348764866888
conduritol-beta-epoxide	ADHD_SCORESUM	-0.00358251907872309	0.803895730082269	0.0948002781005044
conduritol-beta-epoxide	BPD_SCORESUM	-0.0021416140805901	0.39884476239555	0.399196106703253
conduritol-beta-epoxide	Migraine_SCORESUM	-0.00239008057587808	0.438719443411727	0.357813117864708
conduritol-beta-epoxide	Insomnia_SCORESUM	-0.00341244721583189	0.709930424608953	0.148784211406278
conduritol-beta-epoxide	AUDI_SCORESUM	0.00430299741093487	0.0567071918436837	1.24636185856815
citrulline	SCORESUM_withWeightedAPOE	0.0329705276294391	0.126743764929625	0.897073396280721
citrulline	APOE4	0.0338899001488185	0.0965066126607748	1.01544292765421
citrulline	APOE2	0.028138200559798	0.782251992580593	0.106653321929735
citrulline	SCZ_SCORESUM	0.0279763806697599	0.974129966630678	0.0113830964837518
citrulline	ADHD_SCORESUM	0.0296572539155184	0.375854874004537	0.424979813544665
citrulline	BPD_SCORESUM	0.0353336915825482	0.0636708947984776	1.19605904673879
citrulline	Migraine_SCORESUM	0.0280184428214416	0.885783238756143	0.0526725419160017
citrulline	Insomnia_SCORESUM	0.0306536593048178	0.263722748830424	0.578852406173962
citrulline	AUDI_SCORESUM	0.0313879244614036	0.207040473974288	0.683944746787174
citric acid	SCORESUM_withWeightedAPOE	0.0475321998438719	0.291233818054519	0.535758196180063
citric acid	APOE4	0.0480545948386928	0.243163910463374	0.614100881083742
citric acid	APOE2	0.0455114909219865	0.693874296329424	0.158719200085813
citric acid	SCZ_SCORESUM	0.0483297103892139	0.221759208859125	0.654118336440263
citric acid	ADHD_SCORESUM	0.0451953645263845	0.943179631720914	0.0254055865460529
citric acid	BPD_SCORESUM	0.0478908852730524	0.257092522457871	0.589910554638783
citric acid	Migraine_SCORESUM	0.045931952103399	0.551690299897926	0.258304651963666
citric acid	Insomnia_SCORESUM	0.0490191203326398	0.177209706174597	0.75151249451091
citric acid	AUDI_SCORESUM	0.0462660286545146	0.473940874564128	0.324275834385333
citramalic acid	SCORESUM_withWeightedAPOE	-0.00873322797968501	0.322417064530312	0.491581980405328
citramalic acid	APOE4	-0.00842927290220707	0.290892529045698	0.536267432537378
citramalic acid	APOE2	-0.0103679008751438	0.619604603241017	0.207885364388063
citramalic acid	SCZ_SCORESUM	-0.00862265030592657	0.310458948683435	0.507995817512876
citramalic acid	ADHD_SCORESUM	-0.00976859882957348	0.473023218366864	0.325117541373972
citramalic acid	BPD_SCORESUM	-0.0102355489348522	0.58032947124641	0.23632537381822
citramalic acid	Migraine_SCORESUM	-0.0109181446598126	0.993806513363475	0.00269816123453293
citramalic acid	Insomnia_SCORESUM	-0.00602008570220103	0.138205576625393	0.859474432730467
citramalic acid	AUDI_SCORESUM	-0.0105068774490704	0.667799979536132	0.175353598590041
cholesterol	SCORESUM_withWeightedAPOE	-0.00558702670651301	0.455875783235535	0.3411534775206
cholesterol	APOE4	-0.00502034901508241	0.367803909211802	0.43438365916512
cholesterol	APOE2	-0.0062473651897843	0.610838434011616	0.214073644906333
cholesterol	SCZ_SCORESUM	-0.00661182719293008	0.757803057947877	0.12044364655745
cholesterol	ADHD_SCORESUM	-0.00671058624322751	0.821854085027974	0.0852052818423361
cholesterol	BPD_SCORESUM	-0.00606954449914343	0.560449097785765	0.251463825628563
cholesterol	Migraine_SCORESUM	-0.00592322936900169	0.524651296754602	0.280129249375977
cholesterol	Insomnia_SCORESUM	-0.00506238218156785	0.373452008385219	0.427765200629398
cholesterol	AUDI_SCORESUM	0.00259125135743321	0.0392234405782084	1.40645431381475
caprylic acid	SCORESUM_withWeightedAPOE	0.0147648239777551	0.129662872441257	0.887184361635093
caprylic acid	APOE4	0.0133974447327709	0.19639801830536	0.706862898643717
caprylic acid	APOE2	0.0164119875592441	0.0805543371967816	1.09391107138481
caprylic acid	SCZ_SCORESUM	0.0142640068525913	0.15055897789076	0.822293342229182
caprylic acid	ADHD_SCORESUM	0.0115997966355529	0.357906216078848	0.446230758761995
caprylic acid	BPD_SCORESUM	0.0110542973770456	0.440277116835497	0.3562738861742
caprylic acid	Migraine_SCORESUM	0.00976070554718766	0.94923791305705	0.0226249241602977
caprylic acid	Insomnia_SCORESUM	0.0109699410425327	0.455486205100226	0.341524771576981
caprylic acid	AUDI_SCORESUM	0.00975185699960168	0.997519734866996	0.00107850350181015
capric acid	SCORESUM_withWeightedAPOE	0.0110499204511522	0.945241235862517	0.024457340661214
capric acid	APOE4	0.0114618756815	0.660225786037073	0.180307517698956
capric acid	APOE2	0.016305112620784	0.120126095457659	0.920362638873474
capric acid	SCZ_SCORESUM	0.017267823072077	0.0908786113620311	1.04153831766315
capric acid	ADHD_SCORESUM	0.011596198275225	0.613757531350219	0.212003165657125
capric acid	BPD_SCORESUM	0.0134122432350748	0.297157695822264	0.52701301785449
capric acid	Migraine_SCORESUM	0.0110883421678464	0.881297295379796	0.0548775626855881
capric acid	Insomnia_SCORESUM	0.0110611802978968	0.920863985871269	0.0358045115488276
capric acid	AUDI_SCORESUM	0.011187978964188	0.794431975264841	0.0999432841481107
benzoic acid	SCORESUM_withWeightedAPOE	-0.00175096073358927	0.0904872907029549	1.04341241488519
benzoic acid	APOE4	-0.00234055958620782	0.106901904112866	0.971014559165909
benzoic acid	APOE2	-0.00164810842010299	0.0879148873191131	1.05593757619944
benzoic acid	SCZ_SCORESUM	-0.0059733000097566	0.326577996780522	0.486013079240227
benzoic acid	ADHD_SCORESUM	-0.00783566542947356	0.723168495194526	0.140760502141656
benzoic acid	BPD_SCORESUM	-0.00765196521041345	0.648368942270527	0.188177796605103
benzoic acid	Migraine_SCORESUM	-0.00811386365686917	0.980650801074812	0.00848561256343223
benzoic acid	Insomnia_SCORESUM	-0.00737660603264545	0.564698803180247	0.248183132703647
benzoic acid	AUDI_SCORESUM	-0.0072731851647172	0.538626578392105	0.268712220244533
azelaic acid	SCORESUM_withWeightedAPOE	0.00866443722451948	0.322346064825958	0.491677627251553
azelaic acid	APOE4	0.00859740201018877	0.330023365166855	0.481455311625699
azelaic acid	APOE2	0.00704757716022097	0.622779310379008	0.2056658237492
azelaic acid	SCZ_SCORESUM	0.00656838195261422	0.877757730515021	0.056625336963458
azelaic acid	ADHD_SCORESUM	0.0079456768335181	0.419598112189689	0.377166474404708
azelaic acid	BPD_SCORESUM	0.00783312140881509	0.438538282143212	0.357992488961883
azelaic acid	Migraine_SCORESUM	0.00931031268866167	0.258959094143065	0.586768832795151
azelaic acid	Insomnia_SCORESUM	0.00996444681703035	0.20974441275849	0.678309599226203
azelaic acid	AUDI_SCORESUM	0.00651773473319572	0.980631146348561	0.00849431701224007
aspartic acid	SCORESUM_withWeightedAPOE	0.0254120583814232	0.99933002376639	0.00029106449530121
aspartic acid	APOE4	0.0254120843243267	0.997150949572183	0.0012390928378032
aspartic acid	APOE2	0.0254377068977344	0.91309906348007	0.0394821026531397
aspartic acid	SCZ_SCORESUM	0.0324349587045752	0.0704487207952954	1.1521268883827
aspartic acid	ADHD_SCORESUM	0.0254924744196754	0.846775795488658	0.0722315644881821
aspartic acid	BPD_SCORESUM	0.03443179955173	0.0402489004876539	1.39524597911393
aspartic acid	Migraine_SCORESUM	0.0254871199912762	0.851903850108904	0.0696094189932962
aspartic acid	Insomnia_SCORESUM	0.025477735896527	0.861370137542438	0.0648101886743506
aspartic acid	AUDI_SCORESUM	0.0254334761206307	0.920562751183946	0.0359466019844627
asparagine	SCORESUM_withWeightedAPOE	0.0202095954308406	0.28802804417258	0.540565224614207
asparagine	APOE4	0.0204147190163468	0.268663348035111	0.57079157745157
asparagine	APOE2	0.0188763054452586	0.473637985641708	0.324553474585301
asparagine	SCZ_SCORESUM	0.018989566229032	0.451966468764978	0.344893784149943
asparagine	ADHD_SCORESUM	0.0179779229838853	0.752639951847466	0.123412732061363
asparagine	BPD_SCORESUM	0.018108143144002	0.689770993860956	0.161295072466443
asparagine	Migraine_SCORESUM	0.0182607470062799	0.631771865640796	0.199439718204552
asparagine	Insomnia_SCORESUM	0.0177766838514456	0.935213148632193	0.0290893958386637
asparagine	AUDI_SCORESUM	0.0197212817740707	0.341884426873915	0.466120681235461
arachidic acid	SCORESUM_withWeightedAPOE	-0.00169741943088653	0.292488093461446	0.533891808382622
arachidic acid	APOE4	-0.00151718948765356	0.275419025678797	0.560006062401833
arachidic acid	APOE2	-0.00404486909874335	0.824897047427795	0.0836002508731653
arachidic acid	SCZ_SCORESUM	0.00208662511719693	0.0930528463250943	1.03127033801547
arachidic acid	ADHD_SCORESUM	-0.000623844530090789	0.206846261838769	0.684352323342144
arachidic acid	BPD_SCORESUM	-0.00366510626496486	0.638937174009038	0.194541843441916
arachidic acid	Migraine_SCORESUM	-0.00158546593186992	0.281733387473306	0.550161682882137
arachidic acid	Insomnia_SCORESUM	-0.0021781154927254	0.345195969064499	0.461934284287263
arachidic acid	AUDI_SCORESUM	-0.00305398396913836	0.481377044344986	0.317514623973759
arabitol	SCORESUM_withWeightedAPOE	0.0462330709801516	0.0589558852839841	1.22947283486439
arabitol	APOE4	0.0462459529615689	0.0587392932617367	1.23107128311752
arabitol	APOE2	0.0421488468383012	0.201295144748596	0.696166700194915
arabitol	SCZ_SCORESUM	0.0409736275709683	0.29912185121799	0.524151860065424
arabitol	ADHD_SCORESUM	0.040433815358663	0.364165989731575	0.438700616370882
arabitol	BPD_SCORESUM	0.0419763292037439	0.212919956565578	0.671783631092801
arabitol	Migraine_SCORESUM	0.0405627729528171	0.347028892764184	0.459634365423301
arabitol	Insomnia_SCORESUM	0.0387399739808076	0.873327900786197	0.0588226649257744
arabitol	AUDI_SCORESUM	0.0429691076675794	0.155175781153416	0.809176059702745
anthranilic acid	SCORESUM_withWeightedAPOE	0.0178658896394405	0.0418590046588585	1.37821110271269
anthranilic acid	APOE4	0.017652593177261	0.0443645215457407	1.35296419781832
anthranilic acid	APOE2	0.011942879182664	0.233375358694145	0.63194500153877
anthranilic acid	SCZ_SCORESUM	0.00897807877790857	0.799650552222939	0.0970997585040265
anthranilic acid	ADHD_SCORESUM	0.00888781929062887	0.87892894025274	0.056046235396772
anthranilic acid	BPD_SCORESUM	0.00900606106418345	0.781140788718611	0.10727068410841
anthranilic acid	Migraine_SCORESUM	0.0182077298092641	0.0381477894658924	1.4185306228619
anthranilic acid	Insomnia_SCORESUM	0.00894664217796792	0.822958186090244	0.0846222304154369
anthranilic acid	AUDI_SCORESUM	0.012784632173408	0.179008987163297	0.747125164676816
allylbenzene	SCORESUM_withWeightedAPOE	0.0151242514344813	0.781314149228278	0.107174310752342
allylbenzene	APOE4	0.0153547454201642	0.668826187858173	0.174686730455949
allylbenzene	APOE2	0.0159489912630338	0.499428634396822	0.301526561295789
allylbenzene	SCZ_SCORESUM	0.0153960073875992	0.653158791857295	0.184981222945663
allylbenzene	ADHD_SCORESUM	0.0159999170506275	0.488617893697196	0.311030632754195
allylbenzene	BPD_SCORESUM	0.0149689499262948	0.93972309784468	0.0270000983088459
allylbenzene	Migraine_SCORESUM	0.0150412116205775	0.843617906131383	0.0738542107586286
allylbenzene	Insomnia_SCORESUM	0.0150932694646136	0.80207586259402	0.0957845529779058
allylbenzene	AUDI_SCORESUM	0.0206484305072278	0.105372214350415	0.977273893346886
alanine	SCORESUM_withWeightedAPOE	0.0170828808691447	0.907667952014334	0.0420729983752865
alanine	APOE4	0.0171405636805584	0.841466123021094	0.0749633638012398
alanine	APOE2	0.0319437602330405	0.00858526878092875	2.0662461037358
alanine	SCZ_SCORESUM	0.0191416295318985	0.32662800642581	0.485946579811482
alanine	ADHD_SCORESUM	0.017420634040721	0.681030763428156	0.166833269753395
alanine	BPD_SCORESUM	0.0299297099953788	0.0145787503487583	1.83627970097676
alanine	Migraine_SCORESUM	0.0170922417343413	0.893979768743751	0.048672309417024
alanine	Insomnia_SCORESUM	0.0174800629062513	0.657693893285712	0.181976190563779
alanine	AUDI_SCORESUM	0.0170537091939668	0.99625071124303	0.00163135554432499
adipic acid	SCORESUM_withWeightedAPOE	-0.0077583051725505	0.594616140171716	0.225763306546522
adipic acid	APOE4	-0.00827644113701287	0.822020969199914	0.0851171037596366
adipic acid	APOE2	-0.00231111216010405	0.0981279436990464	1.00820730183317
adipic acid	SCZ_SCORESUM	-0.00540890217932999	0.247149363480199	0.607040503703683
adipic acid	ADHD_SCORESUM	-0.00607413450344207	0.307810702323461	0.511716284182191
adipic acid	BPD_SCORESUM	-0.00544696592251181	0.250194920804394	0.601721511145455
adipic acid	Migraine_SCORESUM	-0.00838295906087416	0.957802142541625	0.0187241958035757
adipic acid	Insomnia_SCORESUM	-0.00634685273202162	0.338157821736061	0.470880562704043
adipic acid	AUDI_SCORESUM	-0.00761953449144936	0.556667341237555	0.254404257292612
aconitic acid	SCORESUM_withWeightedAPOE	0.000608907790097701	0.3110307633854	0.507196653713421
aconitic acid	APOE4	0.000660686579936121	0.305567318164143	0.514893097413025
aconitic acid	APOE2	0.00240288579243997	0.175033690521325	0.756878350175041
aconitic acid	SCZ_SCORESUM	-0.00134561272421596	0.70610580937837	0.151130215398592
aconitic acid	ADHD_SCORESUM	0.000368008373536011	0.338202458914257	0.470823239171715
aconitic acid	BPD_SCORESUM	0.00364308241179934	0.121165852667333	0.916619757130709
aconitic acid	Migraine_SCORESUM	-0.00108391888740789	0.609796986116231	0.214814726438864
aconitic acid	Insomnia_SCORESUM	-0.00159265859204338	0.861195396818495	0.0648983001928022
aconitic acid	AUDI_SCORESUM	0.0120784310601798	0.0124231491368695	1.90576830114754
acetaminophen	SCORESUM_withWeightedAPOE	0.000106700838228613	0.316156135494857	0.500098385618264
acetaminophen	APOE4	-0.00160448900771604	0.630748354917521	0.200143873511418
acetaminophen	APOE2	0.028732491745682	0.000168937374617535	3.77227425928311
acetaminophen	SCZ_SCORESUM	8.41071453679954e-05	0.318631030392134	0.496711932013083
acetaminophen	ADHD_SCORESUM	-0.00204816205064495	0.861021046207867	0.064986232820176
acetaminophen	BPD_SCORESUM	-0.00209804534499969	0.92817430726153	0.0323704574306455
acetaminophen	Migraine_SCORESUM	-0.00186706138609583	0.737384164961556	0.132306192935025
acetaminophen	Insomnia_SCORESUM	0.000786241180926073	0.251958446952553	0.598671077263009
acetaminophen	AUDI_SCORESUM	-0.000809805194070812	0.442338517607769	0.354245241828281
3-hydroxypropionic acid	SCORESUM_withWeightedAPOE	-0.00585885852875578	0.0742760681901181	1.12915109373853
3-hydroxypropionic acid	APOE4	-0.00637363626834286	0.0856452000938868	1.06729697164945
3-hydroxypropionic acid	APOE2	-0.0106231190431483	0.306040555606519	0.514221018260076
3-hydroxypropionic acid	SCZ_SCORESUM	-0.0125802904640615	0.678144486806387	0.168677764632279
3-hydroxypropionic acid	ADHD_SCORESUM	-0.0129456612532277	0.924523323944141	0.0340821279526586
3-hydroxypropionic acid	BPD_SCORESUM	-0.0127485053579028	0.755390708995437	0.121828361124628
3-hydroxypropionic acid	Migraine_SCORESUM	-0.0129472220900819	0.927505936711841	0.0326833019038148
3-hydroxypropionic acid	Insomnia_SCORESUM	-0.00886061855288611	0.175241376798364	0.756363343409959
3-hydroxypropionic acid	AUDI_SCORESUM	-0.0129583743339505	0.954217410928485	0.0203526634413339
3-hydroxybutyric acid	SCORESUM_withWeightedAPOE	0.00810104232282749	0.14940924833317	0.825622519148794
3-hydroxybutyric acid	APOE4	0.00782454007863798	0.16235534283301	0.789533414923941
3-hydroxybutyric acid	APOE2	0.00720195828942871	0.196486547323781	0.706667178739182
3-hydroxybutyric acid	SCZ_SCORESUM	0.00417332448663621	0.590220323274642	0.228985840356103
3-hydroxybutyric acid	ADHD_SCORESUM	0.00375103237922092	0.754057616655692	0.122595468931771
3-hydroxybutyric acid	BPD_SCORESUM	0.00358664153245369	0.878184433836158	0.0564142652035911
3-hydroxybutyric acid	Migraine_SCORESUM	0.00366405185516172	0.808646220102706	0.0922414391563348
3-hydroxybutyric acid	Insomnia_SCORESUM	0.00370220419202749	0.782827300006916	0.106334037337462
3-hydroxybutyric acid	AUDI_SCORESUM	0.00980799054647019	0.0909404783229749	1.04124276585026
3-hydroxy-3-methylglutaric acid	SCORESUM_withWeightedAPOE	0.00334777582695089	0.29783575458344	0.52602316727491
3-hydroxy-3-methylglutaric acid	APOE4	0.0027593130140452	0.366127925966541	0.436367144566622
3-hydroxy-3-methylglutaric acid	APOE2	0.00260676002265858	0.387253583050981	0.412004555254823
3-hydroxy-3-methylglutaric acid	SCZ_SCORESUM	0.00315988196072547	0.317659216987671	0.498038538947287
3-hydroxy-3-methylglutaric acid	ADHD_SCORESUM	0.00549015413653642	0.151449516406306	0.819732109075318
3-hydroxy-3-methylglutaric acid	BPD_SCORESUM	0.00478894089021242	0.187309776819523	0.727439553602047
3-hydroxy-3-methylglutaric acid	Migraine_SCORESUM	0.00201202107100729	0.489417934404685	0.31032012025133
3-hydroxy-3-methylglutaric acid	Insomnia_SCORESUM	0.00187077131388946	0.520064298160282	0.283942959038426
3-hydroxy-3-methylglutaric acid	AUDI_SCORESUM	0.00161940855107201	0.583992011369564	0.233593093712679
2-hydroxyvaleric acid	SCORESUM_withWeightedAPOE	0.078080559325245	0.0316098274239357	1.50017787521506
2-hydroxyvaleric acid	APOE4	0.0760512253170527	0.0569319131095605	1.24464422214374
2-hydroxyvaleric acid	APOE2	0.0811465656326942	0.0133139002934316	1.87569469976339
2-hydroxyvaleric acid	SCZ_SCORESUM	0.0692961468007476	0.566638221883812	0.246694134027788
2-hydroxyvaleric acid	ADHD_SCORESUM	0.0720640742579824	0.195445032683554	0.708975362865585
2-hydroxyvaleric acid	BPD_SCORESUM	0.0718293073891986	0.211428088367565	0.674837316873884
2-hydroxyvaleric acid	Migraine_SCORESUM	0.0695938336666296	0.491566326419385	0.308417875075932
2-hydroxyvaleric acid	Insomnia_SCORESUM	0.091058657585922	0.000894183488480071	3.04857335384643
2-hydroxyvaleric acid	AUDI_SCORESUM	0.0744694448231025	0.0913414696604444	1.03933200498776
2-hydroxyglutaric acid	SCORESUM_withWeightedAPOE	-0.00495924552872973	0.923306900997738	0.0346539184152939
2-hydroxyglutaric acid	APOE4	-0.00494763968971146	0.904175082958049	0.0437474653208899
2-hydroxyglutaric acid	APOE2	-0.00497593259957552	0.966592328586558	0.0147566559856206
2-hydroxyglutaric acid	SCZ_SCORESUM	-0.00364095949778442	0.437345035318971	0.359175799162189
2-hydroxyglutaric acid	ADHD_SCORESUM	-0.00239109497711909	0.279997454151512	0.552845917418411
2-hydroxyglutaric acid	BPD_SCORESUM	-0.00374717012309556	0.456137828607499	0.340903909179281
2-hydroxyglutaric acid	Migraine_SCORESUM	0.00573370021298658	0.0276500766442021	1.55830366052175
2-hydroxyglutaric acid	Insomnia_SCORESUM	-0.00305378328066097	0.35149582491557	0.454079829184408
2-hydroxyglutaric acid	AUDI_SCORESUM	0.0122483915775641	0.00515450673262091	2.28781288878021
2-hydroxybutanoic acid	SCORESUM_withWeightedAPOE	0.000998620937407435	0.468268657517588	0.329504909744484
2-hydroxybutanoic acid	APOE4	0.00169488235482063	0.358956127155648	0.444958629133564
2-hydroxybutanoic acid	APOE2	0.00120041656949932	0.431988387566881	0.364527927452238
2-hydroxybutanoic acid	SCZ_SCORESUM	0.00310933003726321	0.223286767965559	0.651137012574828
2-hydroxybutanoic acid	ADHD_SCORESUM	2.4173126137006e-05	0.770770366162057	0.113074991032278
2-hydroxybutanoic acid	BPD_SCORESUM	0.0126100287450623	0.0158784312351997	1.79919240742221
2-hydroxybutanoic acid	Migraine_SCORESUM	0.00303988903137131	0.228270987328302	0.641549282745011
2-hydroxybutanoic acid	Insomnia_SCORESUM	0.0116596692127788	0.0203576108731949	1.69127319124049
2-hydroxybutanoic acid	AUDI_SCORESUM	0.0140991578198816	0.0107920580790573	1.96689572610985
2-deoxytetronic acid	SCORESUM_withWeightedAPOE	0.0131063846589478	0.329034860675469	0.482758086861742
2-deoxytetronic acid	APOE4	0.0139820972516773	0.244511460779363	0.611700779744515
2-deoxytetronic acid	APOE2	0.0111106498797131	0.844337450278783	0.0734839473266683
2-deoxytetronic acid	SCZ_SCORESUM	0.0135066390198257	0.28644602930451	0.542957193533387
2-deoxytetronic acid	ADHD_SCORESUM	0.0111439665284447	0.816581301439408	0.0880005690305332
2-deoxytetronic acid	BPD_SCORESUM	0.0110428692547576	0.930811351308447	0.0311383291019371
2-deoxytetronic acid	Migraine_SCORESUM	0.0165362594642778	0.111837380819975	0.951413012456329
2-deoxytetronic acid	Insomnia_SCORESUM	0.0117478663771017	0.565525451027652	0.247547845217495
2-deoxytetronic acid	AUDI_SCORESUM	0.0122494742120681	0.454275860679163	0.342680340122133
2-deoxypentitol	SCORESUM_withWeightedAPOE	0.0228843249479608	0.922968749645284	0.0348130032930151
2-deoxypentitol	APOE4	0.0229669021689315	0.827306123638496	0.0823337610557203
2-deoxypentitol	APOE2	0.0324536065030735	0.0346424710151501	1.46039113772946
2-deoxypentitol	SCZ_SCORESUM	0.0232013501349501	0.692691190648072	0.159460335500536
2-deoxypentitol	ADHD_SCORESUM	0.0236812772944021	0.538370876742205	0.26891844137741
2-deoxypentitol	BPD_SCORESUM	0.0228980176125335	0.900314839108403	0.0456055916973316
2-deoxypentitol	Migraine_SCORESUM	0.0230312737524682	0.78084302590825	0.107436264245427
2-deoxypentitol	Insomnia_SCORESUM	0.0242770925698356	0.41840249680027	0.37840573249799
2-deoxypentitol	AUDI_SCORESUM	0.0233485574477847	0.635718054252525	0.196735454526903
2-deoxyerythritol	SCORESUM_withWeightedAPOE	-0.00816561481084133	0.896061284020105	0.0476622867646675
2-deoxyerythritol	APOE4	-0.00785811148852988	0.69370304744292	0.158826397637217
2-deoxyerythritol	APOE2	-0.00255780374988368	0.11091907926635	0.954993744135675
2-deoxyerythritol	SCZ_SCORESUM	0.000269790958582483	0.0506712923177707	1.2952380193462
2-deoxyerythritol	ADHD_SCORESUM	0.00234734388059099	0.0291212344023871	1.53579021992277
2-deoxyerythritol	BPD_SCORESUM	0.0022748766588242	0.0296828838979715	1.52749390662311
2-deoxyerythritol	Migraine_SCORESUM	-0.00256267137040345	0.111073523320696	0.954389451824981
2-deoxyerythritol	Insomnia_SCORESUM	0.0123767483510987	0.00225130961861247	2.64756477314339
2-deoxyerythritol	AUDI_SCORESUM	-0.00562642027070925	0.281842405995097	0.549993662383109
2-aminobutyric acid	SCORESUM_withWeightedAPOE	-0.00704225779208167	0.919650397627172	0.0363772370421165
2-aminobutyric acid	APOE4	-0.00671425015713512	0.691389550363255	0.160277188655155
2-aminobutyric acid	APOE2	-0.000766784067784521	0.0920131547021588	1.03615007910926
2-aminobutyric acid	SCZ_SCORESUM	0.00398495052051728	0.0254584371666572	1.59416826017684
2-aminobutyric acid	ADHD_SCORESUM	-0.00301009100846916	0.176646879961102	0.752894028920577
2-aminobutyric acid	BPD_SCORESUM	0.00451966382645586	0.0221314458971866	1.65499021170959
2-aminobutyric acid	Migraine_SCORESUM	-0.00659949742924959	0.647420704761228	0.188813415808074
2-aminobutyric acid	Insomnia_SCORESUM	0.00102722278436262	0.0560459448748029	1.25145580469624
2-aminobutyric acid	AUDI_SCORESUM	0.0025364232230034	0.0373402512504054	1.4278227641508
2,3-dihydroxybutanoic acid	SCORESUM_withWeightedAPOE	0.00976799928061967	0.280373532384378	0.552262986718059
2,3-dihydroxybutanoic acid	APOE4	0.00956138872410173	0.300747971084825	0.521797293828971
2,3-dihydroxybutanoic acid	APOE2	0.00731456364949301	0.831026619846493	0.0803850644622458
2,3-dihydroxybutanoic acid	SCZ_SCORESUM	0.0072176655380567	0.970519040159758	0.0129959399714415
2,3-dihydroxybutanoic acid	ADHD_SCORESUM	0.00888317334134237	0.382976604636303	0.416827755503158
2,3-dihydroxybutanoic acid	BPD_SCORESUM	0.00776191149882821	0.61743035934907	0.209412019859405
2,3-dihydroxybutanoic acid	Migraine_SCORESUM	0.00988230724750927	0.269848680515172	0.568879701172534
2,3-dihydroxybutanoic acid	Insomnia_SCORESUM	0.0243174403674961	0.00504513768182373	2.29712697736753
2,3-dihydroxybutanoic acid	AUDI_SCORESUM	0.00828793734567745	0.484173538373808	0.314998949822564
1-monostearin	SCORESUM_withWeightedAPOE	-0.00120591137912496	0.67869049133232	0.168328235368474
1-monostearin	APOE4	-0.00137009242701724	0.754963491148966	0.122074049663414
1-monostearin	APOE2	0.00446113649482915	0.097856599090175	1.00940988179124
1-monostearin	SCZ_SCORESUM	0.00476542173749184	0.0897717928941604	1.04686010113643
1-monostearin	ADHD_SCORESUM	-0.00158067718279287	0.962100221392592	0.0167796854147079
1-monostearin	BPD_SCORESUM	-0.00130229929489944	0.720470089750277	0.142384044171352
1-monostearin	Migraine_SCORESUM	-0.00138734693510334	0.764673112936138	0.11652417999383
1-monostearin	Insomnia_SCORESUM	-0.00156778168502902	0.928357777869061	0.0322846196761139
1-monostearin	AUDI_SCORESUM	-0.00132836126873359	0.733121047010184	0.134824312250598
1-monopalmitin	SCORESUM_withWeightedAPOE	-0.00022346494236114	0.691502253509684	0.160206400247041
1-monopalmitin	APOE4	-0.000257502147198219	0.706235941674339	0.151050184148118
1-monopalmitin	APOE2	-0.000525225645998217	0.884865639926396	0.0531226685885815
1-monopalmitin	SCZ_SCORESUM	0.00249152430776522	0.238845818029357	0.62188235841108
1-monopalmitin	ADHD_SCORESUM	6.76452077992273e-05	0.59074579323092	0.228599362345789
1-monopalmitin	BPD_SCORESUM	-0.000266784861389091	0.710411348977744	0.14849010922405
1-monopalmitin	Migraine_SCORESUM	0.000948780384153025	0.406812134303208	0.390606101515443
1-monopalmitin	Insomnia_SCORESUM	0.000695235220524726	0.448960779582495	0.347791596535372
1-monopalmitin	AUDI_SCORESUM	0.00117901855529223	0.37337792010635	0.427851367853191
1-methylgalactose	SCORESUM_withWeightedAPOE	-0.00695513466587405	0.601811385796403	0.220539600009408
1-methylgalactose	APOE4	-0.0073169487048037	0.74047268841387	0.130490955360046
1-methylgalactose	APOE2	-0.00215440014090662	0.118671909623558	0.925652069075885
1-methylgalactose	SCZ_SCORESUM	-0.00639919922431509	0.469919628819136	0.327976413862356
1-methylgalactose	ADHD_SCORESUM	-0.00473147201685031	0.259272785325621	0.586243066736976
1-methylgalactose	BPD_SCORESUM	-0.00417233877625245	0.216936380178063	0.663667610799521
1-methylgalactose	Migraine_SCORESUM	-0.00753054767799877	0.906585245383141	0.0425913533347188
1-methylgalactose	Insomnia_SCORESUM	0.0126172447242344	0.00248144279475126	2.60529573223786
1-methylgalactose	AUDI_SCORESUM	-0.00704512221289333	0.630165633742003	0.200545284886513
1,5-anhydroglucitol	SCORESUM_withWeightedAPOE	0.0527248945389815	0.847412431439651	0.0719051692398655
1,5-anhydroglucitol	APOE4	0.053084124751243	0.647821502976648	0.188544640658794
1,5-anhydroglucitol	APOE2	0.0664250205893119	0.0100321315672062	1.99860678088567
1,5-anhydroglucitol	SCZ_SCORESUM	0.0569103806770932	0.153128504201873	0.814943959756707
1,5-anhydroglucitol	ADHD_SCORESUM	0.052660844763679	0.936082426410721	0.0286859079293819
1,5-anhydroglucitol	BPD_SCORESUM	0.0658558051291982	0.0117158605961997	1.93122580451019
1,5-anhydroglucitol	Migraine_SCORESUM	0.0526717830343603	0.914025356344521	0.0390417561613988
1,5-anhydroglucitol	Insomnia_SCORESUM	0.0713820377246522	0.00264390236452335	2.57775458675511
1,5-anhydroglucitol	AUDI_SCORESUM	0.0590193105675021	0.0805475986055141	1.09394740282912
1,2,4-benzenetriol	SCORESUM_withWeightedAPOE	0.00464897243782714	0.595482975684333	0.225130650087231
1,2,4-benzenetriol	APOE4	0.00415040598917049	0.814144029421215	0.0892987577034219
1,2,4-benzenetriol	APOE2	0.0112960869028279	0.0686975347203313	1.1630588477522
1,2,4-benzenetriol	SCZ_SCORESUM	0.00894592662063831	0.134520395727044	0.87121186376434
1,2,4-benzenetriol	ADHD_SCORESUM	0.00415057806111696	0.814015008273227	0.0893675878010229
1,2,4-benzenetriol	BPD_SCORESUM	0.0102828855782092	0.0913514995239703	1.03928431936081
1,2,4-benzenetriol	Migraine_SCORESUM	0.00714407220531166	0.233799856663374	0.631155759428775
1,2,4-benzenetriol	Insomnia_SCORESUM	0.011991922117341	0.056663495886028	1.24669663494838
1,2,4-benzenetriol	AUDI_SCORESUM	0.00802388173859914	0.177462078120838	0.750894437101263
475144	SCORESUM_withWeightedAPOE	0.0134210632343292	0.0168918636926742	1.77232243173199
475144	APOE4	0.0117973663988751	0.0258882566388143	1.58689719474225
475144	APOE2	0.00836518129435426	0.0654109602757484	1.18434947509373
475144	SCZ_SCORESUM	0.00260587384497102	0.378948857061714	0.421419398461013
475144	ADHD_SCORESUM	0.00457124281955446	0.196708812617772	0.706176183113013
475144	BPD_SCORESUM	0.00446816272090733	0.203121463969988	0.692244182005366
475144	Migraine_SCORESUM	0.00621252399909722	0.120304678612641	0.91971748275041
475144	Insomnia_SCORESUM	0.00367247585178643	0.261979393082364	0.581732868308442
475144	AUDI_SCORESUM	0.00603342612918223	0.126754521789813	0.897036538871661
474827	SCORESUM_withWeightedAPOE	-0.000563382296473236	0.421404570207192	0.375300758701811
474827	APOE4	-0.000709019725971594	0.446102397080665	0.350565443119942
474827	APOE2	0.000777179405104356	0.262967967061333	0.580097151037935
474827	SCZ_SCORESUM	-0.00183151261810255	0.786659869667005	0.104213004180318
474827	ADHD_SCORESUM	-0.00191622869229291	0.851618016957662	0.0697551591377514
474827	BPD_SCORESUM	-0.00190309853525927	0.839693567814347	0.0758791735659138
474827	Migraine_SCORESUM	0.00550616604350807	0.065208975799499	1.18569262095676
474827	Insomnia_SCORESUM	0.00115074370555024	0.233030836857454	0.632586605193313
474827	AUDI_SCORESUM	0.00891537480678739	0.0260370151863955	1.58440880360525
474823	SCORESUM_withWeightedAPOE	0.0146485852663316	0.312521927610889	0.505119505659688
474823	APOE4	0.0169330001778023	0.150194731273225	0.823345301813197
474823	APOE2	0.0223816925319891	0.0322481843557728	1.49149473208193
474823	SCZ_SCORESUM	0.0126716799386354	0.736700285130155	0.132709162057117
474823	ADHD_SCORESUM	0.0128330277988372	0.665424385551598	0.176901287752677
474823	BPD_SCORESUM	0.016471421406854	0.172872040962293	0.762275240604953
474823	Migraine_SCORESUM	0.015365891621093	0.245363014357004	0.610190901556987
474823	Insomnia_SCORESUM	0.0161147988815267	0.193098850033335	0.714220312578265
474823	AUDI_SCORESUM	0.0130741382173333	0.585431608530662	0.232523832910329
471797	SCORESUM_withWeightedAPOE	-0.000981768453095055	0.158365469768693	0.800339506608284
471797	APOE4	-0.00140903438027862	0.180117103352029	0.74444504598817
471797	APOE2	-0.0020558296269122	0.219982021615171	0.657612811143127
471797	SCZ_SCORESUM	-0.00474479261591121	0.589034776715626	0.229859063634232
471797	ADHD_SCORESUM	-0.00505045102887824	0.694536892659268	0.158304680303908
471797	BPD_SCORESUM	-0.00456925109783457	0.542503998027528	0.26559705689898
471797	Migraine_SCORESUM	-0.00503213888599152	0.686899472768547	0.163106816967282
471797	Insomnia_SCORESUM	-0.00538664177105797	0.95719355157639	0.0190002358047601
471797	AUDI_SCORESUM	-0.00539031683834224	0.972056699236181	0.0123084023090811
471696	SCORESUM_withWeightedAPOE	0.0124429992786393	0.487574200605586	0.311959282608747
471696	APOE4	0.0123731112700188	0.502404571036211	0.298946417903877
471696	APOE2	0.0114844366963441	0.835964428862226	0.0778122018403102
471696	SCZ_SCORESUM	0.0117718207863897	0.676191760075084	0.169930125755588
471696	ADHD_SCORESUM	0.0148575575519524	0.207385444961709	0.6832217271882
471696	BPD_SCORESUM	0.0117609899506812	0.680569829171036	0.167127307833464
471696	Migraine_SCORESUM	0.0222605999686197	0.0253058975868471	1.59677825388567
471696	Insomnia_SCORESUM	0.0116318300254967	0.73974772145817	0.130916363862047
471696	AUDI_SCORESUM	0.0113983104231276	0.953162724755914	0.0208329499065233
470911	SCORESUM_withWeightedAPOE	-0.00195036998087672	0.365650420688934	0.436933922573995
470911	APOE4	-0.00120801872998255	0.282759737801218	0.548582429725186
470911	APOE2	-0.00227620531966921	0.412611493424239	0.384458678783603
470911	SCZ_SCORESUM	-0.00367660841696038	0.842538424294877	0.074410283835008
470911	ADHD_SCORESUM	-0.00187233585599422	0.355525717073364	0.449128978959267
470911	BPD_SCORESUM	-0.00351787572697804	0.738974526932929	0.131370531839458
470911	Migraine_SCORESUM	0.00102333256786336	0.141334176058619	0.849752808576103
470911	Insomnia_SCORESUM	-0.00231841581947756	0.419324773831725	0.377449478591946
470911	AUDI_SCORESUM	-0.00335417654754644	0.667237698400615	0.175719424383437
425774	SCORESUM_withWeightedAPOE	-0.00799753580520313	0.512049825642059	0.290687777405879
425774	APOE4	-0.00843873903814596	0.630149068174519	0.20055670161368
425774	APOE2	-0.00833107361810126	0.596588374331108	0.224325213952572
425774	SCZ_SCORESUM	-0.00865897416096395	0.715293561464968	0.14551568413049
425774	ADHD_SCORESUM	-0.00823236551820417	0.568933177937224	0.244938739153812
425774	BPD_SCORESUM	-0.00823151445552894	0.568705817385316	0.245112329255446
425774	Migraine_SCORESUM	0.00327589190232025	0.0188093941300012	1.72562519329784
425774	Insomnia_SCORESUM	-0.00503167316915931	0.184220301624642	0.734662510959396
425774	AUDI_SCORESUM	-0.00756012513494531	0.428724352781837	0.367821846607437
425768	SCORESUM_withWeightedAPOE	-0.0029597245673556	0.57713746545352	0.238720732117279
425768	APOE4	-0.00171835033497647	0.350596543957352	0.455192369325079
425768	APOE2	-0.00193074694909079	0.378563277255965	0.421861517309928
425768	SCZ_SCORESUM	-0.00257340453098442	0.486070518510655	0.313300719259589
425768	ADHD_SCORESUM	0.000856681805464721	0.153613215754035	0.813571419186336
425768	BPD_SCORESUM	-0.00355012524304987	0.832749552655852	0.0794855919350707
425768	Migraine_SCORESUM	-0.00364668300594451	0.974030340228581	0.0114275150016409
425768	Insomnia_SCORESUM	-0.00352936586433739	0.816317195096896	0.0881410553233828
425768	AUDI_SCORESUM	-0.00348446616494802	0.785313953571889	0.104956685871965
424855	SCORESUM_withWeightedAPOE	0.0108148805257114	0.403320726026464	0.394349459699194
424855	APOE4	0.0100218373948908	0.562279367959004	0.250047852016023
424855	APOE2	0.0122926670936824	0.240968551069944	0.618039633723924
424855	SCZ_SCORESUM	0.0108082059892781	0.404350563546997	0.393241947272839
424855	ADHD_SCORESUM	0.00929438257441717	0.953575756760923	0.0206447987519007
424855	BPD_SCORESUM	0.0122605905779283	0.243498697471329	0.613503357580876
424855	Migraine_SCORESUM	0.0096967075713299	0.665268523006008	0.177003024589717
424855	Insomnia_SCORESUM	0.00933885274664681	0.87764756058972	0.0566798499479356
424855	AUDI_SCORESUM	0.0299370600085219	0.00201978290814445	2.69469530721753
423463	SCORESUM_withWeightedAPOE	-0.00465757787821075	0.189654613297642	0.722036588735821
423463	APOE4	-0.00180458609643552	0.0828993371116577	1.08144894218676
423463	APOE2	0.000550723122391683	0.0435935633097246	1.3605776305808
423463	SCZ_SCORESUM	-0.00828105956851255	0.76264593143701	0.117677042271192
423463	ADHD_SCORESUM	-0.00683337625416303	0.389221491488356	0.409803187475859
423463	BPD_SCORESUM	-0.00518174540478156	0.223107065217136	0.651486676528215
423463	Migraine_SCORESUM	-0.00553859392936751	0.249936175719704	0.602170879614271
423463	Insomnia_SCORESUM	-0.00803775187281297	0.654386392121746	0.184165740338999
423463	AUDI_SCORESUM	-0.00193765005098068	0.0860358924780192	1.06532033185864
420153	SCORESUM_withWeightedAPOE	-0.000908018815456657	0.298543894626503	0.524991805932988
420153	APOE4	-0.00060040329610711	0.269404148591539	0.569595720801078
420153	APOE2	-0.000774551990680106	0.285434756562749	0.544493145221502
420153	SCZ_SCORESUM	-0.00306639702535172	0.744795119313426	0.127963177974877
420153	ADHD_SCORESUM	-0.00328840000466024	0.939196935269431	0.0272433332576045
420153	BPD_SCORESUM	-0.00101125471591823	0.309216911774675	0.509736761553299
420153	Migraine_SCORESUM	-0.00328771927139426	0.937616567052522	0.0279747275675308
420153	Insomnia_SCORESUM	-0.00322507792131477	0.852903441187307	0.0691001333497222
420153	AUDI_SCORESUM	-0.000809285373963187	0.288774572934958	0.53944104974573
419285	SCORESUM_withWeightedAPOE	0.00050289753426902	0.817134031398297	0.0877067019467616
419285	APOE4	0.000543565425195403	0.788618304687555	0.103133146699091
419285	APOE2	0.000386014659388589	0.981196229744665	0.00824412924289731
419285	SCZ_SCORESUM	0.00507937441176565	0.144428845648169	0.840346059849946
419285	ADHD_SCORESUM	0.00068795394272092	0.711023772160523	0.148115878953005
419285	BPD_SCORESUM	0.00062607046922436	0.741015817583485	0.130172521553861
419285	Migraine_SCORESUM	0.00162816640792041	0.452975270188109	0.343925507289616
419285	Insomnia_SCORESUM	0.00111003415350663	0.566591042635265	0.246730295620076
419285	AUDI_SCORESUM	0.0018595440484358	0.413722627786847	0.383290725528896
418155	SCORESUM_withWeightedAPOE	-0.00201942982800096	0.409228261811886	0.388034381007987
418155	APOE4	-0.00292507201158032	0.601827194715654	0.22052819172372
418155	APOE2	0.00561260769715211	0.0418619579139819	1.37818046325597
418155	SCZ_SCORESUM	-0.0025990379963361	0.517250073450928	0.286299438991217
418155	ADHD_SCORESUM	0.00555452789476762	0.0425209134955271	1.37139741390873
418155	BPD_SCORESUM	-0.00196236055402021	0.400503445892471	0.397393742936429
418155	Migraine_SCORESUM	-0.00345210209086799	0.85259328872715	0.0692580902676301
418155	Insomnia_SCORESUM	0.00401885871165497	0.0645628321921885	1.19001742657501
418155	AUDI_SCORESUM	-0.00307478766222058	0.650949529849577	0.186452682334309
418091	SCORESUM_withWeightedAPOE	0.00372483179569882	0.0540029924110724	1.26758217440649
418091	APOE4	0.00614630809986016	0.0282333346673357	1.54923782386889
418091	APOE2	-0.00290222809048224	0.398577833322988	0.399486858001812
418091	SCZ_SCORESUM	-0.00359431479434358	0.526853275236857	0.278310315768835
418091	ADHD_SCORESUM	-0.00442914501027603	0.87636296105676	0.0573159859134641
418091	BPD_SCORESUM	-0.00445735498612798	0.914611122663677	0.0387635214310787
418091	Migraine_SCORESUM	-0.00424824142077185	0.74508109537855	0.127796455629302
418091	Insomnia_SCORESUM	-0.00396912222741896	0.630417078320558	0.200372030099859
418091	AUDI_SCORESUM	-0.000982127611526051	0.208793084703182	0.680283889410115
418081	SCORESUM_withWeightedAPOE	-0.000244642528559824	0.554339615743896	0.25622408355045
418081	APOE4	-0.00076862440742187	0.73718287668059	0.132424761148975
418081	APOE2	0.00817309659636611	0.0410532479931356	1.38665247728524
418081	SCZ_SCORESUM	0.0037800558955724	0.140360213385401	0.85275598021132
418081	ADHD_SCORESUM	0.000954925440976306	0.344774261231028	0.462465163446437
418081	BPD_SCORESUM	-0.000521559163668694	0.635750379322396	0.196713372029054
418081	Migraine_SCORESUM	-0.000857229151237648	0.787649477310369	0.103667010857983
418081	Insomnia_SCORESUM	0.0224723726025272	0.0010455778082101	2.98064364298124
418081	AUDI_SCORESUM	0.00462254070560597	0.109817961169321	0.959326623467042
416644	SCORESUM_withWeightedAPOE	-0.00263461865562653	0.397177801401378	0.401015032579216
416644	APOE4	-0.00147034095783671	0.264968418181197	0.576805886919803
416644	APOE2	8.97711534602053e-05	0.162794339515576	0.788360699937533
416644	SCZ_SCORESUM	0.00235987485786215	0.0844786647762433	1.07325295897802
416644	ADHD_SCORESUM	-0.00352185313349995	0.573650816543359	0.241352383897368
416644	BPD_SCORESUM	-0.00420121295653675	0.918834380093187	0.0367627631446038
416644	Migraine_SCORESUM	-0.00420815038942446	0.932107277956379	0.0305341010115716
416644	Insomnia_SCORESUM	0.0040748402503018	0.0526470234881318	1.27862617755012
416644	AUDI_SCORESUM	-3.01718097919235e-05	0.168773937064317	0.772694618510555
414208	SCORESUM_withWeightedAPOE	-0.00863634353985065	0.910147109578982	0.0408884057944656
414208	APOE4	-0.0085361571786502	0.810194296150505	0.0914108186185883
414208	APOE2	-0.00550344746661313	0.233334038545711	0.632021902122342
414208	SCZ_SCORESUM	-0.00852677128080725	0.803524867463105	0.0950006781602662
414208	ADHD_SCORESUM	-0.00851783858465693	0.79739772560848	0.0983250073958408
414208	BPD_SCORESUM	-0.00862958860690832	0.900077295321842	0.0457201933492047
414208	Migraine_SCORESUM	-0.00864979807895239	0.934764241381683	0.0292979095314697
414208	Insomnia_SCORESUM	-0.0044401978979669	0.168172105366438	0.774246038800219
414208	AUDI_SCORESUM	0.00919005970196873	0.00447157342487084	2.34953963357893
413969	SCORESUM_withWeightedAPOE	0.00325693884127887	0.470923466888593	0.327049667411835
413969	APOE4	0.0048702836845218	0.263013333816909	0.580022233805613
413969	APOE2	0.00806649090539369	0.099812958508488	1.0008130715043
413969	SCZ_SCORESUM	0.00460723643251892	0.287087280238803	0.541986049037711
413969	ADHD_SCORESUM	0.0022337784815839	0.8136674057431	0.0895530808206988
413969	BPD_SCORESUM	0.0025041627623873	0.67293093148111	0.17202950875663
413969	Migraine_SCORESUM	0.00211142637900552	0.993400913349554	0.0028754450429405
413969	Insomnia_SCORESUM	0.0101107450026539	0.0563378327736617	1.24919986364316
413969	AUDI_SCORESUM	0.00232621688475054	0.754878229971981	0.122123099120991
413965	SCORESUM_withWeightedAPOE	0.00186727927893693	0.361075093058386	0.442402468151328
413965	APOE4	0.00173006912979434	0.379614163431928	0.420657592383889
413965	APOE2	0.000456943856588676	0.658598389175756	0.181379335836282
413965	SCZ_SCORESUM	0.00189855319895782	0.357025567957428	0.44730068129617
413965	ADHD_SCORESUM	0.00257448489720602	0.282531228474184	0.548933542165045
413965	BPD_SCORESUM	0.00324361263317707	0.227162923150377	0.64366255141704
413965	Migraine_SCORESUM	0.000596465832416238	0.611223129641296	0.213800219737471
413965	Insomnia_SCORESUM	0.000305482772765653	0.721911759239431	0.141515883894926
413965	AUDI_SCORESUM	4.83910201228843e-05	0.919109020426489	0.0366329715720066
413963	SCORESUM_withWeightedAPOE	-0.000638985354996846	0.859127065713406	0.0659425988496754
413963	APOE4	-0.000538666663020271	0.781586684218929	0.107022848239517
413963	APOE2	0.0063383475227986	0.0737381202095781	1.13230793796686
413963	SCZ_SCORESUM	0.00221440136757967	0.249932945977001	0.602176491721013
413963	ADHD_SCORESUM	-0.0007078000475369	0.984378260680524	0.00683798595942193
413963	BPD_SCORESUM	0.000204847515581363	0.520323064748422	0.283726922381977
413963	Migraine_SCORESUM	-0.000245589517592348	0.647211284406637	0.188953919219007
413963	Insomnia_SCORESUM	0.0058632045308129	0.084223180567012	1.07456836210097
413963	AUDI_SCORESUM	0.000990638761193874	0.38051530808969	0.419627866921922
413961	SCORESUM_withWeightedAPOE	0.00222099618732607	0.398473623801248	0.399600420608359
413961	APOE4	0.00290707527314815	0.311530312425982	0.506499689361629
413961	APOE2	0.000829485327880519	0.774195688067097	0.111149251841503
413961	SCZ_SCORESUM	0.000903639342605955	0.733535220932677	0.13457902852898
413961	ADHD_SCORESUM	0.00404613128085829	0.214409772092983	0.668755424812548
413961	BPD_SCORESUM	0.000649129149749905	0.97989743467293	0.00881937929390759
413961	Migraine_SCORESUM	0.00501153052455738	0.159366221946804	0.79760372294388
413961	Insomnia_SCORESUM	0.000680787821266016	0.902620277914563	0.0444949140160992
413961	AUDI_SCORESUM	0.00613453329420532	0.114481711356749	0.941263887046697
413840	SCORESUM_withWeightedAPOE	-0.00445382246963155	0.242323652365721	0.615604193825396
413840	APOE4	-0.00371272105837761	0.192155908272785	0.716346257617431
413840	APOE2	-0.00669950477853698	0.550463215034556	0.259271697657321
413840	SCZ_SCORESUM	-0.00691266459701967	0.609649842431744	0.214919534109086
413840	ADHD_SCORESUM	-0.00377285791732418	0.195737004383996	0.708327062535279
413840	BPD_SCORESUM	-0.00748963646636236	0.969397155022815	0.0134982591745402
413840	Migraine_SCORESUM	-0.00723576520436486	0.733957302585515	0.134329204104177
413840	Insomnia_SCORESUM	-0.00717255491254543	0.704427296476382	0.152163823517678
413840	AUDI_SCORESUM	-0.00716519535215498	0.70121247656378	0.154150365175794
413694	SCORESUM_withWeightedAPOE	-0.011678684862803	0.91014255839846	0.0408905774846331
413694	APOE4	-0.0112015052844057	0.634341856055133	0.197676631415012
413694	APOE2	-0.00232728018987483	0.0400714445023089	1.3971650017631
413694	SCZ_SCORESUM	-0.00521177435370745	0.0877854520520205	1.05657745011923
413694	ADHD_SCORESUM	-0.0111822731994053	0.627969050362605	0.202061760065289
413694	BPD_SCORESUM	-0.00989831314192813	0.368191962333929	0.433925696418976
413694	Migraine_SCORESUM	-0.00990884684232141	0.369591430534862	0.432278107025979
413694	Insomnia_SCORESUM	0.00942940205188492	0.00199536517112391	2.69997761261319
413694	AUDI_SCORESUM	-0.0105584426341541	0.473380989372711	0.324789186999054
413683	SCORESUM_withWeightedAPOE	-0.00278723228008038	0.290360929441887	0.537061822095035
413683	APOE4	-0.00363937099214495	0.391722330740352	0.407021670114432
413683	APOE2	-0.00406491784628504	0.461701025847058	0.335639160494946
413683	SCZ_SCORESUM	-0.00526777634915421	0.998896974928094	0.000479302091864307
413683	ADHD_SCORESUM	-0.00436164927483862	0.5229557974096	0.281535018116244
413683	BPD_SCORESUM	-0.0042021902523881	0.488464145435651	0.3111673091426
413683	Migraine_SCORESUM	-0.003082059367157	0.320985170405656	0.493515031644239
413683	Insomnia_SCORESUM	-0.00209798903139591	0.231916264002306	0.634668793756248
413683	AUDI_SCORESUM	0.00295079477705773	0.0539376440595938	1.26810802700184
412755	SCORESUM_withWeightedAPOE	-0.00947784029294052	0.240209060126025	0.6194106160483
412755	APOE4	-0.0107961282295985	0.374455070816795	0.426600283884151
412755	APOE2	-0.00951950949963654	0.243418155596313	0.613647032592247
412755	SCZ_SCORESUM	-0.012049631165749	0.63299413968588	0.198600310699652
412755	ADHD_SCORESUM	-0.0125572033937291	0.973098567426803	0.0118431668010649
412755	BPD_SCORESUM	-0.012426125373256	0.80694179382896	0.093157790594621
412755	Migraine_SCORESUM	-0.0125352142167841	0.916606566363151	0.0378170358921618
412755	Insomnia_SCORESUM	-0.0123245933088543	0.745793281306802	0.127381533423793
412755	AUDI_SCORESUM	-0.0122290613044367	0.700642899754323	0.154503274731455
408463	SCORESUM_withWeightedAPOE	-0.00539942567544727	0.370736044386889	0.430935188134613
408463	APOE4	-0.00572128672246852	0.417848294881338	0.378981365724011
408463	APOE2	-0.00703759180439745	0.799510570510346	0.0971757899740734
408463	SCZ_SCORESUM	-0.0065301710335206	0.588580180338356	0.230194366284331
408463	ADHD_SCORESUM	-0.00697089040569954	0.758558937582191	0.120010670286185
408463	BPD_SCORESUM	-0.00564162925412615	0.405416939978175	0.392098108663875
408463	Migraine_SCORESUM	-0.0071801330695247	0.982861634266282	0.00750761716708314
408463	Insomnia_SCORESUM	-0.00716934997522456	0.941931365838185	0.0259807410751532
408463	AUDI_SCORESUM	-0.00709176143032897	0.841155759171633	0.0751235772278668
408450	SCORESUM_withWeightedAPOE	0.000809752343872927	0.951926660361352	0.0213965098374712
408450	APOE4	0.000821422945435413	0.92475573285631	0.0339729676739431
408450	APOE2	0.00235076188387007	0.402097151116543	0.395669003889747
408450	SCZ_SCORESUM	0.00101576834827277	0.755530619645836	0.12174793016843
408450	ADHD_SCORESUM	0.00373647132861743	0.248628411783631	0.604449244255089
408450	BPD_SCORESUM	0.00331590051028097	0.285649722187758	0.544166193981806
408450	Migraine_SCORESUM	0.00468881577336322	0.184156992420215	0.734811786383542
408450	Insomnia_SCORESUM	0.00245648129715015	0.386476524557847	0.412876880955545
408450	AUDI_SCORESUM	0.000821018335864232	0.92553032667214	0.033609346235138
407525	SCORESUM_withWeightedAPOE	0.0221634685677511	0.593990685702023	0.226220365086029
407525	APOE4	0.0224594559897213	0.51636579683559	0.287042532357429
407525	APOE2	0.0251522615194643	0.196344652176861	0.706980923075552
407525	SCZ_SCORESUM	0.0252512827130552	0.190296221091231	0.720569835861803
407525	ADHD_SCORESUM	0.0247562658167425	0.222903051626768	0.65188398582396
407525	BPD_SCORESUM	0.0231165339095476	0.394375869227675	0.404089666200084
407525	Migraine_SCORESUM	0.0221680053989508	0.59263078439193	0.227215792706969
407525	Insomnia_SCORESUM	0.0453901779868838	0.000834806849367203	3.07841399632175
407525	AUDI_SCORESUM	0.0335630453901278	0.0180593704783501	1.74329739259083
407450	SCORESUM_withWeightedAPOE	0.0131791214907493	0.490600761161366	0.309271782326281
407450	APOE4	0.0133544789510512	0.45602855010438	0.341007967062206
407450	APOE2	0.0146577295571331	0.282771111922356	0.548564960411001
407450	SCZ_SCORESUM	0.0193685377288106	0.0683476098622281	1.16527666824751
407450	ADHD_SCORESUM	0.012149955529049	0.952575986819031	0.0211003706760288
407450	BPD_SCORESUM	0.0127233495911919	0.605848046786691	0.217636287908241
407450	Migraine_SCORESUM	0.0126719035932582	0.622272353928698	0.206019493251299
407450	Insomnia_SCORESUM	0.015980305125407	0.184437531780492	0.734150698322534
407450	AUDI_SCORESUM	0.0139420132907828	0.363674979350809	0.439286577151688
406821	SCORESUM_withWeightedAPOE	0.00404646048231794	0.782295280634594	0.106629289721425
406821	APOE4	0.00396834803559254	0.839789699408441	0.0758294565824679
406821	APOE2	0.0110841887194588	0.0699061145095616	1.15548483596213
406821	SCZ_SCORESUM	0.0146266934079311	0.0267157491630333	1.57323264282453
406821	ADHD_SCORESUM	0.00408720961823084	0.758072350349158	0.120289343368039
406821	BPD_SCORESUM	0.0087324387714961	0.137082717644534	0.863017294333171
406821	Migraine_SCORESUM	0.00390724353202165	0.908840387320823	0.0415123818962136
406821	Insomnia_SCORESUM	0.0193793430354863	0.00772186282290665	2.11227791778369
406821	AUDI_SCORESUM	0.0243610827912947	0.002168049660083	2.66393077432322
402362	SCORESUM_withWeightedAPOE	0.0104157046870555	0.173703723619808	0.760190871649607
402362	APOE4	0.00888089446501339	0.283671323956335	0.547184564369741
402362	APOE2	0.0103280154514813	0.178437482599372	0.748513912425006
402362	SCZ_SCORESUM	0.00721441629310415	0.532711554740029	0.273507883081116
402362	ADHD_SCORESUM	0.00693444864891346	0.609003632278675	0.215380117098026
402362	BPD_SCORESUM	0.0100295073812559	0.195706830524097	0.708394016410697
402362	Migraine_SCORESUM	0.00966773101744001	0.219323284302021	0.658915259307045
402362	Insomnia_SCORESUM	0.0075173989970071	0.467730033476458	0.330004742654412
402362	AUDI_SCORESUM	0.00663373376472853	0.724071062852695	0.140218808540032
401933	SCORESUM_withWeightedAPOE	0.00535106766620919	0.503747343649295	0.29778723095802
401933	APOE4	0.00512018912765233	0.558671039901943	0.252843840787251
401933	APOE2	0.00450924506450223	0.799945361586596	0.0969396754728133
401933	SCZ_SCORESUM	0.00440010200943697	0.90378489382284	0.0439349218941845
401933	ADHD_SCORESUM	0.00470468188776563	0.695623267152423	0.157625900178651
401933	BPD_SCORESUM	0.00619499269730905	0.36194691870726	0.441355116215061
401933	Migraine_SCORESUM	0.00507752038410947	0.570046990972849	0.244089342434462
401933	Insomnia_SCORESUM	0.00523652407469977	0.529721344962935	0.275952526945749
401933	AUDI_SCORESUM	0.0144037008829724	0.0322670974976981	1.4912400986626
401124	SCORESUM_withWeightedAPOE	0.005971080075586	0.0207953635874832	1.68203348199983
401124	APOE4	0.00567364769679546	0.0224769202677509	1.64826319498681
401124	APOE2	0.00134295022141795	0.0717757372013855	1.14402233821356
401124	SCZ_SCORESUM	-0.00342690689687553	0.297400136371193	0.526658836670678
401124	ADHD_SCORESUM	-0.00555879050237484	0.723194828377473	0.140744688195244
401124	BPD_SCORESUM	-0.00564657914095146	0.769391662111002	0.113852524448235
401124	Migraine_SCORESUM	-0.00528078496073503	0.616672878304006	0.209945151722757
401124	Insomnia_SCORESUM	-0.0050160759832476	0.543146578662836	0.265082951785101
401124	AUDI_SCORESUM	-0.0056939605131674	0.799322463480918	0.0972779818146569
397709	SCORESUM_withWeightedAPOE	-0.00575717970631362	0.662024339757111	0.179126043146578
397709	APOE4	-0.0057851977944483	0.672692765027362	0.172183243233789
397709	APOE2	-0.00185551755346824	0.162599198474211	0.788881599572732
397709	SCZ_SCORESUM	-0.00531924242927384	0.533273870930696	0.273049695125704
397709	ADHD_SCORESUM	-0.000758089554018238	0.11783796963213	0.928714749067316
397709	BPD_SCORESUM	-0.00615757558420826	0.916593056912047	0.0378234368099815
397709	Migraine_SCORESUM	-0.0050968344964446	0.484701177016328	0.314525925663921
397709	Insomnia_SCORESUM	-0.00528318267531658	0.524835763714054	0.279976578635333
397709	AUDI_SCORESUM	-0.00613188773972828	0.880711112539319	0.055166523829307
395982	SCORESUM_withWeightedAPOE	-0.00186278679902929	0.133610981261679	0.874157846461043
395982	APOE4	0.000106201999234168	0.0763831753809168	1.11700229121349
395982	APOE2	-0.00135146292084642	0.115225834073378	0.938450139509325
395982	SCZ_SCORESUM	-0.00641614343652996	0.656231486551713	0.182942935626896
395982	ADHD_SCORESUM	-0.00274379130453539	0.17351605889272	0.760660325105103
395982	BPD_SCORESUM	-0.00685630533276016	0.986808255535341	0.00576722590458912
395982	Migraine_SCORESUM	-0.00572410190011396	0.475401573929135	0.322939384771056
395982	Insomnia_SCORESUM	-0.000458024798755785	0.0894102922767312	1.04861248543551
395982	AUDI_SCORESUM	-0.00684669530990623	0.945971356305408	0.0241220136900015
390218	SCORESUM_withWeightedAPOE	0.00437319384215229	0.563541542739114	0.249074063438019
390218	APOE4	0.004285814577772	0.587733274316877	0.230819721157073
390218	APOE2	0.00641359298646471	0.261292199455904	0.5828735553849
390218	SCZ_SCORESUM	0.00546939595996121	0.361667629269641	0.441690360629297
390218	ADHD_SCORESUM	0.00392372061187773	0.719080764063752	0.143222328786253
390218	BPD_SCORESUM	0.00363929628972437	0.989161211850754	0.0047329220412889
390218	Migraine_SCORESUM	0.00464860505049125	0.498186456833077	0.302608082906715
390218	Insomnia_SCORESUM	0.00502723890033074	0.427002491775076	0.369569590640062
390218	AUDI_SCORESUM	0.0036993399364168	0.868398066459494	0.0612811521993163
390208	SCORESUM_withWeightedAPOE	0.00975604980566636	0.115302748586551	0.938160339871439
390208	APOE4	0.0104585188653139	0.0941992707721725	1.02595245921187
390208	APOE2	0.00431838550083974	0.96430188663645	0.0157869835496748
390208	SCZ_SCORESUM	0.00682137564658247	0.285451362703561	0.544467879393243
390208	ADHD_SCORESUM	0.00485029581723251	0.621474098141545	0.206576967213188
390208	BPD_SCORESUM	0.00489743452389257	0.606545620302706	0.217136528844198
390208	Migraine_SCORESUM	0.00432264761111201	0.949949710072336	0.022299385465033
390208	Insomnia_SCORESUM	0.0117864132676457	0.0648520090473261	1.18807656538325
390208	AUDI_SCORESUM	0.0234668081111231	0.00303047004810181	2.51849000401774
390198	SCORESUM_withWeightedAPOE	0.00180573042681231	0.642626000556243	0.192041706936282
390198	APOE4	0.00230612717504197	0.506052728809868	0.295804228934741
390198	APOE2	0.00134765223810696	0.930001819799759	0.0315162016307742
390198	SCZ_SCORESUM	0.00158112311219571	0.736175196508363	0.133018819055904
390198	ADHD_SCORESUM	0.001492496883443	0.786517702985492	0.104291497805618
390198	BPD_SCORESUM	0.0015508837203676	0.75205525126719	0.123750251909681
390198	Migraine_SCORESUM	0.00178370589921673	0.650444531032897	0.186789733527414
390198	Insomnia_SCORESUM	0.00227703835843107	0.512466565447382	0.290334463765615
390198	AUDI_SCORESUM	0.00139003534861626	0.869671226110254	0.0606448987286791
390190	SCORESUM_withWeightedAPOE	-0.00442406433775178	0.742200823012227	0.129478568406165
390190	APOE4	-0.00463283153966976	0.905277505583541	0.0432182708835799
390190	APOE2	-0.00064678399675766	0.178136544936484	0.749246975336644
390190	SCZ_SCORESUM	-0.0045452480970507	0.816895187810584	0.0878336622871288
390190	ADHD_SCORESUM	-0.00203027989872773	0.275752299815919	0.559480856790953
390190	BPD_SCORESUM	-0.00399597909983762	0.583194690349371	0.234186438672362
390190	Migraine_SCORESUM	-0.00465780599283527	0.956967185546195	0.0191029539478666
390190	Insomnia_SCORESUM	-0.00465601034092078	0.951362945791515	0.0216537677276168
390190	AUDI_SCORESUM	0.00884581671890805	0.0133190754235402	1.87552592174163
390135	SCORESUM_withWeightedAPOE	0.00138036661558349	0.91087454495545	0.040541434427092
390135	APOE4	0.00136563152217739	0.939018682629198	0.0273257669649306
390135	APOE2	0.0022761040813295	0.517639720519615	0.285972405947113
390135	SCZ_SCORESUM	0.00635323118241338	0.131772918635185	0.880173834778289
390135	ADHD_SCORESUM	0.00333851359476833	0.342597404265683	0.465215931847336
390135	BPD_SCORESUM	0.00144761457590104	0.835720816663838	0.0779387800158566
390135	Migraine_SCORESUM	0.00435719003465862	0.242945685739511	0.614490808789327
390135	Insomnia_SCORESUM	0.00745504562058807	0.0958345534646068	1.01847787637673
390135	AUDI_SCORESUM	0.00328481396214508	0.349214950717446	0.456907171395177
390129	SCORESUM_withWeightedAPOE	0.0108065667339601	0.0368118372931521	1.43401250620547
390129	APOE4	0.00886668945081115	0.0623939659744624	1.20485740824554
390129	APOE2	0.00179552284213547	0.61308382487192	0.212480141810356
390129	SCZ_SCORESUM	0.00704891003703945	0.103978589462452	0.983056078351072
390129	ADHD_SCORESUM	0.00228542198725212	0.489401689138343	0.310334536042269
390129	BPD_SCORESUM	0.00264456810284652	0.423436891330029	0.373211307386263
390129	Migraine_SCORESUM	0.00333897247856962	0.328217494695836	0.483838273839385
390129	Insomnia_SCORESUM	0.00168596914179842	0.649881852720163	0.187165590088679
390129	AUDI_SCORESUM	0.00129299177383735	0.867199425364369	0.061881018583786
390121	SCORESUM_withWeightedAPOE	0.00674456383414557	0.0586319648311599	1.23186555181499
390121	APOE4	0.00567380292354647	0.0788659977902385	1.10311019774018
390121	APOE2	0.0139573232661639	0.0087478312975545	2.05809960094849
390121	SCZ_SCORESUM	0.00200055866575322	0.233474595629303	0.631760368109593
390121	ADHD_SCORESUM	-0.00109189538845134	0.88867789355577	0.0512556230568393
390121	BPD_SCORESUM	-0.00082628070608104	0.7086100793377	0.149592674512562
390121	Migraine_SCORESUM	0.000967783695012603	0.329327183384218	0.482372420194493
390121	Insomnia_SCORESUM	-0.000953167125332666	0.774198897437875	0.111147451509686
390121	AUDI_SCORESUM	0.000645540185822635	0.369421750320884	0.432477538332003
389989	SCORESUM_withWeightedAPOE	-0.00892754055038747	0.769153750631388	0.113986837862381
389989	APOE4	-0.00855612689228891	0.615152317487663	0.211017335518968
389989	APOE2	-0.00586698540697594	0.226792386686017	0.644371528596366
389989	SCZ_SCORESUM	-0.00388922500986344	0.125165758774194	0.90251446353224
389989	ADHD_SCORESUM	-0.00832071925762956	0.549412502529423	0.260101461919903
389989	BPD_SCORESUM	-0.00306037049152796	0.0987746195370642	1.00535463447134
389989	Migraine_SCORESUM	-0.00833249952063375	0.552372440904182	0.257767997475392
389989	Insomnia_SCORESUM	-0.00712320662472354	0.343831372008611	0.463654499758821
389989	AUDI_SCORESUM	-0.00849256575204427	0.5958776274706	0.224842920076914
389984	SCORESUM_withWeightedAPOE	-0.00340534132256343	0.522585513147798	0.281842633734557
389984	APOE4	-0.00304978983226722	0.450594025247355	0.346214571199199
389984	APOE2	-0.00415760538201737	0.791817543876477	0.101374880047395
389984	SCZ_SCORESUM	0.000400723508386269	0.144586663889046	0.839871762826381
389984	ADHD_SCORESUM	-0.00219686138053077	0.328678411712184	0.483228820354555
389984	BPD_SCORESUM	-0.0043119311172517	0.99082420470345	0.00400339263853656
389984	Migraine_SCORESUM	-0.0042771170022764	0.899913363056063	0.0457992991804477
389984	Insomnia_SCORESUM	0.00622440931496071	0.0289187867797045	1.53881993080807
389984	AUDI_SCORESUM	-0.00423364711282304	0.850749364808697	0.0701983664874347
387842	SCORESUM_withWeightedAPOE	-0.00325256203629021	0.475200595136013	0.323123024120877
387842	APOE4	-0.00372289033943063	0.585281702784192	0.232635052690995
387842	APOE2	-0.00141041447795742	0.246771149446389	0.6077056159866
387842	SCZ_SCORESUM	-0.00351459486931782	0.531413825945793	0.274567150614763
387842	ADHD_SCORESUM	-0.00266578746870794	0.378800914917497	0.421588980716439
387842	BPD_SCORESUM	-0.00267407946799647	0.379954969720286	0.42026787064849
387842	Migraine_SCORESUM	-0.00182973818831345	0.28311959062014	0.548030078342931
387842	Insomnia_SCORESUM	-0.00432015148025955	0.865717520999608	0.0626237928368216
387842	AUDI_SCORESUM	-0.00397153821886231	0.666527155085807	0.176182152231094
384986	SCORESUM_withWeightedAPOE	-0.00400429358491583	0.987879569243898	0.00529599630381642
384986	APOE4	-0.0038804949098763	0.812884881883318	0.0899709534253059
384986	APOE2	-0.00167467159561752	0.305184578209361	0.515437416221078
384986	SCZ_SCORESUM	-0.00221539065147036	0.368949177072373	0.433033453995886
384986	ADHD_SCORESUM	-0.0027576615242797	0.453282219444895	0.343631316344837
384986	BPD_SCORESUM	0.00326125341452577	0.0698437552119327	1.1558724184437
384986	Migraine_SCORESUM	-0.00396668982357085	0.895721151717337	0.0478271701579157
384986	Insomnia_SCORESUM	-0.00233737846283799	0.385803808783621	0.413633489171283
384986	AUDI_SCORESUM	-0.00228179952466467	0.377993320450653	0.422515874546515
384924	SCORESUM_withWeightedAPOE	-0.00251683546926262	0.870044148864352	0.0604587093104661
384924	APOE4	-0.00256634883073303	0.94700677549159	0.0236469137653823
384924	APOE2	-0.00152905730684139	0.491686574727596	0.30831164975605
384924	SCZ_SCORESUM	-0.00233475781163417	0.741335215707004	0.12998536906217
384924	ADHD_SCORESUM	-0.000718338823423537	0.359605050939241	0.444174216884206
384924	BPD_SCORESUM	-0.00088960896302015	0.382755033961201	0.417079088788565
384924	Migraine_SCORESUM	0.00557471260038989	0.0546143019649612	1.26269361276938
384924	Insomnia_SCORESUM	0.00127854382342341	0.18674450127959	0.728752177191758
384924	AUDI_SCORESUM	-0.00227581331944693	0.71272777872374	0.147076314149124
384914	SCORESUM_withWeightedAPOE	-0.00422969932263184	0.323552447210423	0.490055311014194
384914	APOE4	-0.00387470392936229	0.286813366118563	0.542400613477475
384914	APOE2	-0.00608276177057965	0.707961189306509	0.149990549841332
384914	SCZ_SCORESUM	-0.00638101691288906	0.93725335158767	0.0281429978806147
384914	ADHD_SCORESUM	-0.00504618437945048	0.436003533023969	0.36050999154197
384914	BPD_SCORESUM	0.00241712535954541	0.0460568788162487	1.33670549665423
384914	Migraine_SCORESUM	-0.000261966173663808	0.0962917253899337	1.01641103137902
384914	Insomnia_SCORESUM	-0.0044802303364877	0.35327501518952	0.451887076261773
384914	AUDI_SCORESUM	-0.00405091512586164	0.304335748849955	0.516647030170982
384906	SCORESUM_withWeightedAPOE	-0.00609599670294236	0.652332191226889	0.185531189425934
384906	APOE4	-0.00628704417440695	0.732250386265353	0.135340390554022
384906	APOE2	-0.00630142969960401	0.739477250925803	0.131075181977244
384906	SCZ_SCORESUM	-0.00652930375206862	0.928151159955359	0.032381288233238
384906	ADHD_SCORESUM	-0.00436973028209464	0.322188298489777	0.491890236708865
384906	BPD_SCORESUM	-0.00603986073768237	0.632846236617253	0.198701798198481
384906	Migraine_SCORESUM	-0.00235684544824011	0.169447871059546	0.770963883261537
384906	Insomnia_SCORESUM	-0.00584863982661843	0.575091749678893	0.240262862787655
384906	AUDI_SCORESUM	-0.0043026737143026	0.314841832345238	0.501907568721782
382905	SCORESUM_withWeightedAPOE	0.0114280208838163	0.181269536558903	0.741675175584609
382905	APOE4	0.0125198689858753	0.130442163530556	0.884582006542026
382905	APOE2	0.00751746884008975	0.978394299977584	0.00948608611843173
382905	SCZ_SCORESUM	0.0136801360266887	0.0931413482846683	1.03085747964837
382905	ADHD_SCORESUM	0.00752142446190918	0.959829274089869	0.0178060085379865
382905	BPD_SCORESUM	0.00897798930221183	0.414059016563156	0.382937753707489
382905	Migraine_SCORESUM	0.00768772537563023	0.779525780217821	0.108169517394702
382905	Insomnia_SCORESUM	0.00752290051756688	0.954819270201702	0.0200788246277753
382905	AUDI_SCORESUM	0.0120439167202194	0.150301555994549	0.823036523362869
382585	SCORESUM_withWeightedAPOE	0.00310588388071609	0.340017324122945	0.46849895478326
382585	APOE4	0.00234936511702011	0.451411749385921	0.345427141255014
382585	APOE2	0.00778062477770758	0.0813726375046777	1.08952160713129
382585	SCZ_SCORESUM	0.00181222295623695	0.56948747112458	0.244515826073578
382585	ADHD_SCORESUM	0.00281905389783244	0.377083136796222	0.423562888862218
382585	BPD_SCORESUM	0.00701060639723161	0.10121838087331	0.994740614106968
382585	Migraine_SCORESUM	0.00281467599029217	0.377691267680851	0.422863056056406
382585	Insomnia_SCORESUM	0.00109993535413189	0.978000038616616	0.00966112806415418
382585	AUDI_SCORESUM	0.00192853957280126	0.539604774263467	0.267924216473992
382579	SCORESUM_withWeightedAPOE	-0.00700333164952571	0.609917730317771	0.214728741511544
382579	APOE4	-0.00702722498580965	0.617386245480744	0.209443050231886
382579	APOE2	-0.00757948420649668	0.96938792834495	0.0135023927892638
382579	SCZ_SCORESUM	-0.00632279313473738	0.451772734842729	0.345079982943451
382579	ADHD_SCORESUM	-0.00601776511406826	0.401650531989966	0.396151653473006
382579	BPD_SCORESUM	-0.00582643428637963	0.37426743621522	0.42681795778341
382579	Migraine_SCORESUM	-0.0068552985977397	0.567538332411227	0.24600480022742
382579	Insomnia_SCORESUM	0.0163944614495775	0.000962543470124355	3.01657964788821
382579	AUDI_SCORESUM	0.00444196666607277	0.0197627210443086	1.70415325948672
381422	SCORESUM_withWeightedAPOE	-0.00692615565318078	0.557984598326434	0.253377788435459
381422	APOE4	-0.00732235328272468	0.684418469378267	0.164678279316739
381422	APOE2	-0.00457786798014248	0.236768727599323	0.625675659752867
381422	SCZ_SCORESUM	-0.00766745166086036	0.919558368232371	0.0364206990559023
381422	ADHD_SCORESUM	-0.00755782304094677	0.807397248791279	0.0929127347830263
381422	BPD_SCORESUM	-0.00747335620902723	0.755012103972187	0.122046085925523
381422	Migraine_SCORESUM	-0.00731271255977695	0.680534148967876	0.167150077167178
381422	Insomnia_SCORESUM	-0.00226949319587111	0.118222865895498	0.927298516924924
381422	AUDI_SCORESUM	0.013064139624276	0.00214984316107035	2.66759322230124
380761	SCORESUM_withWeightedAPOE	0.0047060708241341	0.95807523001724	0.0186003878957854
380761	APOE4	0.00478569939979112	0.843513493011501	0.0739079659574043
380761	APOE2	0.0085301029138285	0.186548202136463	0.729208932128248
380761	SCZ_SCORESUM	0.00723592843520937	0.282629528333257	0.548782466258646
380761	ADHD_SCORESUM	0.0050277435956827	0.699461739901863	0.155236036145615
380761	BPD_SCORESUM	0.00668874331623226	0.341427325480602	0.466701723905118
380761	Migraine_SCORESUM	0.00548385336156898	0.55044939682888	0.259282599831409
380761	Insomnia_SCORESUM	0.00543333121127854	0.563590225303889	0.249036547736911
380761	AUDI_SCORESUM	0.00989314788110685	0.123910459941094	0.906892030968924
380055	SCORESUM_withWeightedAPOE	0.0182117953760911	0.77391056029518	0.111309227191402
380055	APOE4	0.0180354832642676	0.971611757795479	0.0125072382938328
380055	APOE2	0.026978158282507	0.0418555956130692	1.37824647359831
380055	SCZ_SCORESUM	0.0180918188566596	0.86893862620841	0.0610108970154363
380055	ADHD_SCORESUM	0.0187230497116482	0.572681883644259	0.242086555244931
380055	BPD_SCORESUM	0.0201227584914303	0.326148471024628	0.486584653097721
380055	Migraine_SCORESUM	0.018249800195138	0.751785409374892	0.123906107312632
380055	Insomnia_SCORESUM	0.0243691466363736	0.0869827976826509	1.06056662795836
380055	AUDI_SCORESUM	0.0180977206193402	0.86261052316981	0.0641852481067095
379691	SCORESUM_withWeightedAPOE	0.00838577292204179	0.192566864655126	0.71541844065626
379691	APOE4	0.00908613605799846	0.15548708015661	0.808305691844874
379691	APOE2	0.00515009661368804	0.636200192024741	0.196406204145234
379691	SCZ_SCORESUM	0.00605875425283708	0.424715092061072	0.371902306274711
379691	ADHD_SCORESUM	0.00851157841441197	0.185214162424097	0.732325808002497
379691	BPD_SCORESUM	0.00851096420938957	0.185249259803835	0.732243518645542
379691	Migraine_SCORESUM	0.00514203410389191	0.638979684250772	0.194512949600666
379691	Insomnia_SCORESUM	0.00563390298470456	0.50526736733014	0.296478749745334
379691	AUDI_SCORESUM	0.00713057102746617	0.288748217662156	0.539480687833581
379571	SCORESUM_withWeightedAPOE	-0.00961972124928012	0.756763745109399	0.121039682203628
379571	APOE4	-0.00968562853210342	0.796657152687619	0.098728540248437
379571	APOE2	-0.0092006873013335	0.594234257608705	0.226042314731008
379571	SCZ_SCORESUM	-0.00983375532612474	0.996688363536806	0.00144061215267831
379571	ADHD_SCORESUM	-0.00964587644113202	0.771667994085977	0.112569512293916
379571	BPD_SCORESUM	-0.00805323272305825	0.371523431448059	0.430013790711775
379571	Migraine_SCORESUM	-0.00787581574040308	0.348692508057138	0.457557383694852
379571	Insomnia_SCORESUM	-0.00975180276024123	0.847993007645312	0.0716077288206169
379571	AUDI_SCORESUM	-0.00904767258725037	0.552761488272133	0.25746222253243
379197	SCORESUM_withWeightedAPOE	-0.00567446270507155	0.983747482286864	0.00711636612494624
379197	APOE4	-0.00533799452994965	0.696789626015246	0.156898323841198
379197	APOE2	0.0101020870365547	0.00747425085653092	2.12643233011779
379197	SCZ_SCORESUM	-0.00380561257704914	0.358802271717744	0.44514481593074
379197	ADHD_SCORESUM	-0.00561016129986402	0.863977695083956	0.0634974693579091
379197	BPD_SCORESUM	-0.00502577813023164	0.588697550793397	0.230107771014951
379197	Migraine_SCORESUM	0.00160470447885708	0.0698063529652631	1.15610505112748
379197	Insomnia_SCORESUM	0.0148346327210146	0.00226192172244975	2.64552242863088
379197	AUDI_SCORESUM	-0.00488191173058894	0.550086863604635	0.259568726132108
379063	SCORESUM_withWeightedAPOE	-0.00104023418020693	0.997013221281839	0.00129908251916199
379063	APOE4	-0.000680836167244792	0.686863452548489	0.163129591468651
379063	APOE2	0.0062734555274262	0.0685184757041793	1.16419230712841
379063	SCZ_SCORESUM	0.00219603611059282	0.226092562660262	0.645713723584465
379063	ADHD_SCORESUM	-0.000537977411150914	0.633677922441606	0.19813142358142
379063	BPD_SCORESUM	0.00257650099265538	0.200620975292172	0.697623662654459
379063	Migraine_SCORESUM	0.000781588407059441	0.363930884110958	0.438981087502995
379063	Insomnia_SCORESUM	0.0176416577211096	0.00350377737351867	2.45546349626079
379063	AUDI_SCORESUM	0.000852374902402087	0.354764914931749	0.450059336994117
378468	SCORESUM_withWeightedAPOE	0.0181050662287773	0.0433948849284532	1.3625614589268
378468	APOE4	0.0197894349420057	0.0275365482044212	1.56009050088835
378468	APOE2	0.0168368402745039	0.0615219147639957	1.21097015632599
378468	SCZ_SCORESUM	0.0129951105693774	0.188262296739225	0.725236647363238
378468	ADHD_SCORESUM	0.0122760854701103	0.236448986263634	0.626262543611142
378468	BPD_SCORESUM	0.00933104875942248	0.815484336116365	0.0885843765042217
378468	Migraine_SCORESUM	0.0108680131710979	0.38426016225545	0.415374638198794
378468	Insomnia_SCORESUM	0.00939460956077809	0.772624383094562	0.112031590164376
378468	AUDI_SCORESUM	0.00978399137661079	0.609166903414427	0.215263700304715
378132	SCORESUM_withWeightedAPOE	-0.00586157320693448	0.602160164346262	0.220287978442721
378132	APOE4	-0.00608523009642803	0.679095070109978	0.168069422282193
378132	APOE2	-0.00569556370584778	0.556136497272215	0.254818602776349
378132	SCZ_SCORESUM	-0.0060042097782953	0.648664724880252	0.187979718851646
378132	ADHD_SCORESUM	-0.00529448285379086	0.467898175223967	0.329848648528075
378132	BPD_SCORESUM	-0.00571597576086424	0.561418651795815	0.250713163063459
378132	Migraine_SCORESUM	-0.0064437749636852	0.92068380753418	0.035889494906942
378132	Insomnia_SCORESUM	-0.00646403947901875	0.977382409221465	0.00993548160291317
378132	AUDI_SCORESUM	-0.00180446220360619	0.147242560688316	0.831966638365173
378126	SCORESUM_withWeightedAPOE	-0.00879874439896655	0.208455071555227	0.680987534350798
378126	APOE4	-0.00743593000439935	0.138564152817126	0.858349109171018
378126	APOE2	-0.012105208104225	0.750129491503434	0.124863759820159
378126	SCZ_SCORESUM	-0.00839998324789049	0.184496740578851	0.734011301922931
378126	ADHD_SCORESUM	-0.0122066285811939	0.812801471234351	0.0900155189524024
378126	BPD_SCORESUM	-0.00834933143517258	0.181688977963866	0.740671418067109
378126	Migraine_SCORESUM	-0.0119976603941154	0.6990058492056	0.155519190109702
378126	Insomnia_SCORESUM	-0.0122546236002676	0.85238302865226	0.0693652058795261
378126	AUDI_SCORESUM	0.00922874598858314	0.0018014774102271	2.74437117937834
377818	SCORESUM_withWeightedAPOE	-0.00189402826971374	0.81562047577933	0.0885118799925323
377818	APOE4	-0.00192454058586344	0.840325405194816	0.0755525064209063
377818	APOE2	-0.00156109884296218	0.650902282578875	0.18648420547506
377818	SCZ_SCORESUM	-0.00201423781341115	0.99265072449924	0.00320353610297429
377818	ADHD_SCORESUM	0.00182152901471133	0.187696551602778	0.726543706247284
377818	BPD_SCORESUM	-0.000492478406252772	0.40690699110979	0.3905048484256
377818	Migraine_SCORESUM	-0.00175440971542828	0.731832158670951	0.135588510363929
377818	Insomnia_SCORESUM	9.28452919207734e-05	0.329051779932541	0.482735755638062
377818	AUDI_SCORESUM	0.0192939300077011	0.00181633844257875	2.74080322517086
377697	SCORESUM_withWeightedAPOE	-0.0049153665077597	0.602124358982897	0.220313803023931
377697	APOE4	-0.00415733498219106	0.433561376815005	0.362949413239114
377697	APOE2	-0.000505377522026729	0.132588280401331	0.877494861918949
377697	SCZ_SCORESUM	-0.00362416255397902	0.355538718020362	0.449113097868151
377697	ADHD_SCORESUM	-0.00466104910456133	0.534232693173835	0.272269538196833
377697	BPD_SCORESUM	-0.00550247741665166	0.93092986129787	0.0310830386736243
377697	Migraine_SCORESUM	-0.00030605936210093	0.125115143234756	0.902690122558555
377697	Insomnia_SCORESUM	-0.00142586792773991	0.174270977354578	0.758774933166824
377697	AUDI_SCORESUM	-0.0048857408316354	0.593349304475213	0.226689562379133
377384	SCORESUM_withWeightedAPOE	-0.00225253088665256	0.30096535379484	0.521483496172764
377384	APOE4	-0.00330920044174365	0.441225036990871	0.355339851811016
377384	APOE2	0.00186982352079101	0.0866826534004482	1.06206780317207
377384	SCZ_SCORESUM	-0.00323071327662738	0.427908234538216	0.3686493560024
377384	ADHD_SCORESUM	-0.00248255443161782	0.325661780552407	0.487233206952925
377384	BPD_SCORESUM	-0.00329424058841243	0.438638536654117	0.357893215975803
377384	Migraine_SCORESUM	-0.00367704606455233	0.513354495787371	0.289582630219101
377384	Insomnia_SCORESUM	-0.0046233993862772	0.977888873557348	0.00971049525630101
377384	AUDI_SCORESUM	-0.00356917891510644	0.490304849654167	0.309533811082543
376650	SCORESUM_withWeightedAPOE	0.0019479554780446	0.51170392830696	0.290981248973774
376650	APOE4	0.00212709809725264	0.474356910307192	0.323894768348985
376650	APOE2	0.00103307328508084	0.899409980476573	0.0460422975087336
376650	SCZ_SCORESUM	0.00128412464187877	0.718731620691488	0.143433247880504
376650	ADHD_SCORESUM	0.00101006309579044	0.940582403763048	0.0266031502126184
376650	BPD_SCORESUM	0.00224440798407199	0.452249533778428	0.344621872179725
376650	Migraine_SCORESUM	0.00247858902939968	0.412624618543751	0.384444864150685
376650	Insomnia_SCORESUM	0.00701843902700583	0.0981521237149641	1.00810029914383
376650	AUDI_SCORESUM	0.00291131115922638	0.35163121712923	0.453912576075095
376647	SCORESUM_withWeightedAPOE	0.0116762487994487	0.771666090238646	0.112570583779862
376647	APOE4	0.0117353961983642	0.738674475334646	0.131546907629665
376647	APOE2	0.0127365135547055	0.450293607464704	0.346504218399072
376647	SCZ_SCORESUM	0.0152329411613739	0.190264320097025	0.720642646488675
376647	ADHD_SCORESUM	0.023742653716782	0.0175273979462961	1.75628255289897
376647	BPD_SCORESUM	0.0140380125074491	0.28005298017856	0.552759801434029
376647	Migraine_SCORESUM	0.0153315472153969	0.184514605757629	0.733969250378205
376647	Insomnia_SCORESUM	0.0115023495794849	0.94591585344683	0.0241474957431521
376647	AUDI_SCORESUM	0.0116176839509695	0.810651990219913	0.0911655467310582
372459	SCORESUM_withWeightedAPOE	-0.00272811207537638	0.174309410650121	0.758679165482709
372459	APOE4	-0.00358766061068039	0.227286336640802	0.643426671181583
372459	APOE2	-0.00629626016477669	0.625547377418956	0.2037397923296
372459	SCZ_SCORESUM	-0.00663019325802505	0.766718680927507	0.115363955127884
372459	ADHD_SCORESUM	-0.00384043009023238	0.246363495577052	0.608423642465146
372459	BPD_SCORESUM	-0.00388573497073486	0.249985159768622	0.602085772215548
372459	Migraine_SCORESUM	-0.00470886941469661	0.329080805115745	0.482697448837286
372459	Insomnia_SCORESUM	0.00351065844475318	0.0307002106160641	1.51285864507393
372459	AUDI_SCORESUM	0.00537772730824315	0.0188188488420845	1.72540694609585
371571	SCORESUM_withWeightedAPOE	-0.00417751335660999	0.978782591359733	0.009313763619023
371571	APOE4	-0.00417340883300854	0.959671669542974	0.0178773258097182
371571	APOE2	-0.00393058563037418	0.737888671290902	0.132009157270737
371571	SCZ_SCORESUM	-0.00415780685826816	0.921999203036012	0.035269454344648
371571	ADHD_SCORESUM	-0.00379876304206461	0.678860711756297	0.168219324866889
371571	BPD_SCORESUM	0.0028035248534688	0.0755799911152837	1.12159316347197
371571	Migraine_SCORESUM	-0.00295066768679475	0.456735075019285	0.340335635420791
371571	Insomnia_SCORESUM	0.000684891138305721	0.138269183339135	0.859274602226727
371571	AUDI_SCORESUM	0.00300928100195685	0.0713863676988299	1.14638471537279
371546	SCORESUM_withWeightedAPOE	0.0125644160840622	0.20123663009259	0.696292963978206
371546	APOE4	0.0127851239116742	0.187833499871172	0.72622694928111
371546	APOE2	0.00997404296634663	0.503347571130176	0.298132022706327
371546	SCZ_SCORESUM	0.011314733512777	0.302973213377101	0.518595766866548
371546	ADHD_SCORESUM	0.00899905643577281	0.960408820921272	0.0175438597980159
371546	BPD_SCORESUM	0.00969139516683004	0.572388133420419	0.242309378482234
371546	Migraine_SCORESUM	0.0103117501206831	0.437720921172026	0.358802695487805
371546	Insomnia_SCORESUM	0.00942616512155392	0.656723581465436	0.182617388895228
371546	AUDI_SCORESUM	0.00906363487528516	0.858132464968276	0.0664456674376066
370761	SCORESUM_withWeightedAPOE	0.00473032081850844	0.131542276288484	0.880934647112809
370761	APOE4	0.00553597716480858	0.104160954385053	0.98229504949148
370761	APOE2	0.000304970502439605	0.605569251160947	0.217836185010886
370761	SCZ_SCORESUM	0.00565613549314603	0.100642827305299	0.997217171324056
370761	ADHD_SCORESUM	0.00414531132996176	0.156439380595327	0.805653912258158
370761	BPD_SCORESUM	0.0120074456963573	0.0180126327508684	1.74442280546972
370761	Migraine_SCORESUM	0.000626839742219665	0.520758218920908	0.283363867028167
370761	Insomnia_SCORESUM	0.00319575055356669	0.209185932541761	0.679467524512735
370761	AUDI_SCORESUM	0.00521667554897143	0.114180504932143	0.942408040776186
369526	SCORESUM_withWeightedAPOE	-0.00825307424168598	0.53356674459025	0.272811246353537
369526	APOE4	-0.00797027382296678	0.473183648722898	0.324970271212559
369526	APOE2	-0.00812318721213878	0.504292872139019	0.297317170275467
369526	SCZ_SCORESUM	-0.00891656569964394	0.764279505574782	0.116747786019
369526	ADHD_SCORESUM	-0.00870625262289204	0.667741764996556	0.175391459261075
369526	BPD_SCORESUM	-0.00863682251482456	0.642565870327508	0.192082345578878
369526	Migraine_SCORESUM	-0.00910143973582533	0.933270307125459	0.0299925514401473
369526	Insomnia_SCORESUM	-0.00893713947005281	0.776361485514366	0.109936017646726
369526	AUDI_SCORESUM	-0.00467947214712372	0.157895817306874	0.801629374390717
366259	SCORESUM_withWeightedAPOE	0.0162894845522923	0.142952118473016	0.844809404249164
366259	APOE4	0.0172487471422742	0.107719742324419	0.967704694131832
366259	APOE2	0.01275449844427	0.469677873176411	0.328199899224329
366259	SCZ_SCORESUM	0.0141334677341641	0.282458834362884	0.54904483744367
366259	ADHD_SCORESUM	0.0119155430372186	0.709911955608791	0.148795509822171
366259	BPD_SCORESUM	0.0119800004048319	0.681998731049748	0.166216433405992
366259	Migraine_SCORESUM	0.0120439728887191	0.657003428532236	0.182432364095096
366259	Insomnia_SCORESUM	0.0309664382355213	0.00277761759579714	2.5563275453035
366259	AUDI_SCORESUM	0.0125494565761146	0.51259640224033	0.290224446323167
357040	SCORESUM_withWeightedAPOE	-0.00618405021041712	0.667336028576346	0.175655427540193
357040	APOE4	-0.00624131653434135	0.690096388346278	0.161090245489794
357040	APOE2	-0.00618841499363421	0.669002496199673	0.174572261778184
357040	SCZ_SCORESUM	-0.00656724139699372	0.911197856701957	0.0403873104649613
357040	ADHD_SCORESUM	-0.00631073810787908	0.720762099169711	0.142208058535957
357040	BPD_SCORESUM	-0.00646768012432752	0.810980353018068	0.0909896669715744
357040	Migraine_SCORESUM	-0.00299344268333313	0.202828197705766	0.692871668388335
357040	Insomnia_SCORESUM	-0.0045052184082004	0.332183298968513	0.478622206165618
357040	AUDI_SCORESUM	-0.00382741486518201	0.264355867478181	0.577811045822073
357004	SCORESUM_withWeightedAPOE	-0.00241185830753388	0.196665184545177	0.706272516024687
357004	APOE4	-0.00290480183883601	0.229412235949312	0.639383422251881
357004	APOE2	-0.00505220173261778	0.48994247223309	0.309854910703007
357004	SCZ_SCORESUM	-0.00595591200938128	0.791392355758504	0.10160814900041
357004	ADHD_SCORESUM	-0.00595876240598225	0.793268970304332	0.100579533346705
357004	BPD_SCORESUM	-0.0040400015132882	0.334188001104904	0.476009147343521
357004	Migraine_SCORESUM	-0.0023731576212298	0.19433579655469	0.711447195209379
357004	Insomnia_SCORESUM	-0.000796711836925201	0.12159523565065	0.915083441273551
357004	AUDI_SCORESUM	-0.00167099440443619	0.157140927176995	0.803710688720304
356996	SCORESUM_withWeightedAPOE	0.00293960728463627	0.97109444310403	0.0127385310349686
356996	APOE4	0.00297983641074617	0.888742552550027	0.0512240255307898
356996	APOE2	0.0029462240333471	0.947619993939134	0.023365784625262
356996	SCZ_SCORESUM	0.00757869163736702	0.146186114109271	0.835093878076692
356996	ADHD_SCORESUM	0.0110019240836456	0.0552294231216387	1.25782949301383
356996	BPD_SCORESUM	0.0036719893349666	0.563421075010544	0.249166912072287
356996	Migraine_SCORESUM	0.00330191887109876	0.683896703464483	0.165009489658745
356996	Insomnia_SCORESUM	0.00339917570295167	0.646823012804274	0.18921453707096
356996	AUDI_SCORESUM	0.0293342371265278	0.000493109831215389	3.30705633877888
356992	SCORESUM_withWeightedAPOE	-0.00773638192335868	0.28361288672737	0.547274039682781
356992	APOE4	-0.00964392224536659	0.587688300526544	0.230852954967647
356992	APOE2	0.00936538683749777	0.00285989602119104	2.54364975646671
356992	SCZ_SCORESUM	-0.0076649213973845	0.276993028948512	0.55753116063696
356992	ADHD_SCORESUM	-0.0102863431127984	0.937535441085538	0.0280123059181598
356992	BPD_SCORESUM	-0.00999618197174446	0.712167761493961	0.147417689917834
356992	Migraine_SCORESUM	-0.00987634921968761	0.663072940420575	0.178438695004317
356992	Insomnia_SCORESUM	-0.00653744548439938	0.19381590725375	0.712610581521495
356992	AUDI_SCORESUM	-0.00799043598213389	0.308839321834804	0.510267409862603
356983	SCORESUM_withWeightedAPOE	-0.00379578205235975	0.969197281516541	0.0135878126773516
356983	APOE4	-0.00373624146995888	0.866330259496513	0.0623165161413941
356983	APOE2	0.00241628638155378	0.0936476121363106	1.02850329195927
356983	SCZ_SCORESUM	0.00203145650060332	0.104466071466736	0.981024736991511
356983	ADHD_SCORESUM	-0.00338206101339478	0.664560859091781	0.177465241120858
356983	BPD_SCORESUM	-0.00329232625474352	0.632637925736368	0.198844776308515
356983	Migraine_SCORESUM	-0.00251275045828536	0.446219086304062	0.350451857406606
356983	Insomnia_SCORESUM	0.0228184735896514	0.000488029863943224	3.31155360146263
356983	AUDI_SCORESUM	0.000330139575725585	0.172020602098485	0.76441953656993
356941	SCORESUM_withWeightedAPOE	-0.00446934618637029	0.194326288046807	0.711468444992515
356941	APOE4	-0.00385939455597795	0.161580857664058	0.791610090982794
356941	APOE2	-0.00812392383257965	0.839234107204361	0.076116874350193
356941	SCZ_SCORESUM	0.0060903922761929	0.0109913032856649	1.95895080837594
356941	ADHD_SCORESUM	-0.00595108603734751	0.313113498517788	0.504298209274101
356941	BPD_SCORESUM	-0.00751429485833932	0.574704204654756	0.240555625466479
356941	Migraine_SCORESUM	0.0018592343988082	0.0330251487432442	1.48115521767332
356941	Insomnia_SCORESUM	-0.00741614251538958	0.549084669786337	0.260360681441126
356941	AUDI_SCORESUM	-0.00634996527923115	0.359938685768293	0.443771473400466
356925	SCORESUM_withWeightedAPOE	0.00241917384836332	0.211634456773107	0.674413622231547
356925	APOE4	0.00196402359607173	0.244614540851777	0.611517730357826
356925	APOE2	0.000514925127406696	0.403702395722398	0.393938673314654
356925	SCZ_SCORESUM	-0.000450302895019794	0.60978355292452	0.214824293598799
356925	ADHD_SCORESUM	0.00314399310499902	0.169302775339502	0.77133592254817
356925	BPD_SCORESUM	0.000910407072747588	0.349202294123488	0.456922911810972
356925	Migraine_SCORESUM	0.000387986401402363	0.423781544473698	0.37285796057416
356925	Insomnia_SCORESUM	0.00373774791011605	0.141763823099993	0.848434583205032
356925	AUDI_SCORESUM	0.00519150316142403	0.0931263487401131	1.03092742435214
356565	SCORESUM_withWeightedAPOE	0.00435185578206732	0.0949406713334024	1.02254770167431
356565	APOE4	0.00257734256615338	0.159097846612016	0.79833569848571
356565	APOE2	0.00399472674006474	0.105108909866281	0.978360468160619
356565	SCZ_SCORESUM	-0.00174729166802123	0.874204077912403	0.0583871719818918
356565	ADHD_SCORESUM	-0.00158059388764387	0.751384942820746	0.124137512114507
356565	BPD_SCORESUM	0.00395266520843296	0.106382585608721	0.973129458441517
356565	Migraine_SCORESUM	0.00373749394466882	0.11316813937067	0.946275824411885
356565	Insomnia_SCORESUM	0.00105699039173202	0.255391599321836	0.592793392225985
356565	AUDI_SCORESUM	-0.000466975555886151	0.437143850933702	0.359375626218387
356405	SCORESUM_withWeightedAPOE	-0.010573341171831	0.784157304117028	0.105596807905705
356405	APOE4	-0.0106887743137229	0.878575954229771	0.0562206871260465
356405	APOE2	-0.0101243380404556	0.599257534904379	0.222386496557019
356405	SCZ_SCORESUM	-0.00888991380959592	0.362436185150818	0.440768449442195
356405	ADHD_SCORESUM	-0.0103300179959973	0.667967228136908	0.175244844393374
356405	BPD_SCORESUM	-0.00301331455729859	0.0623828302196885	1.20493492581308
356405	Migraine_SCORESUM	-0.00317848602774995	0.0652610929542725	1.18534565717954
356405	Insomnia_SCORESUM	-0.00477371971587282	0.101655387360031	0.992869600412716
356405	AUDI_SCORESUM	-0.0106906336509662	0.880744484495227	0.0551500678297039
356402	SCORESUM_withWeightedAPOE	0.00321973009134402	0.830223137786511	0.0808051672800969
356402	APOE4	0.00383310258107783	0.568911348849085	0.244955402682619
356402	APOE2	0.0153647280076943	0.0180302233136686	1.74399889428185
356402	SCZ_SCORESUM	0.00480299520083194	0.381678843707958	0.418301912137702
356402	ADHD_SCORESUM	0.00345326726858053	0.696628170546397	0.156998967337615
356402	BPD_SCORESUM	0.00543092171801618	0.305303123673471	0.515268752245027
356402	Migraine_SCORESUM	0.00342972937297292	0.706976532224219	0.150595002178604
356402	Insomnia_SCORESUM	0.00835030666999559	0.122812915134826	0.910755959930559
356402	AUDI_SCORESUM	0.00450045103817243	0.428183157109184	0.368370419989746
354066	SCORESUM_withWeightedAPOE	0.00798523761139591	0.188745941643183	0.724122377663913
354066	APOE4	0.00623968673083986	0.334380532599857	0.475759014817245
354066	APOE2	0.00943028240174648	0.122347677852482	0.91240426910274
354066	SCZ_SCORESUM	0.0082464515984062	0.174185667909641	0.758987581841681
354066	ADHD_SCORESUM	0.0047417165897411	0.616875383036293	0.209802560319829
354066	BPD_SCORESUM	0.00425749087982508	0.862080073428891	0.0644523933014783
354066	Migraine_SCORESUM	0.00443510831633498	0.739117472250387	0.131286531164516
354066	Insomnia_SCORESUM	0.0185807701934805	0.0102757420680561	1.98818680551759
354066	AUDI_SCORESUM	0.00518652087017879	0.501120838966242	0.300057536870636
352123	SCORESUM_withWeightedAPOE	-0.00929409255544211	0.704762988276274	0.151956911646871
352123	APOE4	-0.0092790637542155	0.698246643792246	0.155991143111398
352123	APOE2	-0.00927154373795824	0.695048949402921	0.157984608781122
352123	SCZ_SCORESUM	-0.00922553632665757	0.676316951856181	0.169849726865162
352123	ADHD_SCORESUM	-0.00919411640904433	0.664260667772773	0.177661462258072
352123	BPD_SCORESUM	-0.00920211028702922	0.667276063227608	0.175694454041211
352123	Migraine_SCORESUM	-0.00825555910636888	0.435008772162533	0.361501985198535
352123	Insomnia_SCORESUM	-0.00961178279488961	0.972882044415497	0.0119398119051641
352123	AUDI_SCORESUM	-0.00371627153527831	0.103470134346808	0.98518498701965
351222	SCORESUM_withWeightedAPOE	0.00429061802292363	0.128910506748238	0.88971168437798
351222	APOE4	0.00409577964910612	0.136494531543247	0.864884747657407
351222	APOE2	0.000251132124437059	0.491361533527498	0.308598845476285
351222	SCZ_SCORESUM	0.00580441825913436	0.0835710847562814	1.07794396063515
351222	ADHD_SCORESUM	0.000811146869776902	0.393829696612757	0.404691539115145
351222	BPD_SCORESUM	-0.000795619429760919	0.996722713648809	0.00142564477914669
351222	Migraine_SCORESUM	-7.74777581336039e-06	0.550520292567936	0.259226667994953
351222	Insomnia_SCORESUM	0.000174718486516512	0.507625402401167	0.294456653230965
351222	AUDI_SCORESUM	0.000390171144019846	0.463895700111628	0.333579652974768
348906	SCORESUM_withWeightedAPOE	0.00205122959353732	0.815425304054155	0.0886158157676278
348906	APOE4	0.00253333266292699	0.601230570603159	0.22095894507329
348906	APOE2	0.0133939228042493	0.0222379661409868	1.65290493535157
348906	SCZ_SCORESUM	0.00534150550481371	0.213302742007195	0.671003561658214
348906	ADHD_SCORESUM	0.00405527682479412	0.326155896191651	0.48657476596764
348906	BPD_SCORESUM	0.00216042626165291	0.747073417364018	0.126636716538942
348906	Migraine_SCORESUM	0.00199051835854336	0.869569442485402	0.0606957301834282
348906	Insomnia_SCORESUM	0.0267538491867785	0.000735867058579427	3.13320063802706
348906	AUDI_SCORESUM	0.00859604645302892	0.0816430926729465	1.088080552396
347328	SCORESUM_withWeightedAPOE	-0.00482396445399846	0.645703655600679	0.189966754863002
347328	APOE4	-0.00380158250795137	0.412354684853448	0.384729066956451
347328	APOE2	-0.00234407882873855	0.248893787606368	0.603985943254584
347328	SCZ_SCORESUM	-0.00340727772789751	0.356613532187627	0.447802180950601
347328	ADHD_SCORESUM	-0.00277799049255489	0.28699630439985	0.542123695562475
347328	BPD_SCORESUM	-0.00387982340576221	0.424896360252648	0.371716989148096
347328	Migraine_SCORESUM	-0.00320685802046672	0.332232894847355	0.47855736964674
347328	Insomnia_SCORESUM	6.40081198440834e-05	0.119953897846213	0.920985635269323
347328	AUDI_SCORESUM	-0.00293406306326105	0.302478110889149	0.519306047999991
346884	SCORESUM_withWeightedAPOE	-0.00503155914728581	0.695456554045785	0.157729995689947
346884	APOE4	-0.00522071134921354	0.794143102948158	0.100101231551685
346884	APOE2	-0.00403038625060725	0.436968862641627	0.359549508715417
346884	SCZ_SCORESUM	0.00304981358209888	0.0510550036244094	1.29196168864107
346884	ADHD_SCORESUM	-0.00371001207997645	0.386907182188934	0.412393208360763
346884	BPD_SCORESUM	-0.00197057193118688	0.215586662998622	0.666378109743477
346884	Migraine_SCORESUM	-0.00238833658389659	0.246175069457458	0.60875593087376
346884	Insomnia_SCORESUM	0.00315671370874382	0.0495981935130305	1.3045341412842
346884	AUDI_SCORESUM	-0.00129676019039593	0.17519595290375	0.75647593042747
346248	SCORESUM_withWeightedAPOE	0.00700950144964563	0.96715399530456	0.0145043697781253
346248	APOE4	0.0070339024926156	0.909868689054984	0.0410212799137504
346248	APOE2	0.0072769979845837	0.725153003431255	0.139570349932085
346248	SCZ_SCORESUM	0.00792373893655829	0.517686199805341	0.285933412047838
346248	ADHD_SCORESUM	0.00747933111715771	0.642224158437864	0.192313361679953
346248	BPD_SCORESUM	0.00802917008308734	0.494559310868046	0.305781617437705
346248	Migraine_SCORESUM	0.00722784196507997	0.750390574859824	0.124712629469178
346248	Insomnia_SCORESUM	0.0131911129750208	0.0926666578900286	1.03307649993445
346248	AUDI_SCORESUM	0.0121231482207478	0.126253331512581	0.89875715310284
346241	SCORESUM_withWeightedAPOE	-0.0119576049291954	0.468479374615674	0.329309524707429
346241	APOE4	-0.0114522855372887	0.38597893587755	0.41343639554006
346241	APOE2	-0.0115578229997391	0.401322676579409	0.396506299934581
346241	SCZ_SCORESUM	-0.0124067169179833	0.568747352411605	0.245080612023986
346241	ADHD_SCORESUM	-0.0127368505281968	0.673745456999615	0.171504150200976
346241	BPD_SCORESUM	-0.0130940719788655	0.894248823737649	0.0485416224337696
346241	Migraine_SCORESUM	-0.0126276492579487	0.634470626981954	0.197588478904081
346241	Insomnia_SCORESUM	-0.0111824226122843	0.350314192128615	0.455542267939825
346241	AUDI_SCORESUM	-0.00731148104633417	0.106334122750906	0.973327347476682
345473	SCORESUM_withWeightedAPOE	-0.00581407611125084	0.110171120105504	0.957932235090249
345473	APOE4	-0.00500069414929127	0.087604983356272	1.0574711885514
345473	APOE2	-0.0114907201774439	0.943020597080139	0.025478821472048
345473	SCZ_SCORESUM	-0.00835457890081215	0.235011258657657	0.628911331533498
345473	ADHD_SCORESUM	-0.0114039353186164	0.833976005868522	0.0788464441689767
345473	BPD_SCORESUM	-0.00952789562489276	0.347094664553824	0.459552062135681
345473	Migraine_SCORESUM	-0.0114796693433941	0.920137214239633	0.0361474042374371
345473	Insomnia_SCORESUM	0.00017148661718569	0.021913673931078	1.65928480481107
345473	AUDI_SCORESUM	-0.00743097405982684	0.176727462643577	0.752695957862647
345452	SCORESUM_withWeightedAPOE	0.00693237375351174	0.111862258459631	0.951316416666504
345452	APOE4	0.00684186152288901	0.114828880207671	0.939948870322772
345452	APOE2	0.00280362152613167	0.420002535106871	0.376748088222094
345452	SCZ_SCORESUM	0.00192796983393817	0.614875685979998	0.211212679915984
345452	ADHD_SCORESUM	0.00143025915218065	0.868188386377841	0.0613860279487734
345452	BPD_SCORESUM	0.00146546859288865	0.834790150045939	0.0784226839548505
345452	Migraine_SCORESUM	0.00465079422109338	0.222327907129697	0.65300602019916
345452	Insomnia_SCORESUM	0.00817687280070645	0.0785265758295719	1.10498333965126
345452	AUDI_SCORESUM	0.00671215635287481	0.119232052752736	0.923606978971644
345420	SCORESUM_withWeightedAPOE	0.00777258878690701	0.0960145875626125	1.01766277928689
345420	APOE4	0.00802853123308644	0.0892824983704848	1.04923366547937
345420	APOE2	0.0016889861948618	0.94593037235017	0.0241408297895264
345420	SCZ_SCORESUM	0.00242859395530581	0.559850866972258	0.251927644916394
345420	ADHD_SCORESUM	0.00167892451423568	0.9950356575777	0.00216135582537253
345420	BPD_SCORESUM	0.0017891588178004	0.823052117227057	0.0845726635635664
345420	Migraine_SCORESUM	0.00167986101077611	0.982829372276172	0.00752187292165963
345420	Insomnia_SCORESUM	0.00264996709838716	0.506934791220447	0.295047901878678
345420	AUDI_SCORESUM	0.00177855524877446	0.831637211588352	0.0800660864089644
344959	SCORESUM_withWeightedAPOE	-0.010625949268382	0.95047873803734	0.0220575937447113
344959	APOE4	-0.0105183696168418	0.81957182083685	0.0864129822687041
344959	APOE2	-0.00724109320764166	0.217325326551803	0.66288965913387
344959	SCZ_SCORESUM	-0.0098602013245126	0.555904526261007	0.254999789853909
344959	ADHD_SCORESUM	0.00300999679629976	0.0131351067939234	1.8815663918674
344959	BPD_SCORESUM	-0.0072967291509225	0.221140969445663	0.655330790863648
344959	Migraine_SCORESUM	-0.00980779811128651	0.542826293770072	0.265339123866611
344959	Insomnia_SCORESUM	-0.010158750010494	0.644355822139966	0.190874243017772
344959	AUDI_SCORESUM	-0.0102580369174896	0.681343743048749	0.166633727962329
344945	SCORESUM_withWeightedAPOE	0.00371380162049273	0.528505388091586	0.276950580718872
344945	APOE4	0.00344740529354504	0.599145324008503	0.222467825757244
344945	APOE2	0.00544182300597851	0.27678852075517	0.557851925328228
344945	SCZ_SCORESUM	0.0028496440269633	0.943936226379051	0.0250573462392781
344945	ADHD_SCORESUM	0.00290678936002287	0.860512161472816	0.0652429874825997
344945	BPD_SCORESUM	0.00319494680894694	0.687624844731001	0.162648440107951
344945	Migraine_SCORESUM	0.00283996661334363	0.981224120278917	0.00823178458378919
344945	Insomnia_SCORESUM	0.0106598108178212	0.0590771997171981	1.22858009860368
344945	AUDI_SCORESUM	0.00955558501277376	0.0803237914622959	1.09515580004603
342924	SCORESUM_withWeightedAPOE	0.00273374884714672	0.114407565613741	0.941545255301227
342924	APOE4	0.00300473714193783	0.105842040559722	0.975341795849234
342924	APOE2	-0.0017652474369676	0.499749298758881	0.301247806605268
342924	SCZ_SCORESUM	-0.00232671025573827	0.653171192136615	0.184972977903523
342924	ADHD_SCORESUM	-0.0024010232928946	0.68155735174675	0.166497593242146
342924	BPD_SCORESUM	0.000866594104278695	0.199525513303413	0.7000015632432
342924	Migraine_SCORESUM	-0.00081799079631173	0.347231232432773	0.459381218221447
342924	Insomnia_SCORESUM	-0.00263621953567084	0.803022442958434	0.0952723168423637
342924	AUDI_SCORESUM	-0.00233768145979552	0.657175758661105	0.182318464825967
334150	SCORESUM_withWeightedAPOE	-0.00185143394308573	0.155311020920305	0.808797725500995
334150	APOE4	-0.00205392306749319	0.164993944309127	0.782531995188474
334150	APOE2	-0.00617914352272098	0.793040449279664	0.100704660789654
334150	SCZ_SCORESUM	-0.0042516061979343	0.333174048793578	0.477328833509756
334150	ADHD_SCORESUM	-0.00542745023378144	0.523488964181853	0.281092469372805
334150	BPD_SCORESUM	-0.000970092080782026	0.119982979886465	0.920880356166044
334150	Migraine_SCORESUM	-0.00535611059259566	0.507546468416125	0.294524189763827
334150	Insomnia_SCORESUM	-0.00625066076412129	0.848131459754233	0.0715368271996554
334150	AUDI_SCORESUM	-0.00633221376238158	0.999056333224147	0.000410022766381187
237287	SCORESUM_withWeightedAPOE	0.0215753689863935	0.34462145922647	0.462657682971931
237287	APOE4	0.0208502010096295	0.45510230578183	0.341890964129316
237287	APOE2	0.0228714060509688	0.221759264250346	0.654118227961799
237287	SCZ_SCORESUM	0.0196523429782794	0.945469428644489	0.0243525093209542
237287	ADHD_SCORESUM	0.0216746023925423	0.332519913592736	0.478182341024115
237287	BPD_SCORESUM	0.0197312916065437	0.839306343823861	0.0760794942974926
237287	Migraine_SCORESUM	0.0198234979226634	0.772363995647065	0.112177979398407
237287	Insomnia_SCORESUM	0.0199422860284737	0.709749436867089	0.148894943382046
237287	AUDI_SCORESUM	0.0208112107440351	0.462476384125568	0.334910439153724
228840	SCORESUM_withWeightedAPOE	0.0130324575149924	0.0556998939196005	1.25414563193895
228840	APOE4	0.0145872742145561	0.0364823022482654	1.43791776293768
228840	APOE2	0.00501621080223313	0.980460393181712	0.00856994546386763
228840	SCZ_SCORESUM	0.00900581628576247	0.177474427177711	0.750864216894671
228840	ADHD_SCORESUM	0.00576626013435966	0.558770725213821	0.252766355262114
228840	BPD_SCORESUM	0.0150830197365047	0.031932432850793	1.49576799240873
228840	Migraine_SCORESUM	0.00504019865476768	0.914566073887547	0.0387849129451761
228840	Insomnia_SCORESUM	0.0121753655357835	0.0706340799621745	1.15098570732828
228840	AUDI_SCORESUM	0.0112131409638871	0.0926530463991371	1.03314029666258
228052	SCORESUM_withWeightedAPOE	0.0298336931151478	0.268850591412555	0.570489003832849
228052	APOE4	0.0292160437600776	0.333667200297776	0.476686482676325
228052	APOE2	0.0380805889184176	0.0241263565241145	1.61750825873546
228052	SCZ_SCORESUM	0.0272533881211388	0.885582665683958	0.0527708928875564
228052	ADHD_SCORESUM	0.0294583051910451	0.306072187757492	0.514176132187112
228052	BPD_SCORESUM	0.028280755536207	0.479998242782419	0.318760352522945
228052	Migraine_SCORESUM	0.0273005614660556	0.836384640164986	0.0775939514077389
228052	Insomnia_SCORESUM	0.0353962317191042	0.0505077087975353	1.29664233212429
228052	AUDI_SCORESUM	0.0275543390647419	0.688491332996683	0.162101522444685
224117	SCORESUM_withWeightedAPOE	0.00250187506731081	0.630064226675777	0.200615177738232
224117	APOE4	0.00278428785591267	0.548448364320848	0.260864254408574
224117	APOE2	0.00471903993649758	0.265687499493534	0.575628878516674
224117	SCZ_SCORESUM	0.00202039680260513	0.907125055770095	0.0423328372099535
224117	ADHD_SCORESUM	0.00734385064455367	0.118743686771602	0.925389471161127
224117	BPD_SCORESUM	0.00297856617273085	0.503158002966178	0.298295615259933
224117	Migraine_SCORESUM	0.0019963071838367	0.95864865279592	0.0183405337162231
224117	Insomnia_SCORESUM	0.0059570477287435	0.179460851384332	0.74603027623376
224117	AUDI_SCORESUM	0.00229143562728373	0.71176440905356	0.14766373217664
217920	SCORESUM_withWeightedAPOE	-0.00114745402068528	0.34024685941671	0.468205874777934
[truncated: 47,888 more rows]
