# Supplementary material for: Integrative analysis of cerebrospinal fluid biomarkers, metabolomics, and polygenic risk reveals novel metabolite associations with Alzheimer's disease
Source: J Alzheimers Dis. 2025 Nov 7;108(4):1677–95. doi: 10.1177/13872877251389924 (PMC13247332; doi:10.1177/13872877251389924)
Supplement: sj-zip-2-alz-10.1177_13872877251389924 - Supplemental material for Integrative analysis of cerebrospinal fluid biomarkers, metabolomics, and polygenic risk reveals novel metabolite associations with Alzheimer's disease [file sj-zip-2-alz-10.1177_13872877251389924.zip › PRS_lm_CognitivelyHeatlhyCohort_results.csv]

Metabolite	PRS_of_Interest	Adjusted_R2	P_Value_PRS	Log10_P_Value
xylulose	SCORESUM_withWeightedAPOE	-0.000181359876425757	0.0414568608798636	1.38240358584483
xylulose	SCZ_SCORESUM	-0.00141032720920897	0.0388819242366162	1.41025225031302
xylulose	ADHD_SCORESUM	-0.000813978190127296	0.0375575914969384	1.42530226606321
xylulose	BPD_SCORESUM	-0.00110541079200854	0.0429354203912433	1.36718428046053
xylulose	Migraine_SCORESUM	0.000810772332484166	0.0422844667562748	1.3738191418675
xylulose	Insomnia_SCORESUM	0.0085916156425051	0.0289761793563922	1.53795887883115
xylulose	AUDI_SCORESUM	-0.000153022730352337	0.0433118151853237	1.36339361473586
xylose	SCORESUM_withWeightedAPOE	0.0116105333402192	0.905032177028171	0.0433359798474394
xylose	SCZ_SCORESUM	0.00325650628056595	0.88369833814833	0.0536959617245161
xylose	ADHD_SCORESUM	0.00516822951696128	0.838671212741373	0.0764082638170892
xylose	BPD_SCORESUM	0.00370868412207304	0.849395379417466	0.07089010583528
xylose	Migraine_SCORESUM	0.00751306258322804	0.900641794928784	0.0454479031583694
xylose	Insomnia_SCORESUM	0.00308943553221441	0.874656760901986	0.0581623425106669
xylose	AUDI_SCORESUM	0.0117249812589907	0.938330530568617	0.0276441527547501
xylitol	SCORESUM_withWeightedAPOE	0.00474763864826078	0.187652883994333	0.726644756626865
xylitol	SCZ_SCORESUM	0.00350833891498603	0.203171395682141	0.692137436013384
xylitol	ADHD_SCORESUM	0.00466449533172442	0.180876355520298	0.742618201178894
xylitol	BPD_SCORESUM	0.00330766654396819	0.18673953118996	0.728763735825131
xylitol	Migraine_SCORESUM	0.00342234963119681	0.190348120919077	0.720451406102065
xylitol	Insomnia_SCORESUM	0.00359144585336424	0.18424707607524	0.734599395487716
xylitol	AUDI_SCORESUM	0.00527434797964033	0.179869845068782	0.745041639422331
valine	SCORESUM_withWeightedAPOE	0.0197384789766416	0.045630518873219	1.34074459275496
valine	SCZ_SCORESUM	0.0153702018098854	0.0497228213093565	1.30344423714377
valine	ADHD_SCORESUM	0.0155995008314384	0.0478570090602328	1.32005444716066
valine	BPD_SCORESUM	0.0156949905970517	0.0471443349573764	1.32657048626843
valine	Migraine_SCORESUM	0.0245750404833968	0.0428949288511818	1.36759404819123
valine	Insomnia_SCORESUM	0.0154045960874248	0.0488587458841667	1.31105768477511
valine	AUDI_SCORESUM	0.0236191421496854	0.0400801226992532	1.39707095761169
uric acid	SCORESUM_withWeightedAPOE	0.0255397689069281	0.120935214845466	0.917447219518094
uric acid	SCZ_SCORESUM	0.0285939465361666	0.135407410856503	0.868357566034851
uric acid	ADHD_SCORESUM	0.0264834460038746	0.114539841205275	0.941043423315589
uric acid	BPD_SCORESUM	0.0353996999130393	0.0933878731252754	1.0297095153835
uric acid	Migraine_SCORESUM	0.029499520527669	0.113097979896812	0.94654515217006
uric acid	Insomnia_SCORESUM	0.0263392865926907	0.113638437861051	0.944474744968362
uric acid	AUDI_SCORESUM	0.0275108359245577	0.112153417487976	0.950187488255273
urea	SCORESUM_withWeightedAPOE	0.00694366750196274	0.902440242698985	0.0445815463478577
urea	SCZ_SCORESUM	0.00697340718111616	0.89768887638059	0.0468741562986305
urea	ADHD_SCORESUM	0.018712708716653	0.989192572237429	0.00471915337868278
urea	BPD_SCORESUM	0.00974744493854307	0.852961656435455	0.0690704914265968
urea	Migraine_SCORESUM	0.00728131146183209	0.913485219380388	0.039298475343155
urea	Insomnia_SCORESUM	0.00688908493135043	0.902651004423565	0.0444801302509782
urea	AUDI_SCORESUM	0.0103685803217857	0.863702840756619	0.0636356519862604
uracil	SCORESUM_withWeightedAPOE	0.00392693356156248	0.435390552447606	0.361120998961409
uracil	SCZ_SCORESUM	-0.00459092066481248	0.407160150157534	0.390234734142761
uracil	ADHD_SCORESUM	-0.00110079646724404	0.447336720130056	0.349365450820609
uracil	BPD_SCORESUM	-0.00423347612035818	0.398655399007792	0.39940234986132
uracil	Migraine_SCORESUM	-0.00281071949291456	0.426518556926804	0.370062068844429
uracil	Insomnia_SCORESUM	-0.00413316880932424	0.431642724648285	0.364875574738301
uracil	AUDI_SCORESUM	0.0186536947639172	0.335719748356137	0.474023111090869
tyrosine	SCORESUM_withWeightedAPOE	-0.00713243212763914	0.411628853967859	0.385494190081095
tyrosine	SCZ_SCORESUM	0.00189116379293752	0.466968337857056	0.330712565172922
tyrosine	ADHD_SCORESUM	-0.00634584243548186	0.397505484411544	0.400656874974206
tyrosine	BPD_SCORESUM	0.00975953360160942	0.324359260056072	0.488973698985958
tyrosine	Migraine_SCORESUM	-0.00543365449535194	0.400185206907943	0.397738969365457
tyrosine	Insomnia_SCORESUM	-0.00334215022028794	0.371086266370523	0.430525118272793
tyrosine	AUDI_SCORESUM	-0.00524227601876248	0.391003149059107	0.407819744871432
tryptophan	SCORESUM_withWeightedAPOE	-0.00460170654652847	0.176055539762435	0.754350304871533
tryptophan	SCZ_SCORESUM	-0.00345556045788231	0.186247896497002	0.729908623518748
tryptophan	ADHD_SCORESUM	0.00210314798021427	0.14709340454981	0.832406799956624
tryptophan	BPD_SCORESUM	-0.00440341756777363	0.162395576137348	0.789425805669395
tryptophan	Migraine_SCORESUM	-0.00302883678966626	0.164783714207452	0.783085712416416
tryptophan	Insomnia_SCORESUM	-0.00503460056603	0.168118519618204	0.774384442866434
tryptophan	AUDI_SCORESUM	-0.00365625418799187	0.16198842191396	0.790516025448556
threose	SCORESUM_withWeightedAPOE	0.00614567859087345	0.105059841191624	0.978563260011621
threose	SCZ_SCORESUM	0.0028766104665856	0.12421349886384	0.905831204775264
threose	ADHD_SCORESUM	0.00418890247714809	0.126529552080594	0.897808029376447
threose	BPD_SCORESUM	0.00132074300763241	0.106509408970175	0.972612025245588
threose	Migraine_SCORESUM	0.000905915772757893	0.111281041499723	0.953578818355102
threose	Insomnia_SCORESUM	0.00144598824715936	0.105944942239539	0.974919771467481
threose	AUDI_SCORESUM	0.00697440039760833	0.0972914585910835	1.01192528562668
threonine	SCORESUM_withWeightedAPOE	-0.00377126281167484	0.731810948072053	0.135601097648381
threonine	SCZ_SCORESUM	-0.00354374553342951	0.716968505452222	0.144499921331813
threonine	ADHD_SCORESUM	-0.0025613906689379	0.755363559132202	0.121843970593404
threonine	BPD_SCORESUM	-0.00291698713668587	0.701893492972292	0.153728783772894
threonine	Migraine_SCORESUM	-0.00190968111105705	0.7120194375347	0.147508150325452
threonine	Insomnia_SCORESUM	-0.00343015464241936	0.747973732360038	0.126113653594628
threonine	AUDI_SCORESUM	0.00104500400221441	0.683049447825007	0.1655478554104
threonic acid	SCORESUM_withWeightedAPOE	-0.000858623847716178	0.72728345944113	0.138296289446482
threonic acid	SCZ_SCORESUM	0.00435680754475243	0.67671067259059	0.169596974084507
threonic acid	ADHD_SCORESUM	-0.000969562741903962	0.73649859150981	0.132828079371387
threonic acid	BPD_SCORESUM	0.00229994560563529	0.785365710817597	0.104928064012617
threonic acid	Migraine_SCORESUM	-0.000493059930979811	0.722431725565675	0.141203190247751
threonic acid	Insomnia_SCORESUM	-0.000657161456093069	0.749128501410615	0.125443679407583
threonic acid	AUDI_SCORESUM	1.41681233919444e-05	0.710255808045229	0.148585206191186
threitol	SCORESUM_withWeightedAPOE	0.00165225386961909	0.804460758328736	0.0944951359738387
threitol	SCZ_SCORESUM	0.000954345944814916	0.816089239435616	0.0882623485067
threitol	ADHD_SCORESUM	0.00525766188011489	0.735363702749843	0.133497810535269
threitol	BPD_SCORESUM	0.000123489694573875	0.774225672041696	0.111132432292185
threitol	Migraine_SCORESUM	0.00145250195977897	0.806276457237068	0.0935160211398793
threitol	Insomnia_SCORESUM	0.000319901747356965	0.769714422583258	0.113670375737986
threitol	AUDI_SCORESUM	-0.000171081205457835	0.790199253857006	0.102263384735487
tagatose	SCORESUM_withWeightedAPOE	0.0541221170765497	0.0892531966498545	1.04937622045352
tagatose	SCZ_SCORESUM	0.0548265570782063	0.0963039905274784	1.01635571673676
tagatose	ADHD_SCORESUM	0.0550068555557843	0.0845190453159996	1.07304541716084
tagatose	BPD_SCORESUM	0.0558805977998956	0.0804715368360872	1.09435770448815
tagatose	Migraine_SCORESUM	0.0540917560788279	0.0892187413494686	1.04954390784666
tagatose	Insomnia_SCORESUM	0.0552043981225857	0.0992640505827267	1.00320800689576
tagatose	AUDI_SCORESUM	0.0584072566733072	0.0789458039113262	1.10267094844968
sucrose	SCORESUM_withWeightedAPOE	-0.00387765712836541	0.7508263535418	0.124460492314783
sucrose	SCZ_SCORESUM	-0.0058762042127618	0.739601558750903	0.131002182212429
sucrose	ADHD_SCORESUM	-0.0076928778522356	0.769232103646432	0.113942598919323
sucrose	BPD_SCORESUM	-0.00504868435344608	0.820795092001255	0.0857652491171823
sucrose	Migraine_SCORESUM	-0.0024786762485689	0.742672295236276	0.129202776771662
sucrose	Insomnia_SCORESUM	-0.00681030403301053	0.800078621505387	0.0968673339977662
sucrose	AUDI_SCORESUM	-0.00763709900662435	0.777690291155611	0.109193322832021
succinic acid	SCORESUM_withWeightedAPOE	0.0143793065484575	0.0388357722549143	1.41076805441537
succinic acid	SCZ_SCORESUM	0.0189586999130907	0.0470010633003186	1.32789231695285
succinic acid	ADHD_SCORESUM	0.019026709094338	0.0332967012265273	1.47759879082044
succinic acid	BPD_SCORESUM	0.0160137241603806	0.0346833634417355	1.45987879316364
succinic acid	Migraine_SCORESUM	0.0142031996486377	0.0409421973222312	1.38782885294582
succinic acid	Insomnia_SCORESUM	0.0139283904483999	0.0416534005539312	1.38034953731789
succinic acid	AUDI_SCORESUM	0.0161543030100106	0.0358402500652973	1.44562896883134
stearic acid	SCORESUM_withWeightedAPOE	-0.00457226950608258	0.326120826002214	0.486621466361042
stearic acid	SCZ_SCORESUM	-0.004781454656968	0.322441002721821	0.491549736955144
stearic acid	ADHD_SCORESUM	-0.00494939315139464	0.338589796304488	0.470326133868629
stearic acid	BPD_SCORESUM	-0.00406262693650183	0.312175841719246	0.505600708621382
stearic acid	Migraine_SCORESUM	-0.00468746912070994	0.336953237880879	0.472430366011251
stearic acid	Insomnia_SCORESUM	-0.00510046948429599	0.336274677385846	0.473305835289163
stearic acid	AUDI_SCORESUM	-0.00462840509037798	0.341716957451591	0.466333469123624
sorbitol	SCORESUM_withWeightedAPOE	0.0264349146633026	0.00135325561808412	2.86862016124568
sorbitol	SCZ_SCORESUM	0.0291194356975256	0.00113978502281279	2.94317705411118
sorbitol	ADHD_SCORESUM	0.0328772869261352	0.00103297814859143	2.98590886535989
sorbitol	BPD_SCORESUM	0.0292459803766965	0.00108113517816241	2.96612000127363
sorbitol	Migraine_SCORESUM	0.0263979551905948	0.00154831131563499	2.81014171221318
sorbitol	Insomnia_SCORESUM	0.0353226042306577	0.000895127605315596	3.04811504922694
sorbitol	AUDI_SCORESUM	0.0276947580799071	0.00169451810406651	2.77095378684184
shikimic acid	SCORESUM_withWeightedAPOE	0.0169863432635385	0.302154077205738	0.519771541094469
shikimic acid	SCZ_SCORESUM	0.0159746895326307	0.310298360210628	0.508220519463715
shikimic acid	ADHD_SCORESUM	0.0210774382727685	0.276277211465859	0.558654936085254
shikimic acid	BPD_SCORESUM	0.0190802043545918	0.27725715242332	0.557117241507337
shikimic acid	Migraine_SCORESUM	0.018229232266969	0.296816086954761	0.527512564692364
shikimic acid	Insomnia_SCORESUM	0.0177228223262912	0.285526308318367	0.54435386979605
shikimic acid	AUDI_SCORESUM	0.0160048458598713	0.30692930510212	0.512961643870085
serine	SCORESUM_withWeightedAPOE	0.0107228940514237	0.652273187987155	0.185570473000656
serine	SCZ_SCORESUM	0.00306045549667855	0.637823737519579	0.19529932190408
serine	ADHD_SCORESUM	-0.00216742206907194	0.689172663346959	0.161671957563281
serine	BPD_SCORESUM	-0.00114652413922856	0.720243699369671	0.142520532201944
serine	Migraine_SCORESUM	0.00104469367051085	0.668529042783937	0.174879721017069
serine	Insomnia_SCORESUM	-0.00146542254844806	0.715014073624187	0.145685409895182
serine	AUDI_SCORESUM	-0.00105859833006128	0.669103649328274	0.174506601448009
salicylic acid	SCORESUM_withWeightedAPOE	0.00213305650050355	0.284814757885136	0.545437511165708
salicylic acid	SCZ_SCORESUM	-0.000235497907409732	0.29285965032102	0.533340460513895
salicylic acid	ADHD_SCORESUM	0.000829545903642481	0.296725572735817	0.527645023216493
salicylic acid	BPD_SCORESUM	-0.000782444279686212	0.253472515118699	0.596069125795816
salicylic acid	Migraine_SCORESUM	-0.00219327711132045	0.27440339173179	0.561610524884757
salicylic acid	Insomnia_SCORESUM	0.00148582669835506	0.241731331906496	0.616667055044522
salicylic acid	AUDI_SCORESUM	-0.00209801839109058	0.26894862985667	0.570330663864766
ribose	SCORESUM_withWeightedAPOE	-0.00561611158570474	0.936682811514651	0.0284074491655109
ribose	SCZ_SCORESUM	-0.00308617219211049	0.998718452378985	0.000556925999970133
ribose	ADHD_SCORESUM	-0.00375549314102352	0.905544299581165	0.0430902989743826
ribose	BPD_SCORESUM	-0.00708831690195155	0.94061942071283	0.0265860587375627
ribose	Migraine_SCORESUM	0.00106454714323745	0.988167722085855	0.00516933618728687
ribose	Insomnia_SCORESUM	-0.00717856768369263	0.946934943009776	0.0236798571766639
ribose	AUDI_SCORESUM	0.000646154465473892	0.98722905675676	0.00558207068987231
ribonic acid	SCORESUM_withWeightedAPOE	0.019948367268249	0.0315408189435742	1.50112703459437
ribonic acid	SCZ_SCORESUM	0.0256073639093539	0.0372443274622338	1.428939863572
ribonic acid	ADHD_SCORESUM	0.0204318128740949	0.0294644076231891	1.53070228589638
ribonic acid	BPD_SCORESUM	0.0218091305751477	0.0272088212175661	1.56529027298672
ribonic acid	Migraine_SCORESUM	0.0215676182336623	0.0293915275663064	1.53177784174714
ribonic acid	Insomnia_SCORESUM	0.0271126195017471	0.0398792266147224	1.39925327263258
ribonic acid	AUDI_SCORESUM	0.0198360879437973	0.0313052083906665	1.50438340088333
ribitol	SCORESUM_withWeightedAPOE	-0.00586561908687533	0.796754600881544	0.098675420001456
ribitol	SCZ_SCORESUM	-0.00329159011452695	0.834334448891271	0.0786598244318554
ribitol	ADHD_SCORESUM	-0.00455101968930904	0.822478521244167	0.084875434687332
ribitol	BPD_SCORESUM	-0.0042887111954415	0.833392648852821	0.0791503346643609
ribitol	Migraine_SCORESUM	-0.0056223407532392	0.801657811603273	0.0960109711737311
ribitol	Insomnia_SCORESUM	-0.00413728520080103	0.834716457816323	0.0784610235799246
ribitol	AUDI_SCORESUM	-0.00588326456700794	0.793476215887796	0.100466086506479
quinic acid	SCORESUM_withWeightedAPOE	0.176275929674438	0.409156765418317	0.388110263357367
quinic acid	SCZ_SCORESUM	0.175600723835587	0.411378651616571	0.385758249650743
quinic acid	ADHD_SCORESUM	0.176002386323297	0.403809712656242	0.393823239373852
quinic acid	BPD_SCORESUM	0.175508919599567	0.417037242050095	0.379825160146991
quinic acid	Migraine_SCORESUM	0.176818091257055	0.404852026164333	0.392703682867271
quinic acid	Insomnia_SCORESUM	0.177713831727793	0.3818259920963	0.418134511144617
quinic acid	AUDI_SCORESUM	0.175591757459754	0.422413801992244	0.374261900059606
putrescine	SCORESUM_withWeightedAPOE	0.0046717483922849	0.0903933588151728	1.04386347589491
putrescine	SCZ_SCORESUM	0.00484433598528966	0.0967636682598001	1.01428767612256
putrescine	ADHD_SCORESUM	0.00727083207975898	0.0821520548914909	1.08538156896813
putrescine	BPD_SCORESUM	0.00431349483362964	0.0922887443097901	1.03485126302856
putrescine	Migraine_SCORESUM	0.00784111318829039	0.0857006925454495	1.06701566853827
putrescine	Insomnia_SCORESUM	0.0044826400022393	0.0894589914415985	1.04837600236074
putrescine	AUDI_SCORESUM	0.0116241112640546	0.0774983495650244	1.1107075462993
pseudo uridine	SCORESUM_withWeightedAPOE	0.009318345962954	0.160033555951312	0.79578894461578
pseudo uridine	SCZ_SCORESUM	0.00347678097198589	0.169186728258317	0.771633707905995
pseudo uridine	ADHD_SCORESUM	0.00497935956063955	0.159884274192614	0.796194250245215
pseudo uridine	BPD_SCORESUM	0.00618322566280483	0.152162538912959	0.817692253911597
pseudo uridine	Migraine_SCORESUM	0.00969981948621279	0.157717695377585	0.802119577605092
pseudo uridine	Insomnia_SCORESUM	0.0152575741671619	0.21499384305551	0.667573977132323
pseudo uridine	AUDI_SCORESUM	0.0142992554140894	0.142574677857646	0.845957601014502
propyleneglycol	SCORESUM_withWeightedAPOE	-0.00219888943978597	0.433825623456604	0.362684800415029
propyleneglycol	SCZ_SCORESUM	0.000934065135257289	0.463628047667586	0.333830298811103
propyleneglycol	ADHD_SCORESUM	-0.00139435237598873	0.409089186322316	0.388182000292917
propyleneglycol	BPD_SCORESUM	-0.00241339716722866	0.440010628097154	0.356536833358808
propyleneglycol	Migraine_SCORESUM	-0.000893591370069169	0.415632928808302	0.381290052468973
propyleneglycol	Insomnia_SCORESUM	0.00140443065260898	0.384576502919613	0.415017254065536
propyleneglycol	AUDI_SCORESUM	-0.0026370116432175	0.428859045450749	0.367685425395313
proline	SCORESUM_withWeightedAPOE	0.00511805632800477	0.260177092704668	0.584730943554231
proline	SCZ_SCORESUM	0.00555833957601337	0.242977439760741	0.614434048386314
proline	ADHD_SCORESUM	0.00323439376434054	0.29866407853192	0.524817008509018
proline	BPD_SCORESUM	0.000401431694075804	0.266738135649832	0.573914888628517
proline	Migraine_SCORESUM	0.00291573797690148	0.262213794337288	0.581344465022048
proline	Insomnia_SCORESUM	0.00122254268617961	0.293130484633565	0.532939013974756
proline	AUDI_SCORESUM	0.0119323973401211	0.232353099052761	0.633851530662893
pimelic acid	SCORESUM_withWeightedAPOE	0.0150106249347415	0.214797477151713	0.667970823836188
pimelic acid	SCZ_SCORESUM	0.00475564935015194	0.255044571936419	0.593383915038681
pimelic acid	ADHD_SCORESUM	0.00434650389023905	0.252685406342744	0.597419839709824
pimelic acid	BPD_SCORESUM	0.00432736589205451	0.217166927506181	0.663206313039008
pimelic acid	Migraine_SCORESUM	0.00312437057593673	0.231736477860944	0.635005598118563
pimelic acid	Insomnia_SCORESUM	0.00336869486937574	0.223979742703729	0.649791258584662
pimelic acid	AUDI_SCORESUM	0.00549767413226376	0.217833043770905	0.661876240104316
phthalic acid	SCORESUM_withWeightedAPOE	0.00460142212985026	0.199496783021291	0.700064103121925
phthalic acid	SCZ_SCORESUM	0.00348061939357458	0.200219678899802	0.6984932394562
phthalic acid	ADHD_SCORESUM	0.00814741934013496	0.230183900518405	0.637925054991745
phthalic acid	BPD_SCORESUM	0.0038162590106573	0.217129420300045	0.663281327129176
phthalic acid	Migraine_SCORESUM	0.00523292506318584	0.196917117490465	0.705716530136473
phthalic acid	Insomnia_SCORESUM	0.00512871560831818	0.22554334494941	0.64676998299495
phthalic acid	AUDI_SCORESUM	0.00322824169050506	0.206872788829448	0.684296630834533
phosphoethanolamine	SCORESUM_withWeightedAPOE	0.000474497754306857	0.164310503728738	0.784334672927562
phosphoethanolamine	SCZ_SCORESUM	0.000626807050252198	0.171482673858205	0.765779753334893
phosphoethanolamine	ADHD_SCORESUM	0.000761816829593642	0.172356139367598	0.763573242305452
phosphoethanolamine	BPD_SCORESUM	0.00235178684814064	0.149881000395909	0.824253416826083
phosphoethanolamine	Migraine_SCORESUM	0.00435084676668729	0.155274005132812	0.808901244672747
phosphoethanolamine	Insomnia_SCORESUM	0.00034854282775576	0.16789754436595	0.774955655714937
phosphoethanolamine	AUDI_SCORESUM	0.0114631007843092	0.193990000802622	0.712220655163394
phosphate	SCORESUM_withWeightedAPOE	-0.00689512286486593	0.599130190030329	0.222478795860753
phosphate	SCZ_SCORESUM	-0.00864492199802913	0.553830070562612	0.256623467649911
phosphate	ADHD_SCORESUM	-0.00183188109156496	0.643320024591372	0.191572930125848
phosphate	BPD_SCORESUM	-0.00754233896470247	0.627700480675151	0.202247538778816
phosphate	Migraine_SCORESUM	-0.00738511920715745	0.562010828410041	0.250255316684632
phosphate	Insomnia_SCORESUM	-0.0103714475621275	0.5868748568308	0.231454496336738
phosphate	AUDI_SCORESUM	0.00803295812320381	0.663616520961056	0.178082810602906
phenylalanine	SCORESUM_withWeightedAPOE	0.0159851606443465	0.0144651909826832	1.83967582802513
phenylalanine	SCZ_SCORESUM	0.0167476784203483	0.0122602208913146	1.91150170510188
phenylalanine	ADHD_SCORESUM	0.0133458199200688	0.0131200028567871	1.88206607039582
phenylalanine	BPD_SCORESUM	0.00917949164669873	0.0205702607693341	1.68676020271631
phenylalanine	Migraine_SCORESUM	0.0130753738756162	0.014601575091096	1.83560029377205
phenylalanine	Insomnia_SCORESUM	0.0080719315949106	0.0199322219485615	1.70044428553375
phenylalanine	AUDI_SCORESUM	0.00572813956471296	0.0165344955269692	1.78160905101915
pelargonic acid	SCORESUM_withWeightedAPOE	-0.00755006770335975	0.429132374818799	0.367408719970299
pelargonic acid	SCZ_SCORESUM	-0.00717632841401827	0.44139463855538	0.355172946344175
pelargonic acid	ADHD_SCORESUM	-0.0071952082698985	0.419420152932311	0.377350705732808
pelargonic acid	BPD_SCORESUM	-0.00745248533554288	0.423153343689108	0.373502223050819
pelargonic acid	Migraine_SCORESUM	-0.00675040435473062	0.42100782279685	0.375709834411502
pelargonic acid	Insomnia_SCORESUM	-0.00373330741085676	0.474649041267329	0.323627392011086
pelargonic acid	AUDI_SCORESUM	0.00376016100869281	0.48418421904925	0.314989369564913
palmitic acid	SCORESUM_withWeightedAPOE	-0.00671348335754818	0.225614534607017	0.646632925538458
palmitic acid	SCZ_SCORESUM	-0.00822641078498543	0.228934632053895	0.640288504519774
palmitic acid	ADHD_SCORESUM	-0.00442533250855992	0.256735700006371	0.59051373694696
palmitic acid	BPD_SCORESUM	-0.00704620788598276	0.216348001426498	0.664847112360115
palmitic acid	Migraine_SCORESUM	-0.00803755081026236	0.236398221313621	0.626355795458233
palmitic acid	Insomnia_SCORESUM	-0.00763906190184538	0.220925119370209	0.655754901676531
palmitic acid	AUDI_SCORESUM	-0.00797382616031195	0.226443671105259	0.645039812947342
oxoproline	SCORESUM_withWeightedAPOE	0.0224662336823722	0.982537140684661	0.00765102396573137
oxoproline	SCZ_SCORESUM	0.0260273689346736	0.931068771035748	0.0310182397723715
oxoproline	ADHD_SCORESUM	0.0227717977416455	0.994710473241831	0.00230330937586727
oxoproline	BPD_SCORESUM	0.0224883005273472	0.989222554051135	0.00470599038161713
oxoproline	Migraine_SCORESUM	0.0259446378844552	0.954369944316717	0.0202832462267913
oxoproline	Insomnia_SCORESUM	0.0224909711427081	0.989252062078757	0.00469303578167986
oxoproline	AUDI_SCORESUM	0.0224544379238253	0.973973509928317	0.0114528548753935
ornithine	SCORESUM_withWeightedAPOE	0.01828801925783	0.0675815011778671	1.17017216553503
ornithine	SCZ_SCORESUM	0.0244095231050743	0.0570805212257899	1.24351206981719
ornithine	ADHD_SCORESUM	0.0177505352718084	0.0723064311680444	1.1408230734305
ornithine	BPD_SCORESUM	0.0223290522866427	0.083635573375469	1.07760896138141
ornithine	Migraine_SCORESUM	0.0238598509257346	0.0625760658351975	1.20359174447798
ornithine	Insomnia_SCORESUM	0.0197978460598818	0.0610790852990215	1.21410747542312
ornithine	AUDI_SCORESUM	0.0205628396611733	0.077256275123253	1.1120662350006
oleic acid	SCORESUM_withWeightedAPOE	-0.00692988674356143	0.704774679233667	0.15194970741473
oleic acid	SCZ_SCORESUM	0.000921823926856802	0.629289279687369	0.201149666651174
oleic acid	ADHD_SCORESUM	-0.00739469822243732	0.687802833482308	0.162536039384613
oleic acid	BPD_SCORESUM	-0.00508678641468041	0.742495915601984	0.129305931016002
oleic acid	Migraine_SCORESUM	-0.00754262407843442	0.695133336382919	0.157931883609499
oleic acid	Insomnia_SCORESUM	-0.00643607628927367	0.667132193668083	0.175788101177662
oleic acid	AUDI_SCORESUM	-0.00405806649782825	0.658268426244718	0.181596975283952
oleamide	SCORESUM_withWeightedAPOE	0.018899192747309	0.259083588069943	0.586560096996458
oleamide	SCZ_SCORESUM	0.00371304024627461	0.274245850257533	0.561859935216841
oleamide	ADHD_SCORESUM	0.0185760361429465	0.232586094030378	0.633416254639423
oleamide	BPD_SCORESUM	0.00326574218686992	0.276199073326421	0.558777782853321
oleamide	Migraine_SCORESUM	0.00381865519908353	0.279752255447331	0.553226403371976
oleamide	Insomnia_SCORESUM	0.00589034571560598	0.319175739723585	0.49597012642089
oleamide	AUDI_SCORESUM	0.00290669742562821	0.291772200204928	0.534956089662396
octadecanol	SCORESUM_withWeightedAPOE	2.79314017385124e-05	0.182345562436136	0.739104801217484
octadecanol	SCZ_SCORESUM	0.00980988141260875	0.140296186089465	0.852954134978865
octadecanol	ADHD_SCORESUM	-0.00235770975401572	0.168891113185292	0.772393201797423
octadecanol	BPD_SCORESUM	-0.00127393568182299	0.19177775150888	0.717201777547934
octadecanol	Migraine_SCORESUM	-0.00147891893861907	0.181346363829998	0.741491148020678
octadecanol	Insomnia_SCORESUM	-0.00019714717071162	0.156334273905779	0.805945799099287
octadecanol	AUDI_SCORESUM	0.000237732844489025	0.191109372798979	0.718718012813869
nicotinic acid	SCORESUM_withWeightedAPOE	-0.00220504608397398	0.82343475354267	0.0843708073005274
nicotinic acid	SCZ_SCORESUM	0.00272557201518042	0.874164317570817	0.058406924909246
nicotinic acid	ADHD_SCORESUM	-0.000203017450441045	0.783323226870859	0.106058995693712
nicotinic acid	BPD_SCORESUM	0.00240713683362304	0.752552776849351	0.123463037407597
nicotinic acid	Migraine_SCORESUM	0.00301485821149594	0.788261857899605	0.103329487396891
nicotinic acid	Insomnia_SCORESUM	-0.00236470106692166	0.825509678938941	0.0832778303537859
nicotinic acid	AUDI_SCORESUM	-0.00119981064263852	0.794694197160157	0.0997999581804444
N-acetylmannosamine	SCORESUM_withWeightedAPOE	0.00545368108502942	0.0216262127239666	1.66501952943266
N-acetylmannosamine	SCZ_SCORESUM	0.00634250860679975	0.0232698921548663	1.63320562946166
N-acetylmannosamine	ADHD_SCORESUM	0.00745167735511443	0.0239830858231214	1.62009493842927
N-acetylmannosamine	BPD_SCORESUM	0.00614130284092251	0.019678075101053	1.70601738628459
N-acetylmannosamine	Migraine_SCORESUM	0.00595349254172151	0.0206717667382597	1.68462240426832
N-acetylmannosamine	Insomnia_SCORESUM	0.00917228135376769	0.0174674827789734	1.75776967624024
N-acetylmannosamine	AUDI_SCORESUM	0.00558052517079388	0.0222130560340284	1.65339168785348
myristic acid	SCORESUM_withWeightedAPOE	0.0100934526301606	0.247711158672954	0.606054429260205
myristic acid	SCZ_SCORESUM	0.0119836276612372	0.26403226555094	0.578342997772239
myristic acid	ADHD_SCORESUM	0.0101450778307178	0.234091008768184	0.630615266855931
myristic acid	BPD_SCORESUM	0.0101980880391647	0.231274574406016	0.635872109564513
myristic acid	Migraine_SCORESUM	0.01070417731725	0.236094571919	0.626913997727393
myristic acid	Insomnia_SCORESUM	0.00996199333007175	0.254746916961857	0.593891063276611
myristic acid	AUDI_SCORESUM	0.0123546665835046	0.224631621210231	0.64852910849093
myo-inositol	SCORESUM_withWeightedAPOE	-0.00873336864395191	0.218456186261973	0.660635652389992
myo-inositol	SCZ_SCORESUM	-0.00781414097274769	0.208735846960918	0.680402961569635
myo-inositol	ADHD_SCORESUM	-0.00738231302690684	0.206966361381752	0.684100235477568
myo-inositol	BPD_SCORESUM	-0.00698172247946194	0.243016004721997	0.614365123382928
myo-inositol	Migraine_SCORESUM	-0.00522171133463822	0.208621505792849	0.680640924261613
myo-inositol	Insomnia_SCORESUM	-0.00694133080828485	0.201333888682732	0.696083118160551
myo-inositol	AUDI_SCORESUM	-0.00861591671691286	0.214949167483588	0.667664232603191
methionine sulfoxide	SCORESUM_withWeightedAPOE	-0.00245278471350607	0.243724457926295	0.613100886861844
methionine sulfoxide	SCZ_SCORESUM	-0.00179396098638107	0.255364920343664	0.592838762309645
methionine sulfoxide	ADHD_SCORESUM	-0.00130547393054803	0.258192046622638	0.588057139920491
methionine sulfoxide	BPD_SCORESUM	-0.00225934668767591	0.252444103915309	0.597834768232306
methionine sulfoxide	Migraine_SCORESUM	-0.00226406603893614	0.241450588093075	0.617171732465886
methionine sulfoxide	Insomnia_SCORESUM	-0.00244677381847747	0.24755842652607	0.606322286333145
methionine sulfoxide	AUDI_SCORESUM	0.00440053868487444	0.274001683645955	0.562246768581433
methionine	SCORESUM_withWeightedAPOE	0.0018405187976166	0.886260956702212	0.0524383826625902
methionine	SCZ_SCORESUM	0.00539118023152718	0.844127682237683	0.0735918572875479
methionine	ADHD_SCORESUM	0.00232284420258255	0.867739471083793	0.0616106472364417
methionine	BPD_SCORESUM	0.0031554543988741	0.944942819411698	0.0245944708191103
methionine	Migraine_SCORESUM	0.000809386279413515	0.896939190782891	0.0472369995452498
methionine	Insomnia_SCORESUM	0.0033799917686369	0.946622504549493	0.0238231750365383
methionine	AUDI_SCORESUM	0.0153150561564025	0.982040607663305	0.00787055363925103
mannose	SCORESUM_withWeightedAPOE	0.00515853601201233	0.150347223211913	0.822904588547035
mannose	SCZ_SCORESUM	0.00518436192013894	0.147744840218935	0.830487677306764
mannose	ADHD_SCORESUM	0.00977763793430819	0.16850688522312	0.773382349075631
mannose	BPD_SCORESUM	0.00526070631079179	0.146120226623735	0.835289662894823
mannose	Migraine_SCORESUM	0.00522229640248284	0.14814803461197	0.829304105661068
mannose	Insomnia_SCORESUM	0.0063922627389752	0.138035567249457	0.860008995700538
mannose	AUDI_SCORESUM	0.0103437728292802	0.13163536823228	0.880627407345086
mannitol	SCORESUM_withWeightedAPOE	-0.000933995419657441	0.392677237662297	0.405964272766181
mannitol	SCZ_SCORESUM	-0.00102357621906268	0.404507220538694	0.393073721734964
mannitol	ADHD_SCORESUM	0.000546569364351157	0.374588638078016	0.426445399664613
mannitol	BPD_SCORESUM	0.000261288274253868	0.371385283375922	0.430175309738027
mannitol	Migraine_SCORESUM	-0.00118612612837299	0.395650244148139	0.402688561941636
mannitol	Insomnia_SCORESUM	0.00132864785038234	0.431807991154408	0.364709324757346
mannitol	AUDI_SCORESUM	2.62398999534286e-05	0.414177582057352	0.382813411604493
lyxitol	SCORESUM_withWeightedAPOE	0.0535534616186834	0.035415688368195	1.45080431248191
lyxitol	SCZ_SCORESUM	0.0517128120073593	0.039234939805303	1.40632700935384
lyxitol	ADHD_SCORESUM	0.0518234817284471	0.039444349031545	1.40401520690849
lyxitol	BPD_SCORESUM	0.0519725591472991	0.040500662343792	1.39253787431862
lyxitol	Migraine_SCORESUM	0.0528793066326995	0.0355267759004584	1.44944420349219
lyxitol	Insomnia_SCORESUM	0.0514722578680417	0.0385653764591694	1.41380242487862
lyxitol	AUDI_SCORESUM	0.0533227882984281	0.0339589831671466	1.46904532230054
lysine	SCORESUM_withWeightedAPOE	0.0105809738892995	0.0808194743445332	1.09248397856562
lysine	SCZ_SCORESUM	0.00859402610740412	0.0754356962208943	1.12242309705803
lysine	ADHD_SCORESUM	0.00844452952770136	0.0792137983847046	1.10119916133502
lysine	BPD_SCORESUM	0.00843775601330043	0.0796944302845149	1.09857202968576
lysine	Migraine_SCORESUM	0.00842593282884796	0.0770465126584364	1.11324701388876
lysine	Insomnia_SCORESUM	0.00960282405497281	0.070964758088493	1.14895727335812
lysine	AUDI_SCORESUM	0.00851147382545936	0.0795463110754829	1.09937995576233
levoglucosan	SCORESUM_withWeightedAPOE	-0.00420089110407629	0.604857155534254	0.21834717722855
levoglucosan	SCZ_SCORESUM	0.00202437918248977	0.672882012694639	0.172061080988309
levoglucosan	ADHD_SCORESUM	0.00135885779624789	0.55982738502006	0.251945861010611
levoglucosan	BPD_SCORESUM	-0.00411449849732715	0.588277323183567	0.230417892401367
levoglucosan	Migraine_SCORESUM	-0.00491060402030663	0.617965747869775	0.209035595984642
levoglucosan	Insomnia_SCORESUM	0.00272781046346893	0.690378050121141	0.160913025031559
levoglucosan	AUDI_SCORESUM	0.000331825943846287	0.568486420909339	0.245279904581481
leucine	SCORESUM_withWeightedAPOE	0.0187547839367548	0.0205335242508168	1.68753650453458
leucine	SCZ_SCORESUM	0.0136826633527304	0.0211686658752202	1.67430651190443
leucine	ADHD_SCORESUM	0.0130148742591847	0.0239418666838556	1.62084199182044
leucine	BPD_SCORESUM	0.0131077048157821	0.0216797192249478	1.66394634666527
leucine	Migraine_SCORESUM	0.0148778995934491	0.024215750137131	1.61590207316418
leucine	Insomnia_SCORESUM	0.0131158193236779	0.0216740465242437	1.66405999873607
leucine	AUDI_SCORESUM	0.0129056667680179	0.0236349472682018	1.62644536231197
lauric acid	SCORESUM_withWeightedAPOE	-0.00376439529257477	0.241284585477403	0.617470422210312
lauric acid	SCZ_SCORESUM	-0.00224908692409342	0.256986050670401	0.590090449747642
lauric acid	ADHD_SCORESUM	8.86989011672501e-05	0.217382426048542	0.662775568707153
lauric acid	BPD_SCORESUM	-0.00352656363303372	0.234154267573413	0.630497922585319
lauric acid	Migraine_SCORESUM	-0.0032741208482503	0.245635422795271	0.60970900391842
lauric acid	Insomnia_SCORESUM	0.00262434510097354	0.281444108584502	0.550607837911651
lauric acid	AUDI_SCORESUM	0.000772893366866367	0.217344169219104	0.662852006312505
lactic acid	SCORESUM_withWeightedAPOE	0.0154017934517996	0.241144217799019	0.61772314721125
lactic acid	SCZ_SCORESUM	0.0216468338601365	0.212752763090404	0.67212479088087
lactic acid	ADHD_SCORESUM	0.0150156123190139	0.262104656137459	0.581525263994857
lactic acid	BPD_SCORESUM	0.0159086191666645	0.272141253846358	0.565205618603204
lactic acid	Migraine_SCORESUM	0.0181511022843599	0.233728939295475	0.631287511834413
lactic acid	Insomnia_SCORESUM	0.0139036167074562	0.248697413984018	0.604328730605859
lactic acid	AUDI_SCORESUM	0.0141772734132496	0.242696902068931	0.614935767231952
itaconic acid	SCORESUM_withWeightedAPOE	0.000508132957744656	0.913082503828545	0.0394899789403705
itaconic acid	SCZ_SCORESUM	2.4159651563771e-05	0.919436709053901	0.0364781607757426
itaconic acid	ADHD_SCORESUM	0.000623495794870976	0.902002924811417	0.0447920542236905
itaconic acid	BPD_SCORESUM	8.26020119744086e-05	0.928585002259494	0.0321783349801423
itaconic acid	Migraine_SCORESUM	0.000116652153764329	0.916737498880658	0.0377550035971552
itaconic acid	Insomnia_SCORESUM	0.00280584160297648	0.869878732680412	0.0605412869199461
itaconic acid	AUDI_SCORESUM	0.00920994706940759	0.988212048192362	0.00514985553508338
isothreonic acid	SCORESUM_withWeightedAPOE	0.0251350003269001	0.00867436947597242	2.06176208346018
isothreonic acid	SCZ_SCORESUM	0.0223900631299867	0.0112997016981313	1.94693302134539
isothreonic acid	ADHD_SCORESUM	0.0203472576804465	0.00905282067056092	2.04321608258512
isothreonic acid	BPD_SCORESUM	0.0208909340383115	0.008617612776931	2.06461302436001
isothreonic acid	Migraine_SCORESUM	0.0213667748487619	0.00908818520310558	2.04152283129555
isothreonic acid	Insomnia_SCORESUM	0.020849302939092	0.0111070907777212	1.95439967864991
isothreonic acid	AUDI_SCORESUM	0.0249404989915993	0.00793968545674852	2.10019670249788
isopropylbenzene	SCORESUM_withWeightedAPOE	-0.0112814658724216	0.728994063519679	0.13727600829539
isopropylbenzene	SCZ_SCORESUM	-0.0122292999186062	0.757065132254958	0.120866755424493
isopropylbenzene	ADHD_SCORESUM	-0.0125747494155071	0.748202872133993	0.125980629003959
isopropylbenzene	BPD_SCORESUM	-0.0119020775754584	0.716349737410215	0.144874893972054
isopropylbenzene	Migraine_SCORESUM	-0.0118067471737222	0.729867662185635	0.13675587795173
isopropylbenzene	Insomnia_SCORESUM	-0.0106694372074305	0.701032390152806	0.15426191564296
isopropylbenzene	AUDI_SCORESUM	-0.0120638572387475	0.757678273830573	0.12051516582009
isoleucine	SCORESUM_withWeightedAPOE	0.0339732486926206	0.0233318307629691	1.63205118237811
isoleucine	SCZ_SCORESUM	0.0337814405608902	0.0248198389284585	1.60520104123812
isoleucine	ADHD_SCORESUM	0.0341552983303636	0.024986350595309	1.6022971705265
isoleucine	BPD_SCORESUM	0.0329553583852082	0.0205177511342436	1.68787024217187
isoleucine	Migraine_SCORESUM	0.0323539464059179	0.0219277593555834	1.65900574357197
isoleucine	Insomnia_SCORESUM	0.0322136603072507	0.022088001222264	1.65584358233663
isoleucine	AUDI_SCORESUM	0.0321760217910804	0.0224074960508703	1.64960667144561
isocitric acid	SCORESUM_withWeightedAPOE	0.0526910615215358	0.0326955078096239	1.4855119130128
isocitric acid	SCZ_SCORESUM	0.0500846476904353	0.0332855878024497	1.47774376927844
isocitric acid	ADHD_SCORESUM	0.0511225037495319	0.0318780310251471	1.49650851103131
isocitric acid	BPD_SCORESUM	0.0501038123115388	0.0329035199761583	1.4827576393008
isocitric acid	Migraine_SCORESUM	0.0560251043015833	0.0309929291655507	1.50873737631577
isocitric acid	Insomnia_SCORESUM	0.0500767026833799	0.0377447823156243	1.4231430749791
isocitric acid	AUDI_SCORESUM	0.0497859964264216	0.034105426415683	1.46717651617182
hypoxanthine	SCORESUM_withWeightedAPOE	-0.0032054923965168	0.245935265634475	0.609179191585344
hypoxanthine	SCZ_SCORESUM	-0.00496531874414963	0.254779373542324	0.593835734575893
hypoxanthine	ADHD_SCORESUM	-0.0048732442579047	0.25816507064466	0.588102517501234
hypoxanthine	BPD_SCORESUM	-0.00473596854802016	0.246875464089424	0.60752207061919
hypoxanthine	Migraine_SCORESUM	0.000715424137347931	0.236678461654754	0.625841262181163
hypoxanthine	Insomnia_SCORESUM	-0.00477566789007633	0.24762728749741	0.606201499568838
hypoxanthine	AUDI_SCORESUM	-0.00455353272753412	0.261630329988713	0.582311911023605
heptadecanoic acid	SCORESUM_withWeightedAPOE	-0.0052568010059526	0.601942168768824	0.220445231318645
heptadecanoic acid	SCZ_SCORESUM	-0.00982207172802196	0.634655302356292	0.197462087196638
heptadecanoic acid	ADHD_SCORESUM	-0.00794584291052258	0.655426291426659	0.183476141543048
heptadecanoic acid	BPD_SCORESUM	-0.00791954251047677	0.584765938362555	0.233017932240356
heptadecanoic acid	Migraine_SCORESUM	-0.00983942368268043	0.618794506536149	0.208453550485966
heptadecanoic acid	Insomnia_SCORESUM	-0.01002957100691	0.621707577136156	0.206413839583158
heptadecanoic acid	AUDI_SCORESUM	-0.00525676953978738	0.580990480208518	0.235830983662649
glycolic acid	SCORESUM_withWeightedAPOE	0.0128361775630299	0.331549826470199	0.47945119505722
glycolic acid	SCZ_SCORESUM	0.00314481379271259	0.347203529808773	0.459415868263173
glycolic acid	ADHD_SCORESUM	0.0031562673964306	0.347292254181812	0.459304902849937
glycolic acid	BPD_SCORESUM	0.00292682873980543	0.364484045525009	0.438321477200869
glycolic acid	Migraine_SCORESUM	0.0057584991329841	0.341158473935815	0.467043836936153
glycolic acid	Insomnia_SCORESUM	0.00287582499046346	0.351546033712946	0.454017797590093
glycolic acid	AUDI_SCORESUM	0.00313873545432197	0.348239152361075	0.458122402953103
glycine	SCORESUM_withWeightedAPOE	-0.000165154170775006	0.122435600467465	0.912092284489855
glycine	SCZ_SCORESUM	0.00320526669174925	0.100602138015692	0.997392789473426
glycine	ADHD_SCORESUM	0.0104101909350298	0.0924370949488966	1.03415371169454
glycine	BPD_SCORESUM	0.00979034773429199	0.151417896203466	0.819822792186728
glycine	Migraine_SCORESUM	-0.00209653011839817	0.120265198422361	0.919860027853298
glycine	Insomnia_SCORESUM	-0.00217674133458012	0.113268168646882	0.945892121233771
glycine	AUDI_SCORESUM	-0.00183575178982043	0.123380102781116	0.908754872305258
glycerol-alpha-phosphate	SCORESUM_withWeightedAPOE	-0.00907828059511839	0.400537715457711	0.397356583589799
glycerol-alpha-phosphate	SCZ_SCORESUM	-0.00510576133548257	0.438983780728341	0.35755152547612
glycerol-alpha-phosphate	ADHD_SCORESUM	-0.00835710282968538	0.387886666970293	0.411295148372996
glycerol-alpha-phosphate	BPD_SCORESUM	-0.00824551807621487	0.382773988250069	0.417057582763772
glycerol-alpha-phosphate	Migraine_SCORESUM	-0.0059358982258646	0.385872846402803	0.413555781346554
glycerol-alpha-phosphate	Insomnia_SCORESUM	-0.00898803494468847	0.4131052414093	0.383939294733664
glycerol-alpha-phosphate	AUDI_SCORESUM	-0.00880093043354435	0.41288901861093	0.384166667670461
glycerol-3-galactoside 2	SCORESUM_withWeightedAPOE	0.0297140731241113	0.027970097770741	1.55330601552983
glycerol-3-galactoside 2	SCZ_SCORESUM	0.0297338991130527	0.0320047366991453	1.49478574136551
glycerol-3-galactoside 2	ADHD_SCORESUM	0.0285745228056133	0.0301133642406119	1.52124072274976
glycerol-3-galactoside 2	BPD_SCORESUM	0.0287945111564085	0.0277775101661218	1.556306684789
glycerol-3-galactoside 2	Migraine_SCORESUM	0.0284752443192454	0.0293685057442111	1.5321181496145
glycerol-3-galactoside 2	Insomnia_SCORESUM	0.0300360230593389	0.0331270567115612	1.47981714880598
glycerol-3-galactoside 2	AUDI_SCORESUM	0.0292944341542015	0.027396359673263	1.56230714078715
glycerol	SCORESUM_withWeightedAPOE	0.00886281877619954	0.00188999886134618	2.7235384574729
glycerol	SCZ_SCORESUM	0.0101454077963283	0.00169386596506848	2.77112095819314
glycerol	ADHD_SCORESUM	0.00912190195552542	0.00178122710162255	2.74928070563851
glycerol	BPD_SCORESUM	0.00843535198962708	0.00183584929736137	2.73616297237803
glycerol	Migraine_SCORESUM	0.00794346510440636	0.00198497498993364	2.70224496084154
glycerol	Insomnia_SCORESUM	0.0079519281816054	0.00199126402840948	2.70087115158536
glycerol	AUDI_SCORESUM	0.00815916965764785	0.00208469671961579	2.68095711698645
glyceric acid	SCORESUM_withWeightedAPOE	0.0382773621288984	0.0568728980353586	1.24509464112189
glyceric acid	SCZ_SCORESUM	0.0155183938528772	0.073346089872475	1.13462303372351
glyceric acid	ADHD_SCORESUM	0.0207819937230085	0.0810627540347889	1.0911786455759
glyceric acid	BPD_SCORESUM	0.0152431455120366	0.0730208370819946	1.13655319277759
glyceric acid	Migraine_SCORESUM	0.0173836370339107	0.0654297515522331	1.18422472878767
glyceric acid	Insomnia_SCORESUM	0.0150280134643334	0.0688758546005856	1.16193299945027
glyceric acid	AUDI_SCORESUM	0.0176404353570706	0.0626736440935032	1.20291505296734
glutaric acid	SCORESUM_withWeightedAPOE	0.0152930822661332	0.845569968511521	0.072850449945353
glutaric acid	SCZ_SCORESUM	-0.00227629630704129	0.860959123357993	0.0650174675027711
glutaric acid	ADHD_SCORESUM	-0.00391239998446169	0.907634390962451	0.0420890567246825
glutaric acid	BPD_SCORESUM	-0.00413303271486698	0.90171522770655	0.0449305961194836
glutaric acid	Migraine_SCORESUM	-0.00400091027091531	0.900602822752358	0.0454666961651669
glutaric acid	Insomnia_SCORESUM	-0.00304168898488189	0.927725661950899	0.0325804301552175
glutaric acid	AUDI_SCORESUM	0.0078641295405959	0.81823854750679	0.0871200645893591
glutamine	SCORESUM_withWeightedAPOE	0.00681010292167183	0.167086327692446	0.777059086017189
glutamine	SCZ_SCORESUM	0.00800184052964847	0.157800020922068	0.801892943545242
glutamine	ADHD_SCORESUM	0.00987970141292271	0.152555896625794	0.816571001246405
glutamine	BPD_SCORESUM	0.00626675459415793	0.172426651038592	0.763395606814926
glutamine	Migraine_SCORESUM	0.00821543937641933	0.162938843281924	0.787975371111547
glutamine	Insomnia_SCORESUM	0.00625913136149225	0.171898329653595	0.764728343358039
glutamine	AUDI_SCORESUM	0.00642694495723328	0.167057702481618	0.777133495672988
glutamic acid	SCORESUM_withWeightedAPOE	-0.000193282892713809	0.610111360124473	0.214590888475175
glutamic acid	SCZ_SCORESUM	0.00456984134118132	0.5637812307804	0.248889386613027
glutamic acid	ADHD_SCORESUM	0.000674115333003433	0.632497896902227	0.198940914207917
glutamic acid	BPD_SCORESUM	-5.28226828528933e-05	0.601062567761631	0.221080317649023
glutamic acid	Migraine_SCORESUM	0.00211535577383304	0.593878072726003	0.22630270952665
glutamic acid	Insomnia_SCORESUM	6.71975224491028e-05	0.627032748640565	0.202709776262628
glutamic acid	AUDI_SCORESUM	0.006165802832648	0.5622514993756	0.250069377742608
glucose-1-phosphate	SCORESUM_withWeightedAPOE	0.0204761831737225	0.0476953109030401	1.32152431590825
glucose-1-phosphate	SCZ_SCORESUM	0.020571908490317	0.0509742901266352	1.29264881353868
glucose-1-phosphate	ADHD_SCORESUM	0.0246894333884409	0.05612063246198	1.25087744325308
glucose-1-phosphate	BPD_SCORESUM	0.0201981762473483	0.0487706119930189	1.31184179467451
glucose-1-phosphate	Migraine_SCORESUM	0.0215115207909278	0.0463077289679131	1.33434651723302
glucose-1-phosphate	Insomnia_SCORESUM	0.0279199097574026	0.0370552233821935	1.43115056430623
glucose-1-phosphate	AUDI_SCORESUM	0.0204366592941085	0.0471350987422557	1.32665557878789
glucose	SCORESUM_withWeightedAPOE	-0.00182916766285701	0.169323487029986	0.771282796291299
glucose	SCZ_SCORESUM	0.0014010278636043	0.153816080598878	0.81299825913607
glucose	ADHD_SCORESUM	0.0018304468930529	0.192464766429931	0.715648763015639
glucose	BPD_SCORESUM	0.00104805942566588	0.19612863238683	0.707459000009479
glucose	Migraine_SCORESUM	0.00164840649451703	0.161646027298954	0.791434964379635
glucose	Insomnia_SCORESUM	0.0331507758268794	0.105381172212806	0.977236974839699
glucose	AUDI_SCORESUM	-0.00218980899565024	0.169299943252824	0.771343187460996
gluconic acid	SCORESUM_withWeightedAPOE	0.00453552672984092	0.416131347552413	0.380769567176913
gluconic acid	SCZ_SCORESUM	0.0043669655803682	0.410793432057732	0.386376508706423
gluconic acid	ADHD_SCORESUM	0.00566036774393441	0.39311606679051	0.40547920605051
gluconic acid	BPD_SCORESUM	0.00584361347849371	0.440849628054625	0.355709521286342
gluconic acid	Migraine_SCORESUM	0.0227050707705089	0.450125957815856	0.346665941491364
gluconic acid	Insomnia_SCORESUM	0.00552272795629449	0.437426024143943	0.359095382693215
gluconic acid	AUDI_SCORESUM	0.00438962009932098	0.409861310012006	0.387363076173231
fumaric acid	SCORESUM_withWeightedAPOE	0.0140760930777369	0.324576734787923	0.488682613022835
fumaric acid	SCZ_SCORESUM	0.00284055231045655	0.366318227185891	0.43614147126363
fumaric acid	ADHD_SCORESUM	0.00539911908557533	0.380905636175443	0.419182601133267
fumaric acid	BPD_SCORESUM	0.00758058117294003	0.305936000491134	0.514369415154225
fumaric acid	Migraine_SCORESUM	0.00367297728466187	0.340794697612063	0.467507170993765
fumaric acid	Insomnia_SCORESUM	0.00469501669851957	0.384970952878306	0.414572037973508
fumaric acid	AUDI_SCORESUM	0.0306549277539778	0.273295509491908	0.563367504124782
fucose	SCORESUM_withWeightedAPOE	0.0137704384830986	0.0689381024379994	1.16154067497576
fucose	SCZ_SCORESUM	0.0132054817446904	0.0691483235182239	1.16021834477536
fucose	ADHD_SCORESUM	0.0165857666247368	0.0760603632905482	1.11884160457913
fucose	BPD_SCORESUM	0.0134590121202159	0.0641876446501885	1.19254856035239
fucose	Migraine_SCORESUM	0.0134186326176351	0.0687088119421835	1.16298756086696
fucose	Insomnia_SCORESUM	0.0146312084324574	0.0606187961663501	1.21739269257253
fucose	AUDI_SCORESUM	0.0132794248018642	0.0692976733911402	1.15928134620134
fructose	SCORESUM_withWeightedAPOE	0.0330631558578103	0.140856932550737	0.851221773495824
fructose	SCZ_SCORESUM	0.0356080132663216	0.122631194886466	0.911399040064167
fructose	ADHD_SCORESUM	0.0323232517168014	0.139644077107091	0.854977479828762
fructose	BPD_SCORESUM	0.0322860951293124	0.13866975351219	0.858018256412227
fructose	Migraine_SCORESUM	0.0345886990694076	0.130677765116661	0.883798301544332
fructose	Insomnia_SCORESUM	0.0323198970148756	0.140224937838341	0.853174743840973
fructose	AUDI_SCORESUM	0.0328948347516282	0.132070347674151	0.879194678880892
ethanolamine	SCORESUM_withWeightedAPOE	0.0172522189620228	0.112176346037639	0.950098710533806
ethanolamine	SCZ_SCORESUM	0.0203600155767527	0.12459086348727	0.904513804246252
ethanolamine	ADHD_SCORESUM	0.0177777843489568	0.1068036303219	0.971413985116705
ethanolamine	BPD_SCORESUM	0.017934840089468	0.104818466918389	0.979562196605884
ethanolamine	Migraine_SCORESUM	0.0207156940793612	0.118186031291954	0.92743385079249
ethanolamine	Insomnia_SCORESUM	0.0173891378277822	0.108654591163734	0.963951917986359
ethanolamine	AUDI_SCORESUM	0.0175768637560703	0.115638190435656	0.936898713005862
erythrose	SCORESUM_withWeightedAPOE	-0.00346022404182644	0.879946605166442	0.0555436798783705
erythrose	SCZ_SCORESUM	-0.00447995857207939	0.956872893859517	0.0191457478674708
erythrose	ADHD_SCORESUM	-0.00735046635155512	0.934041396100063	0.0296338756977064
erythrose	BPD_SCORESUM	-0.00828344959762162	0.884467465096166	0.0533181378691031
erythrose	Migraine_SCORESUM	-0.00042688544197178	0.867407468791812	0.061776842688634
erythrose	Insomnia_SCORESUM	-0.00859596983941824	0.893453774593143	0.0489279120541884
erythrose	AUDI_SCORESUM	-0.0054645140451659	0.865404425817051	0.0627808880799706
erythronic acid lactone	SCORESUM_withWeightedAPOE	-0.000133356437370447	0.896252502027708	0.0475696189221233
erythronic acid lactone	SCZ_SCORESUM	-4.44741402079174e-05	0.904999239673137	0.0433517856631942
erythronic acid lactone	ADHD_SCORESUM	-6.63459752385798e-05	0.904109615803923	0.0437789117229023
erythronic acid lactone	BPD_SCORESUM	0.000926498529548958	0.926137412316159	0.0333245716515174
erythronic acid lactone	Migraine_SCORESUM	0.0104435386337064	0.933802477343315	0.0297449782365428
erythronic acid lactone	Insomnia_SCORESUM	0.00267654588185962	0.838413716347473	0.076541625296785
erythronic acid lactone	AUDI_SCORESUM	0.0010465524406611	0.917317135052255	0.0374804940001567
erythritol	SCORESUM_withWeightedAPOE	0.0854311749504917	0.000194151983609867	3.71185816800014
erythritol	SCZ_SCORESUM	0.0800231633136422	0.000206247310690676	3.6856117056135
erythritol	ADHD_SCORESUM	0.083653415380136	0.000175380443038502	3.75601883716157
erythritol	BPD_SCORESUM	0.0809724410424579	0.00018847041699189	3.72475680856398
erythritol	Migraine_SCORESUM	0.0792332982529729	0.000225779705205695	3.64631509834239
erythritol	Insomnia_SCORESUM	0.0797496648134737	0.000206186066290252	3.68574068695609
erythritol	AUDI_SCORESUM	0.0805581537168857	0.000202789501283256	3.69295453283364
epsilon-caprolactam	SCORESUM_withWeightedAPOE	0.00817861527124386	0.0212125422223169	1.6734072802358
epsilon-caprolactam	SCZ_SCORESUM	0.0114550166958256	0.0178654825147251	1.74798524978605
epsilon-caprolactam	ADHD_SCORESUM	0.0082897985899465	0.0202535690794598	1.69349843442789
epsilon-caprolactam	BPD_SCORESUM	0.00867626069663807	0.0194705784001958	1.710621146976
epsilon-caprolactam	Migraine_SCORESUM	0.00808240743128474	0.0208365481435801	1.68117422617691
epsilon-caprolactam	Insomnia_SCORESUM	0.0143495856146185	0.0159931308513753	1.79606650946345
epsilon-caprolactam	AUDI_SCORESUM	0.00833757636696819	0.0218508010518727	1.66053263713607
deoxypentitol	SCORESUM_withWeightedAPOE	0.00611203246449721	0.433845302541137	0.36266510050907
deoxypentitol	SCZ_SCORESUM	-0.000444497881561867	0.480600293249495	0.318215968537115
deoxypentitol	ADHD_SCORESUM	-0.00162318382547189	0.464479673723188	0.333033286585319
deoxypentitol	BPD_SCORESUM	-0.000721090086783338	0.436157217984598	0.360356935970583
deoxypentitol	Migraine_SCORESUM	0.000294919950098338	0.444359299578609	0.352265726459114
deoxypentitol	Insomnia_SCORESUM	-0.00152200337635144	0.469464207177559	0.32839751355301
deoxypentitol	AUDI_SCORESUM	0.00411289693545114	0.417958151193118	0.37886720055932
creatinine	SCORESUM_withWeightedAPOE	0.0363371380903966	0.037734627593893	1.42325993173898
creatinine	SCZ_SCORESUM	0.0146494347348457	0.0470922096233238	1.32705093145783
creatinine	ADHD_SCORESUM	0.0150892665210767	0.0444869896904992	1.35176698074413
creatinine	BPD_SCORESUM	0.0151691182925614	0.0437918169942027	1.35860703484476
creatinine	Migraine_SCORESUM	0.0180702764531668	0.0429596344071677	1.36693942320294
creatinine	Insomnia_SCORESUM	0.0158533635281395	0.0516514634392584	1.2869173691184
creatinine	AUDI_SCORESUM	0.017489911149157	0.04145183855862	1.38245620194953
creatine	SCORESUM_withWeightedAPOE	0.0316804828729615	0.11625797858822	0.934577232520295
creatine	SCZ_SCORESUM	0.0193385515324608	0.13972119633926	0.854737704444963
creatine	ADHD_SCORESUM	0.0185708034198083	0.135379710244326	0.868446419766202
creatine	BPD_SCORESUM	0.0184966334037742	0.127910044779406	0.893095349024286
creatine	Migraine_SCORESUM	0.0322760739282827	0.113628904634792	0.944511179834154
creatine	Insomnia_SCORESUM	0.0185953874169006	0.136883802740057	0.86364793825595
creatine	AUDI_SCORESUM	0.023691297120701	0.114725376264671	0.940340509275905
conduritol-beta-epoxide	SCORESUM_withWeightedAPOE	0.00144428755313575	0.336078327437963	0.473559492819358
conduritol-beta-epoxide	SCZ_SCORESUM	0.000453422108028789	0.334858766579615	0.475138326779125
conduritol-beta-epoxide	ADHD_SCORESUM	0.00706557218270287	0.290085968846024	0.537473277057783
conduritol-beta-epoxide	BPD_SCORESUM	0.000638953454379476	0.34046224735658	0.467931038446395
conduritol-beta-epoxide	Migraine_SCORESUM	0.000344152996030522	0.329867685973462	0.481660226105976
conduritol-beta-epoxide	Insomnia_SCORESUM	0.00231560863632607	0.356872693017481	0.447486681872118
conduritol-beta-epoxide	AUDI_SCORESUM	0.000360735369458687	0.331584174727121	0.479406204878974
citrulline	SCORESUM_withWeightedAPOE	0.0180837063217827	0.753779926772886	0.122755432033462
citrulline	SCZ_SCORESUM	0.0196845284603313	0.705081314740007	0.151760794346973
citrulline	ADHD_SCORESUM	0.0181679778023143	0.71961364433026	0.142900610750105
citrulline	BPD_SCORESUM	0.0191070207478674	0.785943245567449	0.104608814045583
citrulline	Migraine_SCORESUM	0.0255790066521142	0.705915728983705	0.151247141188712
citrulline	Insomnia_SCORESUM	0.01826033212652	0.77540859212018	0.110469390987168
citrulline	AUDI_SCORESUM	0.017110493045123	0.742635098192804	0.129224529131877
citric acid	SCORESUM_withWeightedAPOE	0.104035306663986	0.0728867458251671	1.13735143928605
citric acid	SCZ_SCORESUM	0.101735029244311	0.0771063137632071	1.11291005878103
citric acid	ADHD_SCORESUM	0.102306339880218	0.0730516265997301	1.13637010942959
citric acid	BPD_SCORESUM	0.102303916784191	0.0825215929750019	1.08343239711217
citric acid	Migraine_SCORESUM	0.114842861419212	0.0650144368205519	1.18699019512138
citric acid	Insomnia_SCORESUM	0.102236058026985	0.0725421604234105	1.13940951456763
citric acid	AUDI_SCORESUM	0.101800229524246	0.0758078018824495	1.1202860959493
citramalic acid	SCORESUM_withWeightedAPOE	-0.000910107514118907	0.365889637196961	0.436649890518608
citramalic acid	SCZ_SCORESUM	0.000194545456539075	0.34122498402368	0.466959177896121
citramalic acid	ADHD_SCORESUM	-0.000937346785957915	0.351522659869203	0.45404667423175
citramalic acid	BPD_SCORESUM	0.00463925128670772	0.412727111573398	0.384337001876182
citramalic acid	Migraine_SCORESUM	-0.00106169153820113	0.365746466612369	0.436819860795715
citramalic acid	Insomnia_SCORESUM	-0.00106571240094722	0.351491020947524	0.454085764819836
citramalic acid	AUDI_SCORESUM	-0.000377545585408257	0.375846883193722	0.424989046900872
cholesterol	SCORESUM_withWeightedAPOE	0.000871650561426573	0.0658544482297531	1.1814148846902
cholesterol	SCZ_SCORESUM	0.00112800889096654	0.0694152049484878	1.15854538974753
cholesterol	ADHD_SCORESUM	0.000846948022009464	0.0655830232132792	1.18320856731621
cholesterol	BPD_SCORESUM	0.0034999240888558	0.0575735508868353	1.23977698431938
cholesterol	Migraine_SCORESUM	0.00236142681579277	0.0632806711583596	1.19872892333424
cholesterol	Insomnia_SCORESUM	0.000939435479715978	0.0646418990008873	1.18948589367078
cholesterol	AUDI_SCORESUM	0.00185580559915044	0.0623471574986167	1.2051833418776
caprylic acid	SCORESUM_withWeightedAPOE	-0.00475795096828624	0.820574878092612	0.0858817830951134
caprylic acid	SCZ_SCORESUM	-0.00589868584306386	0.805237644717815	0.0940759301183805
caprylic acid	ADHD_SCORESUM	-0.00343061376067277	0.890704520293258	0.0502663436498964
caprylic acid	BPD_SCORESUM	-0.00783768361361026	0.849334642994883	0.0709211613801184
caprylic acid	Migraine_SCORESUM	-0.00722378733809315	0.850781834423982	0.0701817915639117
caprylic acid	Insomnia_SCORESUM	-0.0059016788685311	0.797625853568426	0.0982007776149882
caprylic acid	AUDI_SCORESUM	-0.00785332096399527	0.846038637248127	0.0726098029651197
capric acid	SCORESUM_withWeightedAPOE	-0.0109535249579111	0.761293557899675	0.118447845210577
capric acid	SCZ_SCORESUM	-0.0101304689992832	0.690867154536615	0.160605454215202
capric acid	ADHD_SCORESUM	-0.0145834479499314	0.732562784801957	0.135155147868691
capric acid	BPD_SCORESUM	-0.0116676148886332	0.793194720334161	0.100620185209765
capric acid	Migraine_SCORESUM	-0.0123191413423211	0.760474016863723	0.118915619908789
capric acid	Insomnia_SCORESUM	-0.014578889472213	0.753336927792056	0.123010743382176
capric acid	AUDI_SCORESUM	-0.0139965997455354	0.72349121819893	0.140566736018188
benzoic acid	SCORESUM_withWeightedAPOE	0.0176766727594972	0.0708550672749092	1.14962908527768
benzoic acid	SCZ_SCORESUM	0.0232083455206848	0.0598651736657699	1.22282575329266
benzoic acid	ADHD_SCORESUM	0.022700002285657	0.0823100433263423	1.08454716970763
benzoic acid	BPD_SCORESUM	0.0176370716611955	0.0714824980696055	1.14580027878967
benzoic acid	Migraine_SCORESUM	0.0247760081246161	0.063690475319542	1.1959255099794
benzoic acid	Insomnia_SCORESUM	0.0177392189610082	0.0736875013336236	1.13260616970081
benzoic acid	AUDI_SCORESUM	0.0215474192781655	0.062679246430738	1.20287623353305
azelaic acid	SCORESUM_withWeightedAPOE	0.00539418407664427	0.6675951339657	0.175486837510387
azelaic acid	SCZ_SCORESUM	-0.00217575831663308	0.639437587353083	0.19420183866138
azelaic acid	ADHD_SCORESUM	-0.00200401736989564	0.650815871801588	0.186541864229655
azelaic acid	BPD_SCORESUM	-0.00135358654868667	0.667206197928773	0.175739928027147
azelaic acid	Migraine_SCORESUM	-0.00148855626897171	0.631351615630345	0.199728703834222
azelaic acid	Insomnia_SCORESUM	-0.00140738802586982	0.666086205066052	0.17646956067692
azelaic acid	AUDI_SCORESUM	0.00220758566109347	0.683211506323381	0.165444828076265
aspartic acid	SCORESUM_withWeightedAPOE	-0.00324297144534169	0.616805892123968	0.209851486278916
aspartic acid	SCZ_SCORESUM	-0.011081917630233	0.60451290229754	0.218594425428805
aspartic acid	ADHD_SCORESUM	-0.00891846942199415	0.624502428218874	0.204465868642916
aspartic acid	BPD_SCORESUM	-0.00891907302576977	0.63419867448155	0.197774670013046
aspartic acid	Migraine_SCORESUM	-0.00758804365013921	0.567819379443765	0.24578978926373
aspartic acid	Insomnia_SCORESUM	-0.00394618494912091	0.519227883511584	0.284641993152881
aspartic acid	AUDI_SCORESUM	-0.0114717190106319	0.591753947057877	0.227858836601687
asparagine	SCORESUM_withWeightedAPOE	0.00190116177534883	0.246634018574795	0.607947020763952
asparagine	SCZ_SCORESUM	0.00503973634511468	0.225749201767451	0.64637377664504
asparagine	ADHD_SCORESUM	0.00195040423697912	0.243871160408588	0.612839555225267
asparagine	BPD_SCORESUM	0.00205026590160517	0.241087396592288	0.61782549278925
asparagine	Migraine_SCORESUM	0.00508038128634836	0.235821825340887	0.627416003369534
asparagine	Insomnia_SCORESUM	0.00190549917951865	0.254872710997344	0.59367666157942
asparagine	AUDI_SCORESUM	0.00196727044256995	0.243996967001549	0.612615572114868
arachidic acid	SCORESUM_withWeightedAPOE	0.00387925036709291	0.568919885417457	0.244948886101905
arachidic acid	SCZ_SCORESUM	0.00315492986192545	0.621236168241575	0.206743267672264
arachidic acid	ADHD_SCORESUM	0.00313941927875383	0.620097922976311	0.207539723323969
arachidic acid	BPD_SCORESUM	0.0034096462019757	0.542853206069724	0.265317592902384
arachidic acid	Migraine_SCORESUM	0.000856681966730721	0.581413656640358	0.235514771440905
arachidic acid	Insomnia_SCORESUM	0.00171323651291166	0.614587881798003	0.211416007242906
arachidic acid	AUDI_SCORESUM	0.00582974060702102	0.542807499251515	0.265354160899822
arabitol	SCORESUM_withWeightedAPOE	0.0219321612914007	0.02210546606889	1.65550032405088
arabitol	SCZ_SCORESUM	0.0195882432847011	0.0213596886932889	1.67040508122082
arabitol	ADHD_SCORESUM	0.0211000134156049	0.0190383996923533	1.72036955983754
arabitol	BPD_SCORESUM	0.0196340753508429	0.0207149104880228	1.68371693900782
arabitol	Migraine_SCORESUM	0.0227193403675029	0.0192876047396303	1.71472170252465
arabitol	Insomnia_SCORESUM	0.0212338929277657	0.024070512577234	1.61851466140366
arabitol	AUDI_SCORESUM	0.0202469562069305	0.0198439826860716	1.70237116055879
anthranilic acid	SCORESUM_withWeightedAPOE	0.00212525675059372	0.517913233962968	0.285742991543103
anthranilic acid	SCZ_SCORESUM	0.0041147893524166	0.492245722473385	0.307818049114225
anthranilic acid	ADHD_SCORESUM	0.0027871867154754	0.542592772899468	0.26552599515014
anthranilic acid	BPD_SCORESUM	0.00194766115979506	0.514945345399719	0.288238863096495
anthranilic acid	Migraine_SCORESUM	0.0027516825440892	0.512441814824724	0.290355439413883
anthranilic acid	Insomnia_SCORESUM	0.00356426239200403	0.556606884063953	0.254451426653612
anthranilic acid	AUDI_SCORESUM	0.00238075548941841	0.536514471846725	0.270418558957286
allylbenzene	SCORESUM_withWeightedAPOE	0.00205657738498166	0.164404052025308	0.784087482717225
allylbenzene	SCZ_SCORESUM	-0.000279000738799384	0.166398354047972	0.778850973907186
allylbenzene	ADHD_SCORESUM	-0.0010176801957289	0.160386586103455	0.794831956655684
allylbenzene	BPD_SCORESUM	-0.000978444990511695	0.154669669003051	0.8105948438708
allylbenzene	Migraine_SCORESUM	-0.000102469562508478	0.152841976926484	0.815757353588246
allylbenzene	Insomnia_SCORESUM	-0.00108278171297971	0.158602451850378	0.799690103166846
allylbenzene	AUDI_SCORESUM	0.000964474325004572	0.169639996314382	0.770471745647859
alanine	SCORESUM_withWeightedAPOE	0.0444109594011823	0.0284743858907631	1.54554563360984
alanine	SCZ_SCORESUM	0.0416847599453191	0.0294725085733082	1.53058289729636
alanine	ADHD_SCORESUM	0.0416048744822797	0.0297098691214241	1.52709926135583
alanine	BPD_SCORESUM	0.0416060778763944	0.03202458844828	1.49451644271644
alanine	Migraine_SCORESUM	0.0416615579705847	0.0299334805557137	1.52384278204868
alanine	Insomnia_SCORESUM	0.0467061068411659	0.0378906071551414	1.42146843557972
alanine	AUDI_SCORESUM	0.042922800321588	0.0279649355336509	1.55338617749475
adipic acid	SCORESUM_withWeightedAPOE	0.00233858894909333	0.218465450580252	0.660617235163796
adipic acid	SCZ_SCORESUM	-0.000884228980875701	0.18769720611431	0.726542191833468
adipic acid	ADHD_SCORESUM	-0.00388696316248915	0.204245392206638	0.689847732405357
adipic acid	BPD_SCORESUM	0.00181527797079029	0.24215064617473	0.615914367708727
adipic acid	Migraine_SCORESUM	-0.00194377338107499	0.198427041711063	0.702399142334982
adipic acid	Insomnia_SCORESUM	0.00107194365840935	0.177297217387144	0.751298080433442
adipic acid	AUDI_SCORESUM	0.0156587913464243	0.250698621452968	0.60084805414316
aconitic acid	SCORESUM_withWeightedAPOE	0.0213939826712377	0.904262104336734	0.0437056691171121
aconitic acid	SCZ_SCORESUM	0.0172822672981241	0.895274105897937	0.0480439764679605
aconitic acid	ADHD_SCORESUM	0.0162497787310053	0.906318679892988	0.0427190687868832
aconitic acid	BPD_SCORESUM	0.0266166313911987	0.961231997083559	0.0171717810167647
aconitic acid	Migraine_SCORESUM	0.015469856059135	0.924489509687249	0.0340980124775385
aconitic acid	Insomnia_SCORESUM	0.017676713961632	0.981923724267946	0.00792224685268183
aconitic acid	AUDI_SCORESUM	0.0158467861904459	0.913262210489661	0.0394045124773049
acetaminophen	SCORESUM_withWeightedAPOE	0.00315816234492317	0.560598303189068	0.251348221090074
acetaminophen	SCZ_SCORESUM	0.00338213889047045	0.545550016796401	0.263165426518543
acetaminophen	ADHD_SCORESUM	0.00449891391399848	0.582601434532064	0.234628450349284
acetaminophen	BPD_SCORESUM	0.00324919698670689	0.569926526635509	0.244181128772232
acetaminophen	Migraine_SCORESUM	0.0176888307681897	0.512756352379758	0.290088950586341
acetaminophen	Insomnia_SCORESUM	0.00454101758089798	0.526501851323962	0.278600097378082
acetaminophen	AUDI_SCORESUM	0.00402467640620541	0.576299152934	0.23935201876041
3-hydroxypropionic acid	SCORESUM_withWeightedAPOE	0.00420427605082907	0.567407044882541	0.246105276339568
3-hydroxypropionic acid	SCZ_SCORESUM	-0.00596323637071627	0.578397189250655	0.237773826183609
3-hydroxypropionic acid	ADHD_SCORESUM	-0.0051982007637954	0.572429572131922	0.242277938360958
3-hydroxypropionic acid	BPD_SCORESUM	-0.00658701729754863	0.621872360970067	0.206298744914934
3-hydroxypropionic acid	Migraine_SCORESUM	-0.00617463902901316	0.590338085420573	0.228899197543773
3-hydroxypropionic acid	Insomnia_SCORESUM	-0.00711745594674995	0.60337975219138	0.219409267676271
3-hydroxypropionic acid	AUDI_SCORESUM	-0.00709270296733844	0.598610080027385	0.222855974326077
3-hydroxybutyric acid	SCORESUM_withWeightedAPOE	0.029121745955816	0.49362609915601	0.306601886211878
3-hydroxybutyric acid	SCZ_SCORESUM	0.0371240181345512	0.554042557697625	0.256456874507362
3-hydroxybutyric acid	ADHD_SCORESUM	0.0355189068985221	0.446376631173793	0.350298549773717
3-hydroxybutyric acid	BPD_SCORESUM	0.0352250769106124	0.435253080814006	0.361258146170913
3-hydroxybutyric acid	Migraine_SCORESUM	0.0314913028253201	0.512337874304756	0.29044353794843
3-hydroxybutyric acid	Insomnia_SCORESUM	0.029114893553089	0.490185020597131	0.30963996434344
3-hydroxybutyric acid	AUDI_SCORESUM	0.0305072589477405	0.474637828507504	0.323637651585666
3-hydroxy-3-methylglutaric acid	SCORESUM_withWeightedAPOE	0.000231456220663118	0.946884336055255	0.023703067755775
3-hydroxy-3-methylglutaric acid	SCZ_SCORESUM	0.000641879646573362	0.963761272820108	0.0160305291018828
3-hydroxy-3-methylglutaric acid	ADHD_SCORESUM	0.00118355554086769	0.971432583863951	0.0125873334808708
3-hydroxy-3-methylglutaric acid	BPD_SCORESUM	0.000229002703153403	0.948845329781609	0.0228045756621863
3-hydroxy-3-methylglutaric acid	Migraine_SCORESUM	0.000404825065226655	0.953110515161367	0.0208567390867363
3-hydroxy-3-methylglutaric acid	Insomnia_SCORESUM	0.000308792816316905	0.938909907389524	0.0273760782351904
3-hydroxy-3-methylglutaric acid	AUDI_SCORESUM	0.0114224804738797	0.872826548340895	0.0590720524946408
2-hydroxyvaleric acid	SCORESUM_withWeightedAPOE	0.0358309857415917	0.332064750931489	0.478777222831076
2-hydroxyvaleric acid	SCZ_SCORESUM	0.0502979089772854	0.389376826572432	0.409629898710161
2-hydroxyvaleric acid	ADHD_SCORESUM	0.0359008249539604	0.318257361700069	0.49722154177096
2-hydroxyvaleric acid	BPD_SCORESUM	0.0381618006511115	0.296868099197304	0.527436468240706
2-hydroxyvaleric acid	Migraine_SCORESUM	0.038841620432549	0.312147516452811	0.505640116107129
2-hydroxyvaleric acid	Insomnia_SCORESUM	0.0355940147909474	0.335496924275494	0.474311456944478
2-hydroxyvaleric acid	AUDI_SCORESUM	0.037430576230752	0.308494784185773	0.510752174316271
2-hydroxyglutaric acid	SCORESUM_withWeightedAPOE	0.0172915689388367	0.0574073700409757	1.24103234867069
2-hydroxyglutaric acid	SCZ_SCORESUM	0.0202432975995662	0.0507897464162171	1.29422395551778
2-hydroxyglutaric acid	ADHD_SCORESUM	0.0215941354755356	0.0663567862990393	1.1781146552937
2-hydroxyglutaric acid	BPD_SCORESUM	0.0177331720571496	0.0617614598343456	1.20928244728197
2-hydroxyglutaric acid	Migraine_SCORESUM	0.0237581968775192	0.0516692703947805	1.28676767094433
2-hydroxyglutaric acid	Insomnia_SCORESUM	0.0172649876528599	0.0586900557486229	1.23143547795775
2-hydroxyglutaric acid	AUDI_SCORESUM	0.0175483840077656	0.0559179247654602	1.25244895456625
2-hydroxybutanoic acid	SCORESUM_withWeightedAPOE	0.0461696393550974	0.944895027858466	0.0246164363098373
2-hydroxybutanoic acid	SCZ_SCORESUM	0.0390987629594288	0.994512799725315	0.00238962298268094
2-hydroxybutanoic acid	ADHD_SCORESUM	0.0388372840427521	0.988639916678526	0.00496185873135191
2-hydroxybutanoic acid	BPD_SCORESUM	0.0391170219465493	0.999275400117595	0.00031480379769258
2-hydroxybutanoic acid	Migraine_SCORESUM	0.0461625138018803	0.939013716699524	0.0273280637047051
2-hydroxybutanoic acid	Insomnia_SCORESUM	0.0386869988410047	0.986142179176652	0.00606046520042312
2-hydroxybutanoic acid	AUDI_SCORESUM	0.04073821615864	0.942809441896376	0.0255760768234012
2-deoxytetronic acid	SCORESUM_withWeightedAPOE	-0.00157346028738736	0.909229865018929	0.0413263076590032
2-deoxytetronic acid	SCZ_SCORESUM	0.00202216560116797	0.864642337354295	0.0631635029809663
2-deoxytetronic acid	ADHD_SCORESUM	-2.58846406038238e-05	0.881562639240765	0.0547468235687327
2-deoxytetronic acid	BPD_SCORESUM	-0.00121394789545448	0.89198783871124	0.0496410667187259
2-deoxytetronic acid	Migraine_SCORESUM	0.0104318256959701	0.957845197137176	0.0187046740754538
2-deoxytetronic acid	Insomnia_SCORESUM	-0.000612197470573506	0.943938276460462	0.0250564030208146
2-deoxytetronic acid	AUDI_SCORESUM	-0.00155399233127729	0.905287257773713	0.0432135924291395
2-deoxypentitol	SCORESUM_withWeightedAPOE	0.0112018705871877	0.117814945227739	0.928799614317668
2-deoxypentitol	SCZ_SCORESUM	0.00690507568126886	0.129611582811836	0.887356185761038
2-deoxypentitol	ADHD_SCORESUM	0.00677021834898073	0.124083857348154	0.906284714235558
2-deoxypentitol	BPD_SCORESUM	0.00767752434441282	0.1359492930901	0.866623046317503
2-deoxypentitol	Migraine_SCORESUM	0.0101662281530488	0.117736258817924	0.929089768426564
2-deoxypentitol	Insomnia_SCORESUM	0.00856649084191285	0.113448253352218	0.945202186119574
2-deoxypentitol	AUDI_SCORESUM	0.00819386181635218	0.117507464867757	0.929934543197372
2-deoxyerythritol	SCORESUM_withWeightedAPOE	0.00112988757331167	0.516378876338481	0.287031531853472
2-deoxyerythritol	SCZ_SCORESUM	-0.00274569754640663	0.466333842079719	0.331303066434495
2-deoxyerythritol	ADHD_SCORESUM	0.00455160736349935	0.436288008385975	0.360226723669999
2-deoxyerythritol	BPD_SCORESUM	-0.00341601210452946	0.527488726131872	0.277786817984847
2-deoxyerythritol	Migraine_SCORESUM	-0.00482472368114939	0.5000914649314	0.300950557499577
2-deoxyerythritol	Insomnia_SCORESUM	-0.00392459781290122	0.471321930509112	0.326682352140412
2-deoxyerythritol	AUDI_SCORESUM	-0.00295643313044858	0.521130166295754	0.28305378640608
2-aminobutyric acid	SCORESUM_withWeightedAPOE	0.0248779521745326	0.326744415003932	0.485791827018124
2-aminobutyric acid	SCZ_SCORESUM	0.0241926885627762	0.362945363597868	0.440158747068157
2-aminobutyric acid	ADHD_SCORESUM	0.0234431681154365	0.321294822660452	0.493096272606318
2-aminobutyric acid	BPD_SCORESUM	0.0247209251836252	0.307871722040966	0.511630199130425
2-aminobutyric acid	Migraine_SCORESUM	0.0349663384214791	0.306626304918344	0.513390590542166
2-aminobutyric acid	Insomnia_SCORESUM	0.02260892767727	0.354237959496963	0.450704902443652
2-aminobutyric acid	AUDI_SCORESUM	0.0276717168169396	0.305439011034425	0.51507549512834
2,3-dihydroxybutanoic acid	SCORESUM_withWeightedAPOE	0.0122137606500996	0.0346070589513394	1.46083530724956
2,3-dihydroxybutanoic acid	SCZ_SCORESUM	0.0157043109542553	0.0301669371711447	1.52046878121362
2,3-dihydroxybutanoic acid	ADHD_SCORESUM	0.014365188886215	0.031285017077261	1.50466360362211
2,3-dihydroxybutanoic acid	BPD_SCORESUM	0.0130371869804545	0.0396993923193458	1.40121614095413
2,3-dihydroxybutanoic acid	Migraine_SCORESUM	0.0120129154778025	0.0362204962626273	1.44104560364526
2,3-dihydroxybutanoic acid	Insomnia_SCORESUM	0.0117524935065941	0.0360836884318306	1.44268907579424
2,3-dihydroxybutanoic acid	AUDI_SCORESUM	0.0127307314697503	0.0380026456211075	1.42018616815547
1-monostearin	SCORESUM_withWeightedAPOE	0.00998952412802334	0.0363361780021153	1.43966075561589
1-monostearin	SCZ_SCORESUM	0.0036938576793788	0.0368566400017794	1.43348425932853
1-monostearin	ADHD_SCORESUM	0.00554720880613846	0.0293771558489668	1.53199025275578
1-monostearin	BPD_SCORESUM	0.00358133424280616	0.0375618321614112	1.42525323221571
1-monostearin	Migraine_SCORESUM	0.00245820639907368	0.0339937591355243	1.46860080712791
1-monostearin	Insomnia_SCORESUM	0.00329923911726693	0.0370494704643594	1.43121799486549
1-monostearin	AUDI_SCORESUM	0.00387075615304155	0.0366270249484755	1.43619835572619
1-monopalmitin	SCORESUM_withWeightedAPOE	0.0282514901748302	0.838158273073056	0.0766739639092358
1-monopalmitin	SCZ_SCORESUM	0.0302904086419237	0.873096594648926	0.0589377056617434
1-monopalmitin	ADHD_SCORESUM	0.0270286385348286	0.844901748785618	0.0731937909806439
1-monopalmitin	BPD_SCORESUM	0.0277528497816947	0.861401574794159	0.0647943386057053
1-monopalmitin	Migraine_SCORESUM	0.0295651422187	0.846320499502148	0.0724651395540839
1-monopalmitin	Insomnia_SCORESUM	0.0263829746154632	0.809172904008445	0.0919586684576313
1-monopalmitin	AUDI_SCORESUM	0.0295837531956369	0.781936374500037	0.106828583676362
1-methylgalactose	SCORESUM_withWeightedAPOE	-0.00901270730747306	0.296991922431272	0.527255362437774
1-methylgalactose	SCZ_SCORESUM	-0.00662632619720749	0.272986365233864	0.563859043990644
1-methylgalactose	ADHD_SCORESUM	-0.00755124438171606	0.278204493160215	0.555635860185346
1-methylgalactose	BPD_SCORESUM	-0.00615114253193672	0.326975335305209	0.485485006192448
1-methylgalactose	Migraine_SCORESUM	-0.00512066051933635	0.309652020715917	0.509126081541997
1-methylgalactose	Insomnia_SCORESUM	-0.00882999753541913	0.286932441729014	0.54222034590747
1-methylgalactose	AUDI_SCORESUM	-0.00886506179261248	0.301628573181694	0.520527520271219
1,5-anhydroglucitol	SCORESUM_withWeightedAPOE	0.0450156551334506	0.0531915345148568	1.27415748060024
1,5-anhydroglucitol	SCZ_SCORESUM	0.0470004484713917	0.0584191924069229	1.23344445105369
1,5-anhydroglucitol	ADHD_SCORESUM	0.0450427715944383	0.0508552856162093	1.29366390223666
1,5-anhydroglucitol	BPD_SCORESUM	0.0477026757672639	0.0447781698433612	1.34893366071617
1,5-anhydroglucitol	Migraine_SCORESUM	0.0459598220875381	0.050193232675505	1.29935483285106
1,5-anhydroglucitol	Insomnia_SCORESUM	0.045969133116858	0.0477313705599486	1.32119609511046
1,5-anhydroglucitol	AUDI_SCORESUM	0.0448540397402175	0.0532514147942275	1.27366884931338
1,2,4-benzenetriol	SCORESUM_withWeightedAPOE	-0.00249953298767402	0.57155572100351	0.24294142380813
1,2,4-benzenetriol	SCZ_SCORESUM	-0.00305813085369455	0.59711322241302	0.223943311739956
1,2,4-benzenetriol	ADHD_SCORESUM	0.00151127070084167	0.628920020631512	0.201404580002896
1,2,4-benzenetriol	BPD_SCORESUM	0.00568271510238794	0.501849348241548	0.299426635537862
1,2,4-benzenetriol	Migraine_SCORESUM	0.00176731816118936	0.606890834223682	0.2168894215409
1,2,4-benzenetriol	Insomnia_SCORESUM	0.000449274489340068	0.635239399750683	0.19706257329561
1,2,4-benzenetriol	AUDI_SCORESUM	0.00125040311641866	0.539590759310537	0.267935496388581
475144	SCORESUM_withWeightedAPOE	-0.00416369175702069	0.252340871335715	0.598012401650468
475144	SCZ_SCORESUM	-0.0038308357601462	0.259591846908205	0.585708951695938
475144	ADHD_SCORESUM	-0.00430538486168719	0.252102551339753	0.598422759134465
475144	BPD_SCORESUM	-0.00341248151048257	0.235682900109089	0.627671926417835
475144	Migraine_SCORESUM	-0.00123397661678393	0.261509504498363	0.582512522184163
475144	Insomnia_SCORESUM	-0.000494729776111091	0.220295200368945	0.656994964837382
475144	AUDI_SCORESUM	-0.00363019815737475	0.259921669215067	0.585157512618117
474827	SCORESUM_withWeightedAPOE	0.00309814371387418	0.890393087701339	0.0504182201747163
474827	SCZ_SCORESUM	-0.00419878467078671	0.85958333746918	0.0657120116488661
474827	ADHD_SCORESUM	-0.00415677577978291	0.866657478680633	0.062152510955905
474827	BPD_SCORESUM	-0.00412394481437728	0.852856987175129	0.0691237881617586
474827	Migraine_SCORESUM	-0.00420368333793708	0.860974310263776	0.0650098068240825
474827	Insomnia_SCORESUM	0.00413790785558621	0.949221454169577	0.0226324544810739
474827	AUDI_SCORESUM	-0.00222841991428102	0.830562495886565	0.0806276833841553
474823	SCORESUM_withWeightedAPOE	-0.00378305716086813	0.814638637513209	0.0890349955993408
474823	SCZ_SCORESUM	-0.00148542432284926	0.781191939678994	0.107242246401842
474823	ADHD_SCORESUM	-0.00474249260680359	0.83014388504783	0.0808466268208339
474823	BPD_SCORESUM	-0.003048873182532	0.865606546457636	0.062679467718471
474823	Migraine_SCORESUM	-0.0040192293359973	0.814257234280884	0.0892383742499648
474823	Insomnia_SCORESUM	-0.000940548418765674	0.767191304518324	0.115096328179821
474823	AUDI_SCORESUM	-0.00470791684869054	0.819795459865954	0.0862944911922703
471797	SCORESUM_withWeightedAPOE	0.0133622646924099	0.00581674367011793	2.23532007409164
471797	SCZ_SCORESUM	0.013422341785448	0.00601331405673847	2.22088611370867
471797	ADHD_SCORESUM	0.0132940063706588	0.00565558218162639	2.24752268247082
471797	BPD_SCORESUM	0.0151452723161078	0.00488620172432791	2.3110286073679
471797	Migraine_SCORESUM	0.014473666691655	0.00539954605135628	2.26764275048778
471797	Insomnia_SCORESUM	0.0158632741848659	0.00693230986080151	2.15912203340349
471797	AUDI_SCORESUM	0.0219709242332584	0.00430100298068609	2.36643025647054
471696	SCORESUM_withWeightedAPOE	-0.00314682743679606	0.946241714635788	0.023997910190641
471696	SCZ_SCORESUM	-0.00566927198578582	0.967647749694475	0.0142827090191713
471696	ADHD_SCORESUM	-0.00334949723754963	0.998864555507334	0.000493397443416193
471696	BPD_SCORESUM	-0.00514244098083938	0.986881806008379	0.00573485753508818
471696	Migraine_SCORESUM	-0.00564862984291881	0.966603506987987	0.0147516335062963
471696	Insomnia_SCORESUM	-0.00552364278649908	0.951395444403576	0.0216389324569259
471696	AUDI_SCORESUM	-0.00530934329650856	0.977633860914197	0.00982376480046069
470911	SCORESUM_withWeightedAPOE	0.0157436303391373	0.0375852589784156	1.42498245293393
470911	SCZ_SCORESUM	0.0167414837540238	0.0350760889720227	1.45498883698673
470911	ADHD_SCORESUM	0.0158871428584357	0.0367810801144229	1.43437552140447
470911	BPD_SCORESUM	0.018123307490524	0.0326635965111969	1.48593599783044
470911	Migraine_SCORESUM	0.0158975203452688	0.0386315070787684	1.4130583489811
470911	Insomnia_SCORESUM	0.0161862559815406	0.035666384629228	1.44774091127149
470911	AUDI_SCORESUM	0.0184237922218381	0.0337017482677845	1.47234756965216
425774	SCORESUM_withWeightedAPOE	0.00422994535600663	0.107519627923254	0.968512247184195
425774	SCZ_SCORESUM	-0.00240639807178589	0.108572300743559	0.964280958988525
425774	ADHD_SCORESUM	-0.00366602574240726	0.10326208464521	0.986059111704321
425774	BPD_SCORESUM	-0.000670570710229246	0.0871098439930921	1.05993276404735
425774	Migraine_SCORESUM	-0.00371584475123798	0.101641319542921	0.992929705423229
425774	Insomnia_SCORESUM	-0.0036165337196199	0.10460115033505	0.980463539355765
425774	AUDI_SCORESUM	-0.00351096610669699	0.0976312163134926	1.01041130010877
425768	SCORESUM_withWeightedAPOE	-0.0045759727836594	0.937074048861612	0.0282260892175244
425768	SCZ_SCORESUM	-0.00124195400958982	0.97884596687712	0.00928564425247306
425768	ADHD_SCORESUM	-0.000744558555302532	0.882115242441017	0.0544746734999503
425768	BPD_SCORESUM	0.00452575282450363	0.836769821027513	0.0773939914758075
425768	Migraine_SCORESUM	-0.00161136313880039	0.907616469769972	0.0420976319306457
425768	Insomnia_SCORESUM	-0.000699336248495275	0.86912666858418	0.0609169238295913
425768	AUDI_SCORESUM	-0.00326927280898515	0.903424624942566	0.0441080759055512
424855	SCORESUM_withWeightedAPOE	0.013750082167461	0.00163497777476414	2.78648814658957
424855	SCZ_SCORESUM	0.0144257987386984	0.00179477977851419	2.74598883223523
424855	ADHD_SCORESUM	0.0138768445263604	0.0015886111609969	2.79898239058284
424855	BPD_SCORESUM	0.014688423853098	0.00145359784889169	2.83755572839069
424855	Migraine_SCORESUM	0.0151977558958359	0.00173637534435557	2.76035638954973
424855	Insomnia_SCORESUM	0.0137861782775688	0.00170177774008863	2.76909716138196
424855	AUDI_SCORESUM	0.0197740496573962	0.00125902346098751	2.89996617705458
423463	SCORESUM_withWeightedAPOE	0.0075013460305744	0.409438459477507	0.387811365497718
423463	SCZ_SCORESUM	0.00463370878254521	0.414691273306063	0.382275103760408
423463	ADHD_SCORESUM	0.00678016458664865	0.452566721795557	0.344317383814581
423463	BPD_SCORESUM	0.00672033740182509	0.390364255144656	0.40852995664098
423463	Migraine_SCORESUM	0.00612670493013645	0.411272581547584	0.385870242787214
423463	Insomnia_SCORESUM	0.00505337378781046	0.444221815574697	0.352400117216935
423463	AUDI_SCORESUM	0.00841063013286747	0.391693170890695	0.407054000242642
420153	SCORESUM_withWeightedAPOE	0.0142940310306496	0.120868851467995	0.917685604668513
420153	SCZ_SCORESUM	0.00957042793843565	0.128786256257872	0.890130481307299
420153	ADHD_SCORESUM	0.011244603225088	0.139541641966716	0.855296171045217
420153	BPD_SCORESUM	0.00976542112950451	0.125341934243924	0.901903607665557
420153	Migraine_SCORESUM	0.0115114588378796	0.123152271369375	0.909557573803855
420153	Insomnia_SCORESUM	0.00964993883256937	0.132686377824596	0.877173661455704
420153	AUDI_SCORESUM	0.00957067082174368	0.128772252093719	0.890177708877146
419285	SCORESUM_withWeightedAPOE	0.00404233799676867	0.0877494919482585	1.05675538933173
419285	SCZ_SCORESUM	0.00439025014864425	0.0948511905090974	1.02295721376544
419285	ADHD_SCORESUM	0.00255462848882149	0.0760716569515882	1.11877712407501
419285	BPD_SCORESUM	0.00108703437532287	0.0788861843774366	1.10299904969321
419285	Migraine_SCORESUM	0.00392756227556124	0.0778337310209238	1.10883215080574
419285	Insomnia_SCORESUM	0.00054692990660199	0.0830540953398104	1.08063894792505
419285	AUDI_SCORESUM	0.00373894129808694	0.074782371657677	1.12620076569278
418155	SCORESUM_withWeightedAPOE	0.0231058237111631	0.755392106235287	0.121827557814515
418155	SCZ_SCORESUM	0.0235317706502232	0.740291128527255	0.130597455068352
418155	ADHD_SCORESUM	0.0245763266487808	0.784673007128916	0.105311286930204
418155	BPD_SCORESUM	0.0234209895018715	0.773187257147901	0.111715312165412
418155	Migraine_SCORESUM	0.0254330063672105	0.73635597946853	0.132912182206786
418155	Insomnia_SCORESUM	0.027302374980965	0.817304057671398	0.0876163449330007
418155	AUDI_SCORESUM	0.0249061897355435	0.7271758510361	0.138360552140199
418091	SCORESUM_withWeightedAPOE	-0.00314741070531288	0.995351777299846	0.00202340373655021
418091	SCZ_SCORESUM	-0.00167882340768788	0.977340668800196	0.00995402912489848
418091	ADHD_SCORESUM	0.00213359442212124	0.931151239838482	0.0309797741283863
418091	BPD_SCORESUM	-0.00332535779828991	0.998747646905395	0.000544230894178748
418091	Migraine_SCORESUM	-0.00345251976579064	0.986709956956006	0.00581048928097876
418091	Insomnia_SCORESUM	-0.00343636104464928	0.982429454329885	0.00769862537516098
418091	AUDI_SCORESUM	-0.00204025158094367	0.984307336723786	0.00686927778489188
418081	SCORESUM_withWeightedAPOE	-0.00902883159639711	0.855761429774474	0.0676472916001541
418081	SCZ_SCORESUM	-0.0045670358469545	0.809077453818762	0.092009900939087
418081	ADHD_SCORESUM	-0.00991414238687849	0.869284349802215	0.0608381391436266
418081	BPD_SCORESUM	-0.007855644584148	0.910318623972706	0.0408065720597142
418081	Migraine_SCORESUM	-0.00723816871771943	0.887221722423157	0.051967833616086
418081	Insomnia_SCORESUM	-0.00990767730398701	0.870861655876683	0.0600508310559362
418081	AUDI_SCORESUM	-0.00989251981461159	0.870464450655216	0.0602489605598942
416644	SCORESUM_withWeightedAPOE	-0.0052581786227297	0.652604580176193	0.185349882527509
416644	SCZ_SCORESUM	-0.00495862056264862	0.681408213693297	0.166592635751741
416644	ADHD_SCORESUM	-0.00496097413431129	0.640019772756958	0.193806608724564
416644	BPD_SCORESUM	-0.00557078251736609	0.646832991046054	0.189207837460969
416644	Migraine_SCORESUM	-0.00432221011729239	0.645435991679756	0.190146820537187
416644	Insomnia_SCORESUM	-0.00571534164273713	0.669213339027954	0.174435411092042
416644	AUDI_SCORESUM	-0.00517626568700469	0.676389854548796	0.169802915188013
414208	SCORESUM_withWeightedAPOE	0.0142572278613882	0.0054252598394756	2.26557945671482
414208	SCZ_SCORESUM	0.014519503950564	0.00410485935264787	2.38670171879189
414208	ADHD_SCORESUM	0.0112913525493041	0.00557981449806813	2.25338023902022
414208	BPD_SCORESUM	0.0192017982799934	0.00703668281377103	2.15263202483357
414208	Migraine_SCORESUM	0.0105078738092763	0.00495937585082246	2.3045729770582
414208	Insomnia_SCORESUM	0.0120864718553784	0.00434788209024867	2.36172224201185
414208	AUDI_SCORESUM	0.0141045149120412	0.00423707806132977	2.3729335347499
413969	SCORESUM_withWeightedAPOE	-0.00867444914717885	0.603506455329986	0.219318080166138
413969	SCZ_SCORESUM	-0.0027625870647916	0.651442634545483	0.186123821850471
413969	ADHD_SCORESUM	-0.00983802667787614	0.591750974532204	0.227861018175204
413969	BPD_SCORESUM	-0.00392049699210273	0.529140813336485	0.276428739463541
413969	Migraine_SCORESUM	-0.0088999108941672	0.604300234935711	0.218747236909473
413969	Insomnia_SCORESUM	-0.00661587517032336	0.641869195608595	0.19255346634442
413969	AUDI_SCORESUM	-0.00870694122723004	0.573018694650585	0.241831209007918
413965	SCORESUM_withWeightedAPOE	-0.00644215015889893	0.661674938384766	0.179355314392712
413965	SCZ_SCORESUM	-0.0091186188853376	0.671775582224425	0.172775785992891
413965	ADHD_SCORESUM	-0.00225677998245888	0.738016659850754	0.13193383438348
413965	BPD_SCORESUM	-0.00828823174613991	0.651975700695517	0.185768590235114
413965	Migraine_SCORESUM	-0.00907651512745278	0.683487087351349	0.165269685843823
413965	Insomnia_SCORESUM	-0.00822380251232158	0.651337711104794	0.186193776346736
413965	AUDI_SCORESUM	-0.00746215145153384	0.652007000793776	0.185747741093566
413963	SCORESUM_withWeightedAPOE	-0.00964180673601334	0.28931291199437	0.538632183418142
413963	SCZ_SCORESUM	-0.00793333137120888	0.257271533782148	0.589608264334757
413963	ADHD_SCORESUM	-0.0110769037292042	0.278301074703078	0.555485116566728
413963	BPD_SCORESUM	-0.0111141820030889	0.278710074654887	0.554847332370498
413963	Migraine_SCORESUM	-0.0080558934127648	0.294425886936673	0.531024007991149
413963	Insomnia_SCORESUM	-0.00843678539005288	0.31133143475419	0.506777026920916
413963	AUDI_SCORESUM	-0.0106209751653648	0.273113003180139	0.563657622178301
413961	SCORESUM_withWeightedAPOE	0.00445212497821834	0.938408573676688	0.027608032986021
413961	SCZ_SCORESUM	0.00440509847821813	0.925764887268876	0.0334992953122899
413961	ADHD_SCORESUM	0.00431541846084194	0.970312921477108	0.0130881851617495
413961	BPD_SCORESUM	0.0103556962884348	0.867939814302909	0.0615103891349964
413961	Migraine_SCORESUM	0.00484606628991002	0.963906011682262	0.0159653111155902
413961	Insomnia_SCORESUM	0.00395027658756864	0.929589400796362	0.031708836763012
413961	AUDI_SCORESUM	0.0064123500261899	0.986684245785769	0.00582180604611626
413840	SCORESUM_withWeightedAPOE	-0.00453705793343584	0.169552242056369	0.770696463000189
413840	SCZ_SCORESUM	-0.00766710391692138	0.171908996374036	0.764701395137459
413840	ADHD_SCORESUM	0.0030393391392507	0.193167171904562	0.714066678500758
413840	BPD_SCORESUM	-0.00871746177026833	0.160670789804986	0.794063071460622
413840	Migraine_SCORESUM	-0.00870881316143945	0.160966274664824	0.793265106957199
413840	Insomnia_SCORESUM	-0.00856606822852357	0.157638754300713	0.802337005692148
413840	AUDI_SCORESUM	-0.00761884500851107	0.170850643882607	0.767383380142151
413694	SCORESUM_withWeightedAPOE	-0.0103689141544618	0.5751100344014	0.240249054855519
413694	SCZ_SCORESUM	-0.00918372862057826	0.550259397886863	0.259432531390603
413694	ADHD_SCORESUM	-0.00840097534941342	0.603037437477396	0.219655725363745
413694	BPD_SCORESUM	-0.0102753969684342	0.564690067813007	0.248189850888831
413694	Migraine_SCORESUM	-0.00987220454538118	0.581525211633595	0.235431451982829
413694	Insomnia_SCORESUM	-0.00402573512122473	0.508639137556501	0.293590225814113
413694	AUDI_SCORESUM	-0.0100500165336801	0.584884093509965	0.232930189535608
413683	SCORESUM_withWeightedAPOE	-0.00133841743783791	0.71845985037104	0.143597496492187
413683	SCZ_SCORESUM	-0.00144577864502149	0.70727676825428	0.150410606847104
413683	ADHD_SCORESUM	9.89928482206803e-05	0.685022862206232	0.164294933961117
413683	BPD_SCORESUM	0.00131940163940547	0.763593824727113	0.117137592454619
413683	Migraine_SCORESUM	0.000603155266742261	0.731728318681043	0.135650136972999
413683	Insomnia_SCORESUM	0.00115401448159602	0.667416207235406	0.175603251341039
413683	AUDI_SCORESUM	0.00464335074137012	0.76576930857053	0.115902043819576
412755	SCORESUM_withWeightedAPOE	0.00477732878557824	0.808037052885393	0.0925687240091894
412755	SCZ_SCORESUM	-0.00725675044304874	0.830694226853943	0.080558807777436
412755	ADHD_SCORESUM	-0.00351548748080432	0.896357041277215	0.0475189655944936
412755	BPD_SCORESUM	-0.00745390725117256	0.863163189042167	0.0639070891045092
412755	Migraine_SCORESUM	-0.0023420112989081	0.817065530193648	0.0877431108357359
412755	Insomnia_SCORESUM	-0.0074760980744728	0.862327090957739	0.0643279698443487
412755	AUDI_SCORESUM	-0.0039299432267228	0.804828607021885	0.0942965953461161
408463	SCORESUM_withWeightedAPOE	0.00631007860139132	0.32093161837162	0.493587493849113
408463	SCZ_SCORESUM	-0.00672859675563386	0.324780382831636	0.488410210604705
408463	ADHD_SCORESUM	-0.00613124932240128	0.271107501094605	0.566858466045751
408463	BPD_SCORESUM	-0.00942454302747375	0.311982573782036	0.505869663422782
408463	Migraine_SCORESUM	-0.0074405161187372	0.309945014198135	0.508715345354199
408463	Insomnia_SCORESUM	-0.0091248711931804	0.283060831563481	0.54812022181367
408463	AUDI_SCORESUM	-0.00194819887858233	0.334657051129869	0.475400020101591
408450	SCORESUM_withWeightedAPOE	-0.00445013415575746	0.776842057481812	0.109667270178024
408450	SCZ_SCORESUM	-0.0115647278076971	0.758960775753648	0.119780668523405
408450	ADHD_SCORESUM	-0.0108964751195828	0.72849758568766	0.137571883186049
408450	BPD_SCORESUM	-0.0112278142752846	0.770343877453297	0.113315364772647
408450	Migraine_SCORESUM	-0.0111258965533174	0.739619503343009	0.130991645264934
408450	Insomnia_SCORESUM	-0.00970033954881444	0.708418497132816	0.149710107705231
408450	AUDI_SCORESUM	-0.00349960140095606	0.809754272368126	0.0916467519179621
407525	SCORESUM_withWeightedAPOE	0.00242447614706154	0.437561857553315	0.358960542652898
407525	SCZ_SCORESUM	0.00556440012110859	0.406984527126165	0.390422101613752
407525	ADHD_SCORESUM	0.00823115232965865	0.396395103144203	0.401871719198334
407525	BPD_SCORESUM	0.00378201504577791	0.468909871050166	0.328910624805413
407525	Migraine_SCORESUM	0.00232879211404879	0.43960595699547	0.356936431187735
407525	Insomnia_SCORESUM	0.00233654060706701	0.438383582820817	0.358145718264177
407525	AUDI_SCORESUM	0.00428484597072565	0.463561495111412	0.33389264508793
407450	SCORESUM_withWeightedAPOE	-0.000597428687115986	0.0422708918832498	1.37395858879536
407450	SCZ_SCORESUM	-0.000547036756948005	0.0415714725775195	1.38120459129932
407450	ADHD_SCORESUM	-0.000385878298381437	0.0411214294568577	1.38593179687185
407450	BPD_SCORESUM	-6.5881351217989e-05	0.0464882439721167	1.33265685836893
407450	Migraine_SCORESUM	7.36129256179163e-05	0.0443194868693801	1.35340527650812
407450	Insomnia_SCORESUM	0.00561961892974283	0.0335395097418197	1.47444328991057
407450	AUDI_SCORESUM	-0.000115286533435066	0.0406876393855285	1.39053750630249
406821	SCORESUM_withWeightedAPOE	-0.00313261830830136	0.0845498981221877	1.07288691136604
406821	SCZ_SCORESUM	0.00345800737139068	0.0691372570900367	1.16028785438996
406821	ADHD_SCORESUM	-0.00215637288235948	0.0896043743133908	1.04767078839819
406821	BPD_SCORESUM	-0.00242961079143633	0.0906248252819725	1.0427528177081
406821	Migraine_SCORESUM	-0.00230011013316456	0.0803012526430561	1.09527767998005
406821	Insomnia_SCORESUM	0.00792604682449838	0.0617960629425573	1.20903919314401
406821	AUDI_SCORESUM	0.00182591955038214	0.0721850102382866	1.14155297759203
402362	SCORESUM_withWeightedAPOE	0.00157671406004367	0.191997526135305	0.716704367091802
402362	SCZ_SCORESUM	0.00327965913962047	0.231026037247766	0.636339071208317
402362	ADHD_SCORESUM	-0.00244289938708331	0.19663764320139	0.706333339658826
402362	BPD_SCORESUM	-0.000310446815575238	0.182124590316441	0.739631412152682
402362	Migraine_SCORESUM	-0.00133956988442052	0.210032846333766	0.677712782094554
402362	Insomnia_SCORESUM	0.0116157620818979	0.25713019259615	0.589846924881725
402362	AUDI_SCORESUM	-0.00264601406184828	0.207750500416319	0.6824579214414
401933	SCORESUM_withWeightedAPOE	-0.00414608122908589	0.798461602651384	0.0977459638806378
401933	SCZ_SCORESUM	-0.00445024400918648	0.812920548982606	0.0899518982245857
401933	ADHD_SCORESUM	-0.00407284647201567	0.789188250560515	0.10281938915061
401933	BPD_SCORESUM	-0.0043762810127459	0.793197516140475	0.100618654436698
401933	Migraine_SCORESUM	0.00442382342743375	0.842958981000147	0.0741935579478689
401933	Insomnia_SCORESUM	-0.00424672621208244	0.821805182777445	0.0852311241540358
401933	AUDI_SCORESUM	-0.00434622236863746	0.815002497052937	0.0888410606408207
401124	SCORESUM_withWeightedAPOE	0.000140369879667479	0.16325597511701	0.787130914721446
401124	SCZ_SCORESUM	0.000243033810154336	0.166541424438751	0.778477725115191
401124	ADHD_SCORESUM	0.000926375683010683	0.155275484376304	0.808897107314241
401124	BPD_SCORESUM	0.00024072335023162	0.167490979311992	0.77600857812278
401124	Migraine_SCORESUM	0.000511881069451103	0.160053123688281	0.795735845497696
401124	Insomnia_SCORESUM	0.000235164686452904	0.167331206979092	0.776423056318354
401124	AUDI_SCORESUM	0.0063611910474819	0.142162671952467	0.84721442254584
397709	SCORESUM_withWeightedAPOE	0.00863415514922905	0.290487245212192	0.53687293196753
397709	SCZ_SCORESUM	0.00883276979862746	0.297027320783557	0.527203602131153
397709	ADHD_SCORESUM	0.0122779497538408	0.261166572884166	0.583082409866156
397709	BPD_SCORESUM	0.00852535375068642	0.284564429525245	0.545819387548875
397709	Migraine_SCORESUM	0.00847788388971327	0.288639217768287	0.539644661103843
397709	Insomnia_SCORESUM	0.00856732855836129	0.283241208670668	0.547843561023503
397709	AUDI_SCORESUM	0.00879004114777215	0.295456099409195	0.529507039996673
395982	SCORESUM_withWeightedAPOE	0.000388755105723892	0.769757152034234	0.113646267251562
395982	SCZ_SCORESUM	0.00153285205774123	0.69754657900301	0.156426786866459
395982	ADHD_SCORESUM	-0.00329296446926608	0.753536341694908	0.122895797606864
395982	BPD_SCORESUM	-0.00273728513844262	0.772694500973119	0.111992178482975
395982	Migraine_SCORESUM	0.00448990389296533	0.78422228015127	0.105560823334844
395982	Insomnia_SCORESUM	-0.00309459378991872	0.763947045642059	0.116936744280978
395982	AUDI_SCORESUM	-0.0032834917765836	0.753806255726768	0.122740262725705
390218	SCORESUM_withWeightedAPOE	0.0089022327372088	0.0415672036258923	1.38124919105052
390218	SCZ_SCORESUM	0.00752133248912157	0.0389681715637966	1.40928997137906
390218	ADHD_SCORESUM	0.0056970254739297	0.0408963851292252	1.38831507800272
390218	BPD_SCORESUM	0.00371458428887605	0.0465416865820006	1.33215788275998
390218	Migraine_SCORESUM	0.00609906544345673	0.0424804866789786	1.37181051639024
390218	Insomnia_SCORESUM	0.00397358871907794	0.043464655388323	1.3618637593505
390218	AUDI_SCORESUM	0.0042815909635816	0.0431917753683005	1.36459894420882
390208	SCORESUM_withWeightedAPOE	-0.00134056111754255	0.508195364843888	0.293969300387386
390208	SCZ_SCORESUM	-0.00223546611757763	0.517408076786775	0.286166796190504
390208	ADHD_SCORESUM	-0.00110090950162012	0.538194145139991	0.269061031111887
390208	BPD_SCORESUM	-0.00204253824898948	0.506419555773457	0.295489532057608
390208	Migraine_SCORESUM	-0.000401126440643385	0.50214441098077	0.299171366773546
390208	Insomnia_SCORESUM	0.000128700716486185	0.479403466785556	0.319298829709138
390208	AUDI_SCORESUM	-0.000560380226747759	0.493672115846881	0.306561402405402
390198	SCORESUM_withWeightedAPOE	0.0240713984323455	0.260082872704448	0.584888246554072
390198	SCZ_SCORESUM	-0.00117734973607564	0.319075402592145	0.496106674121267
390198	ADHD_SCORESUM	0.000621730438616019	0.27211089072174	0.565254076060359
390198	BPD_SCORESUM	0.00073512744234272	0.264993767909762	0.576764339626314
390198	Migraine_SCORESUM	0.00449024075436399	0.276594446020679	0.558156544714012
390198	Insomnia_SCORESUM	0.00020061179095221	0.331996721014584	0.478866205610135
390198	AUDI_SCORESUM	0.00703665801213027	0.257546576515536	0.589144218683008
390190	SCORESUM_withWeightedAPOE	0.00717157270925473	0.923222402597838	0.0346936656196956
390190	SCZ_SCORESUM	0.0122245311412725	0.977805023087007	0.00974773605012752
390190	ADHD_SCORESUM	0.0130150052534909	0.861872914229477	0.0645567674906329
390190	BPD_SCORESUM	0.0113684597380536	0.857310372745641	0.0668619216378504
390190	Migraine_SCORESUM	0.00916658131992731	0.939751875982954	0.0269867986514131
390190	Insomnia_SCORESUM	0.0072220783256769	0.930348217717451	0.0313544700180121
390190	AUDI_SCORESUM	0.0151695731510394	0.984301630572107	0.0068717954511507
390135	SCORESUM_withWeightedAPOE	-0.00276820721859705	0.514027906542828	0.28901330254448
390135	SCZ_SCORESUM	-0.00149771193907267	0.540878846595703	0.266900003188001
390135	ADHD_SCORESUM	-0.00497735479414074	0.482750182510824	0.316277553357104
390135	BPD_SCORESUM	-0.0041631976217047	0.469163519276476	0.32867576465726
390135	Migraine_SCORESUM	-0.00523979612220882	0.506777147643316	0.295182977206456
390135	Insomnia_SCORESUM	-0.00568689801193667	0.494047523732271	0.306231273137125
390135	AUDI_SCORESUM	-0.00142489438326043	0.462677839281557	0.334721301252678
390129	SCORESUM_withWeightedAPOE	0.00483505888431524	0.656774807268113	0.182583514345193
390129	SCZ_SCORESUM	-0.000660299477057036	0.654143771290501	0.184326789571731
390129	ADHD_SCORESUM	-0.0023975261646485	0.67800285028074	0.168768480382796
390129	BPD_SCORESUM	-0.00193298410604381	0.664077922114741	0.177780958043228
390129	Migraine_SCORESUM	0.00186486010177156	0.71025735073446	0.14858426289627
390129	Insomnia_SCORESUM	-0.0006494788982494	0.724503511376233	0.139959505337559
390129	AUDI_SCORESUM	0.00101157664325502	0.646893707138612	0.189167073574721
390121	SCORESUM_withWeightedAPOE	0.00490255546106366	0.0590633933459837	1.22868160530354
390121	SCZ_SCORESUM	0.00400438429670202	0.0588723939042775	1.23008830428839
390121	ADHD_SCORESUM	0.00821403944308219	0.0492537934367043	1.30756031531492
390121	BPD_SCORESUM	0.00498086361420236	0.0525082505417746	1.27977245119896
390121	Migraine_SCORESUM	0.00462213251319199	0.0591374275216868	1.22813757121057
390121	Insomnia_SCORESUM	0.00420276587144053	0.060491863476704	1.21830303666666
390121	AUDI_SCORESUM	0.00651462442752904	0.0515644608983713	1.28764951839886
389989	SCORESUM_withWeightedAPOE	0.00682653162101354	0.240834220786286	0.618281802951104
389989	SCZ_SCORESUM	-0.00141773110347265	0.270598842296629	0.567674065777056
389989	ADHD_SCORESUM	-0.00194295152593926	0.256856357881339	0.590309679857462
389989	BPD_SCORESUM	0.00346270682098659	0.222811786521621	0.652061839145041
389989	Migraine_SCORESUM	-0.00187482553493301	0.257324321359729	0.589519163913493
389989	Insomnia_SCORESUM	-0.00110959585623349	0.245229441641976	0.610427390699017
389989	AUDI_SCORESUM	-0.0017870925876482	0.254591369558973	0.59415632266368
389984	SCORESUM_withWeightedAPOE	-0.00577046171757534	0.374476040881264	0.426575963400881
389984	SCZ_SCORESUM	-0.00285687928922362	0.401846586975996	0.395939715935802
389984	ADHD_SCORESUM	-0.00552323548752898	0.363206565796287	0.43984630920568
389984	BPD_SCORESUM	-0.00585555190844644	0.371644819854842	0.429871916201907
389984	Migraine_SCORESUM	-0.00487830262480049	0.363430114101187	0.439579089559313
389984	Insomnia_SCORESUM	0.00614729639572631	0.445751594855582	0.350907094286674
389984	AUDI_SCORESUM	-0.00581459440489573	0.375768163924187	0.425080017257665
387842	SCORESUM_withWeightedAPOE	0.0073250453302417	0.0672703128208197	1.17217655275365
387842	SCZ_SCORESUM	0.0058340720734521	0.0693560959052026	1.15891536153167
387842	ADHD_SCORESUM	0.00488369591831717	0.0628297175043825	1.20183489295896
387842	BPD_SCORESUM	0.00840821844096695	0.054232779718743	1.2657381350893
387842	Migraine_SCORESUM	0.00500445331530663	0.0630971735704926	1.19999009448377
387842	Insomnia_SCORESUM	0.00505311563102007	0.0679333530363979	1.16791694908854
387842	AUDI_SCORESUM	0.00475110370894594	0.0651420019441823	1.18613889882685
384986	SCORESUM_withWeightedAPOE	0.00216849831604404	0.220875148633116	0.655853145236078
384986	SCZ_SCORESUM	0.00450835518963388	0.204886438459907	0.688486786825479
384986	ADHD_SCORESUM	0.00223058195755221	0.216009875171348	0.665526394060225
384986	BPD_SCORESUM	0.00235110622181545	0.238892513577049	0.621797459974364
384986	Migraine_SCORESUM	0.00497716992868136	0.212913196390559	0.671797420092962
384986	Insomnia_SCORESUM	0.00416166276308294	0.249666001530389	0.602640594024468
384986	AUDI_SCORESUM	0.00200674017339109	0.232284016871646	0.633980672348949
384924	SCORESUM_withWeightedAPOE	0.0165746555420302	0.853072291004585	0.069014164314208
384924	SCZ_SCORESUM	0.0176614764952935	0.907694739537767	0.042060181461437
384924	ADHD_SCORESUM	0.0257127079613481	0.787403064604838	0.103802899250666
384924	BPD_SCORESUM	0.0157393527907518	0.893484182054268	0.0489131316948282
384924	Migraine_SCORESUM	0.0191013836204383	0.840225609905022	0.0756040853891601
384924	Insomnia_SCORESUM	0.0264539209571298	0.971088556198341	0.0127411637947623
384924	AUDI_SCORESUM	0.0154666875329599	0.852051010742534	0.0695344040351346
384914	SCORESUM_withWeightedAPOE	0.0119166430553432	0.269995557290216	0.568643381989969
384914	SCZ_SCORESUM	-0.00602636405678458	0.2442169811104	0.612224141594487
384914	ADHD_SCORESUM	-0.00568201692038817	0.240637997277706	0.618635795511908
384914	BPD_SCORESUM	-0.00581161067300084	0.260267759528238	0.584579626459259
384914	Migraine_SCORESUM	-0.00313558438972539	0.260728615092673	0.583811302184695
384914	Insomnia_SCORESUM	-0.00403150965447008	0.227013083568324	0.643949112155851
384914	AUDI_SCORESUM	-0.00244981258787358	0.271666986515211	0.56596313466051
384906	SCORESUM_withWeightedAPOE	-0.00330738458971402	0.0363352371902406	1.43967200046105
384906	SCZ_SCORESUM	-0.00394087534865561	0.0339383935498512	1.46930871855773
384906	ADHD_SCORESUM	0.000378195387406688	0.0297289439837234	1.52682051730657
384906	BPD_SCORESUM	-0.00222158797268679	0.0308364165118833	1.51093609688371
384906	Migraine_SCORESUM	-0.00366098268081805	0.0363096769063984	1.43997761554298
384906	Insomnia_SCORESUM	-0.00412324011371057	0.0344017055769783	1.46342002532649
384906	AUDI_SCORESUM	-0.00295572908704056	0.0326224758150879	1.48648308216672
382905	SCORESUM_withWeightedAPOE	0.00902898851518885	0.194143866085074	0.711876326299945
382905	SCZ_SCORESUM	0.00564191651546153	0.193699372824503	0.712871785472415
382905	ADHD_SCORESUM	0.00799188274676699	0.185319935814849	0.732077858885792
382905	BPD_SCORESUM	0.0106862626816755	0.241859353845322	0.616437111728689
382905	Migraine_SCORESUM	0.00454743851509221	0.207430006265568	0.683128419533485
382905	Insomnia_SCORESUM	0.00861783730340204	0.234904883882065	0.629107953758871
382905	AUDI_SCORESUM	0.00492787941155037	0.212764591761542	0.672100645559667
382585	SCORESUM_withWeightedAPOE	0.00507026097915309	0.737028217339017	0.132515884732482
382585	SCZ_SCORESUM	0.0069250309787301	0.813399044702414	0.0896963419888618
382585	ADHD_SCORESUM	0.00513663219971361	0.713108861615048	0.146844166656065
382585	BPD_SCORESUM	0.0103105584290599	0.670101697868774	0.173859281669957
382585	Migraine_SCORESUM	0.00425430007945704	0.736272742477365	0.13296127722368
382585	Insomnia_SCORESUM	0.00206667357334289	0.779622632858447	0.108115561572302
382585	AUDI_SCORESUM	0.0135565383119489	0.683078346280819	0.165529481668279
382579	SCORESUM_withWeightedAPOE	0.0162515865751733	0.25776768315209	0.588771531934062
382579	SCZ_SCORESUM	0.0100212313300196	0.241463849310314	0.617147880317243
382579	ADHD_SCORESUM	0.0149857014151058	0.217166613751015	0.663206940492908
382579	BPD_SCORESUM	0.00999613183533177	0.249481175702499	0.602962217964242
382579	Migraine_SCORESUM	0.0105570589052424	0.250049026481607	0.601974831956102
382579	Insomnia_SCORESUM	0.010828982519429	0.26046406928012	0.58425217865865
382579	AUDI_SCORESUM	0.0204390258162219	0.207777368109355	0.682401759187424
381422	SCORESUM_withWeightedAPOE	-0.00072896399361988	0.0695689766027769	1.15758438530177
381422	SCZ_SCORESUM	-0.00139712738462783	0.0622459851666008	1.20588865509522
381422	ADHD_SCORESUM	0.000115430010140471	0.0746002584010078	1.12725966821182
381422	BPD_SCORESUM	-0.00210816319451146	0.0712775436789313	1.14704727509165
381422	Migraine_SCORESUM	0.00429784078931772	0.0726997342517318	1.13846717666802
381422	Insomnia_SCORESUM	-0.00108764780142523	0.0605867345919155	1.21762245379045
381422	AUDI_SCORESUM	0.00444990494571995	0.0778705340018893	1.108626847093
380761	SCORESUM_withWeightedAPOE	0.00685287687895475	0.205413904399757	0.687370162492837
380761	SCZ_SCORESUM	0.00219437384912136	0.227574842293483	0.642875749557306
380761	ADHD_SCORESUM	0.00165057066658481	0.216510467665153	0.66452110190037
380761	BPD_SCORESUM	0.00163690492185187	0.220973082577698	0.65566062586216
380761	Migraine_SCORESUM	0.00243468917763101	0.212555079538815	0.672528512012697
380761	Insomnia_SCORESUM	0.0045390861580985	0.243844663111694	0.612886745122674
380761	AUDI_SCORESUM	0.00301924161329625	0.206101233270412	0.685919409477788
380055	SCORESUM_withWeightedAPOE	0.00361371905804342	0.364408306875133	0.438411731619696
380055	SCZ_SCORESUM	0.0112558167050307	0.415068664399834	0.381880052436772
380055	ADHD_SCORESUM	0.00574219956910937	0.343257786479575	0.464379602418205
380055	BPD_SCORESUM	0.00784490968785512	0.325334440394322	0.4876699592159
380055	Migraine_SCORESUM	0.00673118247590632	0.351186536505232	0.45446214206424
380055	Insomnia_SCORESUM	0.00661995524310122	0.405497653825588	0.392011654235928
380055	AUDI_SCORESUM	0.00376333749805302	0.359278948157243	0.444568229405412
379691	SCORESUM_withWeightedAPOE	0.00459735298243769	0.515259882106769	0.287973670187694
379691	SCZ_SCORESUM	-0.000965263597521027	0.539034498257493	0.268383439036978
379691	ADHD_SCORESUM	0.00151622307162058	0.569878822467839	0.244217481745678
379691	BPD_SCORESUM	-0.000966510015056876	0.539010313299254	0.268402925043121
379691	Migraine_SCORESUM	-0.000538744365153221	0.544870814912046	0.263706453725734
379691	Insomnia_SCORESUM	0.00354359141198657	0.592824846054459	0.227073602805004
379691	AUDI_SCORESUM	0.00628806678570282	0.488042185782683	0.311542636479285
379571	SCORESUM_withWeightedAPOE	0.0224726837566911	0.0843035349749914	1.07415421436761
379571	SCZ_SCORESUM	-0.006465923046588	0.0788736925129039	1.10306782697618
379571	ADHD_SCORESUM	-0.00604964300908595	0.0718509068823478	1.14356774594988
379571	BPD_SCORESUM	-0.00661035051935999	0.0787240734704878	1.10389244201593
379571	Migraine_SCORESUM	-0.00637080461693151	0.0741349252071486	1.1299771462531
379571	Insomnia_SCORESUM	-0.00546325171875139	0.0835387412861871	1.07811207272162
379571	AUDI_SCORESUM	-0.00122026103390871	0.0865659114346245	1.06265309401457
379197	SCORESUM_withWeightedAPOE	0.0210365683472948	0.275878337607367	0.559282399654687
379197	SCZ_SCORESUM	0.0206676793188725	0.289719958985445	0.538021584952739
379197	ADHD_SCORESUM	0.0240666951296852	0.299366622540797	0.523796622344361
379197	BPD_SCORESUM	0.0183973405369938	0.251215204062455	0.599954079741338
379197	Migraine_SCORESUM	0.017602069317627	0.265800835346407	0.575443658510801
379197	Insomnia_SCORESUM	0.0176377623136725	0.262919196862089	0.580177703026751
379197	AUDI_SCORESUM	0.0190729896053251	0.251029853676642	0.600274627060585
379063	SCORESUM_withWeightedAPOE	0.00180207148065337	0.751618085553523	0.124002778383116
379063	SCZ_SCORESUM	0.00138533968675092	0.750605471486177	0.124588274152095
379063	ADHD_SCORESUM	0.00142491866919925	0.737177317590366	0.132428036172565
379063	BPD_SCORESUM	0.00496747729095326	0.688665481501519	0.161991684938471
379063	Migraine_SCORESUM	0.00727181336218286	0.713337638363676	0.146704860372415
379063	Insomnia_SCORESUM	0.00149339854411157	0.75683291293538	0.120999989720152
379063	AUDI_SCORESUM	0.00148504866633958	0.753085639005313	0.123155634114516
378468	SCORESUM_withWeightedAPOE	0.00363123257767761	0.409708935675223	0.387524564062181
378468	SCZ_SCORESUM	0.00167413482082324	0.426430006553441	0.370152242954115
378468	ADHD_SCORESUM	-0.0019827255909024	0.389855660989846	0.409096155123434
378468	BPD_SCORESUM	-0.00144249328077217	0.377032540899183	0.423621165117635
378468	Migraine_SCORESUM	-0.00174735390195901	0.397292793211144	0.400889312863136
378468	Insomnia_SCORESUM	-0.00155702490756893	0.407755101374723	0.389600596847997
378468	AUDI_SCORESUM	0.00189030961097791	0.362158984124892	0.441100736730091
378132	SCORESUM_withWeightedAPOE	-0.00735050001749049	0.431741076281455	0.36477663016299
378132	SCZ_SCORESUM	-0.00826593607207293	0.460848718282473	0.336441616036991
378132	ADHD_SCORESUM	-0.00662102046573376	0.472095945411038	0.325969729484387
378132	BPD_SCORESUM	-0.00516276013680428	0.398225528492038	0.399870902701753
378132	Migraine_SCORESUM	-0.00512009736828523	0.461990202304899	0.335367234682051
378132	Insomnia_SCORESUM	-0.00537510617188564	0.399881038031646	0.398069189198484
378132	AUDI_SCORESUM	-0.00693320256744112	0.418690782363606	0.378106600161283
378126	SCORESUM_withWeightedAPOE	0.00120574985933541	0.0747628432892383	1.12631419042127
378126	SCZ_SCORESUM	-0.00344636524952158	0.0880480550615559	1.0552802329433
378126	ADHD_SCORESUM	-0.00169561404262208	0.0722180383509062	1.14135431243297
378126	BPD_SCORESUM	-0.00466979803481848	0.079221575391479	1.10115652551386
378126	Migraine_SCORESUM	-0.000171460200788065	0.0747405520566151	1.12644369864244
378126	Insomnia_SCORESUM	-0.000712750612558599	0.0685435561999914	1.16403336710826
378126	AUDI_SCORESUM	-0.00364015662227191	0.0762673503306491	1.11766134154582
377818	SCORESUM_withWeightedAPOE	-0.00345048572439266	0.184029677186381	0.735112135691564
377818	SCZ_SCORESUM	-0.0102824131897827	0.193714815732689	0.712837162219001
377818	ADHD_SCORESUM	-0.00993471214154273	0.206023366103374	0.68608352140617
377818	BPD_SCORESUM	-0.00815164005560254	0.219401787475137	0.658759838532383
377818	Migraine_SCORESUM	-0.00838095973987429	0.205885281393106	0.68637469970658
377818	Insomnia_SCORESUM	-0.00721565657328416	0.17492012372123	0.757160224150023
377818	AUDI_SCORESUM	-0.00570639635073955	0.219075570637256	0.659406048404401
377697	SCORESUM_withWeightedAPOE	-0.0119726245260148	0.929834554413248	0.0315943186474951
377697	SCZ_SCORESUM	-0.00375089309357568	0.996688705881184	0.00144046298042508
377697	ADHD_SCORESUM	-0.0120635381161616	0.934870804286547	0.0292484028839395
377697	BPD_SCORESUM	-0.008082750950555	0.861135306769322	0.0649286042183061
377697	Migraine_SCORESUM	-0.00966712355238264	0.902796075799339	0.0444103373461553
377697	Insomnia_SCORESUM	-0.0121743421751015	0.914696951304712	0.0387227684209665
377697	AUDI_SCORESUM	-0.0119463051602775	0.911431863146795	0.0402757927966443
377384	SCORESUM_withWeightedAPOE	-0.00934386042812729	0.360501941184449	0.443092392405233
377384	SCZ_SCORESUM	-0.00781805862154505	0.387264853209603	0.411991916258847
377384	ADHD_SCORESUM	-0.0051055146353316	0.330594146534714	0.480704840269045
377384	BPD_SCORESUM	-0.00810893038446725	0.340080905377854	0.468417751842149
377384	Migraine_SCORESUM	-0.00844260032329225	0.354860504498638	0.449942334359934
377384	Insomnia_SCORESUM	-0.00600536034577548	0.404264284035561	0.393334626045612
377384	AUDI_SCORESUM	-0.00405771428413115	0.329824540525524	0.481717033899772
376650	SCORESUM_withWeightedAPOE	-0.0073263741172207	0.602973131247782	0.219702039784902
376650	SCZ_SCORESUM	0.00192538856639446	0.682306144160058	0.166020717884985
376650	ADHD_SCORESUM	-0.00557258137971184	0.646639063524474	0.189338063162938
376650	BPD_SCORESUM	-0.0026629235023794	0.54912990126292	0.260324907410774
376650	Migraine_SCORESUM	-0.00563756310320929	0.630001089104596	0.200658699765931
376650	Insomnia_SCORESUM	-0.00795443354651404	0.624819149970929	0.20424566831249
376650	AUDI_SCORESUM	-0.00478425237543423	0.647969931235293	0.188445146909618
376647	SCORESUM_withWeightedAPOE	0.00572207885822951	0.184884744300941	0.733098923017466
376647	SCZ_SCORESUM	-0.00441313235101903	0.194330110729524	0.71145990186797
376647	ADHD_SCORESUM	-0.00153221714030827	0.223458450246096	0.650803217526964
376647	BPD_SCORESUM	-0.00462040518887408	0.194469776431333	0.711147885078775
376647	Migraine_SCORESUM	-0.00444490678285892	0.198238192646441	0.702812670447711
376647	Insomnia_SCORESUM	-0.00260371792937542	0.18245080725785	0.738854210749022
376647	AUDI_SCORESUM	0.000873835169884263	0.17887392809643	0.747452955737831
372459	SCORESUM_withWeightedAPOE	0.0320319883164963	0.0220207279110887	1.65716832920876
372459	SCZ_SCORESUM	0.0353037934920651	0.0157505350741581	1.80270468785489
372459	ADHD_SCORESUM	0.0271579709688451	0.020027418112017	1.69837503532841
372459	BPD_SCORESUM	0.0300041259671276	0.0246052764972886	1.60897175029777
372459	Migraine_SCORESUM	0.0279482504127938	0.0196775952037683	1.70602797773132
372459	Insomnia_SCORESUM	0.0315604268095053	0.0254476299022756	1.59435266001859
372459	AUDI_SCORESUM	0.0285296203958171	0.0187544271866894	1.7268961958939
371571	SCORESUM_withWeightedAPOE	0.00052892403732463	0.731931098119243	0.13552980024629
371571	SCZ_SCORESUM	-0.0126022895041147	0.777341056370321	0.109388393809763
371571	ADHD_SCORESUM	-0.01249917591438	0.762589082277035	0.117709416661063
371571	BPD_SCORESUM	-0.0120256425543162	0.748470517479447	0.125825301998503
371571	Migraine_SCORESUM	-0.0122768348577924	0.763870272316692	0.116980391163626
371571	Insomnia_SCORESUM	-0.0106014516711437	0.814031594585857	0.0893587387373192
371571	AUDI_SCORESUM	-0.00424997449306885	0.709824721483724	0.14884887929527
371546	SCORESUM_withWeightedAPOE	0.00753860091703806	0.16221428113814	0.789910913710167
371546	SCZ_SCORESUM	0.00732080696541648	0.18249216021311	0.738755787916101
371546	ADHD_SCORESUM	0.00648147246780206	0.15949448574528	0.797254327351594
371546	BPD_SCORESUM	0.00547639142414069	0.171393023355835	0.766006860240879
371546	Migraine_SCORESUM	0.0081856165320654	0.15994860943075	0.796019531254629
371546	Insomnia_SCORESUM	0.0073626139858034	0.153071250894184	0.815106368742842
371546	AUDI_SCORESUM	0.00683266877049604	0.15881991002186	0.799095054360976
370761	SCORESUM_withWeightedAPOE	0.019050157946027	0.00454050260888579	2.34289607045039
370761	SCZ_SCORESUM	0.0190746499632389	0.0037505046018941	2.42591029731887
370761	ADHD_SCORESUM	0.0255015623849421	0.0055095786797196	2.2588816105981
370761	BPD_SCORESUM	0.017164445444905	0.00448314760641209	2.34841696187145
370761	Migraine_SCORESUM	0.0174360057852184	0.00443663284421479	2.35294651005495
370761	Insomnia_SCORESUM	0.0175858165923135	0.00401437940046469	2.39638158457856
370761	AUDI_SCORESUM	0.0171402207385311	0.00439190951489622	2.35734661609578
369526	SCORESUM_withWeightedAPOE	-0.00991773574942045	0.556670323456073	0.254401930665053
369526	SCZ_SCORESUM	-0.00370520263410401	0.509262018113505	0.293058713258007
369526	ADHD_SCORESUM	-0.00816387744176872	0.597553299380389	0.223623351309661
369526	BPD_SCORESUM	-0.00555238034682937	0.625089215021434	0.204057994133647
369526	Migraine_SCORESUM	-0.0106494520962688	0.563991507434255	0.248727435559581
369526	Insomnia_SCORESUM	-0.0045870608206775	0.502064939914317	0.299240105121129
369526	AUDI_SCORESUM	-0.00973336116717327	0.583043531336032	0.234299018631637
366259	SCORESUM_withWeightedAPOE	-0.00542501067530465	0.265836866304918	0.575384791179028
366259	SCZ_SCORESUM	0.00444563013187604	0.226150747619244	0.64560197220559
366259	ADHD_SCORESUM	-0.00568155233231304	0.269088575155777	0.570104740928676
366259	BPD_SCORESUM	-0.00137644850451135	0.305041698949569	0.515640788896305
366259	Migraine_SCORESUM	-0.00341742339968887	0.279265283258322	0.553983050072231
366259	Insomnia_SCORESUM	-0.0032240635012748	0.243833440281981	0.612906733770851
366259	AUDI_SCORESUM	-0.00564753060718903	0.267001041640844	0.573487044335844
357040	SCORESUM_withWeightedAPOE	-0.00129881403235377	0.793918402667423	0.100224131190409
357040	SCZ_SCORESUM	-0.00733390798214151	0.796877668032615	0.0986083438186225
357040	ADHD_SCORESUM	-0.00836629174345371	0.833180074208614	0.0792611249037485
357040	BPD_SCORESUM	-0.00835196894769741	0.810924728702249	0.0910194558090365
357040	Migraine_SCORESUM	-0.00835983853843181	0.81813711001584	0.0871739076570334
357040	Insomnia_SCORESUM	-0.0062201267945674	0.77836636696139	0.108815938102819
357040	AUDI_SCORESUM	-0.00833487756351925	0.813949483800683	0.089402547920865
357004	SCORESUM_withWeightedAPOE	0.00127025191378216	0.292934494241288	0.533229485346066
357004	SCZ_SCORESUM	0.0021848098028856	0.277995011171014	0.555962997752213
357004	ADHD_SCORESUM	0.00387662097603803	0.332848282822682	0.47775367924876
357004	BPD_SCORESUM	0.00166238354371284	0.330705530170855	0.480558542604879
357004	Migraine_SCORESUM	-0.000487761903522399	0.299510900693485	0.523587366847693
357004	Insomnia_SCORESUM	0.000516184831898414	0.283884468052733	0.546858368036019
357004	AUDI_SCORESUM	-0.000189428279570469	0.310981773773721	0.507265063646648
356996	SCORESUM_withWeightedAPOE	-0.00793597875008478	0.248010311943231	0.605530261403872
356996	SCZ_SCORESUM	-0.00171956055842215	0.292145322447782	0.534401062807006
356996	ADHD_SCORESUM	-0.00944519609106864	0.256820355905919	0.590370556509522
356996	BPD_SCORESUM	-0.00905209850920996	0.245910202001525	0.60922345344486
356996	Migraine_SCORESUM	-0.0085775395486245	0.261680083823694	0.582229329765977
356996	Insomnia_SCORESUM	-0.00936581393403868	0.260788985234006	0.58371075555174
356996	AUDI_SCORESUM	-0.00827128312760572	0.268243567903523	0.571470682996672
356992	SCORESUM_withWeightedAPOE	-0.00462674782235917	0.0444522190661058	1.35210655406138
356992	SCZ_SCORESUM	-0.00394445263093357	0.0474228661922533	1.32401220122534
356992	ADHD_SCORESUM	-0.00434928782457877	0.0429700983787929	1.36683365201035
356992	BPD_SCORESUM	-0.00402371575811622	0.041649231581659	1.38039300681239
356992	Migraine_SCORESUM	-0.00459797779889337	0.044210911370853	1.3544705323854
356992	Insomnia_SCORESUM	-0.0036420883240047	0.0488890472758204	1.31078842595739
356992	AUDI_SCORESUM	0.00326857252563162	0.0362556527349324	1.44062427157025
356983	SCORESUM_withWeightedAPOE	-0.0025984370813299	0.424721772752108	0.371895474955344
356983	SCZ_SCORESUM	-0.00220261232650865	0.409030148041929	0.388244680633939
356983	ADHD_SCORESUM	-0.00160083647552534	0.406308511931421	0.391144079356767
356983	BPD_SCORESUM	-0.00389743885463023	0.452636855604764	0.34425008685033
356983	Migraine_SCORESUM	-0.00401861439894291	0.430064111021527	0.366466797937976
356983	Insomnia_SCORESUM	-0.00381800491864559	0.453695220817875	0.343235795526482
356983	AUDI_SCORESUM	-0.00436232675394144	0.433859097983725	0.362651291003001
356941	SCORESUM_withWeightedAPOE	-0.000445327690424158	0.189680962018643	0.721976256381573
356941	SCZ_SCORESUM	-0.00281882826515445	0.194866123954005	0.710263653230108
356941	ADHD_SCORESUM	-0.00272322931331104	0.193514826953587	0.713285754069181
356941	BPD_SCORESUM	-0.00252840104558283	0.206666487504109	0.684729941718233
356941	Migraine_SCORESUM	0.00220674122326836	0.209773032438048	0.678250343674056
356941	Insomnia_SCORESUM	0.00631392142352183	0.158750674178301	0.799284421681377
356941	AUDI_SCORESUM	-0.002903416752978	0.198255506613742	0.702774741166728
356925	SCORESUM_withWeightedAPOE	-0.00144241215287488	0.519783601505944	0.284177426042817
356925	SCZ_SCORESUM	-0.0040283346230805	0.505988873715353	0.295859032838368
356925	ADHD_SCORESUM	-0.0047310078229299	0.511231353171982	0.291382519301863
356925	BPD_SCORESUM	-0.00508124697434442	0.581157507861101	0.235706147257843
356925	Migraine_SCORESUM	-0.00599737206714246	0.530596097887474	0.275235948232637
356925	Insomnia_SCORESUM	-0.00719141116862176	0.547136579050629	0.261904249308083
356925	AUDI_SCORESUM	-0.00697827208662671	0.534066327433758	0.272404803178049
356565	SCORESUM_withWeightedAPOE	0.00741102762365486	0.601634203598881	0.220667481571997
356565	SCZ_SCORESUM	0.00243896987847048	0.678669902327415	0.168341410485798
356565	ADHD_SCORESUM	-0.000815914122470618	0.612548055668711	0.212859834321692
356565	BPD_SCORESUM	-0.00143383802882724	0.647670290055516	0.18864602445434
356565	Migraine_SCORESUM	-0.00164726057845166	0.630002643905055	0.200657627957582
356565	Insomnia_SCORESUM	0.00320790634254975	0.694438339850218	0.158366309827915
356565	AUDI_SCORESUM	-0.00163033224835885	0.627614692688959	0.202306897973807
356405	SCORESUM_withWeightedAPOE	0.0076680226576501	0.3883556137285	0.410770412683544
356405	SCZ_SCORESUM	-0.00110439554818398	0.374164147591893	0.426937828939063
356405	ADHD_SCORESUM	0.00426203850927409	0.406476932419692	0.390964095597829
356405	BPD_SCORESUM	-0.000508191081258103	0.351467491450672	0.454114838315549
356405	Migraine_SCORESUM	-0.000793776370382249	0.362364097038021	0.440854838673742
356405	Insomnia_SCORESUM	-0.000612583828627944	0.35293963290459	0.452299570358338
356405	AUDI_SCORESUM	0.00718114945362403	0.41102355796707	0.386133285661892
356402	SCORESUM_withWeightedAPOE	-0.0119240352629963	0.902177396369211	0.0447080581461972
356402	SCZ_SCORESUM	-0.0124051041781834	0.919547868935273	0.0364256577545367
356402	ADHD_SCORESUM	-0.0118111426141627	0.931210429360536	0.0309521686602882
356402	BPD_SCORESUM	-0.0117828897657863	0.884335593020651	0.0533828950104439
356402	Migraine_SCORESUM	-0.0104022961857093	0.929629778862053	0.0316899729611384
356402	Insomnia_SCORESUM	-0.0114134422818946	0.942943441565825	0.0255143557807059
356402	AUDI_SCORESUM	-0.00998756793850242	0.875619251747858	0.0576846984106985
354066	SCORESUM_withWeightedAPOE	-0.0105675151948945	0.526347634470879	0.278727324545294
354066	SCZ_SCORESUM	-0.00196437181061504	0.459499593820677	0.33771486817671
354066	ADHD_SCORESUM	-0.00509208196124677	0.472541157705879	0.325560359035982
354066	BPD_SCORESUM	-0.0106411852741128	0.536609362970001	0.270341753858022
354066	Migraine_SCORESUM	-0.00372655735933392	0.548120580606626	0.26112389091067
354066	Insomnia_SCORESUM	-0.0109336379245786	0.528503881797928	0.27695181850371
354066	AUDI_SCORESUM	-0.00782250302226672	0.488238884563343	0.31136763524493
352123	SCORESUM_withWeightedAPOE	0.0147309891601082	0.78682973803001	0.104119234392924
352123	SCZ_SCORESUM	0.0153231064229721	0.809827272713017	0.0916076015002742
352123	ADHD_SCORESUM	0.0148113556067742	0.799174966997132	0.0973581282171082
352123	BPD_SCORESUM	0.0149621235079138	0.806700706673751	0.0932875626127862
352123	Migraine_SCORESUM	0.0153904129803174	0.800646745103925	0.0965590575633562
352123	Insomnia_SCORESUM	0.0146796241535483	0.794370555205329	0.0999768621320653
352123	AUDI_SCORESUM	0.0154046589085928	0.771132689359214	0.112870886153539
351222	SCORESUM_withWeightedAPOE	-0.0133616385999631	0.419579604648113	0.37718563059301
351222	SCZ_SCORESUM	-0.0136467922018935	0.414873572014279	0.382084229412833
351222	ADHD_SCORESUM	-0.0136402970291971	0.438745451364951	0.357787372992996
351222	BPD_SCORESUM	-0.0107995959800153	0.386826822136776	0.412483420054053
351222	Migraine_SCORESUM	-0.0135016071340532	0.41918670675776	0.377592498145727
351222	Insomnia_SCORESUM	-0.0134981657786957	0.410183379380835	0.387021941211506
351222	AUDI_SCORESUM	-0.0097914027255448	0.393193563043431	0.405393600599822
348906	SCORESUM_withWeightedAPOE	-0.00559456575632611	0.93480940277906	0.0292769279074071
348906	SCZ_SCORESUM	-0.00477253573428826	0.957625269256532	0.0188044025412021
348906	ADHD_SCORESUM	-0.00530835402226715	0.947955128146446	0.0232122196868397
348906	BPD_SCORESUM	-0.00510766767002879	0.913477840125712	0.0393019836457121
348906	Migraine_SCORESUM	-0.00559277592769636	0.935501018435597	0.0289557353679059
348906	Insomnia_SCORESUM	-0.00558983747591868	0.932895209204856	0.0301671371967263
348906	AUDI_SCORESUM	-0.00549043095372248	0.942119241046853	0.0258941264519757
347328	SCORESUM_withWeightedAPOE	0.0101287782669126	0.242197634588871	0.615830102687671
347328	SCZ_SCORESUM	0.0101182336357934	0.243387319557994	0.613702052192425
347328	ADHD_SCORESUM	0.0153164493553439	0.214888851347681	0.667786115563836
347328	BPD_SCORESUM	0.0106159639619052	0.254686913544574	0.593993369607998
347328	Migraine_SCORESUM	0.0158975602877748	0.257853373876455	0.588627181704073
347328	Insomnia_SCORESUM	0.0106423601321248	0.254837135898119	0.593737284576624
347328	AUDI_SCORESUM	0.0133159942694412	0.263140705547379	0.579811965189826
346884	SCORESUM_withWeightedAPOE	0.000786200127258163	0.0944927422451884	1.02460154729932
346884	SCZ_SCORESUM	-0.000499651227785058	0.105653350987248	0.9761167239577
346884	ADHD_SCORESUM	-0.00144846134831655	0.0984425683827335	1.00681706400725
346884	BPD_SCORESUM	0.0107234941869389	0.0729419861086506	1.13702241562761
346884	Migraine_SCORESUM	-5.84169086741415e-05	0.102873645590309	0.987695869558794
346884	Insomnia_SCORESUM	0.012474439282116	0.129879985947364	0.886457767035432
346884	AUDI_SCORESUM	0.0108746379162501	0.0789396327663469	1.10270489830939
346248	SCORESUM_withWeightedAPOE	-0.00453263486366362	0.23632657370145	0.626487441452579
346248	SCZ_SCORESUM	0.00758577473877664	0.185810215975634	0.730930411871573
346248	ADHD_SCORESUM	-0.00306445106766828	0.210333550390411	0.677091447298147
346248	BPD_SCORESUM	-0.00439457464407345	0.25001046712865	0.602041808443749
346248	Migraine_SCORESUM	-0.00596458362254348	0.230914136736081	0.636549478436069
346248	Insomnia_SCORESUM	-0.00528939005606	0.24328614765571	0.613882618434386
346248	AUDI_SCORESUM	-0.00596177499011041	0.229127929422169	0.639921969498357
346241	SCORESUM_withWeightedAPOE	0.015947805016839	0.0163974106898934	1.785224725847
346241	SCZ_SCORESUM	0.00342163668431039	0.0157351081653773	1.8031302673383
346241	ADHD_SCORESUM	0.00312974717213255	0.0151044057261313	1.82089635711291
346241	BPD_SCORESUM	0.00313460085943473	0.0152427967171699	1.81693534222204
346241	Migraine_SCORESUM	0.003453797669281	0.0145507778008736	1.83711379117299
346241	Insomnia_SCORESUM	0.00369391891875614	0.0162987807670262	1.78784488185108
346241	AUDI_SCORESUM	0.00555072928010769	0.0132002176465244	1.87941890804375
345473	SCORESUM_withWeightedAPOE	-0.00816941552177397	0.901535929743464	0.0450169602578559
345473	SCZ_SCORESUM	-0.00818130221007429	0.898753752736558	0.0463592832133706
345473	ADHD_SCORESUM	-0.00773851332535869	0.921322378855384	0.0355883797269177
345473	BPD_SCORESUM	-0.00303141817854646	0.834411270446596	0.0786198384984613
345473	Migraine_SCORESUM	-0.00720804792410235	0.917441425951848	0.0374216537221233
345473	Insomnia_SCORESUM	-0.00430929738149355	0.964771735179823	0.0155754284991628
345473	AUDI_SCORESUM	-0.00515543912091521	0.865623627731983	0.0626708977393848
345452	SCORESUM_withWeightedAPOE	-0.00385978603178438	0.892766339530497	0.0492621925459969
345452	SCZ_SCORESUM	-0.00968636742670137	0.888957778970835	0.0511188653463466
345452	ADHD_SCORESUM	-0.0104519394072138	0.875253039472032	0.0578663723953899
345452	BPD_SCORESUM	-0.0100139357617892	0.889104601424332	0.0510471421242359
345452	Migraine_SCORESUM	-0.0104810327349876	0.869929603182372	0.0605158901243985
345452	Insomnia_SCORESUM	-0.00736536614407046	0.919664430049622	0.036370610440138
345452	AUDI_SCORESUM	-0.0106337238874108	0.866478152268856	0.0622423832890121
345420	SCORESUM_withWeightedAPOE	0.00502680196578065	0.63178998493241	0.199427262766204
345420	SCZ_SCORESUM	0.00539077967436519	0.689408301079151	0.161523491611035
345420	ADHD_SCORESUM	0.00594743892319105	0.606651974074997	0.217060384847923
345420	BPD_SCORESUM	0.00500203352640927	0.696204467307996	0.157263194322361
345420	Migraine_SCORESUM	0.00328060531220409	0.660874425802922	0.179881053921019
345420	Insomnia_SCORESUM	0.00261352657837377	0.666316437191506	0.176319473099088
345420	AUDI_SCORESUM	0.00273577632576094	0.634882760017655	0.197306465855016
344959	SCORESUM_withWeightedAPOE	0.00950550169448261	0.0236557365659923	1.62606352482675
344959	SCZ_SCORESUM	0.00946831523667935	0.0238144391652339	1.62315964175315
344959	ADHD_SCORESUM	0.0120052738619378	0.0205909878649514	1.68632281734478
344959	BPD_SCORESUM	0.00956453264585411	0.0228900212185297	1.64035380474415
344959	Migraine_SCORESUM	0.00954324719133226	0.0237756879561897	1.62386690777627
344959	Insomnia_SCORESUM	0.0104628041336796	0.0213307126645181	1.67099463441943
344959	AUDI_SCORESUM	0.0108776432144126	0.0215035206457331	1.66749042976621
344945	SCORESUM_withWeightedAPOE	-0.0149201198719282	0.908800845219247	0.0415312777225323
344945	SCZ_SCORESUM	-0.0152387767594222	0.895262924657634	0.0480494004841986
344945	ADHD_SCORESUM	-0.00610709833999068	0.975165141155907	0.0109218316659418
344945	BPD_SCORESUM	-0.010238942065965	0.833221223332917	0.0792396764835513
344945	Migraine_SCORESUM	-0.00916677743507655	0.934003085042135	0.0296516892789399
344945	Insomnia_SCORESUM	-0.0152978178085894	0.898232595604104	0.0466111890482524
344945	AUDI_SCORESUM	-0.0152927842297548	0.905253677522048	0.0432297022201048
342924	SCORESUM_withWeightedAPOE	0.00697301252303628	0.366555836631881	0.435859860875292
342924	SCZ_SCORESUM	0.00752370282053261	0.354613696662529	0.450244494143788
342924	ADHD_SCORESUM	0.0118486587866	0.33099727097071	0.480175586910829
342924	BPD_SCORESUM	0.00708494545206484	0.374292867849763	0.426788448287669
342924	Migraine_SCORESUM	0.00698771214575655	0.367724744809693	0.43447714474979
342924	Insomnia_SCORESUM	0.0070825552811653	0.360540569689233	0.443045859374974
342924	AUDI_SCORESUM	0.0152937005911551	0.409407844072289	0.387843840704593
334150	SCORESUM_withWeightedAPOE	-0.00424316060092234	0.063791423678672	1.19523770528187
334150	SCZ_SCORESUM	-0.00591327909588757	0.0596996336035483	1.22402833427173
334150	ADHD_SCORESUM	-0.00556070878328629	0.0584794917553334	1.23299641048271
334150	BPD_SCORESUM	-0.00607913703340857	0.0608440275538076	1.21578204566275
334150	Migraine_SCORESUM	-0.000205161768785045	0.0553818557953606	1.25663249553553
334150	Insomnia_SCORESUM	-0.00533232263427852	0.0665034293717007	1.1771559589254
334150	AUDI_SCORESUM	-0.00171405112138623	0.0533982659141106	1.27247284627034
237287	SCORESUM_withWeightedAPOE	-0.0126237960401439	0.913425817775048	0.0393267173198029
237287	SCZ_SCORESUM	-0.00818756974817347	0.988616136766174	0.00497230501087877
237287	ADHD_SCORESUM	-0.0128672417357014	0.955624224123049	0.0197128498497161
237287	BPD_SCORESUM	-0.0102007029341828	0.865795899645195	0.062584475309282
237287	Migraine_SCORESUM	-0.00709049844234677	0.892281179628223	0.0494982672401716
237287	Insomnia_SCORESUM	-0.00740562747924511	0.992859861344594	0.00311204630797334
237287	AUDI_SCORESUM	-0.0142321855867327	0.927889082767711	0.0325039350105704
228840	SCORESUM_withWeightedAPOE	-0.00407265396662404	0.23985660963648	0.620048309346931
228840	SCZ_SCORESUM	-0.00413963449258992	0.262292673777391	0.581213839727935
228840	ADHD_SCORESUM	-0.00548953831859245	0.249095343534459	0.603634390874539
228840	BPD_SCORESUM	-0.00540528572044674	0.242457639608444	0.615364127128908
228840	Migraine_SCORESUM	0.00414819208966266	0.224477092188292	0.648827972005125
228840	Insomnia_SCORESUM	-0.00268655982499788	0.221563234618701	0.654502303180532
228840	AUDI_SCORESUM	-0.00540491226615081	0.250887041884752	0.600521769069115
228052	SCORESUM_withWeightedAPOE	-0.000225718876223135	0.830528381757781	0.0806455217554178
228052	SCZ_SCORESUM	0.000373310919128622	0.812119972635106	0.0903798086841277
228052	ADHD_SCORESUM	-0.000113185718765729	0.859492295714732	0.0657580118723037
228052	BPD_SCORESUM	-0.000768094379948403	0.847244655957733	0.0719911618182763
228052	Migraine_SCORESUM	0.00236666614761516	0.861972053242713	0.0645068145920262
228052	Insomnia_SCORESUM	0.00102850964345358	0.798222921359205	0.0978758053957775
228052	AUDI_SCORESUM	0.0072882363677188	0.901385120712497	0.0450896151642997
224117	SCORESUM_withWeightedAPOE	0.0205320530847556	0.016120761196807	1.79261445534929
224117	SCZ_SCORESUM	0.0174682518458	0.0201567307365221	1.69557990567017
224117	ADHD_SCORESUM	0.0204663033615475	0.014623183985524	1.83495805577818
224117	BPD_SCORESUM	0.0212023115460939	0.0136653562565841	1.86437904174287
224117	Migraine_SCORESUM	0.0196276531148433	0.0160676807154989	1.79404680681805
224117	Insomnia_SCORESUM	0.0213800836700757	0.0227422771461261	1.64316605229189
224117	AUDI_SCORESUM	0.0170905446016072	0.0161534664388271	1.79173426629189
217920	SCORESUM_withWeightedAPOE	0.00892202071796444	0.666939624047097	0.175913479621681
217920	SCZ_SCORESUM	0.0150516134533936	0.757319225671061	0.120721017826294
217920	ADHD_SCORESUM	0.00962026106843472	0.641161262834946	0.193032724379694
217920	BPD_SCORESUM	0.00895013466034433	0.634473977767073	0.197586185301222
217920	Migraine_SCORESUM	0.00606467940798461	0.678146288189392	0.168676610999572
217920	Insomnia_SCORESUM	0.00829055871819029	0.732405409997438	0.135248456391973
217920	AUDI_SCORESUM	0.0064429147404278	0.704049152313962	0.152397020071572
217691	SCORESUM_withWeightedAPOE	-0.00381617118358579	0.434971479038393	0.361539218682892
217691	SCZ_SCORESUM	-0.00614830744202188	0.439568542511419	0.35697339518973
217691	ADHD_SCORESUM	-0.00570024933138757	0.46452422963928	0.332991628227502
217691	BPD_SCORESUM	-0.00436022890265808	0.416407913938301	0.380481025205993
217691	Migraine_SCORESUM	0.00426946315438481	0.414831152110319	0.382128637332164
217691	Insomnia_SCORESUM	-0.00611288789137165	0.436930128283097	0.359588007714398
217691	AUDI_SCORESUM	0.000472963337394106	0.404972367659362	0.392574608840806
215929	SCORESUM_withWeightedAPOE	0.0133778907034892	0.146659346723539	0.833690253848756
215929	SCZ_SCORESUM	0.0148979464444441	0.161606376392884	0.791541507561361
215929	ADHD_SCORESUM	0.0130241483597865	0.149486384236086	0.825398362660132
215929	BPD_SCORESUM	0.014745747903634	0.135365127143296	0.868493204483306
215929	Migraine_SCORESUM	0.0131588769248105	0.147353464171107	0.831639649751543
215929	Insomnia_SCORESUM	0.0142749396122797	0.137560881621808	0.861505049466343
215929	AUDI_SCORESUM	0.0136387134386116	0.15548788394755	0.808303446764017
213980	SCORESUM_withWeightedAPOE	-0.00177444718527409	0.377336747300537	0.423270898555368
213980	SCZ_SCORESUM	-0.00258566011382122	0.355744547226197	0.448861747962504
213980	ADHD_SCORESUM	-0.00294879021625127	0.360530263832371	0.443058273624889
213980	BPD_SCORESUM	0.000839112128426689	0.328182872925802	0.483884087475195
213980	Migraine_SCORESUM	-0.00312544813423288	0.371574696885042	0.429953867814434
213980	Insomnia_SCORESUM	0.00165784809338354	0.415299741920449	0.381638338773482
213980	AUDI_SCORESUM	-0.00321795538698066	0.370597956631095	0.431096979583464
210803	SCORESUM_withWeightedAPOE	0.000735235787427069	0.108066302847722	0.966309706312282
210803	SCZ_SCORESUM	-0.00137003500198873	0.109477761082088	0.960674092880813
210803	ADHD_SCORESUM	-0.00206452431774062	0.104665371950497	0.980196978858859
210803	BPD_SCORESUM	0.000280746656180053	0.0916267755543899	1.03797759645993
210803	Migraine_SCORESUM	0.00224233511382199	0.0958345085478046	1.01847807992674
210803	Insomnia_SCORESUM	-0.00197873789095682	0.106674941166827	0.971937587989899
210803	AUDI_SCORESUM	-0.00203773655472506	0.105007029725647	0.978781625988494
210714	SCORESUM_withWeightedAPOE	0.00538063822036017	0.219489357405954	0.658586532970478
210714	SCZ_SCORESUM	0.00561135446475547	0.225003884783344	0.647809983553505
210714	ADHD_SCORESUM	0.00804235316557866	0.199867053164681	0.699258790714571
210714	BPD_SCORESUM	0.014926475542529	0.17504193397644	0.756857896953975
210714	Migraine_SCORESUM	0.00948352058731183	0.205141114315892	0.687947289748256
210714	Insomnia_SCORESUM	0.00927396630264399	0.248141110774574	0.605301278035463
210714	AUDI_SCORESUM	0.00550030766117393	0.222942638942966	0.651806862490094
210556	SCORESUM_withWeightedAPOE	-0.00890004353999441	0.505463621600469	0.296310095279094
210556	SCZ_SCORESUM	-0.0103857198176847	0.504920675690246	0.296776845279288
210556	ADHD_SCORESUM	-0.0106218496760253	0.490942712057259	0.308969182599975
210556	BPD_SCORESUM	-0.00883577945950953	0.462040229523331	0.335320209077302
210556	Migraine_SCORESUM	-0.00439299860401188	0.467313453095838	0.330391716255406
210556	Insomnia_SCORESUM	-0.0106431006050129	0.497780392297752	0.302962214365837
210556	AUDI_SCORESUM	-0.0105623355159699	0.489082922727995	0.310617501142075
210313	SCORESUM_withWeightedAPOE	0.00146505057384561	0.536034177601887	0.270807518757428
210313	SCZ_SCORESUM	0.0013142111542831	0.571297989877448	0.243137304009936
210313	ADHD_SCORESUM	0.00341764431778147	0.510155755477904	0.292297209358172
210313	BPD_SCORESUM	0.0097160045112652	0.468154113273204	0.329611156484887
210313	Migraine_SCORESUM	0.00106741101865693	0.536041925194511	0.270801241709155
210313	Insomnia_SCORESUM	0.00394510794545289	0.598960679119437	0.222601687463734
210313	AUDI_SCORESUM	0.00206611179914651	0.520995490343633	0.283166035870057
210272	SCORESUM_withWeightedAPOE	0.00169356271385701	0.0961559300564651	1.01702392711573
210272	SCZ_SCORESUM	0.000715652103634667	0.0898334615632769	1.04656186527649
210272	ADHD_SCORESUM	0.00584366513924506	0.107326355088854	0.969293619467238
210272	BPD_SCORESUM	0.000402401622044191	0.0920492646915391	1.03597967637977
210272	Migraine_SCORESUM	0.00466714607979757	0.0861072051347038	1.06496050685852
210272	Insomnia_SCORESUM	0.01500113147629	0.0663072845888404	1.17843875692029
210272	AUDI_SCORESUM	0.000954529452107944	0.0976235548566466	1.01044538202557
210231	SCORESUM_withWeightedAPOE	0.0367413925435788	0.634110880855873	0.197834794589224
210231	SCZ_SCORESUM	0.0348276375545192	0.599893447865723	0.221925881471948
210231	ADHD_SCORESUM	0.0341512193400068	0.615613304926917	0.210692002560668
210231	BPD_SCORESUM	0.0353105869045057	0.649387112511425	0.187496334466887
210231	Migraine_SCORESUM	0.0341440265928533	0.619781670019386	0.20776127212247
210231	Insomnia_SCORESUM	0.0368320335754816	0.664594457206012	0.177443285107987
210231	AUDI_SCORESUM	0.0353481364738296	0.596502650616983	0.22438762215999
209687	SCORESUM_withWeightedAPOE	-0.00284788086966081	0.344687353755329	0.462574650143046
209687	SCZ_SCORESUM	0.00202930693641468	0.309141023649851	0.509843359341183
209687	ADHD_SCORESUM	-0.00152508020479103	0.362450359743368	0.440751464860616
209687	BPD_SCORESUM	-0.00211753402171144	0.361960819777901	0.441338436856762
209687	Migraine_SCORESUM	-0.00192755296204439	0.335925102170254	0.473757542074691
209687	Insomnia_SCORESUM	-0.00281195304242909	0.340797393588914	0.467503735367428
209687	AUDI_SCORESUM	-0.00277293533384859	0.348494619872747	0.457803922236313
209671	SCORESUM_withWeightedAPOE	0.0121828899817845	0.190147604776079	0.72090914087603
209671	SCZ_SCORESUM	0.0133315261492918	0.161216079522609	0.792591644294711
209671	ADHD_SCORESUM	0.0112622290863064	0.198192486848084	0.702912812929774
209671	BPD_SCORESUM	0.00894619238161676	0.184355681192977	0.734343474424867
209671	Migraine_SCORESUM	0.0106566575840138	0.17518140376294	0.756511997892753
209671	Insomnia_SCORESUM	0.00914105656779451	0.188908949597543	0.723747466806814
209671	AUDI_SCORESUM	0.00903936316809661	0.179882079188129	0.745012101231333
209171	SCORESUM_withWeightedAPOE	0.000193067749105547	0.64736599262324	0.188850118656016
209171	SCZ_SCORESUM	0.000703974715197231	0.670158288674891	0.1738226065844
209171	ADHD_SCORESUM	0.000411913034825906	0.638114926128636	0.19510109668855
209171	BPD_SCORESUM	0.00364243751259308	0.598825605188086	0.22269963793128
209171	Migraine_SCORESUM	0.0014176533226723	0.637230698822177	0.195703310071279
209171	Insomnia_SCORESUM	0.00076874670835092	0.628124240994877	0.201954445686578
209171	AUDI_SCORESUM	0.0108818972852555	0.584707421126159	0.233061394047636
209167	SCORESUM_withWeightedAPOE	-0.00965834445790414	0.719650385967332	0.142878437347722
209167	SCZ_SCORESUM	-0.0095410245697467	0.712102330825401	0.147457592712221
209167	ADHD_SCORESUM	-0.00921340560862904	0.735329667255978	0.133517911839155
209167	BPD_SCORESUM	-0.00965634258976533	0.721798951001623	0.141583753441014
209167	Migraine_SCORESUM	-0.00428506568782372	0.690876128933085	0.160599812746324
209167	Insomnia_SCORESUM	-0.00959506041304103	0.727558362258884	0.13813216331751
209167	AUDI_SCORESUM	-0.00455458242387397	0.672881904909844	0.172061150555254
208646	SCORESUM_withWeightedAPOE	0.0237119889331802	0.100222525265666	0.9990346587166
208646	SCZ_SCORESUM	0.0256836870369346	0.0858756989414979	1.06612971519935
208646	ADHD_SCORESUM	0.0234483549004605	0.103829745697177	0.983678209671543
208646	BPD_SCORESUM	0.0273737069233453	0.115785579629112	0.936345525906309
208646	Migraine_SCORESUM	0.0225208477863904	0.0959921599528375	1.01776423600483
208646	Insomnia_SCORESUM	0.023447369655379	0.105808144771581	0.975480900417959
208646	AUDI_SCORESUM	0.0258965282142705	0.0866598601164808	1.06218201632506
203820	SCORESUM_withWeightedAPOE	0.000657573398074707	0.802950550128932	0.0953112000107559
203820	SCZ_SCORESUM	0.000950085451268179	0.767634315353667	0.114845619351319
203820	ADHD_SCORESUM	0.000302270068115451	0.809751799276972	0.0916480783098297
203820	BPD_SCORESUM	0.000705162688815153	0.821813446873414	0.0852267568985028
203820	Migraine_SCORESUM	0.00698992682499755	0.826885893655995	0.0825544168980267
203820	Insomnia_SCORESUM	0.0102244375564969	0.698043344704761	0.156117609208301
203820	AUDI_SCORESUM	0.00058723258526816	0.812202497741526	0.0903356792713772
188569	SCORESUM_withWeightedAPOE	0.0125343192955919	0.00201954151277565	2.69474721524264
188569	SCZ_SCORESUM	0.011952735757862	0.00180793062896385	2.74281823759749
188569	ADHD_SCORESUM	0.0114483283406646	0.00195234543047397	2.70944333970392
188569	BPD_SCORESUM	0.0114537076622633	0.00194706934639071	2.71061858046841
188569	Migraine_SCORESUM	0.0119125782487842	0.0020064001233976	2.6975824541394
188569	Insomnia_SCORESUM	0.0127231360118474	0.00168659220306497	2.77298991170113
188569	AUDI_SCORESUM	0.0122219907762378	0.00178752084392584	2.74774888527558
172624	SCORESUM_withWeightedAPOE	-0.00944815368586149	0.417104615472456	0.379755004440602
172624	SCZ_SCORESUM	-0.00943741883366966	0.410573346073909	0.38660924792391
172624	ADHD_SCORESUM	-0.00288860221686149	0.376250484758866	0.424522931855336
172624	BPD_SCORESUM	-0.00807955747242506	0.453868185113282	0.343070259015248
172624	Migraine_SCORESUM	-0.00980965018921198	0.419623442603607	0.377140257587637
172624	Insomnia_SCORESUM	-0.00893424966862488	0.401492447203345	0.396322620170513
172624	AUDI_SCORESUM	-0.00812413288636127	0.401353174162531	0.39647329798976
171968	SCORESUM_withWeightedAPOE	-0.00679286548808467	0.193896594266681	0.712429819101682
171968	SCZ_SCORESUM	-0.00236058987050791	0.217715440496209	0.662110769468281
171968	ADHD_SCORESUM	-0.00627268826736627	0.187259477554291	0.727556192611842
171968	BPD_SCORESUM	-0.00530051465032888	0.179021322444596	0.747095239028292
171968	Migraine_SCORESUM	-0.00633881194876595	0.190668464578609	0.719721130719186
171968	Insomnia_SCORESUM	-0.00284255580849968	0.221970743153822	0.653704263946564
171968	AUDI_SCORESUM	-0.00347613868519514	0.177277743596336	0.75134578464738
171564	SCORESUM_withWeightedAPOE	0.00481379016675532	0.324037265233489	0.48940504178528
171564	SCZ_SCORESUM	0.00552649512090353	0.3123601430979	0.505344386884842
171564	ADHD_SCORESUM	0.00482553521905438	0.32906282006568	0.482721184714086
171564	BPD_SCORESUM	0.007637183238553	0.358903394083542	0.445022434604114
171564	Migraine_SCORESUM	0.00624602627673965	0.315287265234471	0.501293570482955
171564	Insomnia_SCORESUM	0.00951636141812306	0.285275674037396	0.544735259824682
171564	AUDI_SCORESUM	0.0065088743987679	0.343684698073705	0.463839803591872
171305	SCORESUM_withWeightedAPOE	-0.00160603947826576	0.961680389801359	0.0169692398215198
171305	SCZ_SCORESUM	0.000121597038610921	0.991673144382864	0.00363144778731747
171305	ADHD_SCORESUM	-0.000301026309889929	0.986711277587346	0.00580990801338785
171305	BPD_SCORESUM	-0.00133445017752698	0.936264943408579	0.0286012376095984
171305	Migraine_SCORESUM	-0.00171988624927844	0.960369737333265	0.0175615336589967
171305	Insomnia_SCORESUM	0.0183004114650726	0.904581035643944	0.0435525213894828
171305	AUDI_SCORESUM	0.00079791718209965	0.921257426323139	0.0356189982393662
170278	SCORESUM_withWeightedAPOE	-0.00215374271590663	0.10436361965414	0.981450866630477
170278	SCZ_SCORESUM	0.00203822732270054	0.117374511743321	0.930426201308347
170278	ADHD_SCORESUM	0.00811012472245498	0.0827642711189512	1.08215710530054
170278	BPD_SCORESUM	0.00516620297984582	0.0820431146713925	1.08595786050599
170278	Migraine_SCORESUM	0.00461035476536886	0.0933625124386823	1.02982746969218
170278	Insomnia_SCORESUM	-0.00189914587118478	0.108951961210289	0.962764947747781
170278	AUDI_SCORESUM	-0.00226290647423411	0.10460385185379	0.980452323040005
170069	SCORESUM_withWeightedAPOE	0.0709527409930593	0.496195361209894	0.304347300141122
170069	SCZ_SCORESUM	0.0682441261563098	0.530622233946997	0.275214556317154
170069	ADHD_SCORESUM	0.0702593511992314	0.480876339699811	0.317966590758588
170069	BPD_SCORESUM	0.0678225416710694	0.52592701475697	0.279074520651546
170069	Migraine_SCORESUM	0.0678059735609677	0.509018732602015	0.293266234724171
170069	Insomnia_SCORESUM	0.0679892383180447	0.498825944562779	0.302050966405555
170069	AUDI_SCORESUM	0.0676413511524172	0.511558694337446	0.291104529763227
168885	SCORESUM_withWeightedAPOE	0.00540277184303806	0.708160387531148	0.149868370091018
168885	SCZ_SCORESUM	0.0120513903836921	0.65354469492241	0.184724706332219
168885	ADHD_SCORESUM	0.00656619796677282	0.685091202560131	0.164251609336727
168885	BPD_SCORESUM	0.00580432373912765	0.754156905757547	0.122538287796767
168885	Migraine_SCORESUM	0.00663052594048019	0.737167637385691	0.132433739124863
168885	Insomnia_SCORESUM	0.00505230008104984	0.69553395366695	0.157681664334382
168885	AUDI_SCORESUM	0.00444427488340748	0.724336591818333	0.140059574686936
163872	SCORESUM_withWeightedAPOE	0.0634011203713425	0.490465313075277	0.309391701582061
163872	SCZ_SCORESUM	0.0627929448223605	0.475693882273978	0.322672433847573
163872	ADHD_SCORESUM	0.068986546032709	0.532778061540804	0.273453666622913
163872	BPD_SCORESUM	0.0634282186933923	0.505724200808378	0.296086263242967
163872	Migraine_SCORESUM	0.0638971222918366	0.494562295143382	0.305778996820981
163872	Insomnia_SCORESUM	0.0705978865874649	0.554467319272985	0.256124046408733
163872	AUDI_SCORESUM	0.0626769414715451	0.485955270570524	0.313403703244677
161846	SCORESUM_withWeightedAPOE	-0.00163062697097005	0.915858223314863	0.0381717507836458
161846	SCZ_SCORESUM	-0.00164188769951945	0.917801139104695	0.0372514076278745
161846	ADHD_SCORESUM	0.0104380709428097	0.83248716873697	0.0796224516230535
161846	BPD_SCORESUM	-0.00135476407194757	0.933758966830094	0.0297652146532445
161846	Migraine_SCORESUM	-7.17836935097971e-05	0.933431574385601	0.0299175126971542
161846	Insomnia_SCORESUM	-0.000463924799262161	0.950379498630592	0.0221029407631746
161846	AUDI_SCORESUM	-0.00123684203851915	0.931222956819258	0.0309463261896412
161843	SCORESUM_withWeightedAPOE	0.00445191080062701	0.509096196775718	0.293200147365507
161843	SCZ_SCORESUM	0.00908999488028239	0.466423960476456	0.331219147709966
161843	ADHD_SCORESUM	0.00942904859411975	0.553950175624283	0.256529295604659
161843	BPD_SCORESUM	0.00446497102291299	0.513703384088782	0.289287573294072
161843	Migraine_SCORESUM	0.00445160771957809	0.51046530974183	0.292033766406863
161843	Insomnia_SCORESUM	0.00692285674034709	0.471580390224863	0.326444262512912
161843	AUDI_SCORESUM	0.00486171719523898	0.52154746184041	0.282706163790706
161365	SCORESUM_withWeightedAPOE	-0.00449613445738817	0.854471751353043	0.0683022903853568
161365	SCZ_SCORESUM	-0.00548063864543091	0.922529371709892	0.0350197977776129
161365	ADHD_SCORESUM	-0.00322886754398133	0.820628978221388	0.0858531512011337
161365	BPD_SCORESUM	-0.00878528536683376	0.873347388157306	0.0588129742204748
161365	Migraine_SCORESUM	-0.00780089497110947	0.864314032966814	0.0633284357554756
161365	Insomnia_SCORESUM	-0.00427099580108403	0.942091373561276	0.0259069728876317
161365	AUDI_SCORESUM	0.000404967186478755	0.810531378870808	0.0912301672353968
145951	SCORESUM_withWeightedAPOE	0.0104752073044313	0.891371511684974	0.0499412501193987
145951	SCZ_SCORESUM	0.00933881877058751	0.897081682779196	0.0471680109523602
145951	ADHD_SCORESUM	0.0105546618778843	0.931200560376909	0.0309567713448245
145951	BPD_SCORESUM	0.0122220306522415	0.850485374973996	0.0703331501557063
145951	Migraine_SCORESUM	0.010255089266916	0.916547409906351	0.037845065531896
145951	Insomnia_SCORESUM	0.00928116248090394	0.900523822059159	0.0455047940582204
145951	AUDI_SCORESUM	0.00948065258951092	0.89341311311091	0.0489476774407252
137363	SCORESUM_withWeightedAPOE	-0.00820218683892393	0.450409615503586	0.346392346585723
137363	SCZ_SCORESUM	-0.00821159901727975	0.430605745441394	0.365920179814791
137363	ADHD_SCORESUM	-0.00930789913054109	0.498486132248634	0.302346919141029
137363	BPD_SCORESUM	-0.00972058371385898	0.504346986678113	0.297270569607178
137363	Migraine_SCORESUM	-0.0111462449954587	0.476768991907316	0.321691997985646
137363	Insomnia_SCORESUM	-0.00993286022161066	0.43465585366742	0.361854467198724
137363	AUDI_SCORESUM	-0.011634198261	0.457493618063034	0.339614959869315
135615	SCORESUM_withWeightedAPOE	0.000106816630607964	0.632102186525287	0.199212707387434
135615	SCZ_SCORESUM	0.000315072081522261	0.62305444539791	0.205474001009004
135615	ADHD_SCORESUM	0.000785728989600276	0.651811530489685	0.185877961171041
135615	BPD_SCORESUM	0.000782175623379455	0.657014509210105	0.182425039572171
135615	Migraine_SCORESUM	0.0168370427946005	0.582968216765432	0.234355122187227
135615	Insomnia_SCORESUM	0.000557514145247073	0.615158475150517	0.211012988261324
135615	AUDI_SCORESUM	0.00413821474973186	0.673507765646365	0.17165739243109
135260	SCORESUM_withWeightedAPOE	-0.000544724478909853	0.364936512456456	0.437782682634073
135260	SCZ_SCORESUM	0.000455595978761103	0.349520129739202	0.456527807091664
135260	ADHD_SCORESUM	-0.0002102048751913	0.375918388119571	0.424906430169284
135260	BPD_SCORESUM	7.87835967409611e-05	0.383233759437362	0.416536240481893
135260	Migraine_SCORESUM	-0.000561842616151775	0.365786928246347	0.436771818520388
135260	Insomnia_SCORESUM	-0.000343442644953118	0.376188112544707	0.424594932171621
135260	AUDI_SCORESUM	-0.000548086927462332	0.367987579144323	0.434166840022456
131620	SCORESUM_withWeightedAPOE	-0.00883429699878113	0.632247118109249	0.199113141567746
131620	SCZ_SCORESUM	-0.00872319857354986	0.640151406826235	0.193717295746689
131620	ADHD_SCORESUM	-0.00794564061521208	0.606725651160998	0.217007643555736
131620	BPD_SCORESUM	-0.00180488856826533	0.555809034823369	0.255074397929207
131620	Migraine_SCORESUM	-0.00787741201839798	0.616096303659573	0.210351396798323
131620	Insomnia_SCORESUM	-0.00835715457027697	0.650587998829887	0.18669395225925
131620	AUDI_SCORESUM	-0.00891321925158017	0.633966968597069	0.19793336945223
131144	SCORESUM_withWeightedAPOE	0.0331136877182974	0.110888708901801	0.955112673068952
131144	SCZ_SCORESUM	0.0331734232745327	0.109402944405647	0.96097098950243
131144	ADHD_SCORESUM	0.033135467848678	0.112164918350191	0.950142955462331
131144	BPD_SCORESUM	0.0334683065412068	0.11667940704621	0.93300578658847
131144	Migraine_SCORESUM	0.0332042683512316	0.11198000836609	0.950859504394648
131144	Insomnia_SCORESUM	0.0393904365986412	0.090012585792474	1.04569676213764
131144	AUDI_SCORESUM	0.0344802509479744	0.118421598682327	0.926569080272881
127661	SCORESUM_withWeightedAPOE	-0.000276631914915004	0.614257088103643	0.211649823359826
127661	SCZ_SCORESUM	-0.000775677579146539	0.62861371356951	0.201616148831323
127661	ADHD_SCORESUM	0.00736514841925962	0.559982159918594	0.251825808658668
127661	BPD_SCORESUM	-0.000776782233121942	0.630312899534728	0.200443804821988
127661	Migraine_SCORESUM	-0.000476688768188183	0.62902312983644	0.201333384800128
127661	Insomnia_SCORESUM	-0.000358319352502523	0.603096513782748	0.219613181973901
127661	AUDI_SCORESUM	-0.000482570506650237	0.609915963389327	0.214729999662188
126391	SCORESUM_withWeightedAPOE	-0.00384673235708699	0.541820416602215	0.266144634130053
126391	SCZ_SCORESUM	-0.00501258821203998	0.488234304783841	0.31137170903413
126391	ADHD_SCORESUM	-0.00500039317785794	0.559302041419506	0.252353595519582
126391	BPD_SCORESUM	-0.00812438427079321	0.523074312473099	0.281436607109076
126391	Migraine_SCORESUM	-0.00802499980983118	0.520503604193552	0.283576258898975
126391	Insomnia_SCORESUM	-0.00793313736324097	0.53555944401802	0.271192317967084
126391	AUDI_SCORESUM	-0.00812520703506392	0.525095094591857	0.279762038848039
126350	SCORESUM_withWeightedAPOE	0.015768945741518	0.175683797819632	0.755268288829035
126350	SCZ_SCORESUM	-0.00607253192015023	0.206943325766779	0.684148575686997
126350	ADHD_SCORESUM	-0.00506640469956166	0.191261007203103	0.718373561507628
126350	BPD_SCORESUM	-0.00537519438765566	0.190642702701618	0.719779813716159
126350	Migraine_SCORESUM	-0.00432260734829804	0.194177212819083	0.71180173697996
126350	Insomnia_SCORESUM	0.00138038583400624	0.241317750680118	0.617410731390465
126350	AUDI_SCORESUM	-0.00616493144536734	0.200631291212195	0.697601331829106
122191	SCORESUM_withWeightedAPOE	-0.0102906464607004	0.706401723689703	0.150948249707932
122191	SCZ_SCORESUM	-0.00989950182529098	0.736917781637112	0.132580963936286
122191	ADHD_SCORESUM	0.00836353609695406	0.614174068808204	0.21170852395815
122191	BPD_SCORESUM	-0.0107930778587833	0.708497947285235	0.149661403686086
122191	Migraine_SCORESUM	-0.00937856567262729	0.728729883738508	0.137433420571788
122191	Insomnia_SCORESUM	-0.00759212468641413	0.766199546808048	0.115658109229504
122191	AUDI_SCORESUM	-0.0099997016065676	0.695263631690481	0.157850487383015
119054	SCORESUM_withWeightedAPOE	-0.00570632148508587	0.388274878223913	0.410860707835809
119054	SCZ_SCORESUM	-0.0022858347010084	0.430447652429434	0.366079656390026
119054	ADHD_SCORESUM	-0.00635451574306578	0.398174964249683	0.399926050260465
119054	BPD_SCORESUM	-0.00410966144567304	0.363183832829257	0.43987349239026
119054	Migraine_SCORESUM	-0.00437659853542938	0.407374165689636	0.390006515969594
119054	Insomnia_SCORESUM	-0.00282493357822022	0.436095670759821	0.360418224664462
119054	AUDI_SCORESUM	-0.00326944018536768	0.367593802863308	0.434631818844564
111399	SCORESUM_withWeightedAPOE	0.00966437914147078	0.355799102909357	0.448795151254924
111399	SCZ_SCORESUM	0.00882520689122723	0.371483373964037	0.430060618665866
111399	ADHD_SCORESUM	0.00862990076865489	0.365453458529753	0.437167923742302
111399	BPD_SCORESUM	0.011600819596853	0.328957516980494	0.482860185126807
111399	Migraine_SCORESUM	0.0143920549701487	0.341531168562979	0.466569655914453
111399	Insomnia_SCORESUM	0.00958957019179618	0.384428655272779	0.415184247530506
111399	AUDI_SCORESUM	0.0095867857481885	0.378321822659548	0.422138606665824
110881	SCORESUM_withWeightedAPOE	0.000585564520746096	0.984494183622342	0.00678684532391619
110881	SCZ_SCORESUM	0.00226599797767391	0.973184955269109	0.0118046135658306
110881	ADHD_SCORESUM	0.00136979100828916	0.965063481701209	0.0154441179041347
110881	BPD_SCORESUM	0.00413081044075314	0.929678749150179	0.0316670961490388
110881	Migraine_SCORESUM	0.0086330804188095	0.970716878260421	0.0129074190504032
110881	Insomnia_SCORESUM	0.000567014134831401	0.991351785680092	0.00377220679688065
110881	AUDI_SCORESUM	0.000635543641930414	0.976977360560334	0.0101155000454438
110873	SCORESUM_withWeightedAPOE	0.000601469523384912	0.864798086078372	0.0630852802093731
110873	SCZ_SCORESUM	0.0033816155978218	0.904719175138492	0.043486204898749
110873	ADHD_SCORESUM	0.000664021109426649	0.870297800189968	0.0603321142216302
110873	BPD_SCORESUM	0.0022941412939177	0.823235220359055	0.0844760574871442
110873	Migraine_SCORESUM	0.00078776344555298	0.869060611216071	0.0609499333341549
110873	Insomnia_SCORESUM	0.00695071733546981	0.786925952792345	0.104066131435896
110873	AUDI_SCORESUM	0.000886885472848542	0.875412908002773	0.0577870539839887
110543	SCORESUM_withWeightedAPOE	-0.00245009006531238	0.276517456762133	0.558277446145351
110543	SCZ_SCORESUM	-0.00486417674397277	0.277637732355428	0.55652151141543
110543	ADHD_SCORESUM	-0.00525153260674682	0.273164828957531	0.563575218507916
110543	BPD_SCORESUM	-0.00325032838469808	0.242928011996445	0.614522403868984
110543	Migraine_SCORESUM	-0.00428736377863714	0.274282374456404	0.561802099512737
110543	Insomnia_SCORESUM	-0.0028862711058637	0.241255111491101	0.617523476455205
110543	AUDI_SCORESUM	0.000109064085523691	0.295075210854134	0.53006727386657
110343	SCORESUM_withWeightedAPOE	-0.010580130511759	0.480198767895807	0.318578958599564
110343	SCZ_SCORESUM	-0.0108988622107311	0.464687257368357	0.332839236560263
110343	ADHD_SCORESUM	-0.0111279665651687	0.471734469668646	0.326302388668558
110343	BPD_SCORESUM	-0.011141173990862	0.476256288873605	0.322159276502526
110343	Migraine_SCORESUM	-0.0111401164110556	0.474724443589464	0.32355840585755
110343	Insomnia_SCORESUM	-0.0109917266887452	0.483856644275066	0.315283290880962
110343	AUDI_SCORESUM	-0.00971451724238137	0.453608303947521	0.343319003661939
110022	SCORESUM_withWeightedAPOE	0.0133317122673794	0.663596794762773	0.178095720327307
110022	SCZ_SCORESUM	0.0158397915521219	0.699534753740115	0.155190704356395
110022	ADHD_SCORESUM	0.0136753776636721	0.649811874828159	0.18721235651024
110022	BPD_SCORESUM	0.0143629076421832	0.692311454250306	0.159698482953708
110022	Migraine_SCORESUM	0.0144347351376037	0.64996936899884	0.187107109800583
110022	Insomnia_SCORESUM	0.0140404374931609	0.687090048543956	0.162986341509658
110022	AUDI_SCORESUM	0.014261340756249	0.682688776272509	0.165777237097032
109990	SCORESUM_withWeightedAPOE	0.00356147858995226	0.169517241080974	0.770786124448863
109990	SCZ_SCORESUM	0.00310897049447367	0.173560354905664	0.760549470472915
109990	ADHD_SCORESUM	0.0109018711311306	0.145988817839373	0.835680408165152
109990	BPD_SCORESUM	0.00555103834966486	0.154278664783522	0.811694128424467
109990	Migraine_SCORESUM	0.0105982995307398	0.157254052386667	0.803398154108502
109990	Insomnia_SCORESUM	0.00317532122585029	0.169957268201804	0.769660258133342
109990	AUDI_SCORESUM	0.00626961726705177	0.157061781322396	0.803929481287746
109435	SCORESUM_withWeightedAPOE	0.00555880530052422	0.0913732467966569	1.03918094288051
109435	SCZ_SCORESUM	0.00583968342654939	0.0955748938626151	1.01965617559935
109435	ADHD_SCORESUM	0.00552575493241625	0.0919251604971234	1.03656560320015
109435	BPD_SCORESUM	0.00835043300610228	0.07996849958681	1.09708105237941
109435	Migraine_SCORESUM	0.00725180349864007	0.0875310615659774	1.05783780443037
109435	Insomnia_SCORESUM	0.00652315814745374	0.0849947708033833	1.07060779288682
109435	AUDI_SCORESUM	0.00720498102127254	0.085058629116692	1.07028162105597
109386	SCORESUM_withWeightedAPOE	-0.00128577661398555	0.440563875804651	0.355991115859513
109386	SCZ_SCORESUM	-0.00486224643706779	0.397453418585688	0.400713763200282
109386	ADHD_SCORESUM	-0.00595278318851422	0.439922919004132	0.356623411658644
109386	BPD_SCORESUM	0.00267548664029815	0.493971495610917	0.306298111108848
109386	Migraine_SCORESUM	-0.00118995606370609	0.399143110702082	0.398871362346559
109386	Insomnia_SCORESUM	-0.00656322808084853	0.411233995086277	0.385910991123361
109386	AUDI_SCORESUM	-0.00658774935334883	0.414539881423001	0.382433681160146
108825	SCORESUM_withWeightedAPOE	0.00224685762910248	0.260207544998932	0.584680114754083
108825	SCZ_SCORESUM	-0.000470462891507095	0.285144845960792	0.544934473950932
108825	ADHD_SCORESUM	0.00205445954634464	0.248220472240726	0.605162402472571
108825	BPD_SCORESUM	0.00567648248355934	0.229002023370383	0.640160680390635
108825	Migraine_SCORESUM	0.00578275547186036	0.251958435236732	0.598671097457278
108825	Insomnia_SCORESUM	-0.00112671509986684	0.266103883197397	0.574948787835321
108825	AUDI_SCORESUM	-0.00108597149613932	0.267011720859813	0.573469674242109
108145	SCORESUM_withWeightedAPOE	-0.0105180784738712	0.572560235741659	0.242178816980923
108145	SCZ_SCORESUM	-0.0113194824547229	0.599447619858405	0.222248759855062
108145	ADHD_SCORESUM	-0.0110145160139472	0.565003762011196	0.24794866047213
108145	BPD_SCORESUM	-0.00732849321216755	0.528155039663736	0.277238571809553
108145	Migraine_SCORESUM	-0.00835816890036067	0.56217487798536	0.250128565694258
108145	Insomnia_SCORESUM	-0.0118376091101096	0.583643883251368	0.233852061642501
108145	AUDI_SCORESUM	-0.0108442899338141	0.564841402853947	0.248073477020021
106936	SCORESUM_withWeightedAPOE	-0.00993432856145349	0.3614822558913	0.441913016094563
106936	SCZ_SCORESUM	-0.008064040783196	0.382389255935989	0.417494318679579
106936	ADHD_SCORESUM	-0.00304311553997616	0.316570389206775	0.499529709832198
106936	BPD_SCORESUM	-0.0030457456162527	0.306284465163712	0.51387503017603
106936	Migraine_SCORESUM	0.000627054336093447	0.328614623191692	0.483313114576689
106936	Insomnia_SCORESUM	-0.00996709916575056	0.351936208182817	0.453536049433485
106936	AUDI_SCORESUM	-0.00881401942763138	0.342326259533198	0.46555978525317
105538	SCORESUM_withWeightedAPOE	0.0016981128727348	0.302450749875198	0.519345334395986
105538	SCZ_SCORESUM	0.00210887196475196	0.275749709897345	0.559484935787314
105538	ADHD_SCORESUM	0.00248747113961656	0.316483518551508	0.499648901724062
105538	BPD_SCORESUM	0.00257967481988119	0.268706972466141	0.570721064254278
105538	Migraine_SCORESUM	0.000306548470228485	0.293384282262693	0.532563156714373
105538	Insomnia_SCORESUM	0.00872399774275168	0.348456702206587	0.457851177855679
105538	AUDI_SCORESUM	0.00810187846213217	0.258937688582462	0.586804733063959
104922	SCORESUM_withWeightedAPOE	-0.00193330137867465	0.0658276176811182	1.1815918618556
104922	SCZ_SCORESUM	-0.00527862242439059	0.0738817569484219	1.13146278534966
104922	ADHD_SCORESUM	-0.00414067326148393	0.0646862837943176	1.18918779821769
104922	BPD_SCORESUM	-0.00538702901614085	0.0673540603905986	1.17163621802448
104922	Migraine_SCORESUM	-0.00462266319958649	0.0676461983581104	1.16975660525242
104922	Insomnia_SCORESUM	-0.00286853385320107	0.0609455905850158	1.21505771012548
104922	AUDI_SCORESUM	-0.00569151407644686	0.071329759796721	1.14672923846543
103102	SCORESUM_withWeightedAPOE	-0.00581703447288873	0.25445096833118	0.594395892049134
103102	SCZ_SCORESUM	-0.0068959269721729	0.250981177260636	0.600358847914844
103102	ADHD_SCORESUM	-0.00457398735236203	0.268196626423656	0.571546689328585
103102	BPD_SCORESUM	-0.00691050087824863	0.250625979322128	0.600973913024809
103102	Migraine_SCORESUM	0.00275674782670576	0.268020842071617	0.571831432669919
103102	Insomnia_SCORESUM	0.000427709165293444	0.207623065059277	0.682724401924027
103102	AUDI_SCORESUM	-0.00543845380791641	0.262827644989199	0.580328956331349
101732	SCORESUM_withWeightedAPOE	-0.000855672475684299	0.76006669737502	0.119148295836359
101732	SCZ_SCORESUM	-0.00590687812859358	0.760269435720863	0.119032468627526
101732	ADHD_SCORESUM	-0.00656866488688213	0.718928086638532	0.143314549308402
101732	BPD_SCORESUM	-0.00587161928522884	0.703377185897523	0.152811722171334
101732	Migraine_SCORESUM	-0.00434749359585096	0.71409047470209	0.146246759968098
101732	Insomnia_SCORESUM	-0.00667192161965291	0.753001626662595	0.12320408561892
101732	AUDI_SCORESUM	-0.00605242147749396	0.755852858907095	0.121562739927668
101299	SCORESUM_withWeightedAPOE	-0.00414443949606458	0.840622299745543	0.0753990933598701
101299	SCZ_SCORESUM	-0.00245383537352861	0.872831617835707	0.0590695300607925
101299	ADHD_SCORESUM	-0.00387258283682934	0.828420261706495	0.0817492875674394
101299	BPD_SCORESUM	-0.00340109596725302	0.814794884591166	0.0889517062315236
101299	Migraine_SCORESUM	-0.00379788459239649	0.848308789986614	0.0714460329123942
101299	Insomnia_SCORESUM	-0.00236503786103004	0.881148787423586	0.0549507520860274
101299	AUDI_SCORESUM	-0.00403556610807487	0.84803071985064	0.0715884151725692
100897	SCORESUM_withWeightedAPOE	-0.00247188972013523	0.990921703678025	0.00396065934310829
100897	SCZ_SCORESUM	-0.000749670112412781	0.932458644876854	0.0303704203236182
100897	ADHD_SCORESUM	-0.00247831517200803	0.992848157997527	0.0031171655893593
100897	BPD_SCORESUM	-0.00204155854087351	0.97950216091037	0.00899460155754036
100897	Migraine_SCORESUM	-0.00380573936095963	0.972164464367861	0.012260257784215
100897	Insomnia_SCORESUM	-0.00309057332695861	0.993830174809331	0.00268782128112919
100897	AUDI_SCORESUM	-0.00325015472505275	0.996262641885318	0.0016261546636354
100841	SCORESUM_withWeightedAPOE	0.00219198791654351	0.175157692109492	0.756570785737937
100841	SCZ_SCORESUM	0.00806033407316631	0.198311727912427	0.702651601392072
100841	ADHD_SCORESUM	0.00692690543604102	0.152632062892399	0.816354226049688
100841	BPD_SCORESUM	0.00655175621798187	0.148685798168522	0.827730511448418
100841	Migraine_SCORESUM	0.00228239951836684	0.176052154715033	0.754358655199748
100841	Insomnia_SCORESUM	0.00216868308602558	0.170310068625832	0.768759676057484
100841	AUDI_SCORESUM	0.00220629886111245	0.170564037030266	0.768112533342903
100556	SCORESUM_withWeightedAPOE	-0.00836419696663437	0.890142309361172	0.050540556018435
100556	SCZ_SCORESUM	-0.00858253811840037	0.900077599442294	0.045720046608683
100556	ADHD_SCORESUM	-0.00683858868810083	0.842935763424346	0.0742055198631519
100556	BPD_SCORESUM	-0.00853753183670714	0.854720428548135	0.0681759159078276
100556	Migraine_SCORESUM	-0.00317636852421699	0.847805782587455	0.0717036255865542
100556	Insomnia_SCORESUM	-0.00887340596801134	0.862066863608528	0.0644590481311421
100556	AUDI_SCORESUM	-0.00920250457651917	0.88394629843544	0.0535741184728798
100343	SCORESUM_withWeightedAPOE	-0.0004402948871296	0.0820740213918838	1.08579428687019
100343	SCZ_SCORESUM	0.00432779497990343	0.0956356436885259	1.01938021470937
100343	ADHD_SCORESUM	0.00145720654411297	0.0755392216005845	1.12182749470458
100343	BPD_SCORESUM	0.00104679362157067	0.0747967562070337	1.12611723625229
100343	Migraine_SCORESUM	-0.000522077482573824	0.0823019603322972	1.08458982029976
100343	Insomnia_SCORESUM	-0.000532748019535845	0.0851247075496634	1.06994436711776
100343	AUDI_SCORESUM	-0.000190666183830457	0.086353058695346	1.06372227476144
100036	SCORESUM_withWeightedAPOE	0.026314557209703	0.00500102836795944	2.30094068194237
100036	SCZ_SCORESUM	0.0253155546631076	0.00469702431862382	2.32817719127155
100036	ADHD_SCORESUM	0.0339416717497548	0.00349256318334682	2.45685572839756
100036	BPD_SCORESUM	0.0252532231201003	0.00497153359986618	2.30350962108137
100036	Migraine_SCORESUM	0.02526038125564	0.00475880984669623	2.32250164846463
100036	Insomnia_SCORESUM	0.0272788166502429	0.0057191563266549	2.24266803234374
100036	AUDI_SCORESUM	0.02800288510571	0.00412267803836646	2.38482058021697
100024	SCORESUM_withWeightedAPOE	0.0219199206494344	0.307695265791967	0.511879185768278
100024	SCZ_SCORESUM	0.0172592239920498	0.307616321100325	0.511990626036506
100024	ADHD_SCORESUM	0.0228141068979626	0.28608466195513	0.543505425685872
100024	BPD_SCORESUM	0.0161087025784421	0.336926618185218	0.472464677133144
100024	Migraine_SCORESUM	0.0186350618854022	0.339126867018355	0.469637802272626
100024	Insomnia_SCORESUM	0.0166608252776	0.309212783033497	0.509742560400042
100024	AUDI_SCORESUM	0.0166514672412716	0.338744070423642	0.470128298198219
100017	SCORESUM_withWeightedAPOE	-0.00795081490217497	0.680650465276067	0.167075854272801
100017	SCZ_SCORESUM	-0.0099356995670814	0.673746771651273	0.171503302780933
100017	ADHD_SCORESUM	-0.0111838424121133	0.70050623608145	0.154587994163064
100017	BPD_SCORESUM	-0.010109562242262	0.670169917995839	0.173815070296063
100017	Migraine_SCORESUM	-0.0101195961447684	0.686780028723456	0.163182342429741
100017	Insomnia_SCORESUM	-0.0109200071926112	0.714461560957034	0.146021131902148
100017	AUDI_SCORESUM	-0.00701115495627902	0.657398843137016	0.182171064506984
97828	SCORESUM_withWeightedAPOE	-0.00176709286268162	0.424433628882334	0.372190213226335
97828	SCZ_SCORESUM	-0.00241337679953846	0.416776798237039	0.380096465999542
97828	ADHD_SCORESUM	-0.00156300530199704	0.402220828150363	0.395535444140658
97828	BPD_SCORESUM	-0.000520077853374046	0.449887067424601	0.346896491001713
[truncated: 36,802 more rows]
