# Supplementary material for: Integrative analysis of cerebrospinal fluid biomarkers, metabolomics, and polygenic risk reveals novel metabolite associations with Alzheimer's disease
Source: J Alzheimers Dis. 2025 Nov 7;108(4):1677–95. doi: 10.1177/13872877251389924 (PMC13247332; doi:10.1177/13872877251389924)
Supplement: sj-zip-2-alz-10.1177_13872877251389924 - Supplemental material for Integrative analysis of cerebrospinal fluid biomarkers, metabolomics, and polygenic risk reveals novel metabolite associations with Alzheimer's disease [file sj-zip-2-alz-10.1177_13872877251389924.zip › ptau.prediction.freq.named.metabs.csv]

	Metab	freq
1	Age	1000
471	alpha-Galactosamine-1-phosphate	1000
525	Glu-Gln	1000
581	N-Acetylneuraminic acid	1000
345	gluconic acid	999
431	3-Methylcrotonylglycine	999
474	Anserine	999
578	N-Acetylglycine	998
548	Isoxanthopterin	994
328	isothreonic acid	991
522	Galactosamine	985
611	Nicotinoylglycine	978
618	Pantothenic acid	973
347	fucose	969
246	PI 38:5	957
247	PI 40:6	955
149	FA 20:3 (homo-gamma-linolenic acid)	953
644	Ribose-5-phosphate	947
596	N-Methylvaline	937
381	2-hydroxybutanoic acid	897
476	Arabitol	891
656	Terbinafine	888
331	isocitric acid	868
2	Sex	860
569	Methyl-beta-galactopyranoside	841
647	S-Adenosyl-homocysteine	835
18	PC 32:0	797
321	lyxitol	783
533	Glyceric acid	771
253	SM d34:2 (4.33_759.57)	760
587	N-Isovalerylglycine	702
397	1-Methylpseudouridine	690
438	3'-O-Methylcytidine	679
396	1-Methylnicotinamide	663
384	2-deoxyerythritol	661
116	Cer d34:2	651
55	SM d32:1	649
392	.alpha.-Hydroxybutyric acid	645
177	LPE 16:0	623
172	GlcCerd14:14E/20:02OH	613
244	PI 36:4	605
414	2-Pyrimidinylacetic acid	597
500	CMPF	597
484	Benzothiazole	590
316	myo-inositol	551
369	arabitol	551
563	Mandelic acid	551
583	N-Acetylserine	544
256	SM d36:2 (4.97_787.60)	542
518	Ethylmalonic acid	537
617	Palmitic acid	536
446	4-Hydroxybenzoic acid	523
410	2-Hydroxy-4-methylpentanoic acid	508
285	tagatose	500
422	3-Aminotyrosine	494
129	Cer d44:1	482
323	levoglucosan	480
538	HMBA	478
361	cholesterol	477
556	Levamisole	469
503	Creatinine	466
501	Cotinine	463
540	Hypaphorine	458
22	PC 34:1	452
87	TG 51:3	452
277	urea	450
546	Isoleucine	448
570	Methylsuccinic acid	448
282	threonine	442
566	Methadone	440
53	PE P-40:4 or PE O-40:5 Isomer A	436
281	threose	407
621	Phendimetrazine A	398
623	Phenyl-beta-glucopyranoside	367
672	Urocanic acid	366
640	Pyruvic acid	365
628	Piceid	363
226	PE O-37:4|PE O-21:3_16:1	359
217	PC P-44:4 or PC O-44:5	358
615	Orotic acid	348
205	PC 40:7	345
294	ribonic acid	341
479	Aspartic acid	340
231	PE P-36:4 or PE O-36:5	338
94	TG 53:0	336
584	N-Acetyltryptophan	333
415	2,3-Dihydroxybenzoic acid A	325
225	PE 38:6	324
412	2-Methylglutaric acid	324
309	ornithine	321
270	SM d43:2	317
608	Nateglinide	316
222	PE 36:4	313
571	N-Acetyl-5-hydroxytryptamine	309
59	SM d34:2	302
287	succinic acid	302
627	Phthalic acid	299
413	2-Propanamidoacetic acid	297
651	Sorbitol	275
79	TG 49:2	262
590	N-Methylglutamic acid	253
35	PC 38:4 Isomer A	239
389	1-methylgalactose	239
489	Biotin	237
165	FA 36:10	233
379	2-hydroxyvaleric acid	233
169	GlcCer d41:1	230
671	Uridine	228
133	FA 13:0 (tridecylic acid)	227
275	valine	227
355	creatinine	224
216	PC P-40:3 or PC O-40:4	214
33	PC 37:4	213
592	N-Methylisoleucine	212
526	Gluconolactone	207
576	N-Acetylglucosamine	206
385	2-aminobutyric acid	205
405	2-Aminoacetophenone	205
123	Cer d41:1	204
108	TG 58:0	202
109	TG 58:1	199
245	PI 38:4	197
497	Citraconic acid	190
193	PC 37:2	186
352	erythritol	185
605	N8-Acetylspermidine	185
634	Prostaglandin E1	182
358	citrulline	177
585	N-epsilon-Acetyllysine	176
354	deoxypentitol	175
453	5-Nonyloxytryptamine	173
232	PE P-36:5 or PE O-36:6	172
505	Cyclohexanamine	172
156	FA 24:0 (lignoceric acid)	170
340	glutaric acid	169
233	PE P-38:3 or PE O-38:4	168
376	3-hydroxypropionic acid	165
534	Glycolic acid	162
475	Aprobarbital	158
619	Pantothenic acid.1	157
680	Zeranol	157
532	Glyceraldehyde	149
161	FA 28:7	148
326	lactic acid	147
304	phosphate	146
457	6,7-Dihydroxycoumarin	146
312	octadecanol	142
120	Cer d40:0	141
163	FA 30:7	138
463	Acetylenedicarboxylic acid	138
377	3-hydroxybutyric acid	137
137	FA 15:1	136
531	Glutaric acid	136
524	Geranic acid	135
68	SM d42:2	133
433	3-Methylglutaric acid	133
153	FA 22:1 (erucic acid)	130
367	asparagine	130
12	GlcCer d42:2	128
427	3-Indoleacetic acid	126
622	Phendimetrazine B	126
344	glucose	125
450	4-Nitrophenol	121
516	Erythronolactone	121
558	Losartan	121
468	Ala-Ala	120
601	N,N-Dimethylglycine	115
107	TG 57:2	113
557	Levetiracetam	112
284	threitol	109
560	Maleic acid	107
616	P-Toluenesulfonic acid	106
517	Ethanolamine	104
302	phthalic acid	103
24	PC 35:1	102
106	TG 57:1	101
466	Adipic acid	101
166	FA 8:0 (caprylic acid)	100
482	Benproperine	99
317	methionine sulfoxide	98
496	Choline	93
564	Mannitol	92
648	Salicylic acid	92
366	aspartic acid	91
391	1,2,4-benzenetriol	91
248	SM d32:1 (4.23_733.55)	90
436	3-Phenyllactic acid	90
507	Cytidine	89
80	TG 49:3	87
440	3'-O-Methylinosine	87
372	alanine	86
407	2-Deoxyribose	86
178	LPE 22:6	83
179	PC 32:0 (5.60_792.58)	80
214	PC P-38:4 or PC O-38:5 Isomer B	79
504	Cyclo(Leu-Pro)	78
667	Tryptamine	78
599	N,N-Dimethyldodecylamine N-oxide	76
229	PE P-36:1 or PE O-36:2	74
336	glycerol-alpha-phosphate	74
579	N-Acetylhistidine	72
349	ethanolamine	71
658	Threonic acid	71
639	Pyroglutamic acid	70
663	trans-4-(Aminomethyl)cyclohexanecarboxylic acid	70
492	Carboxyibuprofen	69
176	LPC 18:2	67
299	propyleneglycol	66
460	Abscisic acid	63
236	PE P-38:6 or PE O-38:7	62
371	allylbenzene	60
359	citric acid	59
655	Telmisartan	59
62	SM d38:2	58
428	3-Indoleacetonitrile	58
15	LPC 20:4	57
333	heptadecanoic acid	57
454	5'-Methylthioadenosine	57
549	Ketoisovaleric acid	57
183	PC 34:1 (5.67_818.59)	56
464	Aconitic acid	56
600	N,N-Dimethylformamide	56
625	Phenylalanine	56
43	PC 40:7 Isomer B	55
629	Pilocarpine	55
401	1,4-Dithioerythritol	54
461	Acetanilide	54
485	Benzylsuccinic acid	53
274	xylitol	52
289	sorbitol	52
329	isopropylbenzene	52
364	benzoic acid	52
408	2-dGMP	51
509	Diethyloxalpropionate	51
573	N-Acetyl-leucine	50
130	FA 10:0 (capric acid)	49
47	PC P-34:2 or PC O-34:3	48
337	glycerol-3-galactoside 2	48
278	uracil	47
470	Allantoin	46
95	TG 54:0	45
290	shikimic acid	45
360	citramalic acid	44
171	GlcCer d42:2 (7.14_868.69_7.12_844.64)	43
480	Atomexetine	43
551	Kynurenine	43
111	TG 60:1	42
114	Cer d34:0	42
594	N-Methylproline	42
630	Pimelic acid	42
224	PE 38:4 Isomer B	41
45	PC P-32:0 or PC O-32:1	39
409	2-Furoic acid	39
441	4-Acetamidobutyric acid	39
515	Erucamide	39
542	Icaridin	39
510	Diethyltoluamide	38
211	PC P-36:3 or PC O-36:4	37
334	glycolic acid	36
649	Serine	35
238	PE P-40:6 or PE O-40:7	33
374	aconitic acid	33
452	5-Hydroxytryptophan	33
547	Isovaleryl-L-carnitine	33
61	SM d36:2	32
82	TG 50:1	32
180	PC 32:1 (5.05_790.56)	32
200	PC 38:6	32
490	Bisoprolol	32
259	SM d39:1	31
272	xylulose	31
539	Homoarginine	31
620	Parecoxib	31
652	Sorbose	31
135	FA 14:1 (physeteric acid)	30
306	pelargonic acid	30
451	4-Pyridoxic acid	30
530	Glutamine	30
378	3-hydroxy-3-methylglutaric acid	29
71	TG 46:0	28
124	Cer d42:0	28
400	1,4-Cyclohexanedione	28
529	Glutamic acid	28
606	Nafadotride	28
528	Glucuronic acid B	27
254	SM d36:0	25
286	sucrose	25
399	1,4-Cyclohexanedicarboxylic acid	25
72	TG 46:1	24
85	TG 50:3 Isomer B	24
104	TG 56:0	24
118	Cer d38:1	24
291	serine	24
423	3-Hydroxy-3-methylglutaric acid	24
632	Proline-hydroxyproline	24
117	Cer d36:1	23
181	PC 32:2	23
424	3-Hydroxybutyric acid	23
657	Theophylline	23
280	tryptophan	22
357	conduritol-beta-epoxide	22
668	Tryptophan	22
298	pseudo uridine	21
425	3-Hydroxyphenylalanine	21
151	FA 20:5 (eicosapentaenoic acid)	20
206	PC O-32:0 (6.06_778.59)	20
324	leucine	20
362	caprylic acid	20
417	2,5-Dihydroxybenzaldehyde	20
467	Agmatine	20
624	Phenylacetylglutamine	20
190	PC 36:3 Isomer B (5.33_842.59)	19
456	6-Methylmercaptopurine	19
499	Citrulline	19
527	Glucose	19
604	N2,N2-Dimethylguanosine	19
30	PC 36:3 Isomer B	18
127	Cer d42:2 Isomer B	18
144	FA 18:3 (linolenic acid)	18
261	SM d40:2 Isomer A (6.22_843.66)	18
48	PC P-36:2 or PC O-36:3	17
138	FA 16:0 (palmitic acid)	17
514	Ergothioneine	17
661	Thymol	17
673	Valine	17
101	TG 54:6 Isomer A	16
311	oleamide	16
338	glycerol	16
437	3-Pyridinemthanol	16
568	Methioninesulfoxide	16
3	CAR 14:1	15
29	PC 36:3 Isomer A	15
139	FA 16:1 (palmitoleic acid)	15
160	FA 28:0 (montanic acid)	15
240	PI 34:1	15
421	3-(1-Pyrazolyl)-alanine	15
545	Inositol	15
642	Quinolone	15
97	TG 54:2	14
239	PE P-40:7 or PE O-40:8	14
249	SM d32:2	14
310	oleic acid	14
339	glyceric acid	14
444	4-Aminomethylcyclohexanecarboxylic acid	14
536	Guanosine	14
591	N-Methylhistidine	14
666	Tripelennamine	14
212	PC P-36:4 or PC O-36:5 (5.32_824.58)	13
305	phenylalanine	13
319	mannose	13
325	lauric acid	13
626	Phenylethanolamine B	13
406	2-Deoxycytidine-5-monophosphoric acid	12
439	3'-O-Methylguanosine	12
443	4-Aminobenzoic acid	12
506	Cyproheptadine	12
31	PC 36:4 Isomer C	11
96	TG 54:1	11
202	PC 40:5 Isomer A (5.74_894.62)	11
220	PE 36:1	11
356	creatine	11
473	Androstenedione	11
519	Ferulic acid	11
595	N-Methylthreonine	11
60	SM d36:1	10
81	TG 50:0	10
113	Cer d33:1	10
131	FA 11:0 (undecylic acid)	10
330	isoleucine	10
363	capric acid	10
387	1-monostearin	10
448	4-Hydroxyquinoline	10
498	Citramalic acid	10
602	N.epsilon.-Dimethyl-L-lysine	10
11	DG 36:2	9
39	PC 38:6 Isomer B	9
173	LPC 16:0 (1.50_554.35)	9
273	xylose	9
297	putrescine	9
314	N-acetylmannosamine	9
315	myristic acid	9
335	glycine	9
435	3-Nitrotyrosine	9
491	Caffeine	9
494	Carnosine	9
553	Lactose B	9
567	Methionine	9
645	Riluzole	9
38	PC 38:5 Isomer B	8
100	TG 54:5 Isomer A	8
136	FA 15:0 (pentadecylic acid)	8
143	FA 18:2 (linoleic acid)	8
271	SM d44:2	8
296	quinic acid	8
301	pimelic acid	8
346	fumaric acid	8
348	fructose	8
373	adipic acid	8
375	acetaminophen	8
395	1-Methyl-L-histidine	8
465	Adenine	8
502	Creatine	8
554	Laurylsulfuric acid	8
575	N-Acetylaspartylglutamic acid	8
582	N-Acetylphenylalanine	8
635	Pseudouridine	8
638	Pyridoxine	8
7	CE 22:2	7
42	PC 40:6 Isomer B	7
49	PC P-36:4 or PC O-36:5	7
76	TG 48:2	7
102	TG 54:7 Isomer A	7
105	TG 56:1	7
234	PE P-38:4 or PE O-38:5	7
252	SM d34:1 (4.86_761.58)	7
382	2-deoxytetronic acid	7
386	2,3-dihydroxybutanoic acid	7
388	1-monopalmitin	7
403	10-Hydroxydecanoic acid	7
418	2,8-Quinolinediol	7
543	Indoxyl sulfate	7
550	Kynurenic acid	7
572	N-Acetyl-epsilon-caprolactam (double check)	7
577	N-Acetylglutamic acid	7
607	Naftopidil	7
631	Pinacidil	7
660	Thymidine?5'-monophosphate	7
21	PC 34:0	6
110	TG 58:3	6
132	FA 12:0 (lauric acid)	6
368	arachidic acid	6
426	3-Hydroxyvaleric acid	6
472	Androstane-3,17-diol	6
574	N-Acetylalanine	6
597	N-omega-Acetylhistamine	6
664	Trehalose	6
676	Xanthinol	6
41	PC 40:6 Isomer A	5
58	SM d34:1	5
64	SM d40:2 Isomer A	5
145	FA 20:0 (arachidic acid)	5
159	FA 26:0 (cerotic acid)	5
189	PC 36:3 Isomer A (5.23_842.59)	5
194	PC 37:4 (5.39_854.59)	5
203	PC 40:5 Isomer B	5
445	4-Guanidinobutyric acid	5
488	Betaine	5
511	disaccharide	5
612	Octadecanedioic acid	5
650	Sibutramine	5
653	Sucrose	5
677	Xanthosine	5
73	TG 46:2	4
86	TG 51:1	4
103	TG 55:1	4
121	Cer d40:1	4
128	Cer d43:1	4
185	PC 34:4	4
279	tyrosine	4
300	proline	4
320	mannitol	4
322	lysine	4
434	3-Methylhistidine	4
442	4-Acetylbutyric acid	4
481	Beclomethasone	4
641	Quinic acid	4
662	TMAO	4
8	Cer d34:1	3
9	Cholesterol	3
10	DG 34:3	3
23	PC 34:2	3
98	TG 54:3	3
167	GlcCer d38:1	3
191	PC 36:4 Isomer B	3
209	PC P-34:1 or PC O-34:2 Isomer B	3
230	PE P-36:2 or PE O-36:3	3
243	PI 36:3	3
257	SM d38:1	3
269	SM d43:1	3
283	threonic acid	3
288	stearic acid	3
295	ribitol	3
327	itaconic acid	3
370	anthranilic acid	3
380	2-hydroxyglutaric acid	3
390	1,5-anhydroglucitol	3
393	.gamma.-Aminobutyric acid	3
398	1,4-Butynediol	3
447	4-Hydroxyphenyllactic acid	3
455	6-Hydroxycaproic acid	3
469	Alanine	3
487	beta-Hydroxyisovaleric acid	3
609	Nicotinamide	3
614	Ornithine	3
637	Purine	3
646	Rofecoxib	3
678	Xylitol	3
5	CE 18:1	2
19	PC 32:1	2
25	PC 35:2 Isomer A	2
37	PC 38:5 Isomer A	2
54	SM 40:8;3O	2
66	SM d41:1	2
88	TG 52:0	2
119	Cer d39:1	2
122	Cer d40:2	2
141	FA 18:0 (stearic acid)	2
201	PC 40:4	2
207	PC P-32:0 or PC O-32:1 (5.89_776.58)	2
215	PC P-38:5 or PC O-38:6	2
250	SM d33:1 (4.54_747.56)	2
255	SM d36:1 (5.54_789.61)	2
258	SM d38:2 (5.63_815.63)	2
293	ribose	2
307	palmitic acid	2
343	glucose-1-phosphate	2
353	epsilon-caprolactam	2
365	azelaic acid	2
383	2-deoxypentitol	2
402	1,7-Dimethyluric acid	2
411	2-Ketogluconic?acid	2
420	L-threo-Sphingosine	2
429	3-Indolemethanol	2
430	3-Methyladipic acid	2
432	3-Methylcytidine	2
483	Benzoic acid	2
486	beta-Alanine	2
508	Dehydroisoandrosterone sulfate	2
513	Ecgonine	2
520	Fumaric acid	2
544	Inosine	2
555	Leucine	2
603	N2-Methylguanosine	2
674	Vanillic acid	2
675	Venlafaxine	2
4	CAR 18:0	1
51	PC P-40:6 or PC O-40:7 Isomer A	1
56	SM d33:1	1
70	TG 44:0	1
147	FA 20:2 (eicosadienoic acid)	1
150	FA 20:4 (arachidonic acid)	1
170	GlcCer d42:1	1
175	LPC 18:1	1
184	PC 34:2 (5.17_816.58)	1
195	PC 38:2	1
219	PE 34:2	1
221	PE 36:2	1
223	PE 38:2	1
235	PE P-38:5 or PE O-38:6	1
263	SM d41:1 (7.27_859.69)	1
265	SM d42:1 (7.59_873.71)	1
276	uric acid	1
292	salicylic acid	1
332	hypoxanthine	1
341	glutamine	1
351	erythronic acid lactone	1
416	2,3-Dihydroxybenzoic acid B	1
477	Arginine	1
478	Asparagine	1
495	Cellobiose B	1
512	DL-Isocitric acid lactone	1
541	Hypoxanthine	1
559	Lysine	1
562	Maltotriose	1
580	N-Acetylmethionine	1
586	N-Formylmethionine	1
588	N-Methylalanine	1
589	N-Methylaspartic acid	1
598	N,N-Dimethylarginine	1
610	Nicotinamide riboside	1
613	Orlistat	1
633	Propionylcarnitine	1
665	Triethanolamine	1
670	Ureidoglutaric acid	1
6	CE 18:2	0
13	LPC 16:0	0
14	LPC 18:0	0
16	PC 30:0	0
17	PC 31:0	0
20	PC 33:1	0
26	PC 35:2 Isomer B	0
27	PC 36:1	0
28	PC 36:2	0
32	PC 36:5 Isomer D	0
34	PC 38:3	0
36	PC 38:4 Isomer C	0
40	PC 40:5 Isomer A	0
44	PC O-32:0	0
46	PC P-34:1 or PC O-34:2	0
50	PC P-38:4 or PC O-38:5 Isomer A	0
52	PE 38:4	0
57	SM d34:0	0
63	SM d40:1	0
65	SM d40:2 Isomer B	0
67	SM d42:1	0
69	SM d42:3	0
74	TG 48:0	0
75	TG 48:1	0
77	TG 49:0	0
78	TG 49:1	0
83	TG 50:2	0
84	TG 50:3 Isomer A	0
89	TG 52:1	0
90	TG 52:2	0
91	TG 52:3	0
92	TG 52:3 (10.65_874.79_10.24_893.70)	0
93	TG 52:4	0
99	TG 54:4	0
112	Cer d32:1	0
115	Cer d34:1 (5.76_596.53_5.75_572.48)	0
125	Cer d42:1	0
126	Cer d42:2 Isomer A	0
134	FA 14:0 (myristic acid)	0
140	FA 17:0 (margaric acid)	0
142	FA 18:1 (oleic acid)	0
146	FA 20:1 (eicosenoic acid)	0
148	FA 20:3 (eicosatrienoic acid)	0
152	FA 22:0 (behenic acid)	0
154	FA 22:2 (docosadienoic acid)	0
155	FA 22:6 (docosahexaenoic acid)	0
157	FA 24:1 (nervonic acid)	0
158	FA 25:0	0
162	FA 30:1	0
164	FA 32:1	0
168	GlcCer d40:1	0
174	LPC 18:0 Isomer B	0
182	PC 33:1 (5.34_804.57)	0
186	PC 35:1 (5.99_832.60)	0
187	PC 36:1 (6.35_846.62)	0
188	PC 36:2 (5.82_844.61)	0
192	PC 36:5 Isomer B	0
196	PC 38:3 (6.00_870.62)	0
197	PC 38:4 Isomer A (5.73_868.61)	0
198	PC 38:5 Isomer A (5.12_866.59)	0
199	PC 38:5 Isomer B.1	0
204	PC 40:6 Isomer B (5.54_892.61)	0
208	PC P-34:0 or PC O-34:1	0
210	PC P-34:2 or PC O-34:3 (5.44_800.58)	0
213	PC P-38:4 or PC O-38:5 Isomer A (5.49_852.61)	0
218	PE 34:1	0
227	PE P-34:1 or PE O-34:2	0
228	PE P-34:2 or PE O-34:3	0
237	PE P-40:5 or PE O-40:6	0
241	PI 34:2	0
242	PI 36:1	0
251	SM d34:0 (5.09_763.60)	0
260	SM d40:1 (6.94_845.68)	0
262	SM d40:2 Isomer B (6.33_843.66)	0
264	SM d41:2	0
266	SM d42:2 Isomer A	0
267	SM d42:2 Isomer B	0
268	SM d42:3 (6.32_869.68)	0
303	phosphoethanolamine	0
308	oxoproline	0
313	nicotinic acid	0
318	methionine	0
342	glutamic acid	0
350	erythrose	0
394	(R)-Butyrylcarnitine	0
404	2-alpha-Mannobiose	0
419	2'-O-Methylguanosine	0
449	4-Methyl-2-oxovaleric Acid	0
458	7,8-Dihydrobiopterin	0
459	8-Oxo-2-deoxyadenosine	0
462	Acetylcarnitine	0
493	Carnitine	0
521	Galactonic acid	0
523	gamma-Glutamylleucine	0
535	Glycyl-leucine	0
537	Histidine	0
552	Lactitol	0
561	Malic acid	0
565	Mannose	0
593	N-Methyllysine	0
636	Psicose	0
643	Ribose A	0
654	Taurine	0
659	Threonine	0
669	Tyrosine	0
679	Xylose	0
