# Supplementary material for: Integrative analysis of cerebrospinal fluid biomarkers, metabolomics, and polygenic risk reveals novel metabolite associations with Alzheimer's disease
Source: J Alzheimers Dis. 2025 Nov 7;108(4):1677–95. doi: 10.1177/13872877251389924 (PMC13247332; doi:10.1177/13872877251389924)
Supplement: sj-zip-2-alz-10.1177_13872877251389924 - Supplemental material for Integrative analysis of cerebrospinal fluid biomarkers, metabolomics, and polygenic risk reveals novel metabolite associations with Alzheimer's disease [file sj-zip-2-alz-10.1177_13872877251389924.zip › ttau.prediction.freq.named.metabs.csv]

	Metab	freq
1	Age	1000
431	3-Methylcrotonylglycine	1000
471	alpha-Galactosamine-1-phosphate	1000
525	Glu-Gln	1000
581	N-Acetylneuraminic acid	1000
2	Sex	999
474	Anserine	998
548	Isoxanthopterin	997
347	fucose	996
596	N-Methylvaline	993
328	isothreonic acid	987
611	Nicotinoylglycine	985
345	gluconic acid	976
397	1-Methylpseudouridine	967
246	PI 38:5	943
647	S-Adenosyl-homocysteine	917
644	Ribose-5-phosphate	914
177	LPE 16:0	905
578	N-Acetylglycine	905
618	Pantothenic acid	885
247	PI 40:6	873
587	N-Isovalerylglycine	848
253	SM d34:2 (4.33_759.57)	832
518	Ethylmalonic acid	820
500	CMPF	815
656	Terbinafine	791
323	levoglucosan	789
18	PC 32:0	767
22	PC 34:1	760
172	GlcCerd14:14E/20:02OH	747
95	TG 54:0	711
566	Methadone	698
533	Glyceric acid	685
569	Methyl-beta-galactopyranoside	670
476	Arabitol	667
59	SM d34:2	666
285	tagatose	653
316	myo-inositol	651
571	N-Acetyl-5-hydroxytryptamine	644
623	Phenyl-beta-glucopyranoside	641
321	lyxitol	634
534	Glycolic acid	629
503	Creatinine	626
576	N-Acetylglucosamine	619
505	Cyclohexanamine	609
216	PC P-40:3 or PC O-40:4	601
621	Phendimetrazine A	587
501	Cotinine	578
217	PC P-44:4 or PC O-44:5	575
570	Methylsuccinic acid	564
405	2-Aminoacetophenone	543
446	4-Hydroxybenzoic acid	538
55	SM d32:1	527
651	Sorbitol	527
244	PI 36:4	525
522	Galactosamine	525
231	PE P-36:4 or PE O-36:5	518
361	cholesterol	511
274	xylitol	492
422	3-Aminotyrosine	488
466	Adipic acid	483
94	TG 53:0	482
532	Glyceraldehyde	473
484	Benzothiazole	461
317	methionine sulfoxide	454
53	PE P-40:4 or PE O-40:5 Isomer A	453
406	2-Deoxycytidine-5-monophosphoric acid	441
470	Allantoin	441
517	Ethanolamine	441
331	isocitric acid	436
232	PE P-36:5 or PE O-36:6	418
287	succinic acid	417
440	3'-O-Methylinosine	417
526	Gluconolactone	413
564	Mannitol	413
415	2,3-Dihydroxybenzoic acid A	408
277	urea	407
524	Geranic acid	407
109	TG 58:1	405
381	2-hydroxybutanoic acid	397
384	2-deoxyerythritol	386
546	Isoleucine	386
193	PC 37:2	379
356	creatine	373
352	erythritol	361
87	TG 51:3	355
106	TG 57:1	353
282	threonine	352
540	Hypaphorine	348
599	N,N-Dimethyldodecylamine N-oxide	345
337	glycerol-3-galactoside 2	344
222	PE 36:4	337
379	2-hydroxyvaleric acid	324
256	SM d36:2 (4.97_787.60)	320
424	3-Hydroxybutyric acid	320
108	TG 58:0	316
283	threonic acid	311
376	3-hydroxypropionic acid	304
516	Erythronolactone	300
169	GlcCer d41:1	295
389	1-methylgalactose	290
413	2-Propanamidoacetic acid	290
515	Erucamide	282
475	Aprobarbital	281
104	TG 56:0	277
557	Levetiracetam	272
225	PE 38:6	270
640	Pyruvic acid	269
605	N8-Acetylspermidine	266
289	sorbitol	264
615	Orotic acid	262
628	Piceid	262
366	aspartic acid	259
558	Losartan	257
428	3-Indoleacetonitrile	255
309	ornithine	253
485	Benzylsuccinic acid	249
354	deoxypentitol	248
396	1-Methylnicotinamide	246
229	PE P-36:1 or PE O-36:2	243
371	allylbenzene	242
438	3'-O-Methylcytidine	239
410	2-Hydroxy-4-methylpentanoic acid	236
245	PI 38:4	234
543	Indoxyl sulfate	233
369	arabitol	232
407	2-Deoxyribose	228
443	4-Aminobenzoic acid	228
355	creatinine	226
149	FA 20:3 (homo-gamma-linolenic acid)	225
614	Ornithine	225
482	Benproperine	224
453	5-Nonyloxytryptamine	221
385	2-aminobutyric acid	218
372	alanine	216
563	Mandelic acid	216
270	SM d43:2	213
45	PC P-32:0 or PC O-32:1	211
497	Citraconic acid	211
620	Parecoxib	211
127	Cer d42:2 Isomer B	210
622	Phendimetrazine B	208
583	N-Acetylserine	205
24	PC 35:1	204
183	PC 34:1 (5.67_818.59)	203
358	citrulline	201
421	3-(1-Pyrazolyl)-alanine	201
590	N-Methylglutamic acid	199
145	FA 20:0 (arachidic acid)	198
233	PE P-38:3 or PE O-38:4	197
425	3-Hydroxyphenylalanine	193
662	TMAO	193
399	1,4-Cyclohexanedicarboxylic acid	190
408	2-dGMP	189
333	heptadecanoic acid	187
489	Biotin	183
573	N-Acetyl-leucine	178
35	PC 38:4 Isomer A	177
111	TG 60:1	177
414	2-Pyrimidinylacetic acid	172
259	SM d39:1	170
248	SM d32:1 (4.23_733.55)	168
556	Levamisole	165
514	Ergothioneine	164
671	Uridine	162
336	glycerol-alpha-phosphate	160
468	Ala-Ala	155
61	SM d36:2	153
294	ribonic acid	151
340	glutaric acid	151
214	PC P-38:4 or PC O-38:5 Isomer B	145
161	FA 28:7	143
364	benzoic acid	139
592	N-Methylisoleucine	135
226	PE O-37:4|PE O-21:3_16:1	132
479	Aspartic acid	132
360	citramalic acid	126
634	Prostaglandin E1	126
480	Atomexetine	121
412	2-Methylglutaric acid	118
68	SM d42:2	117
118	Cer d38:1	117
329	isopropylbenzene	117
4	CAR 18:0	115
349	ethanolamine	115
166	FA 8:0 (caprylic acid)	114
585	N-epsilon-Acetyllysine	114
249	SM d32:2	113
171	GlcCer d42:2 (7.14_868.69_7.12_844.64)	110
595	N-Methylthreonine	108
48	PC P-36:2 or PC O-36:3	107
295	ribitol	105
457	6,7-Dihydroxycoumarin	105
504	Cyclo(Leu-Pro)	105
601	N,N-Dimethylglycine	102
652	Sorbose	101
326	lactic acid	99
72	TG 46:1	98
608	Nateglinide	98
653	Sucrose	96
33	PC 37:4	95
538	HMBA	95
663	trans-4-(Aminomethyl)cyclohexanecarboxylic acid	95
62	SM d38:2	94
509	Diethyloxalpropionate	92
549	Ketoisovaleric acid	92
635	Pseudouridine	90
82	TG 50:1	87
392	.alpha.-Hydroxybutyric acid	87
96	TG 54:1	83
153	FA 22:1 (erucic acid)	81
612	Octadecanedioic acid	81
234	PE P-38:4 or PE O-38:5	80
436	3-Phenyllactic acid	80
619	Pantothenic acid.1	79
129	Cer d44:1	78
131	FA 11:0 (undecylic acid)	78
667	Tryptamine	78
9	Cholesterol	77
15	LPC 20:4	75
220	PE 36:1	75
373	adipic acid	75
423	3-Hydroxy-3-methylglutaric acid	75
617	Palmitic acid	75
252	SM d34:1 (4.86_761.58)	72
165	FA 36:10	67
362	caprylic acid	67
205	PC 40:7	66
120	Cer d40:0	65
645	Riluzole	65
211	PC P-36:3 or PC O-36:4	63
298	pseudo uridine	62
324	leucine	62
133	FA 13:0 (tridecylic acid)	61
304	phosphate	61
163	FA 30:7	60
598	N,N-Dimethylarginine	60
547	Isovaleryl-L-carnitine	59
678	Xylitol	59
387	1-monostearin	57
47	PC P-34:2 or PC O-34:3	55
275	valine	55
344	glucose	55
442	4-Acetylbutyric acid	55
81	TG 50:0	54
97	TG 54:2	54
312	octadecanol	54
448	4-Hydroxyquinoline	52
107	TG 57:2	51
284	threitol	51
508	Dehydroisoandrosterone sulfate	51
353	epsilon-caprolactam	50
560	Maleic acid	50
179	PC 32:0 (5.60_792.58)	49
419	2'-O-Methylguanosine	48
144	FA 18:3 (linolenic acid)	47
322	lysine	47
441	4-Acetamidobutyric acid	47
496	Choline	47
624	Phenylacetylglutamine	47
116	Cer d34:2	46
641	Quinic acid	46
19	PC 32:1	45
672	Urocanic acid	45
359	citric acid	44
461	Acetanilide	44
507	Cytidine	43
602	N.epsilon.-Dimethyl-L-lysine	43
325	lauric acid	42
41	PC 40:6 Isomer A	41
383	2-deoxypentitol	41
464	Aconitic acid	41
527	Glucose	41
181	PC 32:2	40
271	SM d44:2	40
568	Methioninesulfoxide	40
626	Phenylethanolamine B	40
117	Cer d36:1	39
642	Quinolone	39
673	Valine	38
90	TG 52:2	37
185	PC 34:4	37
492	Carboxyibuprofen	37
178	LPE 22:6	36
477	Arginine	36
299	propyleneglycol	35
450	4-Nitrophenol	35
594	N-Methylproline	35
666	Tripelennamine	34
447	4-Hydroxyphenyllactic acid	33
176	LPC 18:2	32
80	TG 49:3	31
650	Sibutramine	31
658	Threonic acid	30
291	serine	29
306	pelargonic acid	29
648	Salicylic acid	29
280	tryptophan	28
401	1,4-Dithioerythritol	28
377	3-hydroxybutyric acid	27
528	Glucuronic acid B	27
305	phenylalanine	26
531	Glutaric acid	26
39	PC 38:6 Isomer B	25
76	TG 48:2	25
335	glycine	25
454	5'-Methylthioadenosine	25
579	N-Acetylhistidine	25
604	N2,N2-Dimethylguanosine	25
655	Telmisartan	25
241	PI 34:2	24
460	Abscisic acid	24
551	Kynurenine	24
646	Rofecoxib	24
660	Thymidine?5'-monophosphate	24
73	TG 46:2	23
123	Cer d41:1	23
180	PC 32:1 (5.05_790.56)	23
254	SM d36:0	23
302	phthalic acid	23
388	1-monopalmitin	23
597	N-omega-Acetylhistamine	23
627	Phthalic acid	23
334	glycolic acid	22
391	1,2,4-benzenetriol	22
494	Carnosine	22
510	Diethyltoluamide	22
154	FA 22:2 (docosadienoic acid)	21
263	SM d41:1 (7.27_859.69)	21
378	3-hydroxy-3-methylglutaric acid	21
427	3-Indoleacetic acid	21
463	Acetylenedicarboxylic acid	21
473	Androstenedione	21
535	Glycyl-leucine	21
98	TG 54:3	20
206	PC O-32:0 (6.06_778.59)	20
286	sucrose	20
348	fructose	20
409	2-Furoic acid	20
150	FA 20:4 (arachidonic acid)	19
303	phosphoethanolamine	19
539	Homoarginine	19
292	salicylic acid	18
375	acetaminophen	18
404	2-alpha-Mannobiose	18
444	4-Aminomethylcyclohexanecarboxylic acid	18
452	5-Hydroxytryptophan	18
511	disaccharide	18
567	Methionine	18
631	Pinacidil	18
43	PC 40:7 Isomer B	17
315	myristic acid	17
319	mannose	17
472	Androstane-3,17-diol	17
542	Icaridin	17
649	Serine	17
665	Triethanolamine	17
3	CAR 14:1	16
174	LPC 18:0 Isomer B	16
400	1,4-Cyclohexanedione	16
417	2,5-Dihydroxybenzaldehyde	16
544	Inosine	16
91	TG 52:3	15
114	Cer d34:0	15
269	SM d43:1	15
625	Phenylalanine	15
670	Ureidoglutaric acid	15
677	Xanthosine	15
219	PE 34:2	14
281	threose	14
467	Agmatine	14
513	Ecgonine	14
613	Orlistat	14
643	Ribose A	14
12	GlcCer d42:2	13
272	xylulose	13
367	asparagine	13
394	(R)-Butyrylcarnitine	13
434	3-Methylhistidine	13
455	6-Hydroxycaproic acid	13
481	Beclomethasone	13
502	Creatine	13
519	Ferulic acid	13
675	Venlafaxine	13
680	Zeranol	13
31	PC 36:4 Isomer C	12
209	PC P-34:1 or PC O-34:2 Isomer B	12
296	quinic acid	12
402	1,7-Dimethyluric acid	12
574	N-Acetylalanine	12
638	Pyridoxine	12
44	PC O-32:0	11
137	FA 15:1	11
151	FA 20:5 (eicosapentaenoic acid)	11
278	uracil	11
290	shikimic acid	11
307	palmitic acid	11
314	N-acetylmannosamine	11
327	itaconic acid	11
478	Asparagine	11
490	Bisoprolol	11
580	N-Acetylmethionine	11
639	Pyroglutamic acid	11
676	Xanthinol	11
58	SM d34:1	10
110	TG 58:3	10
200	PC 38:6	10
215	PC P-38:5 or PC O-38:6	10
293	ribose	10
310	oleic acid	10
339	glyceric acid	10
357	conduritol-beta-epoxide	10
363	capric acid	10
368	arachidic acid	10
418	2,8-Quinolinediol	10
498	Citramalic acid	10
529	Glutamic acid	10
565	Mannose	10
85	TG 50:3 Isomer B	9
92	TG 52:3 (10.65_874.79_10.24_893.70)	9
99	TG 54:4	9
124	Cer d42:0	9
138	FA 16:0 (palmitic acid)	9
230	PE P-36:2 or PE O-36:3	9
236	PE P-38:6 or PE O-38:7	9
330	isoleucine	9
382	2-deoxytetronic acid	9
430	3-Methyladipic acid	9
520	Fumaric acid	9
586	N-Formylmethionine	9
637	Purine	9
7	CE 22:2	8
26	PC 35:2 Isomer B	8
143	FA 18:2 (linoleic acid)	8
157	FA 24:1 (nervonic acid)	8
235	PE P-38:5 or PE O-38:6	8
273	xylose	8
374	aconitic acid	8
386	2,3-dihydroxybutanoic acid	8
416	2,3-Dihydroxybenzoic acid B	8
541	Hypoxanthine	8
572	N-Acetyl-epsilon-caprolactam (double check)	8
606	Nafadotride	8
674	Vanillic acid	8
25	PC 35:2 Isomer A	7
103	TG 55:1	7
156	FA 24:0 (lignoceric acid)	7
224	PE 38:4 Isomer B	7
279	tyrosine	7
301	pimelic acid	7
351	erythronic acid lactone	7
365	azelaic acid	7
506	Cyproheptadine	7
536	Guanosine	7
669	Tyrosine	7
66	SM d41:1	6
71	TG 46:0	6
79	TG 49:2	6
201	PC 40:4	6
212	PC P-36:4 or PC O-36:5 (5.32_824.58)	6
341	glutamine	6
456	6-Methylmercaptopurine	6
458	7,8-Dihydrobiopterin	6
521	Galactonic acid	6
584	N-Acetyltryptophan	6
589	N-Methylaspartic acid	6
629	Pilocarpine	6
661	Thymol	6
664	Trehalose	6
37	PC 38:5 Isomer A	5
100	TG 54:5 Isomer A	5
122	Cer d40:2	5
135	FA 14:1 (physeteric acid)	5
164	FA 32:1	5
173	LPC 16:0 (1.50_554.35)	5
194	PC 37:4 (5.39_854.59)	5
202	PC 40:5 Isomer A (5.74_894.62)	5
207	PC P-32:0 or PC O-32:1 (5.89_776.58)	5
261	SM d40:2 Isomer A (6.22_843.66)	5
403	10-Hydroxydecanoic acid	5
435	3-Nitrotyrosine	5
445	4-Guanidinobutyric acid	5
486	beta-Alanine	5
488	Betaine	5
495	Cellobiose B	5
555	Leucine	5
632	Proline-hydroxyproline	5
633	Propionylcarnitine	5
34	PC 38:3	4
49	PC P-36:4 or PC O-36:5	4
52	PE 38:4	4
130	FA 10:0 (capric acid)	4
139	FA 16:1 (palmitoleic acid)	4
155	FA 22:6 (docosahexaenoic acid)	4
160	FA 28:0 (montanic acid)	4
237	PE P-40:5 or PE O-40:6	4
257	SM d38:1	4
258	SM d38:2 (5.63_815.63)	4
311	oleamide	4
320	mannitol	4
338	glycerol	4
398	1,4-Butynediol	4
429	3-Indolemethanol	4
433	3-Methylglutaric acid	4
465	Adenine	4
483	Benzoic acid	4
491	Caffeine	4
575	N-Acetylaspartylglutamic acid	4
591	N-Methylhistidine	4
609	Nicotinamide	4
616	P-Toluenesulfonic acid	4
668	Tryptophan	4
64	SM d40:2 Isomer A	3
83	TG 50:2	3
132	FA 12:0 (lauric acid)	3
141	FA 18:0 (stearic acid)	3
142	FA 18:1 (oleic acid)	3
146	FA 20:1 (eicosenoic acid)	3
175	LPC 18:1	3
223	PE 38:2	3
313	nicotinic acid	3
346	fumaric acid	3
420	L-threo-Sphingosine	3
426	3-Hydroxyvaleric acid	3
432	3-Methylcytidine	3
437	3-Pyridinemthanol	3
439	3'-O-Methylguanosine	3
487	beta-Hydroxyisovaleric acid	3
512	DL-Isocitric acid lactone	3
550	Kynurenic acid	3
553	Lactose B	3
588	N-Methylalanine	3
607	Naftopidil	3
8	Cer d34:1	2
42	PC 40:6 Isomer B	2
101	TG 54:6 Isomer A	2
134	FA 14:0 (myristic acid)	2
208	PC P-34:0 or PC O-34:1	2
221	PE 36:2	2
240	PI 34:1	2
297	putrescine	2
342	glutamic acid	2
451	4-Pyridoxic acid	2
469	Alanine	2
493	Carnitine	2
545	Inositol	2
562	Maltotriose	2
582	N-Acetylphenylalanine	2
657	Theophylline	2
10	DG 34:3	1
11	DG 36:2	1
13	LPC 16:0	1
29	PC 36:3 Isomer A	1
30	PC 36:3 Isomer B	1
51	PC P-40:6 or PC O-40:7 Isomer A	1
54	SM 40:8;3O	1
56	SM d33:1	1
74	TG 48:0	1
93	TG 52:4	1
102	TG 54:7 Isomer A	1
105	TG 56:1	1
113	Cer d33:1	1
121	Cer d40:1	1
140	FA 17:0 (margaric acid)	1
147	FA 20:2 (eicosadienoic acid)	1
152	FA 22:0 (behenic acid)	1
159	FA 26:0 (cerotic acid)	1
162	FA 30:1	1
167	GlcCer d38:1	1
182	PC 33:1 (5.34_804.57)	1
189	PC 36:3 Isomer A (5.23_842.59)	1
198	PC 38:5 Isomer A (5.12_866.59)	1
239	PE P-40:7 or PE O-40:8	1
250	SM d33:1 (4.54_747.56)	1
255	SM d36:1 (5.54_789.61)	1
267	SM d42:2 Isomer B	1
276	uric acid	1
300	proline	1
308	oxoproline	1
318	methionine	1
343	glucose-1-phosphate	1
350	erythrose	1
380	2-hydroxyglutaric acid	1
390	1,5-anhydroglucitol	1
393	.gamma.-Aminobutyric acid	1
530	Glutamine	1
554	Laurylsulfuric acid	1
561	Malic acid	1
593	N-Methyllysine	1
630	Pimelic acid	1
654	Taurine	1
5	CE 18:1	0
6	CE 18:2	0
14	LPC 18:0	0
16	PC 30:0	0
17	PC 31:0	0
20	PC 33:1	0
21	PC 34:0	0
23	PC 34:2	0
27	PC 36:1	0
28	PC 36:2	0
32	PC 36:5 Isomer D	0
36	PC 38:4 Isomer C	0
38	PC 38:5 Isomer B	0
40	PC 40:5 Isomer A	0
46	PC P-34:1 or PC O-34:2	0
50	PC P-38:4 or PC O-38:5 Isomer A	0
57	SM d34:0	0
60	SM d36:1	0
63	SM d40:1	0
65	SM d40:2 Isomer B	0
67	SM d42:1	0
69	SM d42:3	0
70	TG 44:0	0
75	TG 48:1	0
77	TG 49:0	0
78	TG 49:1	0
84	TG 50:3 Isomer A	0
86	TG 51:1	0
88	TG 52:0	0
89	TG 52:1	0
112	Cer d32:1	0
115	Cer d34:1 (5.76_596.53_5.75_572.48)	0
119	Cer d39:1	0
125	Cer d42:1	0
126	Cer d42:2 Isomer A	0
128	Cer d43:1	0
136	FA 15:0 (pentadecylic acid)	0
148	FA 20:3 (eicosatrienoic acid)	0
158	FA 25:0	0
168	GlcCer d40:1	0
170	GlcCer d42:1	0
184	PC 34:2 (5.17_816.58)	0
186	PC 35:1 (5.99_832.60)	0
187	PC 36:1 (6.35_846.62)	0
188	PC 36:2 (5.82_844.61)	0
190	PC 36:3 Isomer B (5.33_842.59)	0
191	PC 36:4 Isomer B	0
192	PC 36:5 Isomer B	0
195	PC 38:2	0
196	PC 38:3 (6.00_870.62)	0
197	PC 38:4 Isomer A (5.73_868.61)	0
199	PC 38:5 Isomer B.1	0
203	PC 40:5 Isomer B	0
204	PC 40:6 Isomer B (5.54_892.61)	0
210	PC P-34:2 or PC O-34:3 (5.44_800.58)	0
213	PC P-38:4 or PC O-38:5 Isomer A (5.49_852.61)	0
218	PE 34:1	0
227	PE P-34:1 or PE O-34:2	0
228	PE P-34:2 or PE O-34:3	0
238	PE P-40:6 or PE O-40:7	0
242	PI 36:1	0
243	PI 36:3	0
251	SM d34:0 (5.09_763.60)	0
260	SM d40:1 (6.94_845.68)	0
262	SM d40:2 Isomer B (6.33_843.66)	0
264	SM d41:2	0
265	SM d42:1 (7.59_873.71)	0
266	SM d42:2 Isomer A	0
268	SM d42:3 (6.32_869.68)	0
288	stearic acid	0
332	hypoxanthine	0
370	anthranilic acid	0
395	1-Methyl-L-histidine	0
411	2-Ketogluconic?acid	0
449	4-Methyl-2-oxovaleric Acid	0
459	8-Oxo-2-deoxyadenosine	0
462	Acetylcarnitine	0
499	Citrulline	0
523	gamma-Glutamylleucine	0
537	Histidine	0
552	Lactitol	0
559	Lysine	0
577	N-Acetylglutamic acid	0
600	N,N-Dimethylformamide	0
603	N2-Methylguanosine	0
610	Nicotinamide riboside	0
636	Psicose	0
659	Threonine	0
679	Xylose	0
