# Supplementary material for: Integrative analysis of cerebrospinal fluid biomarkers, metabolomics, and polygenic risk reveals novel metabolite associations with Alzheimer's disease
Source: J Alzheimers Dis. 2025 Nov 7;108(4):1677–95. doi: 10.1177/13872877251389924 (PMC13247332; doi:10.1177/13872877251389924)
Supplement: sj-zip-2-alz-10.1177_13872877251389924 - Supplemental material for Integrative analysis of cerebrospinal fluid biomarkers, metabolomics, and polygenic risk reveals novel metabolite associations with Alzheimer's disease [file sj-zip-2-alz-10.1177_13872877251389924.zip › uncorrected-ab_corr_results.csv]

	R	P
ab	0.0256048731433595	1
CAR 14:1	0.020168288098275	1
CAR 18:0	0.00565309441635142	1
CE 18:1	-0.0967368861217495	1
CE 18:2	0.0455274651485573	1
CE 22:2	-0.078131766546278	1
Cer d34:1	-0.0124371371541235	1
Cholesterol	-0.00629090935776418	1
DG 34:3	0.0164948682146444	1
DG 36:2	-0.0273006697814196	1
GlcCer d42:2	0.0480730080974646	1
LPC 16:0	0.0525982662422038	1
LPC 18:0	-0.00177448865983514	1
LPC 20:4	0.00359738913124727	1
PC 30:0	0.0708030753143035	1
PC 31:0	0.0218782576033707	1
PC 32:0	-0.0376354874852518	1
PC 32:1	-0.00577764497016594	1
PC 33:1	0.0898283710503246	1
PC 34:0	0.0341545755202843	1
PC 34:1	-0.131428604483591	1
PC 34:2	0.0921792600440911	1
PC 35:1	0.0109017581929591	1
PC 35:2 Isomer A	-0.0646169393713691	1
PC 35:2 Isomer B	0.0627990557550397	1
PC 36:1	-0.116782649431479	1
PC 36:2	-0.112874085011149	1
PC 36:3 Isomer A	-0.0883657060346931	1
PC 36:3 Isomer B	-0.00585483048587665	1
PC 36:4 Isomer C	0.0178237481914492	1
PC 36:5 Isomer D	-0.0213887731727998	1
PC 37:4	-0.0632617845107173	1
PC 38:3	0.0120710177770693	1
PC 38:4 Isomer A	0.00772841651487912	1
PC 38:4 Isomer C	-0.0201361808568965	1
PC 38:5 Isomer A	0.0101504501063871	1
PC 38:5 Isomer B	-0.0147708925614584	1
PC 38:6 Isomer B	0.0335428326542662	1
PC 40:5 Isomer A	0.051827261157104	1
PC 40:6 Isomer A	0.0272408682224221	1
PC 40:6 Isomer B	-0.00391318515163377	1
PC 40:7 Isomer B	-0.00937211725444841	1
PC O-32:0	-0.0358286690987779	1
PC P-32:0 or PC O-32:1	-0.0929972052453505	1
PC P-34:1 or PC O-34:2	-0.048131647762721	1
PC P-34:2 or PC O-34:3	0.0923024775824807	1
PC P-36:2 or PC O-36:3	-0.027945733359126	1
PC P-36:4 or PC O-36:5	-0.0437761051024553	1
PC P-38:4 or PC O-38:5 Isomer A	0.00243007534886323	1
PC P-40:6 or PC O-40:7 Isomer A	0.0522115628733073	1
PE 38:4	0.045884971068663	1
PE P-40:4 or PE O-40:5 Isomer A	0.0226879074065133	1
SM 40:8;3O	0.0444426258306408	1
SM d32:1	0.0280451746609676	1
SM d33:1	-0.00519496206669637	1
SM d34:0	-0.0423124879168843	1
SM d34:1	-0.0352642774926755	1
SM d34:2	0.108342761279474	1
SM d36:1	-0.00180459358939787	1
SM d36:2	-0.0715550110206437	1
SM d38:2	-0.0540612056658295	1
SM d40:1	-0.0478115747510399	1
SM d40:2 Isomer A	-0.033844265108613	1
SM d40:2 Isomer B	-0.0169963116189458	1
SM d41:1	-0.0405807635031335	1
SM d42:1	-0.111159546157136	1
SM d42:2	-0.0592716956048886	1
SM d42:3	-0.00261812212834375	1
TG 44:0	0.000179399099618791	1
TG 46:0	0.0297262100949815	1
TG 46:1	0.044747861042983	1
TG 46:2	0.00813089657545386	1
TG 48:0	0.0206603645849524	1
TG 48:1	0.0449852510656194	1
TG 48:2	0.0337471358433976	1
TG 49:0	0.0390547109089256	1
TG 49:1	0.0571027915762347	1
TG 49:2	0.0717200273299515	1
TG 49:3	-0.00953164528313687	1
TG 50:0	-0.00313094590401301	1
TG 50:1	0.000458230722787633	1
TG 50:2	-0.0403396937318753	1
TG 50:3 Isomer A	0.00876948812809381	1
TG 50:3 Isomer B	0.0422453747279781	1
TG 51:1	0.0556434637992047	1
TG 51:3	-0.0442492169205516	1
TG 52:0	0.00384119815126739	1
TG 52:1	-0.0104027149553766	1
TG 52:2	-0.0469090884920584	1
TG 52:3	-0.0288823586699379	1
TG 52:3 (10.65_874.79_10.24_893.70)	-0.0333626304383298	1
TG 52:4	0.0652735415919464	1
TG 53:0	0.0194809028423372	1
TG 54:0	0.048105493477975	1
TG 54:1	0.00509755288175249	1
TG 54:2	-0.0320343568721975	1
TG 54:3	-0.0229234048065187	1
TG 54:4	-0.0117634767105183	1
TG 54:5 Isomer A	-0.0200110613480616	1
TG 54:6 Isomer A	0.0215290496081819	1
TG 54:7 Isomer A	0.0186073771317785	1
TG 55:1	0.033394117587629	1
TG 56:0	0.0271827020749046	1
TG 56:1	0.00428944005103742	1
TG 57:1	0.0940046331558336	1
TG 57:2	-0.000980605816497169	1
TG 58:0	0.0688323132450012	1
TG 58:1	-0.00695042540076649	1
TG 58:3	0.0133751648855702	1
TG 60:1	0.028468239021367	1
Cer d32:1	-0.0375612444776275	1
Cer d33:1	0.0328813019621035	1
Cer d34:0	0.00629518967013675	1
Cer d34:1 (5.76_596.53_5.75_572.48)	0.045730476017226	1
Cer d34:2	0.0870028138532974	1
Cer d36:1	0.0243878356121035	1
Cer d38:1	-0.00838650209177702	1
Cer d39:1	0.041008167016167	1
Cer d40:0	-0.0243230693709952	1
Cer d40:1	-0.0370751539682395	1
Cer d40:2	0.00398071837275063	1
Cer d41:1	0.0544855506013708	1
Cer d42:0	-0.00467552170427321	1
Cer d42:1	-0.0707554179921966	1
Cer d42:2 Isomer A	-0.100476683716411	1
Cer d42:2 Isomer B	-0.0238058328160578	1
Cer d43:1	0.0524032249567232	1
Cer d44:1	0.0572481796795562	1
FA 10:0 (capric acid)	-0.0357308790957394	1
FA 11:0 (undecylic acid)	-0.0458126493137556	1
FA 12:0 (lauric acid)	-0.0197540221149153	1
FA 13:0 (tridecylic acid)	-0.029107392470417	1
FA 14:0 (myristic acid)	-0.059751513555019	1
FA 14:1 (physeteric acid)	0.0511026993191872	1
FA 15:0 (pentadecylic acid)	-0.00484113674517913	1
FA 15:1	-0.0351103936882834	1
FA 16:0 (palmitic acid)	0.0269622133651154	1
FA 16:1 (palmitoleic acid)	-0.00639014668260881	1
FA 17:0 (margaric acid)	0.00103130551465478	1
FA 18:0 (stearic acid)	-0.0654180429720004	1
FA 18:1 (oleic acid)	-0.036539688196855	1
FA 18:2 (linoleic acid)	-0.0155931225021474	1
FA 18:3 (linolenic acid)	-0.0270388662298577	1
FA 20:0 (arachidic acid)	0.00393902367753579	1
FA 20:1 (eicosenoic acid)	-0.000926429555342585	1
FA 20:2 (eicosadienoic acid)	0.01418719903757	1
FA 20:3 (eicosatrienoic acid)	0.0104370750173474	1
FA 20:3 (homo-gamma-linolenic acid)	0.015639887643696	1
FA 20:4 (arachidonic acid)	0.00694518099193484	1
FA 20:5 (eicosapentaenoic acid)	0.0332064416400555	1
FA 22:0 (behenic acid)	0.0487124967061988	1
FA 22:1 (erucic acid)	0.0253873690505774	1
FA 22:2 (docosadienoic acid)	0.0342146960395661	1
FA 22:6 (docosahexaenoic acid)	0.0619254274214691	1
FA 24:0 (lignoceric acid)	0.0109778964366309	1
FA 24:1 (nervonic acid)	0.040306665417008	1
FA 25:0	0.0448197528778758	1
FA 26:0 (cerotic acid)	0.0114523137980912	1
FA 28:0 (montanic acid)	-0.0438895590554757	1
FA 28:7	0.0411933112483385	1
FA 30:1	-0.0166127922961463	1
FA 30:7	0.0536936509969725	1
FA 32:1	0.0156179285610891	1
FA 36:10	0.0331163364660072	1
FA 8:0 (caprylic acid)	-0.0571195800204852	1
GlcCer d38:1	-0.101447885671903	1
GlcCer d40:1	-0.0753219240209511	1
GlcCer d41:1	-0.0910081818737153	1
GlcCer d42:1	-0.0812792716151915	1
GlcCer d42:2 (7.14_868.69_7.12_844.64)	0.0433802629793793	1
GlcCerd14:14E/20:02OH	0.0422543771169617	1
LPC 16:0 (1.50_554.35)	0.0359327913682771	1
LPC 18:0 Isomer B	0.0505337447004186	1
LPC 18:1	0.0226956055267095	1
LPC 18:2	0.0376185128179378	1
LPE 16:0	0.0142488514958576	1
LPE 22:6	0.0739722575191578	1
PC 32:0 (5.60_792.58)	-0.00475967155013073	1
PC 32:1 (5.05_790.56)	-0.0479998299112249	1
PC 32:2	0.0187700787821271	1
PC 33:1 (5.34_804.57)	0.0618526562467421	1
PC 34:1 (5.67_818.59)	-0.0992251978087788	1
PC 34:2 (5.17_816.58)	0.0100220693879005	1
PC 34:4	0.0216028060861948	1
PC 35:1 (5.99_832.60)	0.0537429897206939	1
PC 36:1 (6.35_846.62)	-0.0813595902915538	1
PC 36:2 (5.82_844.61)	-0.108606027866967	1
PC 36:3 Isomer A (5.23_842.59)	-0.0640471526414416	1
PC 36:3 Isomer B (5.33_842.59)	0.00575989380649148	1
PC 36:4 Isomer B	0.0275676341151857	1
PC 36:5 Isomer B	0.025676415499567	1
PC 37:2	-0.0563421637100074	1
PC 37:4 (5.39_854.59)	0.0107014528425125	1
PC 38:2	-0.0267108415248393	1
PC 38:3 (6.00_870.62)	0.0120395316015353	1
PC 38:4 Isomer A (5.73_868.61)	0.0147687368309027	1
PC 38:5 Isomer A (5.12_866.59)	-0.015329034855086	1
PC 38:5 Isomer B.1	0.0304928840116726	1
PC 38:6	0.0858185880966454	1
PC 40:4	0.00915786230737004	1
PC 40:5 Isomer A (5.74_894.62)	-0.0357673322666917	1
PC 40:5 Isomer B	0.0658305842275603	1
PC 40:6 Isomer B (5.54_892.61)	0.0432516788736258	1
PC 40:7	0.006457629950559	1
PC O-32:0 (6.06_778.59)	-0.0674858454507668	1
PC P-32:0 or PC O-32:1 (5.89_776.58)	0.00145664881741124	1
PC P-34:0 or PC O-34:1	-0.0142021803181143	1
PC P-34:1 or PC O-34:2 Isomer B	-0.0561422778025419	1
PC P-34:2 or PC O-34:3 (5.44_800.58)	-0.0456868764446461	1
PC P-36:3 or PC O-36:4	-0.0134856752798521	1
PC P-36:4 or PC O-36:5 (5.32_824.58)	-0.0596497741682201	1
PC P-38:4 or PC O-38:5 Isomer A (5.49_852.61)	0.0754640548872782	1
PC P-38:4 or PC O-38:5 Isomer B	-0.0079781484384129	1
PC P-38:5 or PC O-38:6	-0.0800792452599218	1
PC P-40:3 or PC O-40:4	-0.064855059640706	1
PC P-44:4 or PC O-44:5	0.0237784029263985	1
PE 34:1	-0.0935862827260173	1
PE 34:2	0.0839422504610902	1
PE 36:1	-0.13651633097257	1
PE 36:2	-0.0504671064216021	1
PE 36:4	-0.0762918387081316	1
PE 38:2	0.0440430264831006	1
PE 38:4 Isomer B	0.0503331257351741	1
PE 38:6	-0.0222606066645567	1
PE O-37:4|PE O-21:3_16:1	0.158233431059209	1
PE P-34:1 or PE O-34:2	-0.0493842134069847	1
PE P-34:2 or PE O-34:3	0.162692930085411	1
PE P-36:1 or PE O-36:2	-0.0418759861680357	1
PE P-36:2 or PE O-36:3	0.01999734465281	1
PE P-36:4 or PE O-36:5	0.0783119575306226	1
PE P-36:5 or PE O-36:6	0.031314355668936	1
PE P-38:3 or PE O-38:4	0.111567915098828	1
PE P-38:4 or PE O-38:5	0.0518335305658296	1
PE P-38:5 or PE O-38:6	0.13517663832626	1
PE P-38:6 or PE O-38:7	0.084727200493438	1
PE P-40:5 or PE O-40:6	0.155210375462348	1
PE P-40:6 or PE O-40:7	0.128164412926651	1
PE P-40:7 or PE O-40:8	-0.036190685023321	1
PI 34:1	-0.0907652174025958	1
PI 34:2	-0.0650755012392196	1
PI 36:1	-0.0761573718140442	1
PI 36:3	5.85577084184524e-07	1
PI 36:4	0.0204448355702801	1
PI 38:4	0.0384980459124297	1
PI 38:5	0.0442159757209688	1
PI 40:6	0.0181943799792844	1
SM d32:1 (4.23_733.55)	-0.0172431642812558	1
SM d32:2	0.044593999491765	1
SM d33:1 (4.54_747.56)	-0.0045813196089097	1
SM d34:0 (5.09_763.60)	-0.000563087848324619	1
SM d34:1 (4.86_761.58)	-0.0111209693388974	1
SM d34:2 (4.33_759.57)	0.0201776588450251	1
SM d36:0	0.109557469429854	1
SM d36:1 (5.54_789.61)	0.0321446027567427	1
SM d36:2 (4.97_787.60)	0.0235008634331147	1
SM d38:1	-0.0280942388287143	1
SM d38:2 (5.63_815.63)	-0.0217818602851766	1
SM d39:1	-0.0412955542759737	1
SM d40:1 (6.94_845.68)	-0.0400977050867449	1
SM d40:2 Isomer A (6.22_843.66)	-0.066748155557425	1
SM d40:2 Isomer B (6.33_843.66)	-0.0330001362853949	1
SM d41:1 (7.27_859.69)	-0.0296650279732245	1
SM d41:2	-0.0274771398330976	1
SM d42:1 (7.59_873.71)	-0.0452277218669671	1
SM d42:2 Isomer A	-0.0575322435231884	1
SM d42:2 Isomer B	-0.0719572291751867	1
SM d42:3 (6.32_869.68)	0.0180620470580618	1
SM d43:1	0.0348885449256212	1
SM d43:2	0.0723851274682952	1
SM d44:2	-0.0128476480077266	1
0.54_229.14	-0.0272928230007819	1
0.55_123.12	0.0160370868779235	1
0.55_214.18	-0.0331924740792608	1
0.55_219.18	-0.0079388751239893	1
0.55_321.27	0.0642632200652705	1
0.56_201.11	0.00449912877188809	1
0.56_289.22	0.0394032361008719	1
0.56_326.25	0.0143440037562297	1
0.56_384.30	0.0152137735005781	1
0.56_922.01	0.021751079953764	1
0.57_175.15	0.0426758783591745	1
0.57_193.16	0.0590247099763516	1
0.57_228.20	0.0137831856813858	1
0.57_247.15	0.00675686302383482	1
0.57_250.18	0.047632486749643	1
0.57_257.17	0.0449252351160167	1
0.57_272.23	-0.0241284480004583	1
0.57_315.30	-0.0361971779404888	1
0.57_318.26	-0.0103518397342008	1
0.57_329.32	0.00648784765119311	1
0.58_190.13	0.0169955544097765	1
0.58_233.18	0.0203625857388512	1
0.59_144.98	-0.0773979591464594	1
0.59_186.22	0.0215627450898466	1
0.59_215.13	0.0290774039715408	1
0.59_442.34	-0.00230740688315163	1
0.62_235.19	-0.0866584711605849	1
0.62_265.10	0.0145370916107362	1
0.62_280.27	0.040600506358697	1
0.63_192.14	0.0267013537253716	1
0.63_230.18	0.00489792677776609	1
0.63_453.37	-0.0154865721875994	1
0.64_487.39	-0.00655805006200816	1
0.64_500.39	-0.0419522383433385	1
0.65_343.30	0.0597778800549102	1
0.65_442.34	0.00811214024838417	1
0.65_922.01	0.0480139169054925	1
0.66_144.98	-0.0280236332072693	1
0.66_158.15	-0.0358135192126406	1
0.66_214.25	0.031925988277394	1
0.66_327.01	0.0381548379891729	1
0.66_329.01	0.0256263341719915	1
0.67_256.22	0.00370616656215509	1
0.67_876.53	0.078025983575668	1
0.68_263.09	-0.0542240664001102	1
0.68_272.26	-0.0144135325290989	1
0.69_228.20	0.0897673455436749	1
0.69_274.27	-0.0475177381296377	1
0.69_415.21	-0.0257571283475031	1
0.69_455.39	-0.0403327263611999	1
0.69_459.25	-0.0451300663663971	1
0.69_469.40	-0.0153518684357298	1
0.69_487.39	-0.00362029103775829	1
0.69_501.41	-0.0373639833951975	1
0.69_516.33	0.0773046226021794	1
0.70_256.23	0.00909656779814183	1
0.70_271.27	-0.017509016841727	1
0.70_285.29	-0.00370232448258533	1
0.70_301.29	-0.0189995449756279	1
0.70_601.38	0.0149769931518982	1
0.70_623.39	0.018576236272928	1
0.70_645.40	0.0288138157283466	1
0.71_172.17	0.103073879201172	1
0.71_207.16	-0.00280551113883502	1
0.71_249.21	-0.0228460900880993	1
0.71_257.22	0.0211997045083878	1
0.71_285.21	-0.0221739125194454	1
0.71_346.31	0.0123390045937481	1
0.71_535.34	-0.00161821531808904	1
0.71_557.35	0.00172870374277187	1
0.71_579.36	-0.00344600557777337	1
0.72_1008.61	-0.0213874507216867	1
0.72_230.25	0.0242580770588722	1
0.72_306.29	-0.00101155292637163	1
0.72_350.30	-0.0135963076383492	1
0.72_920.56	0.00898817502375039	1
0.72_964.59	0.00273391331934779	1
0.73_169.12	-0.0347696165580907	1
0.73_198.18	-0.0233383902539462	1
0.73_216.19	0.0153192997563674	1
0.73_244.20	-0.0756098129225262	1
0.73_268.23	0.0232772141321907	1
0.73_323.27	-0.0865899858908113	1
0.73_363.26	-0.000986292944891007	1
0.73_379.24	0.00322202741711666	1
0.73_385.32	0.00620645469394654	1
0.73_399.33	0.0484864732873676	1
0.73_414.36	0.02595919124953	1
0.73_428.38	-0.0230365930397678	1
0.73_430.39	0.0148480949262419	1
0.73_442.40	0.0174003353704059	1
0.73_514.33	0.0196909758906	1
0.73_658.40	-0.00420532334584472	1
0.73_700.43	0.0141791146603827	1
0.73_703.53	-0.00495091121596557	1
0.73_744.46	-0.00364638725402455	1
0.73_788.48	-0.0135876945147433	1
0.73_832.51	0.0165457466512051	1
0.74_200.24	-0.0415865150450426	1
0.74_214.25	0.0255600266189549	1
0.74_285.22	0.0219060975102572	1
0.74_480.30	-0.00209020249321875	1
0.74_524.33	-0.00555696531629017	1
0.74_568.35	-0.00803668233774235	1
0.74_612.38	-0.00850011283593546	1
0.74_746.46	-0.000771230537165987	1
0.75_149.06	-0.0150536666444979	1
0.75_288.29	0.123308008111089	1
0.75_298.27	0.0254609781976972	1
0.75_316.28	-0.0203988388753694	1
0.75_337.11	-0.0617548227941293	1
0.75_338.26	0.0125250579866575	1
0.75_348.30	-0.0186601382512483	1
0.75_349.31	-0.0427611097677987	1
0.75_415.21	-0.00078682324774171	1
0.76_278.25	-0.00872530020615098	1
0.76_315.12	-0.0346790235971285	1
0.76_319.27	-0.0270657583242643	1
0.76_330.21	-0.0201748787351467	1
0.76_487.39	0.00319652506809052	1
0.76_501.41	0.0553842421813334	1
0.76_513.33	0.0282622142251502	1
0.76_515.42	-0.0336614914886832	1
0.76_570.52	-0.0115502821101704	1
0.76_616.46	0.00772754220131874	1
0.77_123.12	0.00146334051781561	1
0.77_135.12	-0.0230948891413869	1
0.77_151.10	0.0167219237964606	1
0.77_191.18	0.124080167534933	1
0.77_209.19	0.0248378775380651	1
0.77_242.29	-0.0445190817430029	1
0.77_294.24	-0.0083202683945401	1
0.77_297.24	0.00909776474695983	1
0.77_332.28	0.019997997913042	1
0.77_420.33	-0.0210822734970166	1
0.77_459.49	-0.0260153635917864	1
0.77_876.53	0.00886782519024304	1
0.78_195.12	-0.0173819476385916	1
0.78_228.27	-0.0570887291757358	1
0.78_263.22	-0.121767149606534	1
0.78_346.31	-0.0200160817118948	1
0.78_376.31	0.045683410507351	1
0.78_448.33	-0.0438005651084861	1
0.78_922.01	0.0197528890581356	1
0.79_568.34	-0.00244797531923826	1
0.79_612.37	-0.0113119195354433	1
0.80_337.24	0.0241070678805028	1
0.81_144.98	0.000438194144616791	1
0.84_442.40	-0.0428315155016183	1
0.85_230.25	0.0788291442735859	1
0.87_280.26	-0.0233959892238396	1
0.87_332.28	-0.0411612223606435	1
0.87_376.31	0.0349152021776836	1
0.87_501.41	-0.00882960216784666	1
0.88_191.18	-0.077930262487091	1
0.88_515.42	-0.13738977277136	1
0.89_294.24	-0.0455620799047937	1
0.89_922.01	-0.0627160270046502	1
0.92_304.30	-0.0411361754958783	1
0.92_371.33	-0.131503600336109	1
0.92_395.36	-0.0711782384871386	1
0.94_286.27	0.00618810603975274	1
0.94_319.27	-0.0587354519457296	1
0.95_268.26	0.0233331214324821	1
0.95_448.33	-0.0889613443439392	1
0.95_922.01	-0.0659654537682783	1
0.96_294.24	-0.0210886309462921	1
0.96_320.26	-0.0834474374239528	1
0.97_200.20	-0.0129013881894666	1
0.97_280.26	0.00390637670684807	1
0.98_219.20	-0.0162667080032098	1
0.98_236.22	-0.0114486109183476	1
0.98_422.38	-0.022216651574066	1
0.98_509.48	-0.0130656864865646	1
0.98_523.49	-0.0319044004017962	1
0.99_300.15	-0.0118194934011346	1
1.00_296.26	-0.00788906525001332	1
1.00_347.30	-0.0544628253228035	1
1.00_383.36	0.0689049720026854	1
1.00_440.28	0.0293784736558455	1
1.00_458.29	-0.0186652200862237	1
1.01_304.30	-0.0306964085742837	1
1.01_340.29	0.0706775660364095	1
1.01_423.38	0.084003898181236	1
1.01_424.38	-0.0409285444296943	1
1.02_922.01	-0.043254188559472	1
1.03_200.20	-0.00566718582106597	1
1.03_329.32	0.00356976121228635	1
1.03_501.41	-0.0112447460190034	1
1.03_515.42	-0.0238500073668804	1
1.03_516.42	0.0620253220303662	1
1.04_268.26	-0.0241034198906611	1
1.04_280.26	-0.00501753258561706	1
1.04_294.26	-0.0165321960833321	1
1.04_342.31	0.00947804825530109	1
1.04_581.52	-0.018891962836707	1
1.04_583.54	0.0784833379519071	1
1.05_238.25	0.0244065287775168	1
1.05_375.33	-0.0337483161173563	1
1.06_163.08	-0.045529227971337	1
1.06_397.38	-0.0136382850327378	1
1.06_487.36	-0.0192158375631514	1
1.06_529.44	0.107789165036765	1
1.07_267.17	0.0380854544879069	1
1.07_354.28	-0.0478610720897451	1
1.07_365.14	0.0677423187706822	1
1.07_368.29	0.0646365198975336	1
1.07_424.38	-0.0166907186538052	1
1.08_343.15	0.0386298139836073	1
1.08_422.37	0.0527593870249432	1
1.08_509.48	0.079827042691976	1
1.08_523.50	-0.0042354125870065	1
1.09_340.29	-0.0247680196926527	1
1.10_256.30	-0.0402165612534483	1
1.10_647.45	-0.065055079614616	1
1.11_383.37	-0.05147513806365	1
1.11_397.38	-0.0125541096284486	1
1.11_603.42	-0.0242705495617345	1
1.11_625.43	0.0093851682934499	1
1.11_922.01	-0.027585558236265	1
1.12_445.31	0.0482968395255769	1
1.13_242.29	0.00210096130116868	1
1.13_328.28	-0.0573050822650468	1
1.13_529.44	-0.0328758502962788	1
1.13_537.38	0.0393894407616698	1
1.13_538.45	-0.0237414650039713	1
1.13_559.40	-0.0191885016824469	1
1.13_581.41	-0.137078244828996	1
1.14_332.33	-0.0273308102881242	1
1.14_493.36	0.0323089818535734	1
1.14_660.49	-0.0453626937680782	1
1.14_968.67	-0.0356680009805043	1
1.15_471.34	-0.0225314413935692	1
1.15_631.40	-0.0605237522255716	1
1.15_924.65	-0.0159014156133088	1
1.16_1156.69	-0.0224173409794627	1
1.16_427.32	-0.0403146275652164	1
1.16_449.33	0.038248864343873	1
1.16_543.45	-0.00160270524979284	1
1.16_647.45	-0.00397383720783961	1
1.16_669.46	-0.0129029689019568	1
1.16_675.42	-0.0536196671205955	1
1.16_836.59	-0.0360745562782695	1
1.17_1112.68	-0.00811952750450259	1
1.17_499.31	-0.00192058420579103	1
1.17_603.42	-0.030022619805313	1
1.17_616.47	-0.00100903624362928	1
1.17_625.44	-0.0449520425032448	1
1.17_748.54	-0.0375402351587104	1
1.17_792.57	-0.0386697001857785	1
1.17_880.62	-0.0301636716962908	1
1.18_1068.64	-0.0141774806630602	1
1.18_559.40	-0.0113510448900175	1
1.18_581.41	-0.0182391063274174	1
1.18_587.37	-0.0400059732909391	1
1.18_704.51	0.0614388833740268	1
1.18_922.01	-0.0248481587874478	1
1.19_1012.70	-0.0295922225681563	1
1.19_1025.62	0.0215394799126104	1
1.19_486.35	-0.00586773096833905	1
1.19_522.33	-0.0144787275172903	1
1.19_537.38	-0.022078447877459	1
1.19_543.84	-0.0251375629503844	1
1.19_572.44	-0.0435986582767238	1
1.19_617.47	-0.044193750656391	1
1.19_938.57	-0.00672697898750904	1
1.19_982.60	-0.0131859291975405	1
1.20_471.34	-0.0181962912002859	1
1.20_493.35	-0.00642816093241303	1
1.20_499.32	-0.0156482379199325	1
1.20_565.36	-0.0191619633332868	1
1.20_631.40	-0.0118253269963842	1
1.20_653.41	-0.0333559928408304	1
1.20_968.67	-0.0181414581732236	1
1.21_1156.70	-0.0380716405786818	1
1.21_258.28	-0.0313423544645844	1
1.21_449.33	-0.0308119638185214	1
1.21_484.39	-0.0178327150255066	1
1.21_609.38	-0.0307679396019192	1
1.21_850.52	-0.0187380434802261	1
1.21_893.55	-0.015394821517036	1
1.22_1026.62	-0.0291928127916116	1
1.22_1068.65	-0.0372147538639354	1
1.22_1112.68	-0.049503584290603	1
1.22_195.12	0.0593178988125383	1
1.22_205.09	-0.0179045021296059	1
1.22_427.32	0.0790806848729853	1
1.22_538.46	-0.0144911438772527	1
1.22_543.34	-0.0196921705738809	1
1.22_792.57	-0.0045060141018766	1
1.22_806.49	-0.0337820743683829	1
1.22_836.59	-0.0342622755624025	1
1.23_1024.62	0.0573019965017242	1
1.23_149.02	0.0805893975956423	1
1.23_279.16	0.0161164484246473	1
1.23_455.29	-0.00124351265605271	1
1.23_477.30	-0.0147370905312015	1
1.23_499.31	-0.0187578085132752	1
1.23_521.33	-0.0160564230195001	1
1.23_521.83	-0.0108932271598632	1
1.23_566.36	-0.0325897286777655	1
1.23_618.47	-0.0342553006527231	1
1.23_704.52	-0.0394431972923484	1
1.23_706.52	-0.0418279736082229	1
1.23_748.54	0.0807796913551166	1
1.24_308.28	-0.111023720470263	1
1.24_332.33	0.0352428804814768	1
1.24_347.30	-0.027008731074316	1
1.24_616.46	-0.0399560502096629	1
1.24_660.49	-0.026882194181003	1
1.24_662.49	0.00777673683343815	1
1.24_894.55	-0.0170664760225019	1
1.24_936.57	-0.0251543636473057	1
1.24_980.60	-0.010716519899369	1
1.25_1112.67	-0.0263209329875473	1
1.25_528.41	0.015566853447435	1
1.25_609.39	0.0206610269064871	1
1.25_672.42	-0.00529459601101558	1
1.25_762.46	-0.0153770699268755	1
1.25_848.52	-0.0202028659805944	1
1.25_892.55	-0.0137449170669369	1
1.25_938.57	0.00293744771656048	1
1.26_335.28	-0.00814668676006425	1
1.26_352.31	-0.0131786660938102	1
1.26_396.33	-0.0281344877679055	1
1.26_440.36	0.0408102351916265	1
1.26_574.34	-0.00262781371725027	1
1.26_674.41	-0.0177703445637032	1
1.26_708.49	-0.0167776004410257	1
1.26_760.46	-0.0202824064581998	1
1.26_804.49	0.0342229042692777	1
1.27_247.23	0.030027793574493	1
1.27_264.25	0.075210959216586	1
1.27_291.25	0.0345298471813744	1
1.27_313.23	-0.0255362932466604	1
1.27_372.35	-0.0189176097666764	1
1.27_620.44	-0.020086964807106	1
1.27_664.46	-0.0112895100119969	1
1.27_672.41	-0.0139558435542029	1
1.27_716.43	-0.0100537510048459	1
1.27_718.44	-0.0116962570028571	1
1.27_850.52	0.0153826075984083	1
1.28_269.21	-0.0564261644978667	1
1.28_445.31	-0.0388468020137769	1
1.28_488.36	-0.031888401665176	1
1.28_532.38	0.00746600891234173	1
1.28_540.33	0.00887712164004477	1
1.28_576.41	-0.00103467486903052	1
1.28_584.36	0.000608408014453947	1
1.28_628.38	-0.116628488551454	1
1.29_298.27	0.0358876292908505	1
1.29_477.30	-0.100769354335843	1
1.30_342.31	0.0334924945088077	1
1.30_347.29	0.025401295597565	1
1.31_922.01	-0.0815604945346672	1
1.34_332.33	-0.0600567913698954	1
1.34_342.31	0.0507324948598933	1
1.34_628.39	-0.103572390570293	1
1.35_298.27	-0.0166496240845401	1
1.35_471.38	-0.0363328467520753	1
1.37_372.35	-0.0923058527205649	1
1.38_385.38	-0.0929200662922935	1
1.39_280.26	-0.0690696590571728	1
1.41_332.34	0.00415433568714258	1
1.42_526.43	-0.0695467481787889	1
1.44_478.32	0.00219024490770289	1
1.45_468.32	0.018593440780972	1
1.45_486.32	-0.0423294253034193	1
1.45_504.34	0.0409921196194009	1
1.47_383.07	-0.0405066942753048	1
1.50_346.27	-0.0217597726308327	1
1.50_922.01	-0.0590646678489673	1
1.51_332.33	-0.00691458713749297	1
1.51_898.61	0.0280841746536674	1
1.52_330.34	0.00167916272285822	1
1.52_403.23	-0.00372323807553419	1
1.53_170.12	-0.00466328434428338	1
1.53_172.13	0.087286429405475	1
1.53_468.31	-0.0424064561282405	1
1.55_374.30	-0.0144669232278749	1
1.55_517.33	-0.00021154658609221	1
1.55_811.56	0.00493052809998811	1
1.55_898.61	-0.00660764742268686	1
1.56_284.34	0.0337260576251782	1
1.56_305.27	0.0357776999223032	1
1.56_322.30	0.00613062683401824	1
1.56_417.37	0.0125684553422553	1
1.56_854.58	0.0159424365334451	1
1.57_425.21	-0.0126545637525276	1
1.57_810.56	-0.0162776676373083	1
1.58_172.13	-0.0106660595767112	1
1.58_503.37	-0.0106224034874685	1
1.58_766.53	-0.0684941012974468	1
1.59_403.35	0.0221724168098875	1
1.59_458.34	0.00132030596589078	1
1.59_502.37	-0.0075608376596208	1
1.59_722.51	-0.0079493246927021	1
1.60_678.48	-0.0375467035759104	1
1.61_374.30	0.00437540434050159	1
1.61_590.43	-0.00200954998116176	1
1.61_634.45	0.00894417378158683	1
1.62_546.40	0.00762031001443706	1
1.62_922.01	-0.00474321781038944	1
1.65_284.33	-0.0354679550632824	1
1.66_515.39	0.0477405534121025	1
1.67_614.48	-0.0562897402834406	1
1.70_172.13	-0.08306961668787	1
1.70_374.30	-0.0226913371929553	1
1.71_405.31	0.00706197870563705	1
1.72_326.38	-0.0336445743525378	1
1.72_402.36	0.0126624982443778	1
1.72_473.34	0.0235202701518237	1
1.73_570.46	0.00318680673675701	1
1.75_298.35	-0.0585084709981894	1
1.75_512.41	0.0403076153413314	1
1.75_526.43	0.0440503539925078	1
1.75_614.48	-0.00402344881484375	1
1.75_661.41	-0.0253949568173726	1
1.75_683.42	0.00938157613391771	1
1.77_298.35	0.0527860563620897	1
1.77_482.40	-0.00660729991778601	1
1.77_617.88	0.0063348362713599	1
1.77_705.44	0.0112636216191723	1
1.77_922.01	-0.0236515221102992	1
1.78_1216.73	-0.0038971541750927	1
1.78_595.38	0.000623570444338222	1
1.79_1128.69	-0.0251541827636026	1
1.79_372.35	0.00774075714534997	1
1.79_392.35	-0.0483461986982946	1
1.79_600.47	0.0121484904121466	1
1.80_556.44	-0.00546422369468188	1
1.80_639.40	-0.0150111866265718	1
1.80_639.90	0.0473953758400042	1
1.80_776.57	-0.017227453264154	1
1.81_1084.66	-0.0220324378445447	1
1.81_1216.74	0.0157042786642589	1
1.81_326.38	-5.88504872045157e-05	1
1.81_512.42	-0.00437544598414768	1
1.81_573.36	-0.0165352894382886	1
1.81_617.39	0.000701798183961253	1
1.81_732.55	-0.0164751111753155	1
1.82_1172.71	0.0584006014450636	1
1.82_514.38	0.00732465476340273	1
1.82_595.37	-0.00890188690021942	1
1.82_997.61	-0.0149916489874002	1
1.83_1040.63	-0.0236348380519809	1
1.83_1128.68	-0.0916887463613677	1
1.83_360.36	-0.0012318017050246	1
1.83_424.36	0.0140039389964915	1
1.83_468.39	0.0232278456369136	1
1.83_688.52	-0.0618966315010359	1
1.83_922.01	-0.00842756455572488	1
1.84_438.38	-0.0397807840958292	1
1.84_645.50	-0.0205246539403651	1
1.84_996.60	-0.00344538688199822	1
1.85_1042.64	-0.0273026826510116	1
1.85_1084.66	0.0352488300846521	1
1.85_529.34	0.0004246016963896	1
1.85_551.35	0.0187328734817809	1
1.85_614.48	0.0379590141682566	1
1.85_672.53	-0.0120733149496533	1
1.86_1040.63	-0.00906566230646992	1
1.86_286.32	-0.0056334217450148	1
1.86_507.32	-0.0160456985952025	1
1.86_954.59	-0.0167059626283454	1
1.87_332.32	0.0177849976117999	1
1.87_600.46	0.0126542630807236	1
1.87_628.50	0.0609955639396223	1
1.88_472.34	0.0122750198563771	1
1.88_482.40	-0.0418470794659589	1
1.88_526.43	-0.0126782219916011	1
1.88_952.58	-0.01553959058404	1
1.89_428.37	0.0167321747401876	1
1.89_529.33	0.0421693079043709	1
1.89_570.46	0.0500381148841885	1
1.89_644.49	-0.016944521571193	1
1.89_908.55	-0.089583217529739	1
1.90_360.36	-0.059475289500265	1
1.90_469.39	-0.0991972378552937	1
1.90_922.01	0.00875655849510939	1
1.91_424.36	0.0221345024565324	1
1.91_556.44	0.0374046896478339	1
1.91_672.52	-0.0121396005151338	1
1.91_864.53	-0.0102257072920414	1
1.91_866.53	0.0651351640471676	1
1.92_336.31	0.0187956151270672	1
1.92_778.48	-0.0106802321470599	1
1.92_820.50	-0.00568045253203186	1
1.93_468.39	-0.00426739772740041	1
1.93_512.41	-0.0100247138518128	1
1.93_776.47	0.0183914679014341	1
1.94_275.26	0.0488310686101084	1
1.94_628.50	0.00508855664862487	1
1.94_732.45	-0.0186724763251424	1
1.95_363.31	-0.00212244285458543	1
1.95_380.34	0.048266777749261	1
1.96_672.53	0.00387864973642571	1
1.96_688.42	-0.0115985795403116	1
1.97_482.40	0.0481808849572356	1
1.97_584.47	0.0402531777211186	1
1.97_628.50	0.0327465392497596	1
1.99_280.26	-0.0905989318945222	1
1.99_360.36	0.06380987936677	1
1.99_496.42	-0.00347328437777235	1
10.00_750.56	-0.0117947092437874	1
10.03_922.01	0.0149635709363962	1
10.04_453.23	-0.00597504089620655	1
10.07_1276.35	-0.038034157589691	1
10.09_922.01	0.0383553601619114	1
10.10_1276.36	-0.0917598727172336	1
10.10_1303.36	0.00553156771634613	1
10.14_922.01	0.0624712753021795	1
10.16_794.73	0.0143423534861309	1
10.19_453.23	0.00730634924892898	1
10.20_922.01	0.0461299013589979	1
10.22_820.74	0.0305835027134998	1
10.24_899.80	0.032182392162157	1
10.26_750.56	0.0349115468997287	1
10.26_922.01	-0.0422012041888951	1
10.28_872.78	-0.0241180593986728	1
10.29_764.57	-0.0692615277223402	1
10.30_919.71	-0.0379273235890311	1
10.32_540.50	-0.0384036132647566	1
10.32_556.54	-0.0442554241829487	1
10.32_812.76	-0.035895330651907	1
10.32_833.69	-0.0236629667328743	1
10.32_840.79	-0.0431484469401344	1
10.32_854.80	-0.0458269062412569	1
10.32_855.81	-0.0480426982862297	1
10.32_856.81	-0.0433324509359246	1
10.32_869.83	-0.0337358823460119	1
10.32_883.85	-0.0389587839356117	1
10.32_897.86	0.0099208032666956	1
10.32_922.01	-0.00739325079263914	1
10.33_750.55	0.0508341957214471	1
10.33_808.74	-0.0376778950815961	1
10.35_764.57	0.0364449058276807	1
10.38_922.01	0.00393443658748767	1
10.42_1352.37	0.00255558407493709	1
10.45_376.40	-0.00771575774455936	1
10.45_668.57	-0.0504426628829554	1
10.45_922.01	-0.0280069121106925	1
10.47_419.31	0.0276565257017537	1
10.47_453.23	0.0696880102757029	1
10.47_506.42	-0.0219573592704907	1
10.47_750.56	-0.112798486475966	1
10.51_369.35	-0.10279880729693	1
10.51_687.55	-0.0381473689697943	1
10.51_922.01	0.0493817219268029	1
10.52_506.42	-0.0708908933675134	1
10.52_750.56	-0.0466887349527924	1
10.55_720.61	-0.033412995566346	1
10.56_369.35	-0.0428997192397772	1
10.57_376.40	-0.0461781668866719	1
10.57_419.31	-0.00414048012231123	1
10.57_506.42	0.0165947695207982	1
10.58_367.34	0.0201478647788864	1
10.58_385.35	0.0216513447384476	1
10.58_595.51	0.0363077111117674	1
10.58_772.69	0.0236996253011412	1
10.58_777.64	-0.0240269521098409	1
10.58_870.71	0.0132100066769583	1
10.59_793.62	0.0370632788062703	1
10.59_856.77	-0.0885869719196642	1
10.59_922.01	0.0183505773271186	1
10.60_795.61	0.04934123056485	1
10.61_842.77	-0.0210647124109382	1
10.62_506.42	0.00474655906041964	1
10.64_970.89	0.0255319791998541	1
10.65_1424.39	-0.0298578803457293	1
10.65_750.56	0.0095382180825124	1
10.65_895.73	-0.0530871571161346	1
10.65_944.87	-0.0366991551661127	1
10.65_958.88	-0.00754236877140487	1
10.66_453.23	-0.0446316893048406	1
10.66_922.01	-0.00318367403568477	1
10.67_1429.39	0.00970096966178207	1
10.67_764.57	0.0321768876017736	1
10.68_1427.39	0.0341805313337287	1
10.68_793.61	0.0553697535700998	1
10.68_856.77	0.0346990351421106	1
10.69_772.68	0.0284127088454023	1
10.69_777.64	0.0263640561386919	1
10.70_795.62	0.0362812757340711	1
10.71_369.35	0.0189963022653525	1
10.71_750.56	-0.0117545738826259	1
10.72_870.82	-0.0561030219901493	1
10.73_844.81	-0.0397425006742007	1
10.73_861.72	-0.0174661203216989	1
10.73_863.74	-0.0220353230796867	1
10.73_882.83	-0.0443261776216559	1
10.74_568.54	-0.0430478616948285	1
10.74_865.74	-0.0490230784625387	1
10.74_884.84	0.0562986223592752	1
10.74_916.78	-0.020660359255766	1
10.74_925.91	0.0436104179349867	1
10.74_950.90	0.0309466385602354	1
10.75_570.54	-0.0328057111406166	1
10.75_840.81	-0.0441333587801418	1
10.75_864.74	-0.0322279195251866	1
10.75_911.89	0.066424330156015	1
10.75_920.85	-0.0309362750465744	1
10.75_922.01	-0.00874637401036959	1
10.75_939.90	-0.0416764351140819	1
10.76_869.83	0.0743293589079407	1
10.76_899.81	0.0706493149619053	1
10.76_949.91	0.00218910837435732	1
10.77_300.15	-0.0238474437062699	1
10.77_594.56	-0.0449774853619379	1
10.77_861.74	-0.0522847525758081	1
10.77_862.75	-0.0242176283649542	1
10.77_864.75	-0.0745965279923687	1
10.77_892.84	0.0053987561036351	1
10.77_963.93	1.5108916680349e-05	1
10.77_977.95	-0.0629268005971468	1
10.78_608.58	-0.0221849090489034	1
10.78_868.84	0.0120348782450754	1
10.78_900.82	-0.0202435943614988	1
10.78_923.90	-0.0357572329308977	1
10.79_596.56	-0.0185972196340573	1
10.79_867.84	-0.0310468817161045	1
10.79_872.79	0.000587368327359467	1
10.79_888.77	-0.0232989253221392	1
10.79_937.91	0.0656636784801354	1
10.81_924.83	-0.0522173111617339	1
10.84_893.85	0.0378792719497931	1
10.84_940.79	-0.0083840288593145	1
10.84_941.80	-0.0918712280408017	1
10.84_952.94	-5.42084798432409e-05	1
10.84_976.93	-0.0346100394191629	1
10.85_764.59	-0.0639272117391586	1
10.85_922.01	-0.0482626359315081	1
10.85_942.79	-0.132085429738113	1
10.85_951.93	0.0279496204769028	1
10.85_964.93	0.0153707699359802	1
10.85_975.92	0.0135475364400231	1
10.86_750.57	-0.0686887095871494	1
10.88_594.56	-0.0939797125195522	1
10.89_841.81	-0.0353071698389227	1
10.89_888.75	-0.0788997396627134	1
10.89_914.76	-0.0523255555893394	1
10.89_951.91	0.02626821707865	1
10.90_453.23	-0.0495104548110222	1
10.90_868.82	-0.0682819503428775	1
10.90_922.01	-0.0172514895548119	1
10.93_696.61	-0.0453396494874521	1
10.93_750.56	0.0715964783814176	1
10.93_894.85	0.0516876184117182	1
10.94_1498.41	-0.0325468159698435	1
10.94_376.40	-0.0381580856853169	1
10.94_680.64	-0.0545382527103374	1
10.94_867.82	-0.0423620072199837	1
10.95_249.26	0.0089553941775557	1
10.95_419.31	-0.00912844759859541	1
10.95_829.80	0.00325305177128422	1
10.96_689.56	-0.0205294708259525	1
10.96_852.79	0.0480680282872892	1
10.97_506.42	0.0330446446538628	1
10.97_675.68	0.0300889753111552	1
10.97_696.62	-0.00353655856102223	1
10.97_907.84	0.0146173134727052	1
10.97_922.01	-0.0188746126542051	1
10.98_750.56	-0.0080481880991024	1
10.98_872.73	-0.0162579042452865	1
10.98_898.73	0.0208702636962082	1
10.99_369.35	0.0387333179738408	1
10.99_453.23	-0.0110341221922874	1
10.99_689.57	-0.0191158198098296	1
10.99_878.81	0.0123230307086066	1
10.99_903.82	-0.021042824781082	1
11.01_852.79	-0.0116729510436787	1
11.01_897.73	-0.0251020001280482	1
11.01_960.90	-0.0285491988732437	1
11.03_946.88	0.0447606464249744	1
11.05_922.01	-0.0156994299123411	1
11.12_922.01	-0.0246092070136832	1
11.15_1004.94	0.00720105909371775	1
11.15_950.90	-0.070452934388494	1
11.16_1031.97	0.0303673763283789	1
11.17_1017.97	0.00874511383891281	1
11.17_946.88	-0.0398101769779171	1
11.18_750.56	-0.0017809992472412	1
11.18_922.01	-0.0932527135715747	1
11.18_970.81	0.00107498442844715	1
11.18_975.90	-0.0252290812559634	1
11.18_988.91	-0.00537036926648869	1
11.21_950.89	0.0385595676938561	1
11.24_750.56	-0.00428628853204709	1
11.27_922.01	0.00403605596783568	1
11.32_453.23	-0.0462972175007866	1
11.35_922.01	0.0092855541010136	1
11.38_923.01	-0.0300133632531611	1
11.39_1647.45	-0.0309672535347122	1
11.43_249.26	0.021849301626311	1
11.43_419.32	0.0170262850643309	1
11.43_743.61	-0.0129538821967978	1
11.43_922.01	0.0653884677510522	1
11.44_724.69	0.00805316934257944	1
11.44_750.56	0.0325993480894262	1
11.46_367.34	0.0171592300834879	1
11.46_419.31	-0.0390678994960827	1
11.48_249.25	0.0598935129851411	1
11.48_506.42	-0.0481200638923727	1
11.50_922.01	-0.111752532643453	1
11.58_922.01	-0.0614376742237121	1
11.62_923.02	0.0252725247851653	1
11.66_453.23	-0.085976431019701	1
11.66_922.01	0.0626371062108877	1
11.70_764.57	-0.0111159594401498	1
11.71_131.16	0.00958462473136241	1
11.72_453.23	0.00782213305187863	1
11.72_506.42	-0.0157111784078383	1
11.73_249.26	0.103629802244449	1
11.74_730.66	-0.0466732498455455	1
11.74_750.56	0.0915730697883038	1
11.74_751.57	-0.060077315014733	1
11.74_922.01	-0.0571387333273629	1
11.76_1436.32	0.00210581514113368	1
11.76_207.21	0.0291346199327368	1
11.76_663.46	-0.0369723220439128	1
11.77_419.31	-0.0184097388155999	1
11.78_482.41	-0.000663988945302457	1
11.78_747.63	-0.00169791772899269	1
11.79_1077.01	0.0703370891054613	1
11.79_121.10	0.0388598306859267	1
11.79_123.12	0.00683333528789886	1
11.79_133.10	0.0503378948321549	1
11.79_135.12	-0.00937473829250237	1
11.79_147.12	0.0826859105294159	1
11.79_149.13	0.0252892344269731	1
11.79_161.13	0.0341221675225999	1
11.79_163.15	0.0396252131446119	1
11.79_175.15	0.0706046653771603	1
11.79_179.18	-0.011243376968657	1
11.79_189.16	0.0308568156413546	1
11.79_193.19	-0.0535562753015087	1
11.79_201.16	-0.0293500077906239	1
11.79_203.18	0.0612832636175774	1
11.79_205.19	0.0136968783596508	1
11.79_215.18	0.0536247686377506	1
11.79_217.20	-0.0284955170040273	1
11.79_219.21	0.00312319246958686	1
11.79_228.11	0.00944552103661642	1
11.79_229.20	0.0403173272185339	1
11.79_233.23	0.0392325122736721	1
11.79_243.21	0.0130446498735471	1
11.79_245.23	-0.000285589214044534	1
11.79_247.24	0.0171472451944949	1
11.79_257.23	0.0170276118589093	1
11.79_259.24	0.0669296634809862	1
11.79_261.26	0.0479146659292854	1
11.79_271.24	0.00336222657006414	1
11.79_273.26	-0.0192161437982099	1
11.79_274.27	0.0487120860223715	1
11.79_285.26	-0.00487263724759778	1
11.79_287.27	-0.00877665257472864	1
11.79_299.27	0.0228920086385279	1
11.79_300.15	-0.00797802414616447	1
11.79_313.29	0.0456633053085679	1
11.79_367.34	0.0206337642727472	1
11.79_369.35	0.0264240192596294	1
11.79_664.46	-0.0112580925695404	1
11.79_729.65	-0.0577041139445097	1
11.79_732.66	-0.0590479277373611	1
11.79_750.57	0.0134723312602462	1
11.79_751.71	-0.0678622081184661	1
11.80_195.12	0.0546735796390987	1
11.80_249.26	0.0370831200983532	1
11.80_746.64	0.0675046577222986	1
11.81_386.39	0.0329641980051239	1
11.85_383.37	-0.0327981176511808	1
11.85_922.01	0.0551359251358138	1
11.86_750.56	0.0581911248630463	1
11.87_249.26	0.0488794013312582	1
11.87_453.23	0.0181528393008287	1
11.87_913.90	-0.00432021436194798	1
11.88_745.63	0.0219257835439665	1
11.88_764.57	-0.0219370641793334	1
11.90_506.42	0.104888343657884	1
11.90_751.57	-0.032915286080635	1
11.91_922.01	0.00023469451982811	1
11.92_453.23	0.0148023221851677	1
11.94_750.56	-0.0255425718661917	1
11.95_751.56	0.00969996456797274	1
11.95_765.58	0.0247272131459571	1
11.96_369.35	0.036184268481588	1
11.97_506.42	-0.0223837402716185	1
11.98_922.01	0.0227554875918348	1
11.99_764.57	0.0258152358473156	1
12.02_369.35	0.0298703371366208	1
12.03_453.23	0.0431776806270066	1
12.03_506.43	-0.00261006373106577	1
12.05_922.01	0.0147464441894129	1
12.10_369.35	-0.0431417678760236	1
12.11_922.01	0.0971809675458807	1
12.13_750.56	-0.0572819987033534	1
12.17_922.01	0.0168892814460268	1
12.18_453.23	-0.0918946117516304	1
12.19_750.55	0.0335846563779692	1
12.22_367.33	-0.0883767634834251	1
12.24_922.01	0.0348466824544674	1
12.26_228.11	0.00366139511211281	1
12.26_369.35	0.00721568531935837	1
12.26_506.42	-0.0953320461690177	1
12.29_419.32	0.0598485727656687	1
12.30_1027.98	-0.0182821902783972	1
12.30_207.21	-0.00931282613877385	1
12.30_659.63	0.000404563927612315	1
12.30_750.56	-0.000808003897607149	1
12.32_922.01	-0.0295877053081404	1
12.33_453.23	0.0106480090949127	1
12.35_228.11	-0.0463926534705584	1
12.37_1027.98	-0.0598000868775358	1
12.37_1049.96	0.0127367128268393	1
12.37_1065.93	-0.0314937541809445	1
12.37_1115.09	-0.0428044263936518	1
12.37_1129.10	-0.0286578177797188	1
12.37_249.26	-0.00532585278575208	1
12.37_369.35	-0.0495031364880515	1
12.37_506.42	-0.0395112859618447	1
12.38_195.12	0.0166237955596814	1
12.38_453.23	-0.0369817239756144	1
12.38_764.57	-0.0412614807393269	1
12.39_922.01	0.0302649525373805	1
12.40_750.56	-0.0253561865668442	1
12.41_228.11	-0.00669198966750331	1
12.44_922.01	0.00633688972159033	1
12.45_195.12	0.0183169739088364	1
12.45_249.26	-0.0261071375455724	1
12.45_369.35	-0.0300434994596247	1
12.45_419.32	0.0962367110061368	1
12.46_750.56	-0.0153653772892025	1
2.00_922.01	-0.0379760177366215	1
2.01_428.37	0.0599189773162268	1
2.02_540.45	0.0264255022839847	1
2.03_614.48	0.00948919089489143	1
2.04_352.32	0.0335776417397002	1
2.04_540.44	0.014609036932651	1
2.04_570.45	0.0256951071773165	1
2.05_526.43	0.0495919210692137	1
2.06_482.41	0.00916920509499185	1
2.07_438.38	-0.0825685636018419	1
2.07_922.01	0.028044642500569	1
2.10_496.42	-0.041974139181314	1
2.11_614.48	-0.108992198562156	1
2.13_361.36	-0.0675684121960655	1
2.13_526.43	-0.0672599417202533	1
2.14_570.46	0.0281340943963354	1
2.14_686.53	0.0700167888907684	1
2.15_496.42	-0.00751092747375358	1
2.16_614.48	-0.106658676415348	1
2.17_360.36	0.019734502686319	1
2.17_642.52	0.0543162918756398	1
2.17_686.54	0.0211974080389375	1
2.19_452.39	-0.0419020600305622	1
2.19_526.43	-0.0549430809576951	1
2.21_482.41	-0.0606740124611324	1
2.22_438.38	0.0292033290256863	1
2.22_642.52	-0.0561897533348389	1
2.23_394.35	0.0561623653281694	1
2.24_358.37	-0.036701175200912	1
2.25_746.56	-0.0235705801716312	1
2.26_702.54	-0.00627114090778049	1
2.27_922.01	-0.0319835190348978	1
2.28_658.51	-0.0362992597216561	1
2.29_526.43	-0.0392186089746433	1
2.29_614.48	-0.0159531715290182	1
2.30_360.35	-0.0074030901845259	1
2.30_496.35	0.036240384267552	1
2.30_532.37	-0.0324615526521711	1
2.31_570.46	0.04700858677816	1
2.31_598.49	-0.0555839480260428	1
2.33_369.38	-0.0353590138148874	1
2.33_438.38	-0.0382615416463714	1
2.33_526.43	-0.0191835442839188	1
2.34_482.40	0.0120459391146898	1
2.36_369.30	-0.00716468110279762	1
2.36_430.39	0.0181830486550392	1
2.36_453.38	-0.0146189832857271	1
2.37_394.35	-0.0367559955893763	1
2.38_385.38	-0.0200334680448393	1
2.38_435.40	-0.0304106902148407	1
2.39_256.26	-0.094901524162794	1
2.40_922.01	-0.0197069715545184	1
2.41_312.36	0.0125066041002776	1
2.47_482.40	-0.0605747920930402	1
2.47_496.42	0.111147986559646	1
2.48_453.23	-0.016489164185554	1
2.48_922.01	-0.0131412751795188	1
2.50_543.42	-0.0525161562941474	1
2.52_430.39	-0.0609169713454519	1
2.57_922.01	0.0437952119857603	1
2.59_282.28	-0.0170967943213591	1
2.59_400.38	0.0473690677464466	1
2.59_453.23	0.0364467131034154	1
2.59_501.37	0.0150160380868311	1
2.59_563.55	0.00886663992943439	1
2.61_376.32	0.0344730279330944	1
2.63_431.40	-0.11856202205006	1
2.63_540.44	0.0118971806113707	1
2.64_336.33	0.0395493187668363	1
2.64_804.60	0.0586309656109037	1
2.65_354.34	0.0153338089225385	1
2.65_398.37	0.0609585271042912	1
2.65_455.46	-0.0447134557052063	1
2.65_496.42	-0.00979568907484663	1
2.65_922.01	0.033538933681991	1
2.66_441.44	0.0302374714574518	1
2.66_760.58	-0.00535883475024924	1
2.67_452.39	0.00435984602742078	1
2.68_431.39	0.0288205454527314	1
2.68_716.55	0.0658099210739304	1
2.69_545.43	0.106375108760404	1
2.70_542.41	0.0219440581870857	1
2.70_672.52	0.109568080067972	1
2.71_282.28	0.00617082290474674	1
2.72_628.50	-0.0140499526928588	1
2.74_584.47	0.0154226628749538	1
2.74_922.01	-0.000717651575587662	1
2.76_540.45	-0.0171293497628609	1
2.78_440.41	-0.0250390801291541	1
2.78_496.42	-0.03760504021539	1
2.79_452.39	-0.0173446566842428	1
2.80_453.23	-0.0125808304520066	1
2.80_922.01	-0.0176113250809846	1
2.81_445.41	0.0530634219141971	1
2.85_439.13	0.0352427036057233	1
2.85_441.13	-0.0489388666570941	1
2.85_453.23	0.0786006004553575	1
2.85_815.34	0.0615162176742952	1
2.86_172.11	0.0467840182982861	1
2.86_464.32	0.0142025802940854	1
2.86_478.33	-0.0550462309478308	1
2.87_208.17	0.0423819854558984	1
2.87_430.36	-0.0251273740410216	1
2.88_193.16	-0.0199726210533413	1
2.88_228.20	-0.00772133347375685	1
2.88_244.19	-0.0161068886663955	1
2.88_270.24	-0.0589182585331792	1
2.88_408.31	0.00668982054445325	1
2.88_424.28	0.0479425344947418	1
2.88_431.39	0.0115015879666423	1
2.88_459.41	0.0164622079074157	1
2.88_473.43	0.0235278674276451	1
2.88_487.45	-0.049615543696348	1
2.88_526.43	0.0282447414384584	1
2.88_922.01	-0.0443915820919123	1
2.90_570.47	-0.11276777179887	1
2.92_388.39	-0.0395807051688859	1
2.94_453.23	0.006460280140823	1
2.96_582.46	0.0097890850762389	1
2.97_540.44	0.0147087575568769	1
2.98_494.33	0.0013312728923503	1
2.98_526.43	-0.0365351431539656	1
2.98_922.01	0.0190572295235656	1
2.99_228.20	-0.00261779702405865	1
2.99_244.19	-0.0200011275879364	1
2.99_270.24	0.0182735266511761	1
2.99_424.28	-0.00756337563278003	1
2.99_459.41	-0.0177668529295466	1
2.99_473.43	0.0329754796877057	1
2.99_487.45	-0.091949448611319	1
2.99_518.37	-0.043116674751449	1
2.99_570.46	-0.0983277172671962	1
2.99_588.45	-0.066983070807535	1
2.99_602.46	-0.00580963061837465	1
2.99_777.55	-0.0250281092287766	1
2.99_818.62	-0.00241932937845522	1
3.00_482.40	-0.0171346748329068	1
3.00_496.41	-0.0355037231262134	1
3.00_740.55	-0.0207715229568086	1
3.00_774.59	0.0290139238749209	1
3.01_540.44	-0.020647903829808	1
3.01_642.51	-0.025409634970881	1
3.01_696.52	-0.00559340284888264	1
3.01_730.57	-0.034330822266737	1
3.02_393.21	-0.0753409710915022	1
3.02_408.31	0.0466104822560888	1
3.02_430.36	-0.0101798852574884	1
3.02_480.31	0.0334002243849333	1
3.02_579.43	-0.0307479988342798	1
3.03_598.49	-0.0255354255325662	1
3.03_686.54	-0.0147548760083857	1
3.04_471.35	-0.0516075259256682	1
3.04_554.46	0.0566661649794274	1
3.04_646.48	-0.0100612755595066	1
3.04_755.53	0.0527838809216532	1
3.04_962.73	-0.0219367416047231	1
3.05_645.47	-0.00962203886904701	1
3.06_510.44	0.0678337676432659	1
3.06_564.45	-0.022287773708696	1
3.06_711.51	-0.00985752856508062	1
3.06_733.52	-0.0145269718692622	1
3.07_1184.85	0.0437324541729141	1
3.07_496.41	-0.032536623462072	1
3.07_535.40	0.059410927364841	1
3.07_559.45	0.0119820613337968	1
3.07_601.44	0.0149234971515936	1
3.07_652.50	-0.0225036209541461	1
3.07_689.49	-0.0224208482917747	1
3.07_922.01	0.0445315139401286	1
3.08_453.23	-0.0111412669058242	1
3.08_466.41	-0.0248168687941576	1
3.08_667.48	-0.00973868755804189	1
3.09_533.28	0.028833494504687	1
3.09_608.47	-0.0387065986712315	1
3.10_1228.87	-0.0157996770062398	1
3.10_422.38	0.0248555288121154	1
3.10_459.42	-0.0284916151633394	1
3.10_623.45	0.0334285472259309	1
3.11_1008.75	-0.0617890349958381	1
3.11_340.39	0.00338611538077192	1
3.11_559.45	-0.0331617583849851	1
3.11_876.66	0.068038380505348	1
3.12_1184.84	-0.0166512206807786	1
3.12_601.44	-0.00591820952080174	1
3.13_1097.79	-0.0263186048489607	1
3.13_1140.82	-0.0384645487386969	1
3.13_1141.82	0.00892846896086113	1
3.13_526.43	-0.0267351977943071	1
3.13_579.43	-0.023336810605677	1
3.14_1096.80	0.0722193914995944	1
3.14_284.29	0.0286369522874388	1
3.14_306.28	-0.0526429133041544	1
3.14_557.41	-0.0215826270944553	1
3.15_1052.77	0.0185013877276028	1
3.15_195.12	-0.0768459606243757	1
3.15_300.15	-0.0221975436494735	1
3.15_431.39	-0.0259803587807488	1
3.15_535.40	-0.0174944885437412	1
3.15_570.46	0.000496598061249648	1
3.16_1008.74	-0.047239207668784	1
3.16_513.39	-0.0568982876094755	1
3.16_526.42	0.0123191790654948	1
3.16_584.48	0.0357464102042888	1
3.16_832.64	-0.0329801480498917	1
3.16_922.01	0.0119372644701676	1
3.17_228.20	-0.0635991810713429	1
3.17_491.38	0.0217289855468173	1
3.17_496.42	-0.0103460520080374	1
3.17_964.71	0.0149656350272698	1
3.18_172.12	0.0566089134415882	1
3.18_306.28	0.00431883847465288	1
3.18_430.37	0.0061237250972872	1
3.18_510.30	-0.0308400599930869	1
3.18_540.44	-0.045175503393637	1
3.19_236.17	0.0209397144482655	1
3.19_310.31	0.0186987110101125	1
3.19_472.11	0.00331504116124914	1
3.19_922.01	-0.0092492856576334	1
3.20_411.18	0.00632836698720559	1
3.20_475.10	-0.0240141055153071	1
3.20_876.66	-0.00415109866335538	1
3.21_332.29	-0.0216195554257909	1
3.21_438.38	0.0259848612295085	1
3.21_548.43	0.0200909123748534	1
3.21_570.46	-0.0288799111203959	1
3.21_832.63	0.0193285316537478	1
3.22_354.35	0.01484342204507	1
3.22_431.17	0.00851593930690768	1
3.23_379.32	0.0101917118308086	1
3.23_409.19	-2.80617815959389e-05	1
3.23_471.10	0.00440416543416911	1
3.23_473.10	0.0317662298808801	1
3.23_496.29	0.0326825784247092	1
3.23_496.42	-0.0295121643023312	1
3.23_540.46	-0.0187269975353756	1
3.23_656.53	-0.0132356178428673	1
3.23_788.61	-0.0408866165424993	1
3.24_576.42	0.00116111921316892	1
3.24_590.43	-0.0188292715674595	1
3.24_744.58	-0.0300543469504425	1
3.25_336.29	0.0485261386517469	1
3.25_431.39	-0.0244038490263435	1
3.26_570.46	-0.0214011691506963	1
3.27_379.32	-0.0301272330604023	1
3.27_438.38	-0.0254860359423505	1
3.27_496.43	-0.00404762775683599	1
3.27_576.43	-0.0302680579620308	1
3.28_489.32	-0.0214766059911928	1
3.29_612.50	0.0150584368007647	1
3.30_835.59	0.0458785356283512	1
3.30_922.01	0.0547137278833564	1
3.31_228.21	0.0179173610326098	1
3.31_336.33	0.0383891384193494	1
3.31_568.48	-0.0623273314050928	1
3.32_791.56	-0.0305811876190457	1
3.33_524.45	-0.0163510912682302	1
3.33_769.55	0.0419300377687527	1
3.34_747.54	-0.030056713945842	1
3.35_922.01	0.0253896880286699	1
3.36_606.47	0.00877872636412545	1
3.36_727.02	-0.0488397470021389	1
3.36_813.57	-0.0718994497446288	1
3.37_791.56	0.0168532376258737	1
3.38_350.31	0.00611580209654803	1
3.38_368.43	0.00176623009514631	1
3.38_453.23	-0.028891046420661	1
3.39_1300.93	-0.0319016613323372	1
3.39_747.53	0.0213651507390191	1
3.40_660.99	-0.023119463385665	1
3.40_725.52	-0.0114670097236934	1
3.41_638.97	-0.0227124334213231	1
3.41_703.51	-0.0290962970451804	1
3.42_1212.88	-0.0420502859845396	1
3.42_1344.96	0.00301341607985358	1
3.42_1345.96	-0.0598393082449172	1
3.42_495.43	-0.025178798851367	1
3.43_681.50	-0.00363674676985428	1
3.44_1168.85	0.0363079302055093	1
3.44_279.16	-0.020295993089253	1
3.44_338.35	0.034058321537531	1
3.44_391.29	-0.017661312644322	1
3.44_429.25	0.0243615550544449	1
3.44_464.38	-0.00199357311489073	1
3.44_478.40	-0.0212249985899811	1
3.44_659.48	0.0319487261800072	1
3.44_803.55	-0.0100012410983313	1
3.45_1124.83	-0.0181468432171703	1
3.45_1256.90	0.0535843193860607	1
3.45_424.27	-0.0199490557562393	1
3.45_594.95	-0.0212779080920877	1
3.45_637.47	-0.0290032256791397	1
3.46_615.45	-0.0258026204181567	1
3.48_1036.77	-0.0718316909396142	1
3.48_1168.84	0.0319627527388685	1
3.48_149.02	0.0116211726443842	1
3.48_391.29	-0.00815445127080438	1
3.48_413.27	0.00806823350245727	1
3.48_429.24	0.020478314894303	1
3.48_464.37	0.019463973023351	1
3.48_478.39	0.0664603416434556	1
3.48_492.40	-0.000912111940794532	1
3.48_593.44	-0.0134421644256088	1
3.48_922.01	-0.0178834134078221	1
3.49_206.10	0.0135190519288236	1
3.49_393.30	-0.00937539885472917	1
3.49_528.41	-0.0430828321123203	1
3.49_571.43	0.0439463459939963	1
3.50_664.51	-0.0277335046907666	1
3.50_992.74	-0.0662799197561591	1
3.51_1080.80	-0.0307382655176611	1
3.51_371.32	-0.0032158206793256	1
3.51_549.42	-0.0451410896414211	1
3.52_368.42	-0.0172714743768192	1
3.52_483.38	-0.0341779559889348	1
3.52_527.40	0.0343922174104986	1
3.54_338.34	-0.0533293493539847	1
3.54_461.36	-0.0173745187402984	1
3.54_505.39	0.0208277478629872	1
3.54_904.69	-0.0727330733268517	1
3.54_922.01	-0.0289071652669155	1
3.54_992.75	0.105511482703264	1
3.55_453.23	-0.0141999318783005	1
3.56_860.67	-0.0369883855346878	1
3.56_948.72	-0.0285338267057378	1
3.59_816.64	0.0512738485112835	1
3.60_453.23	-0.00984760384225091	1
3.61_772.61	-0.0148780774733862	1
3.62_922.01	-0.043766848917477	1
3.63_520.43	-0.0217079035639032	1
3.64_728.59	-0.0122357143105185	1
3.64_817.63	0.0268818691313384	1
3.68_312.33	-0.0396435063507609	1
3.68_506.42	0.0455450976215161	1
3.68_702.21	-0.0196761009519184	1
3.69_684.56	-0.034799866764244	1
3.69_922.01	-0.00186078669122844	1
3.70_368.43	0.035059335914019	1
3.70_590.43	-0.00306952213180648	1
3.70_704.21	-0.036755037358308	1
3.71_236.17	-0.067186970661107	1
3.71_300.15	0.00622942371036986	1
3.71_321.31	0.0072571499092624	1
3.71_338.34	-0.0305778488437957	1
3.71_360.32	-0.0557229418358937	1
3.71_376.30	0.0169613439268744	1
3.71_382.38	-0.0519000915756393	1
3.71_441.30	-0.0156353418774642	1
3.71_640.54	0.0251181780997257	1
3.71_675.68	0.0288452506531706	1
3.72_149.02	-0.0858162266045992	1
3.72_195.12	-0.00617146432340777	1
3.72_419.32	-0.0551954749747261	1
3.72_457.27	0.0109104377687203	1
3.73_308.04	0.0703907621673276	1
3.74_492.40	-0.0451798158552209	1
3.74_506.42	-0.0234339598061965	1
3.74_596.51	0.0268165919008602	1
3.75_310.04	0.0402971705182136	1
3.75_471.10	0.0243567611097479	1
3.75_507.42	0.0336143337785153	1
3.76_559.22	0.0127362305393272	1
3.77_466.11	0.0431128432023383	1
3.77_473.10	-0.00167727793654355	1
3.77_552.48	0.0202331845553585	1
3.77_922.01	0.0432009868925689	1
3.79_453.23	-0.0101859653912057	1
3.81_1006.66	-0.00399415793336232	1
3.81_508.46	-0.0596789861532131	1
3.83_419.32	-0.0534155365772695	1
3.83_507.42	-0.0446063428555602	1
3.83_520.44	-0.0120539809058468	1
3.85_464.43	0.033622318573623	1
3.85_922.01	-0.074856899732099	1
3.86_506.42	0.0504453950134494	1
3.87_453.23	0.0170207717848563	1
3.87_457.27	-0.0097744797928998	1
3.87_492.40	0.0141152961700478	1
3.88_507.42	-0.0881745512328852	1
3.91_441.30	-0.0152369196720834	1
3.91_506.42	0.00506068007461118	1
3.91_520.44	0.0305825317579579	1
3.91_922.01	-0.0535265182746214	1
3.94_507.42	-0.0709755829614521	1
3.94_547.52	-0.0585088986246735	1
3.98_506.42	-0.00825451186594643	1
3.99_934.64	-0.049645662452839	1
3.99_955.57	-0.0449690579905253	1
4.00_457.27	-0.0318771399009752	1
4.00_922.01	-0.0675863573273961	1
4.07_922.01	-0.0181232704159287	1
4.08_414.43	-0.0377533993326635	1
4.08_506.42	-0.00268826329224809	1
4.08_542.51	0.0178262438835669	1
4.09_540.50	0.0362415276128228	1
4.10_618.47	0.0592746038038187	1
4.11_801.55	-0.000211088001983403	1
4.12_419.32	-0.0224552199121899	1
4.13_922.01	0.10769376395538	1
4.16_453.23	-0.0369762364151777	1
4.19_922.01	-0.0614052464884785	1
4.25_506.42	0.0345352089950576	1
4.26_540.50	0.00572681742335516	1
4.26_813.64	0.0286280036027579	1
4.27_419.31	-0.0514457176825969	1
4.27_542.51	-0.0302182284296756	1
4.27_922.01	0.00853104103239032	1
4.29_366.37	-0.0123735002968547	1
4.30_193.13	0.0223553996930551	1
4.30_709.61	0.033683054961611	1
4.30_748.57	-0.0481189568031803	1
4.30_790.56	0.0178660058951629	1
4.33_726.51	-0.00806975885902861	1
4.33_922.01	0.031539105294275	1
4.39_453.23	-0.0253105657520687	1
4.39_922.01	-0.0204716692626625	1
4.44_435.33	-0.020740436393538	1
4.46_922.01	0.0384977626024734	1
4.51_453.23	-0.048143427823628	1
4.53_922.01	-0.0144724775989507	1
4.56_531.41	-0.0216801684754432	1
4.57_533.41	-0.0222642994143694	1
4.57_553.39	-0.0399829429222559	1
4.57_569.36	-0.0239724368639519	1
4.57_575.45	-0.0113411302048308	1
4.57_604.50	-0.0283923120189212	1
4.57_618.51	-0.0129976380055764	1
4.57_632.53	0.0145171385838167	1
4.58_796.57	-0.0210701704641844	1
4.61_567.53	0.023027751876995	1
4.61_568.54	0.0293673613279777	1
4.61_872.52	-0.0316301235589824	1
4.61_922.01	0.00499667355134958	1
4.62_851.56	-0.00568927579601307	1
4.63_564.43	-0.0367908776769524	1
4.63_585.36	-0.0141304635453035	1
4.63_634.51	0.0363894191231442	1
4.63_648.52	-0.0512470479641048	1
4.65_725.56	-0.0155261584660257	1
4.68_922.01	0.0108557582174364	1
4.69_184.07	0.0241695692643203	1
4.69_722.56	0.0201283480801512	1
4.69_724.57	0.022923351215031	1
4.69_761.52	0.0367951987605913	1
4.69_781.62	0.0215655485502684	1
4.69_803.51	-0.00263644036095226	1
4.74_725.57	0.00975281362363873	1
4.78_827.65	0.023117389067472	1
4.79_568.54	-0.0179368617032919	1
4.79_778.51	0.0166575040924161	1
4.79_784.52	0.038822054598068	1
4.79_841.67	-0.0377662457053386	1
4.80_922.01	-0.0194480058791425	1
4.81_704.57	-0.0090323944203338	1
4.81_754.55	-0.0689592060640973	1
4.82_725.55	-0.0522607117244219	1
4.84_703.56	0.0319004396498335	1
4.85_494.56	-0.0173438868743672	1
4.85_540.50	-0.0289011378062363	1
4.87_755.56	-0.0115864428942024	1
4.88_568.53	-0.0166080460543285	1
4.88_704.58	-0.021677042178967	1
4.88_723.57	-0.00108763829562126	1
4.88_922.01	0.0181503671490654	1
4.89_419.32	0.0103148044419762	1
4.89_619.56	0.00711615156531587	1
4.89_620.57	0.00839123146508483	1
4.89_753.55	0.0364360037876956	1
4.90_125.00	0.0200089008750646	1
4.90_193.13	0.0209344878824057	1
4.90_737.64	0.062577634299929	1
4.90_776.60	0.0719726738149173	1
4.92_827.62	0.00606748449323386	1
4.93_627.53	-0.136710912405815	1
4.94_1237.83	-0.0580374463713943	1
4.95_1210.81	-0.0276283765276424	1
4.95_1231.74	-0.017428248431398	1
4.95_922.01	-0.0461563616640967	1
4.96_1238.82	-0.0412510189049358	1
4.99_1210.81	-0.0302923750720257	1
5.01_453.23	-0.0137955214708876	1
5.01_922.01	0.0446234785154762	1
5.02_733.55	-0.0742233672285083	1
5.02_753.55	-0.00947937778505272	1
5.03_783.57	-0.0130304316860609	1
5.04_830.54	0.0106433558811703	1
5.06_879.68	-0.091432783647133	1
5.06_922.01	-0.0343866337968303	1
5.07_619.56	0.0346089175543998	1
5.07_620.57	-0.0209842969805106	1
5.07_646.58	-0.00141988805543377	1
5.07_648.60	0.0359214072625479	1
5.07_792.58	0.00271256459649097	1
5.07_814.56	-0.0482751046823143	1
5.07_836.55	0.00774404793376895	1
5.07_893.71	-0.0370490740485817	1
5.08_610.58	0.000320125685352864	1
5.08_809.61	0.00803840076836909	1
5.10_1108.07	-0.00107869565389072	1
5.10_1110.07	-0.0251988631428451	1
5.10_1152.12	0.028414686508191	1
5.10_259.31	-0.0578868258388587	1
5.10_271.31	-0.0128369920481355	1
5.10_289.32	0.00466438684613189	1
5.10_507.53	-0.00280088376075893	1
5.10_587.58	-0.0104843022130456	1
5.10_589.59	-0.0199813305682024	1
5.10_601.60	-0.0252446290921748	1
5.10_616.64	0.0119906168524062	1
5.10_630.65	-0.0215549427106979	1
5.10_640.59	0.0468709291983847	1
5.10_807.58	0.0123636404935715	1
5.11_1107.06	0.00222893035842312	1
5.11_270.31	-0.122865339140022	1
5.11_519.14	0.00598338342486761	1
5.11_524.53	-0.151756196458609	1
5.11_536.16	0.00760125721382793	1
5.11_542.54	-0.0106298963805392	1
5.11_564.52	0.00254837234030014	1
5.11_580.50	0.0421296211399889	1
5.11_581.50	0.0233755939166083	1
5.11_582.51	-0.00162836433693625	1
5.11_583.51	-0.029936540573751	1
5.11_586.58	0.0254451332465671	1
5.11_629.65	-0.0345278492711442	1
5.11_643.66	-0.00175549866369309	1
5.11_644.67	0.00247446233117681	1
5.11_933.78	-0.0360325064858357	1
5.12_782.57	-0.0950601779533917	1
5.13_922.01	-0.053911493070791	1
5.15_640.59	0.0115753310753817	1
5.15_805.57	-0.0233424996671343	1
5.16_1110.07	-0.0459313626646976	1
5.18_806.58	0.0650993856396935	1
5.19_595.57	0.0291620198478162	1
5.19_596.57	0.0207679185262343	1
5.19_894.55	-0.059760774923272	1
5.19_900.56	0.0724882902079556	1
5.20_453.23	-0.00368824827537366	1
5.20_586.44	-0.0663417970607863	1
5.20_590.60	-0.0118727764489098	1
5.20_607.39	-0.00636977302516266	1
5.20_673.54	0.00211354955849534	1
5.20_687.56	0.0356592384101237	1
5.20_689.58	0.00604420619103902	1
5.20_694.49	0.00204783681971684	1
5.20_708.51	-0.0133884295350128	1
5.21_805.57	-0.0241109388281168	1
5.21_922.01	0.00626870439486073	1
5.22_646.58	-0.00218608635911977	1
5.24_809.64	0.00383691415848087	1
5.24_919.72	0.022463123129717	1
5.25_835.62	0.010158111693046	1
5.25_840.58	0.00129557838135116	1
5.27_666.60	0.0410785981708969	1
5.28_1502.19	-0.0061405717520623	1
5.28_184.07	0.0284950417797563	1
5.28_775.59	-0.0925291287847056	1
5.28_809.65	-0.0370686317927458	1
5.28_922.01	0.0330389273833238	1
5.29_750.60	0.0136305185769595	1
5.29_791.56	0.0022439156680406	1
5.29_831.57	-0.0324620227895162	1
5.32_666.61	0.0199551099655585	1
5.34_831.59	0.0895828199758567	1
5.35_832.59	-0.034296928085157	1
5.37_812.55	-0.0439887475672317	1
5.38_540.53	-0.00425031030087849	1
5.38_595.56	0.0207793531305071	1
5.38_596.57	-0.054191498619971	1
5.38_769.59	0.00562174764544284	1
5.38_806.54	0.0712489891528166	1
5.38_855.68	0.0444469578079602	1
5.38_869.70	-0.0780450712445056	1
5.38_922.01	0.00956759093890166	1
5.39_673.54	0.028867726326813	1
5.39_687.56	0.0211851624652708	1
5.40_453.23	0.0619593232380597	1
5.44_783.58	0.0624150762754565	1
5.45_568.53	0.0581318307885884	1
5.45_747.51	-0.0207901055455324	1
5.45_782.58	0.0492984895884185	1
5.45_810.64	-0.0095342311638588	1
5.46_1262.88	0.0404853048625268	1
5.46_522.60	-0.0263964186480485	1
5.46_922.01	0.0309926770916615	1
5.47_1213.73	-0.0286834925184847	1
5.49_1213.73	-0.00680971214778978	1
5.49_1235.85	0.0754910465238097	1
5.49_780.63	-0.036593449069531	1
5.50_1192.80	-0.00942894105846869	1
5.50_1199.77	-0.0515273128399859	1
5.50_1237.85	-0.0769189282414143	1
5.51_1215.75	-0.0757637087239664	1
5.51_781.58	-0.0869278764561521	1
5.52_1194.82	-0.0863549772364654	1
5.53_1199.78	-0.0935742660668344	1
5.53_1218.75	-0.0405303482311182	1
5.53_1222.83	-0.0352235975241259	1
5.53_522.60	-0.0458218397796231	1
5.54_492.44	-0.0588818297319518	1
5.55_1223.84	-0.0726383730250496	1
5.55_1250.89	-0.00744708299065733	1
5.55_1264.90	-0.064866032654278	1
5.55_1278.91	-0.018018883338424	1
5.56_1221.83	-0.0500286864861409	1
5.57_922.01	0.0142385354771707	1
5.59_1235.85	-0.0287239271533978	1
5.59_1606.26	0.0459957454638897	1
5.59_1607.25	0.0199724865666264	1
5.59_184.07	0.0268134325907734	1
5.59_802.63	0.0272533165806256	1
5.59_806.64	0.0114622335324921	1
5.59_827.62	0.0434179373084745	1
5.59_841.59	-0.0369241329410143	1
5.59_861.69	0.029866781464863	1
5.59_883.57	0.0628097220160516	1
5.60_1565.21	0.0209367955224473	1
5.60_798.54	0.0611564698208532	1
5.60_818.64	0.0440539195953675	1
5.60_819.63	0.0438994274861125	1
5.60_940.68	0.0354523465441768	1
5.61_1608.25	0.108461800156668	1
5.63_792.56	0.0223742769725163	1
5.64_734.56	-0.086610909213461	1
5.64_922.01	0.0111596899122349	1
5.65_786.60	-0.0225844852432334	1
5.69_638.61	0.0709292342618591	1
5.70_453.23	-0.0403146197194044	1
5.71_490.43	-0.0273635713152316	1
5.73_922.01	-0.0807451869261254	1
5.75_355.07	-0.0527286752663074	1
5.75_610.19	-0.0525821874106075	1
5.75_638.61	0.0361437263267546	1
5.76_620.57	0.0248023259650189	1
5.76_760.58	0.00325814842205887	1
5.77_1164.14	-0.00565382743467166	1
5.77_271.31	0.00886406885707041	1
5.77_289.32	-0.0317680089050628	1
5.77_535.56	0.0291401019712438	1
5.77_609.53	0.0300154500523032	1
5.77_615.62	-0.0931662421281066	1
5.77_629.63	-0.024525344057218	1
5.77_644.67	-0.0465901108456935	1
5.77_646.66	0.000147997780580481	1
5.77_658.68	-0.0249717845413008	1
5.77_672.70	0.0169636744273355	1
5.78_552.56	0.00523886513977361	1
5.78_570.57	0.00671647176790778	1
5.78_592.56	-0.040161381354811	1
5.78_614.61	0.0393387182627956	1
5.78_657.67	-0.0976581028863647	1
5.78_668.62	0.0151835790797716	1
5.78_671.69	-0.00859424051247834	1
5.78_828.64	0.0332715690065734	1
5.78_853.64	0.0358539121000476	1
5.78_867.60	-0.04292859676824	1
5.82_922.01	0.0417037817559322	1
5.85_453.23	0.0139071148571187	1
5.88_899.64	0.0319334380437071	1
5.90_559.45	0.0151373177889833	1
5.90_602.52	0.00282798829272362	1
5.91_515.41	0.00752807567952368	1
5.91_532.44	0.0089042599138515	1
5.91_537.40	0.0166820405505128	1
5.91_553.37	-0.00275362240064028	1
5.91_588.50	0.0523350335979368	1
5.91_616.53	-0.0359846127549191	1
5.91_744.59	0.0115917296929346	1
5.91_922.01	0.0527725739588793	1
5.92_1558.26	0.00959214632823788	1
5.92_1561.27	0.0466837557990055	1
5.92_1581.25	0.0187319171817258	1
5.92_184.07	0.0383497394172646	1
5.92_781.64	0.0456110656064432	1
5.92_783.64	0.00403208082420294	1
5.92_802.62	0.0351577867362397	1
5.92_803.62	-0.0599059632420862	1
5.92_837.68	-0.0258577376309896	1
5.92_859.57	-0.0216109376351003	1
5.93_537.53	-0.00977461515634897	1
5.93_624.64	-0.000601623317729289	1
5.93_638.65	0.139049925208128	1
5.93_776.56	0.020927717233456	1
5.93_778.63	-0.00634240378450365	1
5.93_800.61	0.0117232363865174	1
5.93_817.59	-0.052068874191967	1
5.94_694.64	0.0146946766161572	1
5.95_646.58	-0.00525756659760692	1
5.95_782.63	-0.0486717320122945	1
5.95_830.64	-0.000516432526883306	1
5.97_682.48	-0.0571501781950267	1
5.97_746.61	0.0383324153668305	1
5.98_778.61	-0.0798114339013454	1
5.99_721.51	0.0261663196624419	1
5.99_848.51	-0.0166421010662556	1
6.00_707.49	-0.0201946541755368	1
6.00_722.52	-0.0144922153260856	1
6.00_746.60	-0.0479883334894214	1
6.00_752.57	0.0153948633033563	1
6.00_922.01	-0.0251712396311588	1
6.01_1325.90	-0.0237306123238441	1
6.01_1342.93	-0.0684928687033431	1
6.01_1347.88	-0.0599165221052592	1
6.01_1363.86	-0.0576243304024222	1
6.01_495.27	0.0174500388172046	1
6.01_540.50	-0.0137265369431834	1
6.01_551.33	-0.00633836904739333	1
6.01_607.39	-0.00922800973958833	1
6.01_609.39	-0.055588508649569	1
6.01_663.45	-0.0396779109977155	1
6.01_680.48	-0.0439467005658238	1
6.01_685.44	-0.0126164799385132	1
6.01_694.50	-0.0460199576134721	1
6.01_701.41	-0.0192938886226165	1
6.01_703.41	0.0813868309694719	1
6.01_704.42	-0.0407353193465071	1
6.01_724.53	-0.0134340928356592	1
6.01_736.54	-0.0331363861338518	1
6.01_750.56	-0.0379403430849267	1
6.01_754.56	-0.0255284643633053	1
6.01_764.58	-0.0128477625886627	1
6.01_778.59	-0.0268399973001812	1
6.01_792.60	-0.0254867304381225	1
6.02_1242.94	0.0382057291025626	1
6.03_848.51	-0.00612170085593395	1
6.09_782.57	-0.0099957269025888	1
6.10_550.63	-0.0216994928384289	1
6.10_922.01	0.0386478652606325	1
6.11_596.56	0.0118881969615466	1
6.11_736.56	0.0183150732440382	1
6.11_753.57	0.0469463980876565	1
6.11_775.54	0.0049727182034686	1
6.11_824.69	-0.00904149123472235	1
6.11_838.69	0.0231942042893766	1
6.12_760.59	0.0402194743418414	1
6.14_793.70	0.0590417646648714	1
6.14_832.66	-0.0677020033543708	1
6.16_550.63	-0.0536417210519712	1
6.16_922.01	0.0124280921310007	1
6.17_736.55	0.0654339862945316	1
6.20_228.21	-0.0328284977113785	1
6.23_922.01	0.00820715414348093	1
6.26_663.46	0.00554447296547901	1
6.26_750.56	0.0307288810371179	1
6.27_764.58	0.011078350022055	1
6.28_751.56	0.0226423269134949	1
6.29_922.01	-0.104593307845785	1
6.32_684.20	-0.0990943056796092	1
6.33_429.09	0.13591321759829	1
6.33_453.23	-0.00117721487288312	1
6.33_666.64	-0.0306732685981423	1
6.37_922.01	-0.0458203690933172	1
6.39_666.64	0.018478817534187	1
6.40_750.56	0.025400595415764	1
6.40_764.57	-0.0100342005185168	1
6.42_271.31	0.0104886353305665	1
6.42_580.59	0.00447359769650818	1
6.42_598.61	0.0354875485383084	1
6.42_637.57	-0.0180954556622216	1
6.42_639.57	0.0884913496319262	1
6.42_643.65	-0.0142872302276787	1
6.42_657.66	0.0267103526013191	1
6.42_686.72	0.00470154509678994	1
6.42_700.73	0.0399601945576534	1
6.43_620.58	-0.0151714610969723	1
6.43_922.01	-0.054526035146806	1
6.50_922.01	0.0247055789522912	1
6.56_453.23	-0.0391790481565657	1
6.57_922.01	-0.0942886829278344	1
6.63_922.01	-0.0304265647342961	1
6.64_764.57	-0.0293747400425991	1
6.66_565.56	0.0214508078773678	1
6.66_652.67	-0.0156561290399579	1
6.66_666.69	-0.0125266680551944	1
6.66_765.58	0.0323401564043108	1
6.67_663.46	-0.0401712079079206	1
6.67_750.56	0.0302283216813576	1
6.68_332.32	0.00232105561727584	1
6.68_568.53	0.0289583108199159	1
6.68_687.67	-0.0565257162864302	1
6.69_922.01	-0.0443770963033436	1
6.72_751.56	0.0708425199351515	1
6.74_453.23	-0.0449605994109627	1
6.74_922.01	0.0717780715665394	1
6.80_750.56	0.0432554719103643	1
6.81_821.73	0.0340505452785578	1
6.81_824.75	0.0110852596592204	1
6.81_825.75	0.013180954462966	1
6.81_860.70	0.00216195781567499	1
6.81_902.68	-0.0461226248533461	1
6.81_922.01	-0.0266498532170644	1
6.83_751.57	-0.0229024924816288	1
6.83_846.73	0.00473794848854449	1
6.86_765.58	-0.0473361473628501	1
6.87_663.45	-0.0131987873167142	1
6.88_419.35	-0.0342025712269356	1
6.88_475.41	-0.0360686728442007	1
6.88_548.50	-0.0332094610298124	1
6.88_569.43	-0.0664386023299239	1
6.88_570.45	-0.0547471092209589	1
6.88_751.56	-0.0196107288093855	1
6.88_764.57	-0.0103053279733738	1
6.89_922.01	-0.0128810282848009	1
6.91_765.57	-0.0612608899808271	1
6.92_750.56	-0.0268120191123548	1
6.96_751.56	-0.0824234795634001	1
6.96_758.22	-0.0684984405450843	1
6.96_760.22	-0.0609317863659263	1
6.96_763.21	-0.0114272299703628	1
6.96_764.57	0.0442246919857335	1
6.96_922.01	0.0414513587736899	1
6.97_332.32	-0.0332505559879314	1
6.97_368.32	0.0400424327451645	1
6.97_620.57	-0.0237188709541082	1
6.97_678.54	0.0515890969772258	1
6.98_739.70	0.0339793253496168	1
7.02_922.01	0.0221758582787745	1
7.08_271.31	0.0445936755788029	1
7.08_591.62	0.01875621268817	1
7.08_608.63	-0.0243933669994183	1
7.08_648.62	0.0393259707441695	1
7.08_665.60	0.0399520411778228	1
7.08_671.68	0.00424417464135622	1
7.08_685.70	0.0368469616997128	1
7.08_700.73	0.0240790937158075	1
7.08_714.75	0.0259575101369704	1
7.08_750.56	0.0396193249151402	1
7.09_626.64	-0.0182227216278329	1
7.09_713.74	-0.0102185667387147	1
7.09_727.76	0.0226338076977173	1
7.11_686.69	0.00674428218354415	1
7.11_765.57	-0.0114200858001016	1
7.12_728.76	0.06769332556189	1
7.12_751.56	0.0446910367556875	1
7.12_922.01	0.0731555517000845	1
7.14_664.60	-0.0215242575563094	1
7.14_750.56	0.0182217111355817	1
7.14_764.57	0.0116615317421506	1
7.16_765.70	0.0419757038012186	1
7.18_922.01	0.0003292151576486	1
7.20_704.56	0.0953502020057201	1
7.22_453.23	-0.0638601029296153	1
7.24_750.56	-0.0360133306341397	1
7.27_922.01	0.0693214359775529	1
7.33_529.46	0.0442601278420229	1
7.35_332.32	-0.0313888604869821	1
7.35_344.32	-0.0238523810379236	1
7.35_596.57	0.00475561760408006	1
7.35_658.62	-0.0533033158555049	1
7.35_764.57	0.00261898158789968	1
7.35_922.01	0.00602639297429174	1
7.36_593.60	-0.0195135420732436	1
7.36_680.70	-0.00731866393968557	1
7.36_694.72	0.0423030913469878	1
7.36_715.70	0.0297369919387635	1
7.36_750.56	-0.0319530833448507	1
7.45_922.01	0.0340439628346019	1
7.49_453.23	-0.016434540372455	1
7.52_922.01	-0.06168604881	1
7.55_859.25	0.00739102736316396	1
7.56_453.23	0.0326190237174574	1
7.56_832.24	-0.032054638120793	1
7.58_750.56	0.0139771329152958	1
7.61_922.01	-0.00693388727014571	1
7.68_922.01	-8.80035935483655e-05	1
7.69_650.47	-0.00592644533624202	1
7.70_1356.83	0.00676671964615853	1
7.70_647.46	-0.00508562416706344	1
7.70_750.55	0.0304393725493781	1
7.70_751.56	-0.0169413277198875	1
7.71_1355.83	-0.000496603472541293	1
7.71_750.41	-0.00460386521274925	1
7.71_752.41	0.040968841155346	1
7.71_806.62	-0.034697918036791	1
7.72_658.68	-0.00748989439343492	1
7.72_730.75	0.047374784485653	1
7.72_792.61	0.0147427563887022	1
7.73_1332.32	-0.0471539031474498	1
7.73_271.31	-0.0220118770148154	1
7.73_289.32	-0.0221225682191535	1
7.73_619.65	0.00171634621866273	1
7.73_636.66	-0.0288760319553011	1
7.73_654.67	0.00387096144814721	1
7.73_693.63	0.0254380358252748	1
7.73_699.71	0.0289692691536311	1
7.73_713.73	0.00572243780705964	1
7.73_728.76	0.0252644542762475	1
7.73_735.61	-0.00100475207303823	1
7.73_741.77	0.0107310169549576	1
7.73_742.78	0.0135811131371364	1
7.73_751.57	0.00289403870714945	1
7.73_755.79	0.018183533480242	1
7.73_756.79	0.0407024877342342	1
7.73_764.58	-0.0148873978251966	1
7.73_772.79	0.00833590019328094	1
7.74_676.65	-0.0473608303072034	1
7.75_922.01	0.0141803978270598	1
[truncated: 3,262 more rows]
