# Supplementary material for: Integrative analysis of cerebrospinal fluid biomarkers, metabolomics, and polygenic risk reveals novel metabolite associations with Alzheimer's disease
Source: J Alzheimers Dis. 2025 Nov 7;108(4):1677–95. doi: 10.1177/13872877251389924 (PMC13247332; doi:10.1177/13872877251389924)
Supplement: sj-zip-2-alz-10.1177_13872877251389924 - Supplemental material for Integrative analysis of cerebrospinal fluid biomarkers, metabolomics, and polygenic risk reveals novel metabolite associations with Alzheimer's disease [file sj-zip-2-alz-10.1177_13872877251389924.zip › uncorrected-Ptau_corr_results.csv]

	R	P
CAR 14:1	0.0578188575407846	1
CAR 18:0	-0.00731852369322638	1
CE 18:1	0.23621022534064	0.00134872702911283
CE 18:2	0.0380046366868553	1
CE 22:2	-0.0324988656589179	1
Cer d34:1	0.0603717484235022	1
Cholesterol	0.32206015714242	5.81739769322598e-09
DG 34:3	0.0123090696302537	1
DG 36:2	0.00438285786671669	1
GlcCer d42:2	0.0492406825398944	1
LPC 16:0	0.213607260098387	0.0176720112445089
LPC 18:0	0.220175326300443	0.00860090835077503
LPC 20:4	0.00655438770089223	1
PC 30:0	0.268460692384274	2.13530505113594e-05
PC 31:0	0.229107976652758	0.0031157836115723
PC 32:0	0.450955333659107	5.94775491753414e-21
PC 32:1	0.19841368414243	0.085898726222077
PC 33:1	0.215116819507023	0.0150059624204057
PC 34:0	0.422143172127709	8.47392091630663e-18
PC 34:1	0.457527071209434	1.02773356269876e-21
PC 34:2	0.0247705666250298	1
PC 35:1	0.249051660681807	0.000277112272963187
PC 35:2 Isomer A	0.0883264626271967	1
PC 35:2 Isomer B	0.037434753581996	1
PC 36:1	0.388004934394053	1.95744274300576e-14
PC 36:2	0.0553089964744741	1
PC 36:3 Isomer A	0.0928135012227487	1
PC 36:3 Isomer B	0.13141012813208	1
PC 36:4 Isomer C	0.321741436457952	6.13984036361841e-09
PC 36:5 Isomer D	0.0219058403046483	1
PC 37:4	0.256796691964169	0.000102167998075189
PC 38:3	0.095634689145736	1
PC 38:4 Isomer A	0.051005261791373	1
PC 38:4 Isomer C	0.33023330435235	1.42702346203079e-09
PC 38:5 Isomer A	0.220125838628799	0.00864842394898891
PC 38:5 Isomer B	0.124712084719893	1
PC 38:6 Isomer B	0.179475334619915	0.524336829723258
PC 40:5 Isomer A	0.205275231579891	0.0426747535903124
PC 40:6 Isomer A	0.0244426260353308	1
PC 40:6 Isomer B	0.172265954547391	0.996787336789687
PC 40:7 Isomer B	0.333098064197535	8.63272234914612e-10
PC O-32:0	0.253115806164334	0.000164834271530614
PC P-32:0 or PC O-32:1	0.261860449275797	5.22659083982708e-05
PC P-34:1 or PC O-34:2	0.12102981119723	1
PC P-34:2 or PC O-34:3	0.121307194127222	1
PC P-36:2 or PC O-36:3	0.192544362569895	0.153362650147572
PC P-36:4 or PC O-36:5	0.259498977040815	7.15715372025616e-05
PC P-38:4 or PC O-38:5 Isomer A	0.17916698002295	0.539222020578845
PC P-40:6 or PC O-40:7 Isomer A	0.0489624888396822	1
PE 38:4	0.321851506329905	6.02655686967106e-09
PE P-40:4 or PE O-40:5 Isomer A	0.355331836479735	1.45549559458956e-11
SM 40:8;3O	0.00446121432300273	1
SM d32:1	0.312695954198166	2.76441116025432e-08
SM d33:1	0.219353573185032	0.00942330417846986
SM d34:0	0.196436814578309	0.104618674044748
SM d34:1	0.262219340741536	4.98140749875547e-05
SM d34:2	0.266110636369709	2.94508422575882e-05
SM d36:1	0.384764439123167	3.90105713700519e-14
SM d36:2	0.338321441115806	3.4059718763596e-10
SM d38:2	0.158367478824517	1
SM d40:1	0.0856323581001082	1
SM d40:2 Isomer A	0.0641563849019257	1
SM d40:2 Isomer B	0.135291047767904	1
SM d41:1	0.0694900104392834	1
SM d42:1	0.153610665911374	1
SM d42:2	-0.0189430630139562	1
SM d42:3	0.130652222078558	1
TG 44:0	-0.0309428647958181	1
TG 46:0	-0.0569907743762972	1
TG 46:1	-0.0199420426748764	1
TG 46:2	-0.0458019493075342	1
TG 48:0	-0.00165416489739237	1
TG 48:1	-0.0313116533664765	1
TG 48:2	-0.0573270249214207	1
TG 49:0	-0.0721042601852598	1
TG 49:1	-0.0263177446138297	1
TG 49:2	-0.0940741698852857	1
TG 49:3	-0.0925217235186833	1
TG 50:0	-0.0104647573050731	1
TG 50:1	-0.0199096728831788	1
TG 50:2	-0.028961554168468	1
TG 50:3 Isomer A	-0.0006290092879997	1
TG 50:3 Isomer B	-0.0628533360856456	1
TG 51:1	-0.0619624515342751	1
TG 51:3	-0.0988943886522595	1
TG 52:0	-0.0235522487261575	1
TG 52:1	-0.00139008267732459	1
TG 52:2	0.0189746655316841	1
TG 52:3	-0.00617125571512804	1
TG 52:3 (10.65_874.79_10.24_893.70)	-0.00935425111228483	1
TG 52:4	-0.000648760470940567	1
TG 53:0	-0.087860229199965	1
TG 54:0	-0.0819831617524691	1
TG 54:1	-0.0406263652697895	1
TG 54:2	-0.0306233252002507	1
TG 54:3	-0.015195005432289	1
TG 54:4	-0.0065942202876254	1
TG 54:5 Isomer A	-0.0199305685467599	1
TG 54:6 Isomer A	-0.0291064646511241	1
TG 54:7 Isomer A	-0.0303414528702047	1
TG 55:1	-0.0480345571250303	1
TG 56:0	-0.0342014253386708	1
TG 56:1	-0.0745901765679289	1
TG 57:1	-0.111984320610327	1
TG 57:2	-0.13083316342051	1
TG 58:0	-0.0786734141853323	1
TG 58:1	-0.118139709646129	1
TG 58:3	-0.0802415968315201	1
TG 60:1	-0.112557014147346	1
Cer d32:1	-0.0139983641054952	1
Cer d33:1	-0.00520811048889726	1
Cer d34:0	-0.0369593333712869	1
Cer d34:1 (5.76_596.53_5.75_572.48)	0.0514683845291318	1
Cer d34:2	-0.053541559704979	1
Cer d36:1	0.309388808691986	4.73184268990367e-08
Cer d38:1	0.0326119433406512	1
Cer d39:1	-0.0670063278637815	1
Cer d40:0	-0.0639648539259254	1
Cer d40:1	-0.04776687716178	1
Cer d40:2	-0.0391930964586561	1
Cer d41:1	-0.0605838378450375	1
Cer d42:0	-0.051964295284775	1
Cer d42:1	-0.0170665652873537	1
Cer d42:2 Isomer A	0.066604238472909	1
Cer d42:2 Isomer B	0.0472334689653796	1
Cer d43:1	-0.0561732998220694	1
Cer d44:1	-0.0855413133822166	1
FA 10:0 (capric acid)	-0.0531734644531359	1
FA 11:0 (undecylic acid)	-0.0496707664470268	1
FA 12:0 (lauric acid)	-0.00395012630968866	1
FA 13:0 (tridecylic acid)	-0.0567730592908639	1
FA 14:0 (myristic acid)	-0.0271089446014848	1
FA 14:1 (physeteric acid)	-0.0396268084739195	1
FA 15:0 (pentadecylic acid)	-0.0600628603063496	1
FA 15:1	-0.0576125929860228	1
FA 16:0 (palmitic acid)	-0.0412689177065641	1
FA 16:1 (palmitoleic acid)	-0.0425939702953257	1
FA 17:0 (margaric acid)	-0.0184315120862151	1
FA 18:0 (stearic acid)	-0.0308864434994108	1
FA 18:1 (oleic acid)	-0.0170724241413103	1
FA 18:2 (linoleic acid)	-0.0253313264047636	1
FA 18:3 (linolenic acid)	0.0042235542808226	1
FA 20:0 (arachidic acid)	0.00205104289803501	1
FA 20:1 (eicosenoic acid)	0.00155099436055539	1
FA 20:2 (eicosadienoic acid)	-0.02377595053839	1
FA 20:3 (eicosatrienoic acid)	-0.0380709066448525	1
FA 20:3 (homo-gamma-linolenic acid)	-0.132927646064818	1
FA 20:4 (arachidonic acid)	0.0201760090644309	1
FA 20:5 (eicosapentaenoic acid)	-0.0683773871243306	1
FA 22:0 (behenic acid)	-0.0344925209831804	1
FA 22:1 (erucic acid)	-0.049183710849931	1
FA 22:2 (docosadienoic acid)	-0.0131964381639215	1
FA 22:6 (docosahexaenoic acid)	-0.0228871913788993	1
FA 24:0 (lignoceric acid)	-0.0552055832523705	1
FA 24:1 (nervonic acid)	0.00365135844590681	1
FA 25:0	-0.0261270633816875	1
FA 26:0 (cerotic acid)	-0.0578989983571397	1
FA 28:0 (montanic acid)	-0.0157364798595378	1
FA 28:7	0.0556265543292839	1
FA 30:1	-0.0205745144321686	1
FA 30:7	0.0917521415936137	1
FA 32:1	-0.0174407300466548	1
FA 36:10	-0.0244919991978932	1
FA 8:0 (caprylic acid)	-0.103244392612691	1
GlcCer d38:1	0.0588989159737942	1
GlcCer d40:1	0.0485252375491993	1
GlcCer d41:1	-0.016478477235471	1
GlcCer d42:1	0.0268997681138235	1
GlcCer d42:2 (7.14_868.69_7.12_844.64)	0.049835977227027	1
GlcCerd14:14E/20:02OH	0.149489023388866	1
LPC 16:0 (1.50_554.35)	0.264091768006892	3.87239534011405e-05
LPC 18:0 Isomer B	0.177019861357182	0.654429816498192
LPC 18:1	0.136512941302369	1
LPC 18:2	-0.0529004259436456	1
LPE 16:0	-0.143925109006295	1
LPE 22:6	0.0742436797713439	1
PC 32:0 (5.60_792.58)	0.430949881383169	9.90723303631736e-19
PC 32:1 (5.05_790.56)	0.267425924582583	2.46099787073233e-05
PC 32:2	0.0672387347102209	1
PC 33:1 (5.34_804.57)	0.218788866381425	0.0100315597507441
PC 34:1 (5.67_818.59)	0.424708870364744	4.5639699906705e-18
PC 34:2 (5.17_816.58)	0.0779117676485921	1
PC 34:4	0.109550957285946	1
PC 35:1 (5.99_832.60)	0.30353343778958	1.20562189364592e-07
PC 36:1 (6.35_846.62)	0.377958180991643	1.61987360222886e-13
PC 36:2 (5.82_844.61)	0.109498101704162	1
PC 36:3 Isomer A (5.23_842.59)	0.10036145516754	1
PC 36:3 Isomer B (5.33_842.59)	0.169866899251954	1
PC 36:4 Isomer B	0.297438840012841	3.12202941881483e-07
PC 36:5 Isomer B	-0.00277746737109351	1
PC 37:2	0.0896131275037355	1
PC 37:4 (5.39_854.59)	0.0772092589877778	1
PC 38:2	0.242738947054418	0.000610010982814723
PC 38:3 (6.00_870.62)	0.146809875307651	1
PC 38:4 Isomer A (5.73_868.61)	0.287191526278826	1.47091657261393e-06
PC 38:5 Isomer A (5.12_866.59)	0.262199372994658	4.99475099503414e-05
PC 38:5 Isomer B.1	0.16557737126466	1
PC 38:6	0.217424050594758	0.0116607543519644
PC 40:4	0.399504535068996	1.59122267621876e-15
PC 40:5 Isomer A (5.74_894.62)	0.144388973365507	1
PC 40:5 Isomer B	0.223143005638385	0.00616665632458645
PC 40:6 Isomer B (5.54_892.61)	0.256473656280122	0.000106579943517993
PC 40:7	0.335796201995166	5.35138217936393e-10
PC O-32:0 (6.06_778.59)	0.132906959363967	1
PC P-32:0 or PC O-32:1 (5.89_776.58)	0.10179346175213	1
PC P-34:0 or PC O-34:1	0.218955160629295	0.0098486415647452
PC P-34:1 or PC O-34:2 Isomer B	0.0366944813227798	1
PC P-34:2 or PC O-34:3 (5.44_800.58)	0.0863963466347992	1
PC P-36:3 or PC O-36:4	0.252108397445807	0.000187644944969399
PC P-36:4 or PC O-36:5 (5.32_824.58)	0.30041287994908	1.96788982024709e-07
PC P-38:4 or PC O-38:5 Isomer A (5.49_852.61)	0.233785874443397	0.00180036546220268
PC P-38:4 or PC O-38:5 Isomer B	0.193921823883746	0.134063835902521
PC P-38:5 or PC O-38:6	0.135610112631698	1
PC P-40:3 or PC O-40:4	0.114259695802448	1
PC P-44:4 or PC O-44:5	0.13428042749697	1
PE 34:1	0.316000629820184	1.60483251780643e-08
PE 34:2	0.0101972241341477	1
PE 36:1	0.40454901131049	5.12872186712743e-16
PE 36:2	0.0544959675517132	1
PE 36:4	0.198335556945803	0.0865738504416841
PE 38:2	0.0816711900859092	1
PE 38:4 Isomer B	0.398173133047343	2.13853927766706e-15
PE 38:6	0.362709895297008	3.49066337655343e-12
PE O-37:4|PE O-21:3_16:1	-0.0470551590582403	1
PE P-34:1 or PE O-34:2	0.274672092986193	8.99186487367094e-06
PE P-34:2 or PE O-34:3	0.0319022412214137	1
PE P-36:1 or PE O-36:2	0.282570742042291	2.89983446229147e-06
PE P-36:2 or PE O-36:3	0.0924996648861025	1
PE P-36:4 or PE O-36:5	0.0855251161140688	1
PE P-36:5 or PE O-36:6	-0.0962020280083538	1
PE P-38:3 or PE O-38:4	0.226046663071394	0.00443342505063516
PE P-38:4 or PE O-38:5	0.294896727050795	4.61260358899766e-07
PE P-38:5 or PE O-38:6	0.220791496861412	0.00802984477014407
PE P-38:6 or PE O-38:7	0.384696860614238	3.95724293998017e-14
PE P-40:5 or PE O-40:6	0.309472725876557	4.66813241408699e-08
PE P-40:6 or PE O-40:7	0.436937051503101	2.22056694366029e-19
PE P-40:7 or PE O-40:8	0.406355870238351	3.40276543322046e-16
PI 34:1	0.263814057742304	4.02026909750065e-05
PI 34:2	0.0480906097967113	1
PI 36:1	0.125633164011685	1
PI 36:3	0.00591015875687254	1
PI 36:4	0.39306441829479	6.56741533791285e-15
PI 38:4	0.399545577067594	1.57675453212554e-15
PI 38:5	0.425087605621242	4.16367835621479e-18
PI 40:6	0.41912343144037	1.74359772138422e-17
SM d32:1 (4.23_733.55)	0.299500495403627	2.26848383013222e-07
SM d32:2	0.17000940177863	1
SM d33:1 (4.54_747.56)	0.221895215147163	0.00709654094626404
SM d34:0 (5.09_763.60)	0.189434319315274	0.207055849089094
SM d34:1 (4.86_761.58)	0.319263094849917	9.31946434993734e-09
SM d34:2 (4.33_759.57)	0.307671153668743	6.2390800801921e-08
SM d36:0	0.217670782458774	0.0113485973985159
SM d36:1 (5.54_789.61)	0.413508255446506	6.54306664551906e-17
SM d36:2 (4.97_787.60)	0.369591548570952	8.90997995637149e-13
SM d38:1	0.216664555005267	0.0126740670521521
SM d38:2 (5.63_815.63)	0.124229983951386	1
SM d39:1	0.0228103258178212	1
SM d40:1 (6.94_845.68)	0.0976735874289588	1
SM d40:2 Isomer A (6.22_843.66)	0.0568909956329829	1
SM d40:2 Isomer B (6.33_843.66)	0.140401694692845	1
SM d41:1 (7.27_859.69)	0.0509103917894393	1
SM d41:2	0.0420578610334779	1
SM d42:1 (7.59_873.71)	0.17033755282765	1
SM d42:2 Isomer A	0.158280210590898	1
SM d42:2 Isomer B	0.174243894738923	0.837814026323838
SM d42:3 (6.32_869.68)	0.14402451921165	1
SM d43:1	0.0715573080552016	1
SM d43:2	0.0267146849050574	1
SM d44:2	0.161545818491744	1
0.54_229.14	0.0477603344199464	1
0.55_123.12	0.0149556012395898	1
0.55_214.18	-0.00560151943122453	1
0.55_219.18	0.0523307510561224	1
0.55_321.27	0.0335087552416479	1
0.56_201.11	0.0418818045960536	1
0.56_289.22	0.0626674192474691	1
0.56_326.25	-0.0335803073752438	1
0.56_384.30	-0.0428849828796955	1
0.56_922.01	-0.0327326255419369	1
0.57_175.15	0.0315551007711822	1
0.57_193.16	0.0104388449505461	1
0.57_228.20	0.00890235141077281	1
0.57_247.15	-0.0152974764821429	1
0.57_250.18	0.0183709387197271	1
0.57_257.17	-0.0133234139607934	1
0.57_272.23	0.00341286058595974	1
0.57_315.30	0.0158658224618816	1
0.57_318.26	0.0226090725123554	1
0.57_329.32	-0.00173519945959175	1
0.58_190.13	0.0455460980656276	1
0.58_233.18	-0.0166695853942953	1
0.59_144.98	-0.0172386355202229	1
0.59_186.22	-0.0134069248131175	1
0.59_215.13	0.00823392449354721	1
0.59_442.34	-0.0163113745154661	1
0.62_235.19	-0.00187435060567878	1
0.62_265.10	-0.0050388676308598	1
0.62_280.27	0.0356248204105466	1
0.63_192.14	0.00796750210350785	1
0.63_230.18	0.0374568856701347	1
0.63_453.37	0.0569389527798373	1
0.64_487.39	-0.0564925194387821	1
0.64_500.39	0.0408149108147501	1
0.65_343.30	-0.00409859711841074	1
0.65_442.34	0.058675782515905	1
0.65_922.01	-0.00718473700430768	1
0.66_144.98	-0.00231174973989805	1
0.66_158.15	0.0723943732272139	1
0.66_214.25	-0.0236910666010362	1
0.66_327.01	0.0306638895902612	1
0.66_329.01	0.0227091052294826	1
0.67_256.22	0.0333342335691478	1
0.67_876.53	-0.0565719308573859	1
0.68_263.09	-0.0559730568412178	1
0.68_272.26	-0.0460591750642313	1
0.69_228.20	0.00662655669340474	1
0.69_274.27	-0.0890904074175948	1
0.69_415.21	0.0336890473015016	1
0.69_455.39	-0.0566280173688704	1
0.69_459.25	0.0201524708346292	1
0.69_469.40	-0.0310099727739658	1
0.69_487.39	-0.0209379555207953	1
0.69_501.41	-0.034473968297448	1
0.69_516.33	0.0385814441274159	1
0.70_256.23	0.0267624347365832	1
0.70_271.27	0.00982103033681049	1
0.70_285.29	0.025383257026187	1
0.70_301.29	0.00837388879701415	1
0.70_601.38	0.000565454362662412	1
0.70_623.39	-0.00493471391351959	1
0.70_645.40	-0.0258616203634315	1
0.71_172.17	0.00964103184473923	1
0.71_207.16	0.022021311477754	1
0.71_249.21	-0.00663615419346	1
0.71_257.22	-0.00671922366838553	1
0.71_285.21	0.0280170802655478	1
0.71_346.31	-0.0100768766900893	1
0.71_535.34	-0.0179833468789084	1
0.71_557.35	-0.0105108730824737	1
0.71_579.36	-0.0138766901727465	1
0.72_1008.61	0.00261514323157953	1
0.72_230.25	0.0327785896278415	1
0.72_306.29	0.0317131256940948	1
0.72_350.30	0.00209372541606217	1
0.72_920.56	0.00976158545560826	1
0.72_964.59	0.00508916402381777	1
0.73_169.12	0.0769899067359013	1
0.73_198.18	0.0254615857870438	1
0.73_216.19	0.0504559959060082	1
0.73_244.20	0.0160394905125192	1
0.73_268.23	-0.0677859834075206	1
0.73_323.27	0.0337166787011933	1
0.73_363.26	0.0833182704933719	1
0.73_379.24	-0.0129459370893176	1
0.73_385.32	-0.0725699693927802	1
0.73_399.33	-0.0252636115607638	1
0.73_414.36	-0.0669427583053785	1
0.73_428.38	-0.0384802604627171	1
0.73_430.39	-0.00147283342630578	1
0.73_442.40	-0.00893811237380506	1
0.73_514.33	-0.00320743709415156	1
0.73_658.40	-0.00667106083427327	1
0.73_700.43	0.017837343200267	1
0.73_703.53	-0.0286388602921302	1
0.73_744.46	0.0177993793739232	1
0.73_788.48	0.0201913773741491	1
0.73_832.51	0.0147553676004413	1
0.74_200.24	-0.00766870995775405	1
0.74_214.25	0.01870102462593	1
0.74_285.22	0.0316579929822643	1
0.74_480.30	-0.0177320437098395	1
0.74_524.33	-0.00656300497912847	1
0.74_568.35	0.0045770709807127	1
0.74_612.38	0.0129563829751815	1
0.74_746.46	0.022827728228258	1
0.75_149.06	0.0158313186588632	1
0.75_288.29	-0.0209774099673132	1
0.75_298.27	0.00154674217659545	1
0.75_316.28	0.0334497977177486	1
0.75_337.11	0.0324408446044741	1
0.75_338.26	0.0159651305933286	1
0.75_348.30	0.072241964621325	1
0.75_349.31	0.0694745584793671	1
0.75_415.21	-0.0377425325371231	1
0.76_278.25	-0.0187048389832424	1
0.76_315.12	0.00850410668729627	1
0.76_319.27	0.0786862650269072	1
0.76_330.21	-0.0448934773333617	1
0.76_487.39	-0.054565850598694	1
0.76_501.41	-0.0691622030977706	1
0.76_513.33	0.0456996410477751	1
0.76_515.42	-0.0597178539965577	1
0.76_570.52	0.0428989413472727	1
0.76_616.46	0.019180385699087	1
0.77_123.12	0.0633501210627467	1
0.77_135.12	0.00330706222177821	1
0.77_151.10	-0.0450124063382828	1
0.77_191.18	-0.0401340783962763	1
0.77_209.19	-0.155392398454764	1
0.77_242.29	-0.0574336379937804	1
0.77_294.24	-0.0898588642393779	1
0.77_297.24	-0.0200840967890031	1
0.77_332.28	-0.0280965262612985	1
0.77_420.33	-0.020789712684885	1
0.77_459.49	0.0329436682938752	1
0.77_876.53	0.0417022033894806	1
0.78_195.12	0.0100991809599207	1
0.78_228.27	-0.0445925436122373	1
0.78_263.22	0.0317567919256588	1
0.78_346.31	0.0616375661416758	1
0.78_376.31	-0.0287282528311537	1
0.78_448.33	0.00220808059990535	1
0.78_922.01	-0.00196165132582985	1
0.79_568.34	0.0246302697848307	1
0.79_612.37	0.0319365686448416	1
0.80_337.24	-0.00958740106998403	1
0.81_144.98	0.0262251842756717	1
0.84_442.40	-0.0140767415053656	1
0.85_230.25	0.00499354396283259	1
0.87_280.26	-0.00428394838373713	1
0.87_332.28	0.0281170098450981	1
0.87_376.31	0.0379464680872655	1
0.87_501.41	-0.00973116547612747	1
0.88_191.18	0.0312613107660547	1
0.88_515.42	0.0280633368115298	1
0.89_294.24	-0.0552684915562697	1
0.89_922.01	-0.0194555579475381	1
0.92_304.30	0.0276727862903673	1
0.92_371.33	0.0211065701009103	1
0.92_395.36	-0.0734769139852983	1
0.94_286.27	-0.0092705439172568	1
0.94_319.27	0.00700473356830108	1
0.95_268.26	-0.0305375514596446	1
0.95_448.33	0.00462767849767395	1
0.95_922.01	0.035728131576102	1
0.96_294.24	-0.0325999998277591	1
0.96_320.26	0.0160604204300618	1
0.97_200.20	0.0453553702827283	1
0.97_280.26	-0.0249350094880025	1
0.98_219.20	0.0178275547458781	1
0.98_236.22	0.0399102696846752	1
0.98_422.38	-0.00936694336174749	1
0.98_509.48	0.026375114939362	1
0.98_523.49	0.0453467595620551	1
0.99_300.15	0.0384292946349921	1
1.00_296.26	-0.066768295537698	1
1.00_347.30	-0.0114866805820144	1
1.00_383.36	-0.0652741087995629	1
1.00_440.28	0.00101600339548113	1
1.00_458.29	-0.013797820843559	1
1.01_304.30	-0.0194060704400719	1
1.01_340.29	-0.0836936653487145	1
1.01_423.38	-0.0394824768051298	1
1.01_424.38	-0.0297071826682106	1
1.02_922.01	-0.00458008487171414	1
1.03_200.20	0.0427613035088234	1
1.03_329.32	0.0119313192750572	1
1.03_501.41	-0.0310319469566483	1
1.03_515.42	-0.0510241823126142	1
1.03_516.42	-0.0154042926590602	1
1.04_268.26	-0.0198591378002254	1
1.04_280.26	-0.000378456250702155	1
1.04_294.26	-0.0805412277587768	1
1.04_342.31	-0.0292105353465102	1
1.04_581.52	-0.098135468013772	1
1.04_583.54	-0.0115628936695994	1
1.05_238.25	0.00328354140549131	1
1.05_375.33	0.01679574497919	1
1.06_163.08	0.0460371054486523	1
1.06_397.38	-0.0786404381444083	1
1.06_487.36	0.0287062925714587	1
1.06_529.44	-0.0126590270236428	1
1.07_267.17	-0.0758710035377063	1
1.07_354.28	0.0271973252985316	1
1.07_365.14	0.04948973257881	1
1.07_368.29	-0.00275456787865953	1
1.07_424.38	-0.0597552369512592	1
1.08_343.15	0.0518110948909912	1
1.08_422.37	-0.0396160835586931	1
1.08_509.48	-0.0371919028863568	1
1.08_523.50	-0.050590009846972	1
1.09_340.29	-0.0505034886836693	1
1.10_256.30	0.0133140954393994	1
1.10_647.45	-2.86892969016462e-05	1
1.11_383.37	-0.0785003225336525	1
1.11_397.38	-0.0668442252554792	1
1.11_603.42	-0.0118570495189388	1
1.11_625.43	0.000478569074822113	1
1.11_922.01	0.0543166537671305	1
1.12_445.31	-0.000889498261770754	1
1.13_242.29	-0.0080979723382309	1
1.13_328.28	0.00901235394428442	1
1.13_529.44	0.020799351785045	1
1.13_537.38	0.000698364660446693	1
1.13_538.45	0.0303805121569952	1
1.13_559.40	-0.00800057430549478	1
1.13_581.41	-0.00113451852466463	1
1.14_332.33	0.0490824746579111	1
1.14_493.36	-0.00292743524022767	1
1.14_660.49	0.0284616570338665	1
1.14_968.67	0.00721173701070253	1
1.15_471.34	0.02079318982263	1
1.15_631.40	0.0149916189423718	1
1.15_924.65	0.0128972909128125	1
1.16_1156.69	0.00167371845690455	1
1.16_427.32	0.0148123612597348	1
1.16_449.33	0.0114603704291909	1
1.16_543.45	-0.00229606428565964	1
1.16_647.45	-0.00585730485710815	1
1.16_669.46	0.00110354736107627	1
1.16_675.42	-0.0157798171520683	1
1.16_836.59	0.0202814633912515	1
1.17_1112.68	0.0231407591278402	1
1.17_499.31	0.012396557699105	1
1.17_603.42	-0.00687966395906062	1
1.17_616.47	0.0314614785144847	1
1.17_625.44	0.0038351165919489	1
1.17_748.54	0.0185506561341238	1
1.17_792.57	0.0258960051622015	1
1.17_880.62	0.0206489649229905	1
1.18_1068.64	0.0116803677581013	1
1.18_559.40	0.00251654958374311	1
1.18_581.41	-0.00718885586451392	1
1.18_587.37	0.0157351385090692	1
1.18_704.51	0.0223436956191691	1
1.18_922.01	-5.54899850322751e-05	1
1.19_1012.70	0.0030140428312168	1
1.19_1025.62	0.0250588636263893	1
1.19_486.35	0.0266258207727825	1
1.19_522.33	0.0162676889651564	1
1.19_537.38	-0.00332418132351017	1
1.19_543.84	0.0257532236640116	1
1.19_572.44	0.012195410133672	1
1.19_617.47	0.0293894477142783	1
1.19_938.57	0.0342688888431156	1
1.19_982.60	0.0273997622540433	1
1.20_471.34	0.000741361548334376	1
1.20_493.35	-0.00809565861199013	1
1.20_499.32	0.0228785884097635	1
1.20_565.36	0.0151017044651641	1
1.20_631.40	0.00451693450058791	1
1.20_653.41	-0.00889692012032542	1
1.20_968.67	0.014676442573014	1
1.21_1156.70	-0.00841802659569787	1
1.21_258.28	0.0358379755986991	1
1.21_449.33	0.0166727737866902	1
1.21_484.39	0.0215119771945606	1
1.21_609.38	0.0160383367000962	1
1.21_850.52	0.0278902288660924	1
1.21_893.55	0.0107738518417557	1
1.22_1026.62	0.0159175130092848	1
1.22_1068.65	0.0208679579655534	1
1.22_1112.68	0.015883773634266	1
1.22_195.12	0.0851970295960517	1
1.22_205.09	-0.113609943624814	1
1.22_427.32	0.0145505827422837	1
1.22_538.46	-0.0220233740532024	1
1.22_543.34	0.0223835098358991	1
1.22_792.57	0.0211112768320722	1
1.22_806.49	0.008264929626984	1
1.22_836.59	0.017589583513628	1
1.23_1024.62	0.0169764676254036	1
1.23_149.02	-0.0508840164262406	1
1.23_279.16	-0.028663931175435	1
1.23_455.29	-0.0067929675602604	1
1.23_477.30	0.012101898367724	1
1.23_499.31	0.0182169770241473	1
1.23_521.33	0.0152685580915957	1
1.23_521.83	0.0304164144721746	1
1.23_566.36	0.0202715583869323	1
1.23_618.47	0.0394701760062868	1
1.23_704.52	0.0193813023481788	1
1.23_706.52	0.0375589640961985	1
1.23_748.54	0.0244315071384252	1
1.24_308.28	-0.0998794739941199	1
1.24_332.33	0.0460278014509304	1
1.24_347.30	0.0159594235263175	1
1.24_616.46	0.0203583655590588	1
1.24_660.49	0.0282903892228572	1
1.24_662.49	0.0286256070431229	1
1.24_894.55	0.0159181235726297	1
1.24_936.57	0.0193491541871139	1
1.24_980.60	0.0255835023181268	1
1.25_1112.67	-0.00721028098678564	1
1.25_528.41	0.0142703339558426	1
1.25_609.39	8.10744535410454e-05	1
1.25_672.42	0.0069401895235205	1
1.25_762.46	0.0172599789742596	1
1.25_848.52	0.01820332223013	1
1.25_892.55	0.0203723956590856	1
1.25_938.57	0.0257590943638076	1
1.26_335.28	0.0458859174166148	1
1.26_352.31	0.0431006629921764	1
1.26_396.33	0.0283377673899367	1
1.26_440.36	0.0310267249943926	1
1.26_574.34	-0.0363196591813308	1
1.26_674.41	0.0163923079291009	1
1.26_708.49	0.0115415812697874	1
1.26_760.46	0.0160381650189173	1
1.26_804.49	0.0203464384663579	1
1.27_247.23	0.0215595323638092	1
1.27_264.25	0.0137691664748509	1
1.27_291.25	-0.115735577164293	1
1.27_313.23	-0.0349712951365496	1
1.27_372.35	0.0520297883437733	1
1.27_620.44	0.0147741335822841	1
1.27_664.46	0.00247862253734983	1
1.27_672.41	0.00927186488724932	1
1.27_716.43	0.00752892630748624	1
1.27_718.44	0.0134800957550673	1
1.27_850.52	0.0294082249051179	1
1.28_269.21	0.0281452304606068	1
1.28_445.31	0.0313572009719976	1
1.28_488.36	0.041537639739744	1
1.28_532.38	0.0106421392308088	1
1.28_540.33	-0.0286325346320667	1
1.28_576.41	-0.00541618962882926	1
1.28_584.36	-0.00463702130931208	1
1.28_628.38	-0.00333659089299147	1
1.29_298.27	0.0348239294111872	1
1.29_477.30	-0.0209906635674313	1
1.30_342.31	0.00193841447809266	1
1.30_347.29	-0.0162532226767996	1
1.31_922.01	-0.0449505682386975	1
1.34_332.33	0.0422731243780858	1
1.34_342.31	-0.0088703895004885	1
1.34_628.39	0.0706010165240763	1
1.35_298.27	0.00451191806593873	1
1.35_471.38	0.0466106046378992	1
1.37_372.35	0.0722801474840085	1
1.38_385.38	-0.0226729805569918	1
1.39_280.26	-0.0102573693987205	1
1.41_332.34	0.0359639990448404	1
1.42_526.43	-0.0200826773072486	1
1.44_478.32	0.0340332507727605	1
1.45_468.32	0.00961568730918548	1
1.45_486.32	0.0389533348591789	1
1.45_504.34	0.025041375597517	1
1.47_383.07	-0.0864710035201496	1
1.50_346.27	0.0813814057397522	1
1.50_922.01	-0.023278072868409	1
1.51_332.33	0.00648071388632542	1
1.51_898.61	-0.0290020076017732	1
1.52_330.34	-0.0135294960077697	1
1.52_403.23	-0.00831419853213011	1
1.53_170.12	-0.0030475917885423	1
1.53_172.13	-0.0216307690047786	1
1.53_468.31	0.00838680190557269	1
1.55_374.30	0.010434816761335	1
1.55_517.33	0.00298495262895705	1
1.55_811.56	-0.0402203815974023	1
1.55_898.61	-0.0471954878714693	1
1.56_284.34	-0.0120799440280599	1
1.56_305.27	-0.022442672158107	1
1.56_322.30	-0.0123177170573338	1
1.56_417.37	0.00825234148807174	1
1.56_854.58	-0.0560779978380435	1
1.57_425.21	0.025060146314506	1
1.57_810.56	-0.0361402608693888	1
1.58_172.13	0.0062126820822789	1
1.58_503.37	-0.0283810277823612	1
1.58_766.53	-0.0258120762772903	1
1.59_403.35	0.101841320281667	1
1.59_458.34	-0.0633272253580912	1
1.59_502.37	-0.0336191646553949	1
1.59_722.51	-0.0292387766615254	1
1.60_678.48	-0.0279916513666092	1
1.61_374.30	0.00126897713203679	1
1.61_590.43	-0.0315520861160231	1
1.61_634.45	-0.0318312388705167	1
1.62_546.40	-0.038902266369043	1
1.62_922.01	-0.0102756530521064	1
1.65_284.33	-0.026714052969247	1
1.66_515.39	-0.0229221877503697	1
1.67_614.48	-0.0657050234450391	1
1.70_172.13	0.0311609151041962	1
1.70_374.30	0.0307855628125473	1
1.71_405.31	0.0443065406734378	1
1.72_326.38	0.0168549994823525	1
1.72_402.36	0.00853504882338732	1
1.72_473.34	0.027377537628108	1
1.73_570.46	-0.0337958068459052	1
1.75_298.35	0.0505660680825245	1
1.75_512.41	0.042827556343259	1
1.75_526.43	-0.0536704956102706	1
1.75_614.48	-0.0479115950493649	1
1.75_661.41	0.0196248313991315	1
1.75_683.42	-0.00318938800044169	1
1.77_298.35	0.0264048284883202	1
1.77_482.40	-0.0562579747866795	1
1.77_617.88	0.0173876631518464	1
1.77_705.44	-0.0333756793417253	1
1.77_922.01	-0.000546070234294747	1
1.78_1216.73	0.0283627289778745	1
1.78_595.38	-0.00139380516175913	1
1.79_1128.69	-0.012026557650558	1
1.79_372.35	0.0522402200040894	1
1.79_392.35	0.0586061426155867	1
1.79_600.47	-0.0102606323092245	1
1.80_556.44	-0.0194188025837294	1
1.80_639.40	0.00931754372885613	1
1.80_639.90	0.0146216226549052	1
1.80_776.57	0.0182952061844866	1
1.81_1084.66	0.0180381510807877	1
1.81_1216.74	0.0103915608963359	1
1.81_326.38	0.0256582254737655	1
1.81_512.42	-0.0354819479040422	1
1.81_573.36	0.00901344374226193	1
1.81_617.39	0.0158824341337345	1
1.81_732.55	-0.0393636205033754	1
1.82_1172.71	0.00785963138482138	1
1.82_514.38	0.0316404413337354	1
1.82_595.37	0.0151110640147931	1
1.82_997.61	0.0109825262717116	1
1.83_1040.63	0.0166457237683728	1
1.83_1128.68	0.0192195799962539	1
1.83_360.36	0.0706614690664144	1
1.83_424.36	-0.0300729213055034	1
1.83_468.39	-0.016215938396839	1
1.83_688.52	-0.0188999044868536	1
1.83_922.01	0.0311704723728232	1
1.84_438.38	-0.0369915705192016	1
1.84_645.50	0.0118543964466987	1
1.84_996.60	0.0220391813862172	1
1.85_1042.64	0.0107235874503974	1
1.85_1084.66	0.0184506292251208	1
1.85_529.34	0.00901326545073806	1
1.85_551.35	0.0131077175985371	1
1.85_614.48	-0.00891196182814766	1
1.85_672.53	-0.0389169962282587	1
1.86_1040.63	0.0145496078715422	1
1.86_286.32	-0.00650367550475854	1
1.86_507.32	0.00435639937043191	1
1.86_954.59	0.0206822551871006	1
1.87_332.32	0.0118497021445313	1
1.87_600.46	-0.0443504166000127	1
1.87_628.50	-0.0240032869756042	1
1.88_472.34	-0.00977310035699261	1
1.88_482.40	-0.00423301739921292	1
1.88_526.43	-0.0110946844904878	1
1.88_952.58	0.0197521116234832	1
1.89_428.37	0.0446969688796645	1
1.89_529.33	0.00352767938664168	1
1.89_570.46	-0.0402155925828547	1
1.89_644.49	-0.0176090540731239	1
1.89_908.55	0.0137258366816722	1
1.90_360.36	0.0328555488358807	1
1.90_469.39	0.00699314622870071	1
1.90_922.01	0.0585496096262654	1
1.91_424.36	-0.0374518443767804	1
1.91_556.44	-0.0331845533858378	1
1.91_672.52	-0.029986555703545	1
1.91_864.53	0.00862257524962585	1
1.91_866.53	0.0242221470922389	1
1.92_336.31	0.0169813729849674	1
1.92_778.48	-0.0196146710038045	1
1.92_820.50	0.00357995565378344	1
1.93_468.39	-0.0360639790194654	1
1.93_512.41	-0.0207579140769237	1
1.93_776.47	0.0103127156803803	1
1.94_275.26	-0.0263483819482993	1
1.94_628.50	-0.0511910777147193	1
1.94_732.45	-0.00356176188059096	1
1.95_363.31	-0.0361099874700185	1
1.95_380.34	-0.0315719872939892	1
1.96_672.53	-0.0620007775616367	1
1.96_688.42	-0.0183658122911707	1
1.97_482.40	-0.019362243843609	1
1.97_584.47	-0.0650573894106618	1
1.97_628.50	-0.0644059491632039	1
1.99_280.26	0.05338394920484	1
1.99_360.36	0.0213559031813376	1
1.99_496.42	-0.0455173813263994	1
10.00_750.56	0.0683368561344268	1
10.03_922.01	0.09301196133311	1
10.04_453.23	0.0256285228988852	1
10.07_1276.35	-0.0263731662612962	1
10.09_922.01	0.0521860233930247	1
10.10_1276.36	-0.0392907278360843	1
10.10_1303.36	0.0148875502900087	1
10.14_922.01	0.00601458686964297	1
10.16_794.73	-0.0972214307625168	1
10.19_453.23	0.0724116237072796	1
10.20_922.01	-0.00440386019905179	1
10.22_820.74	-0.0971421225724951	1
10.24_899.80	-0.0210078958586427	1
10.26_750.56	0.0359793067985742	1
10.26_922.01	-0.0393768706634816	1
10.28_872.78	0.0806421791473609	1
10.29_764.57	0.0998804071550494	1
10.30_919.71	-0.0240121418383838	1
10.32_540.50	0.106353186916466	1
10.32_556.54	0.12121516381532	1
10.32_812.76	0.121698990079779	1
10.32_833.69	0.117025342259714	1
10.32_840.79	0.129687664444687	1
10.32_854.80	0.108750232291375	1
10.32_855.81	0.109732286662393	1
10.32_856.81	0.134411811950937	1
10.32_869.83	0.136498963335561	1
10.32_883.85	0.126299802654341	1
10.32_897.86	0.138256161842423	1
10.32_922.01	-0.0375998082839745	1
10.33_750.55	0.0770591028271009	1
10.33_808.74	-0.078361150827691	1
10.35_764.57	0.111268202499802	1
10.38_922.01	-0.0193117307720462	1
10.42_1352.37	-0.025094797941463	1
10.45_376.40	0.0154722234374419	1
10.45_668.57	0.0746375042747326	1
10.45_922.01	0.0359287080441558	1
10.47_419.31	0.129263756710612	1
10.47_453.23	-0.039348748359923	1
10.47_506.42	0.0887559998266812	1
10.47_750.56	0.125329630986281	1
10.51_369.35	0.0447239597748199	1
10.51_687.55	0.0677243710991519	1
10.51_922.01	-0.00100020550247858	1
10.52_506.42	0.0538169130121638	1
10.52_750.56	0.0600434854585907	1
10.55_720.61	0.052101210699569	1
10.56_369.35	0.0696871026697253	1
10.57_376.40	-0.0691313324200027	1
10.57_419.31	0.00896468131909931	1
10.57_506.42	0.0120633577357964	1
10.58_367.34	-0.0108215946421162	1
10.58_385.35	-0.0179991328253066	1
10.58_595.51	-0.0232184337392807	1
10.58_772.69	-0.0260668948329704	1
10.58_777.64	-0.0135470025605068	1
10.58_870.71	-0.0107270984394996	1
10.59_793.62	-0.0471662351408544	1
10.59_856.77	-0.0314915822764627	1
10.59_922.01	0.0145727515159546	1
10.60_795.61	-0.0258732308366136	1
10.61_842.77	-0.0114239270680551	1
10.62_506.42	0.0522695589114867	1
10.64_970.89	-0.00709416529949917	1
10.65_1424.39	-0.00606251301529887	1
10.65_750.56	0.0558846036899229	1
10.65_895.73	-0.092203123279275	1
10.65_944.87	0.0108838737501123	1
10.65_958.88	-0.0094299961936668	1
10.66_453.23	-0.0117361124278384	1
10.66_922.01	-0.00109395258710562	1
10.67_1429.39	-0.00410970235856556	1
10.67_764.57	0.0182967848976181	1
10.68_1427.39	-0.000252949641685757	1
10.68_793.61	-0.0553267294284563	1
10.68_856.77	-0.0174982854976695	1
10.69_772.68	-0.00257888274663225	1
10.69_777.64	-0.0159056643349812	1
10.70_795.62	-0.0397193640030961	1
10.71_369.35	-0.0203519290936926	1
10.71_750.56	-0.0190450133639617	1
10.72_870.82	0.0922443522408471	1
10.73_844.81	0.14442906459802	1
10.73_861.72	0.128510714077525	1
10.73_863.74	0.120174872253192	1
10.73_882.83	0.116902421659303	1
10.74_568.54	0.126162501995027	1
10.74_865.74	0.13125165000499	1
10.74_884.84	0.140141405109981	1
10.74_916.78	-0.0409600757215522	1
10.74_925.91	0.096182918457613	1
10.74_950.90	-0.00855013557240178	1
10.75_570.54	0.0753431424129867	1
10.75_840.81	0.128421337299516	1
10.75_864.74	0.140263096991544	1
10.75_911.89	0.140832885493996	1
10.75_920.85	0.0263934336419352	1
10.75_922.01	0.052764521170891	1
10.75_939.90	0.105899913412661	1
10.76_869.83	0.103760542622944	1
10.76_899.81	0.0169328979915045	1
10.76_949.91	-0.0475657101857802	1
10.77_300.15	0.110777090171873	1
10.77_594.56	0.0880816624883443	1
10.77_861.74	0.118120139875706	1
10.77_862.75	0.0736053868329593	1
10.77_864.75	0.0693063893521627	1
10.77_892.84	0.00185789851805714	1
10.77_963.93	-0.113191570105465	1
10.77_977.95	-0.055732482646103	1
10.78_608.58	0.0299280817999758	1
10.78_868.84	0.0825221899529592	1
10.78_900.82	-0.0212408506317199	1
10.78_923.90	0.0405909717155603	1
10.79_596.56	0.103931620150727	1
10.79_867.84	0.0774179149520613	1
10.79_872.79	0.125522810390955	1
10.79_888.77	0.060593620503021	1
10.79_937.91	0.0955678262707989	1
10.81_924.83	-0.0907394275181524	1
10.84_893.85	0.00955693213780958	1
10.84_940.79	-0.09114621507103	1
10.84_941.80	-0.0622598854158192	1
10.84_952.94	0.131300265725984	1
10.84_976.93	-0.0186381248663556	1
10.85_764.59	0.0394084867605657	1
10.85_922.01	-0.0059718170914655	1
10.85_942.79	-0.050350042064672	1
10.85_951.93	0.10920279995358	1
10.85_964.93	-0.0253832972898925	1
10.85_975.92	-0.116756664491774	1
10.86_750.57	-0.0169982090085198	1
10.88_594.56	0.0701704470320664	1
10.89_841.81	0.15376459727562	1
10.89_888.75	0.0503358496565017	1
10.89_914.76	-0.0515138095699589	1
10.89_951.91	0.0719922774776051	1
10.90_453.23	0.0294139752319488	1
10.90_868.82	0.0725799143175675	1
10.90_922.01	0.0272135486474578	1
10.93_696.61	-0.018501859359164	1
10.93_750.56	0.031924736611173	1
10.93_894.85	0.00597218796335001	1
10.94_1498.41	0.0205531770972146	1
10.94_376.40	0.048337992119888	1
10.94_680.64	0.155179757371237	1
10.94_867.82	0.13357157027266	1
10.95_249.26	0.103196502280696	1
10.95_419.31	0.143523747514232	1
10.95_829.80	0.14084852871579	1
10.96_689.56	0.321438821480814	6.46213328558026e-09
10.96_852.79	0.0262946351258893	1
10.97_506.42	0.0738121743134313	1
10.97_675.68	0.118143071009732	1
10.97_696.62	-0.0190357664663808	1
10.97_907.84	0.0304607999509053	1
10.97_922.01	0.0057432779905155	1
10.98_750.56	0.13896444340781	1
10.98_872.73	0.00242300525719623	1
10.98_898.73	-0.0401212097352435	1
10.99_369.35	0.238774646570963	0.000990279314043613
10.99_453.23	-0.031022944352134	1
10.99_689.57	0.181843702551515	0.422243323157133
10.99_878.81	0.0452843105614291	1
10.99_903.82	0.00695536491132291	1
11.01_852.79	0.00113011686349805	1
11.01_897.73	-0.0383093656573038	1
11.01_960.90	-0.019334518951726	1
11.03_946.88	-0.0498345666565319	1
11.05_922.01	0.00370046572986233	1
11.12_922.01	-0.0443185966621262	1
11.15_1004.94	0.0238197557846767	1
11.15_950.90	0.0245873059249406	1
11.16_1031.97	0.0638496474693082	1
11.17_1017.97	-0.0586495441382113	1
11.17_946.88	0.0136556513925075	1
11.18_750.56	0.070360165594581	1
11.18_922.01	-0.0271666783782993	1
11.18_970.81	0.016741940573522	1
11.18_975.90	0.0408402523766231	1
11.18_988.91	0.0118379525885007	1
11.21_950.89	0.0162720649651877	1
11.24_750.56	0.0160764025018732	1
11.27_922.01	-0.0534980947978715	1
11.32_453.23	0.00966371214054801	1
11.35_922.01	0.00388283975224913	1
11.38_923.01	0.0231241397493358	1
11.39_1647.45	0.0417925368607272	1
11.43_249.26	-0.00835618469207743	1
11.43_419.32	0.020882095966779	1
11.43_743.61	-0.0128698352542909	1
11.43_922.01	-0.00975161584481651	1
11.44_724.69	-0.0368226865407058	1
11.44_750.56	0.00444870527994928	1
11.46_367.34	-0.0461352342081643	1
11.46_419.31	0.0162846822591857	1
11.48_249.25	-0.0602874451890463	1
11.48_506.42	-0.092190704539055	1
11.50_922.01	0.0318877776855831	1
11.58_922.01	0.0699526208116521	1
11.62_923.02	0.0358593094607188	1
11.66_453.23	0.00410338164417914	1
11.66_922.01	0.0575840117603664	1
11.70_764.57	0.0591387294653765	1
11.71_131.16	0.00697930702545049	1
11.72_453.23	0.0101028878081816	1
11.72_506.42	0.0248038920108079	1
11.73_249.26	0.0168202082104997	1
11.74_730.66	0.0280557335085094	1
11.74_750.56	0.0412345931746539	1
11.74_751.57	0.00761102359169239	1
11.74_922.01	0.03411956581683	1
11.76_1436.32	0.00600240847352226	1
11.76_207.21	-0.0081727586883861	1
11.76_663.46	-0.0216251749074056	1
11.77_419.31	-0.0132774522284662	1
11.78_482.41	-0.025946626759619	1
11.78_747.63	0.0469146910152545	1
11.79_1077.01	0.0160422146569907	1
11.79_121.10	-0.00898460269262555	1
11.79_123.12	-0.00538659405788623	1
11.79_133.10	0.0231731941359467	1
11.79_135.12	0.0218370761123814	1
11.79_147.12	0.0355251178787912	1
11.79_149.13	0.00361763679123997	1
11.79_161.13	0.0553675347238799	1
11.79_163.15	0.0443873638830102	1
11.79_175.15	-0.013690551071924	1
11.79_179.18	0.0269933365275864	1
11.79_189.16	0.00997981118314845	1
11.79_193.19	0.0320314748318824	1
11.79_201.16	0.0104237591143651	1
11.79_203.18	0.0312532438634325	1
11.79_205.19	0.0672069212215647	1
11.79_215.18	0.0656537582289714	1
11.79_217.20	-0.0615132754676406	1
11.79_219.21	0.0141285400906993	1
11.79_228.11	0.0421001367791811	1
11.79_229.20	0.0187856800058545	1
11.79_233.23	0.0346465327491754	1
11.79_243.21	0.0118226397345091	1
11.79_245.23	-0.00711334663048065	1
11.79_247.24	0.0430624912128899	1
11.79_257.23	0.000195902047643032	1
11.79_259.24	0.0177055958597624	1
11.79_261.26	-0.0352404557296637	1
11.79_271.24	-0.0743871529081657	1
11.79_273.26	0.039608557067193	1
11.79_274.27	0.00270001620183413	1
11.79_285.26	-0.0288634668346341	1
11.79_287.27	0.0148541367593625	1
11.79_299.27	0.0249658459081881	1
11.79_300.15	0.0608391757322088	1
11.79_313.29	-0.0352327371375627	1
11.79_367.34	0.0194468394341602	1
11.79_369.35	-0.015774617353299	1
11.79_664.46	0.0366615665736454	1
11.79_729.65	0.0416295100008956	1
11.79_732.66	0.120697715575326	1
11.79_750.57	0.0625827418001548	1
11.79_751.71	-0.0141074937249139	1
11.80_195.12	-0.00202590094739866	1
11.80_249.26	-0.014764486946606	1
11.80_746.64	0.0060931252347595	1
11.81_386.39	0.00505156944678488	1
11.85_383.37	-0.0506419420338628	1
11.85_922.01	-0.0607281940552748	1
11.86_750.56	-0.00078043667153324	1
11.87_249.26	0.0143831644572373	1
11.87_453.23	0.0526896569461366	1
11.87_913.90	0.0544475544712531	1
11.88_745.63	0.0196395261141696	1
11.88_764.57	0.0543790486905866	1
11.90_506.42	0.0616846324518031	1
11.90_751.57	0.0285369670061839	1
11.91_922.01	-0.00790826430474745	1
11.92_453.23	0.0744980946935742	1
11.94_750.56	0.0537220275819799	1
11.95_751.56	-0.00441434111325704	1
11.95_765.58	0.0125808418325786	1
11.96_369.35	0.0101949317054291	1
11.97_506.42	-0.0410745002119119	1
11.98_922.01	0.0156086530681155	1
11.99_764.57	0.0593182886058313	1
12.02_369.35	-0.0632478962241858	1
12.03_453.23	-0.0158893801757572	1
12.03_506.43	-0.0624486565337773	1
12.05_922.01	0.0155885289691699	1
12.10_369.35	-0.0365656501339648	1
12.11_922.01	0.000970557234877349	1
12.13_750.56	-0.0228767141050429	1
12.17_922.01	-0.0301669324377635	1
12.18_453.23	-0.0495925541084537	1
12.19_750.55	0.0875068517528565	1
12.22_367.33	-0.0631199367116219	1
12.24_922.01	0.00826918676588124	1
12.26_228.11	-0.0446041234941361	1
12.26_369.35	-0.0431589321774502	1
12.26_506.42	0.0209330891333923	1
12.29_419.32	0.0706807428716408	1
12.30_1027.98	-0.0293045843754357	1
12.30_207.21	0.0393427900081621	1
12.30_659.63	-0.0523023926612175	1
12.30_750.56	0.0847766156215182	1
12.32_922.01	-0.00792626185519467	1
12.33_453.23	-0.0496155597947189	1
12.35_228.11	0.016026422113601	1
12.37_1027.98	0.0111245771587572	1
12.37_1049.96	0.0167474105129296	1
12.37_1065.93	-0.0609341650934898	1
12.37_1115.09	0.00757039239022227	1
12.37_1129.10	-0.00852035157332824	1
12.37_249.26	0.0610332246969727	1
12.37_369.35	-0.0211148492705572	1
12.37_506.42	0.0129422916759442	1
12.38_195.12	0.0438060295205056	1
12.38_453.23	-0.0208456589462797	1
12.38_764.57	0.0900758141884785	1
12.39_922.01	-0.0669989783861513	1
12.40_750.56	-0.0245437245233817	1
12.41_228.11	0.0740209606609615	1
12.44_922.01	-0.0176688911916309	1
12.45_195.12	0.0453692043348869	1
12.45_249.26	-0.0117061674536159	1
12.45_369.35	-0.0174946329536365	1
12.45_419.32	0.0528970668103885	1
12.46_750.56	-0.025002852583636	1
2.00_922.01	0.0115119672353177	1
2.01_428.37	0.0505354067621114	1
2.02_540.45	-0.0470970009874115	1
2.03_614.48	-0.0230668349939437	1
2.04_352.32	0.00157160326895507	1
2.04_540.44	-0.0530114535274446	1
2.04_570.45	-0.0100926520184844	1
2.05_526.43	0.00862323654664194	1
2.06_482.41	-0.0318694365786686	1
2.07_438.38	-0.0238874427472712	1
2.07_922.01	0.0322795698530578	1
2.10_496.42	-0.061165084052764	1
2.11_614.48	-0.00322315871107861	1
2.13_361.36	0.0171709997308112	1
2.13_526.43	-0.0274498667624224	1
2.14_570.46	-0.0106427708452656	1
2.14_686.53	-0.0667334876696216	1
2.15_496.42	-0.0571917538564518	1
2.16_614.48	-0.0196842708454117	1
2.17_360.36	0.0357734066153278	1
2.17_642.52	-0.0299441957511193	1
2.17_686.54	-0.0715002263163994	1
2.19_452.39	-0.0583278763814474	1
2.19_526.43	-0.0128820159091755	1
2.21_482.41	0.00258172190315468	1
2.22_438.38	-0.0383121594778561	1
2.22_642.52	-0.0640512546357589	1
2.23_394.35	-0.0312378421537188	1
2.24_358.37	-0.028826719210559	1
2.25_746.56	-0.000704282187055903	1
2.26_702.54	0.00396593870718688	1
2.27_922.01	-0.00394228257535648	1
2.28_658.51	0.0145248955250661	1
2.29_526.43	0.0126441007078528	1
2.29_614.48	0.0259408466192186	1
2.30_360.35	0.0857142173569611	1
2.30_496.35	0.0107026416965204	1
2.30_532.37	0.0624650982229944	1
2.31_570.46	0.0300230679583735	1
2.31_598.49	-0.0611984364262651	1
2.33_369.38	0.0899396541789634	1
2.33_438.38	-0.0161100706426192	1
2.33_526.43	0.00604698979502121	1
2.34_482.40	-0.000337069293563534	1
2.36_369.30	0.00529084083445635	1
2.36_430.39	0.0261354699458816	1
2.36_453.38	0.0161127531967768	1
2.37_394.35	-0.042520664526131	1
2.38_385.38	0.0903788513940612	1
2.38_435.40	0.0266916620448636	1
2.39_256.26	0.0834779531502918	1
2.40_922.01	0.0432470077636536	1
2.41_312.36	0.0556884927162319	1
2.47_482.40	0.037212374468082	1
2.47_496.42	0.0139170230500141	1
2.48_453.23	-0.0291809043928096	1
2.48_922.01	0.0385398680790872	1
2.50_543.42	0.0159612880473033	1
2.52_430.39	0.017550156532068	1
2.57_922.01	0.0718910122608345	1
2.59_282.28	0.163257397692235	1
2.59_400.38	0.0671706242162498	1
2.59_453.23	-0.0220695200207032	1
2.59_501.37	-0.0133138318347377	1
2.59_563.55	0.0972818575986584	1
2.61_376.32	0.0140567506366778	1
2.63_431.40	-0.0597711353659752	1
2.63_540.44	0.0605067915493163	1
2.64_336.33	0.0266233055403103	1
2.64_804.60	-0.00177273418982497	1
2.65_354.34	-0.00590497353498064	1
2.65_398.37	-0.0119124393829373	1
2.65_455.46	-0.0174817504733953	1
2.65_496.42	0.0673112741978263	1
2.65_922.01	-0.00311142165597388	1
2.66_441.44	0.0118621440777684	1
2.66_760.58	0.0278771996366994	1
2.67_452.39	0.00811201067238899	1
2.68_431.39	-0.0338841510947189	1
2.68_716.55	0.0410392405486479	1
2.69_545.43	-0.00728384292506726	1
2.70_542.41	-0.00331312624522781	1
2.70_672.52	0.04544407627011	1
2.71_282.28	0.0992930614429442	1
2.72_628.50	0.048764600038857	1
2.74_584.47	0.056284036808227	1
2.74_922.01	0.0340031824631592	1
2.76_540.45	0.0336284767384446	1
2.78_440.41	0.016001825744776	1
2.78_496.42	0.0468698545645802	1
2.79_452.39	0.00514095325642236	1
2.80_453.23	0.0208962726463867	1
2.80_922.01	0.0281534946488327	1
2.81_445.41	0.0555320539699505	1
2.85_439.13	-0.107443903172716	1
2.85_441.13	-0.076244898974279	1
2.85_453.23	-0.035244523402718	1
2.85_815.34	-0.0604196488154682	1
2.86_172.11	-0.0404291906717148	1
2.86_464.32	0.0120666671636386	1
2.86_478.33	-0.0227958055338215	1
2.87_208.17	-0.0252647628905601	1
2.87_430.36	-0.0356798735294523	1
2.88_193.16	0.0025243364777679	1
2.88_228.20	0.000436859285371523	1
2.88_244.19	-0.000628634678489792	1
2.88_270.24	-0.00210025044502493	1
2.88_408.31	-0.00240631894140381	1
2.88_424.28	-0.00123556550042525	1
2.88_431.39	0.0500004207412849	1
2.88_459.41	-0.0441739280979493	1
2.88_473.43	0.00289125450200844	1
2.88_487.45	-0.023315483599871	1
2.88_526.43	0.0257964746937285	1
2.88_922.01	-0.028957878421578	1
2.90_570.47	0.0897359451292295	1
2.92_388.39	0.0533986886910616	1
2.94_453.23	0.0793403805995999	1
2.96_582.46	0.0273537074933519	1
2.97_540.44	0.0666122945051469	1
2.98_494.33	-0.0424566827477336	1
2.98_526.43	0.131111184529812	1
2.98_922.01	0.00976273308033304	1
2.99_228.20	0.0206376762394572	1
2.99_244.19	0.0181439189726339	1
2.99_270.24	0.0248868136656475	1
2.99_424.28	0.0294767659021111	1
2.99_459.41	0.0133511944657753	1
2.99_473.43	0.023712439154983	1
2.99_487.45	-0.030362390707962	1
2.99_518.37	-0.00489670549671355	1
2.99_570.46	0.0939396273577883	1
2.99_588.45	0.0244477165663112	1
2.99_602.46	0.00864552946950904	1
2.99_777.55	0.00259368973932567	1
2.99_818.62	0.0573710696158589	1
3.00_482.40	0.0625435316174412	1
3.00_496.41	0.00122823668442048	1
3.00_740.55	0.00595504937725071	1
3.00_774.59	0.0151524475562532	1
3.01_540.44	0.0588629442538847	1
3.01_642.51	0.0570340845831428	1
3.01_696.52	0.00249077116384535	1
3.01_730.57	0.0407517409113475	1
3.02_393.21	0.00980224056866886	1
3.02_408.31	0.0116855913861974	1
3.02_430.36	-0.0208359032991497	1
3.02_480.31	-0.00252667650284638	1
3.02_579.43	-0.00569131647638394	1
3.03_598.49	0.0468538984548919	1
3.03_686.54	0.0405940420352594	1
3.04_471.35	0.110522358865133	1
3.04_554.46	0.0530953216797328	1
3.04_646.48	-0.0517392143695792	1
3.04_755.53	0.00532533628043491	1
3.04_962.73	-0.0324684298901501	1
3.05_645.47	0.00618974827601594	1
3.06_510.44	-0.000184431232738181	1
3.06_564.45	-0.0767174962928712	1
3.06_711.51	0.0117499787193059	1
3.06_733.52	0.00485724460775326	1
3.07_1184.85	-0.033919824095787	1
3.07_496.41	0.0383929703212008	1
3.07_535.40	-0.0240583552994648	1
3.07_559.45	-0.0493014732107988	1
3.07_601.44	-0.0571243176404677	1
3.07_652.50	-0.0256373284339625	1
3.07_689.49	0.00718355703661554	1
3.07_922.01	0.0259595894276969	1
3.08_453.23	0.0602858077495582	1
3.08_466.41	0.034742709975573	1
3.08_667.48	0.00505491330133898	1
3.09_533.28	-0.0619147730532032	1
3.09_608.47	-0.026045149787244	1
3.10_1228.87	-0.00388874679268544	1
3.10_422.38	0.043265318897594	1
3.10_459.42	0.0408408501350238	1
3.10_623.45	-0.00072411468039128	1
3.11_1008.75	-0.0177671649526287	1
3.11_340.39	0.0309755057023809	1
3.11_559.45	-0.021895480530043	1
3.11_876.66	-0.0578926816401066	1
3.12_1184.84	-0.0297710508974341	1
3.12_601.44	-0.0118837140213887	1
3.13_1097.79	-0.0490180859549762	1
3.13_1140.82	-0.0114054940937097	1
3.13_1141.82	-0.0224442508698312	1
3.13_526.43	-0.0654748961344258	1
3.13_579.43	-0.00206951860918988	1
3.14_1096.80	-0.016619934487566	1
3.14_284.29	-0.0668671605314687	1
3.14_306.28	-0.0534431607943735	1
3.14_557.41	-0.0173297008526872	1
3.15_1052.77	-0.0228640336524223	1
3.15_195.12	0.0681231225296639	1
3.15_300.15	-0.0357954684534234	1
3.15_431.39	-0.034655008400397	1
3.15_535.40	-0.00622069628192635	1
3.15_570.46	0.0205012400532839	1
3.16_1008.74	-0.0140653224298239	1
3.16_513.39	-0.0479745361997989	1
3.16_526.42	-0.0384490582365981	1
3.16_584.48	0.0305546827063915	1
3.16_832.64	-0.00123063511882539	1
3.16_922.01	0.0389503584733895	1
3.17_228.20	-0.00250729394628518	1
3.17_491.38	-0.0648815089577238	1
3.17_496.42	0.0197111020647065	1
3.17_964.71	0.00865665003898778	1
3.18_172.12	-0.0579988151650103	1
3.18_306.28	-0.0409177136481558	1
3.18_430.37	-0.0685122247358133	1
3.18_510.30	-0.0338398333990827	1
3.18_540.44	0.0189669235825748	1
3.19_236.17	0.0628971653066991	1
3.19_310.31	0.0393888136506069	1
3.19_472.11	-0.00322067740771933	1
3.19_922.01	-0.000374272098304733	1
3.20_411.18	-0.0228613197634827	1
3.20_475.10	-0.0455494703374284	1
3.20_876.66	-0.0357340527651486	1
3.21_332.29	0.0611533694225768	1
3.21_438.38	0.0533887420036878	1
3.21_548.43	0.00958210041222355	1
3.21_570.46	0.060151853545807	1
3.21_832.63	-0.00218195015282586	1
3.22_354.35	0.0341653857710563	1
3.22_431.17	-0.0249863198100086	1
3.23_379.32	-0.0735692442151388	1
3.23_409.19	-0.0152966273746079	1
3.23_471.10	-0.00454659928727785	1
3.23_473.10	-0.0152565979645887	1
3.23_496.29	-0.0148282536625206	1
3.23_496.42	0.0761653459316469	1
3.23_540.46	-0.0181768967886618	1
3.23_656.53	-0.00811639707912452	1
3.23_788.61	-0.0106928010045167	1
3.24_576.42	0.105020898406182	1
3.24_590.43	0.038888242549271	1
3.24_744.58	-0.0345583324238566	1
3.25_336.29	-0.000587776469926584	1
3.25_431.39	0.0312422582501867	1
3.26_570.46	0.0379429652453273	1
3.27_379.32	0.0118043352756614	1
3.27_438.38	-0.0317323931252722	1
3.27_496.43	0.0930072222846606	1
3.27_576.43	0.0136374837762389	1
3.28_489.32	0.00827395440132685	1
3.29_612.50	-0.00530240605184486	1
3.30_835.59	-0.0462119598207319	1
3.30_922.01	-0.0319767497827831	1
3.31_228.21	0.00262385494417434	1
3.31_336.33	0.0506026418167759	1
3.31_568.48	0.0184617451435595	1
3.32_791.56	-0.0200531341869489	1
3.33_524.45	0.0355148593728495	1
3.33_769.55	0.00815448395125505	1
3.34_747.54	-0.0756147825178504	1
3.35_922.01	-0.0166950437845224	1
3.36_606.47	0.0379801456930858	1
3.36_727.02	0.0162678713302804	1
3.36_813.57	-0.0056718153529586	1
3.37_791.56	-0.029853040351973	1
3.38_350.31	-0.106602007692893	1
3.38_368.43	0.0112210352843509	1
3.38_453.23	0.0105932407159678	1
3.39_1300.93	-0.0106868686856539	1
3.39_747.53	-0.0277495405377362	1
3.40_660.99	-0.0918028345213346	1
3.40_725.52	0.00267032127131301	1
3.41_638.97	-0.0341211256668634	1
3.41_703.51	0.00109325438199524	1
3.42_1212.88	-0.0138750887098562	1
3.42_1344.96	0.00750976288006665	1
3.42_1345.96	0.0144571136364432	1
3.42_495.43	0.0112523389116038	1
3.43_681.50	-0.00146506439588935	1
3.44_1168.85	-0.0167724389023237	1
3.44_279.16	0.00676635269743509	1
3.44_338.35	-0.00270038374311402	1
3.44_391.29	-0.0563745460844261	1
3.44_429.25	-0.0678491021759388	1
3.44_464.38	0.0085389345573545	1
3.44_478.40	-0.0385025290071922	1
3.44_659.48	-0.00631486127297942	1
3.44_803.55	-0.00905411926229398	1
3.45_1124.83	-0.0326767044647213	1
3.45_1256.90	-0.0230117832182789	1
3.45_424.27	-0.0169166924759899	1
3.45_594.95	0.00561662363884193	1
3.45_637.47	-0.0127334320350018	1
3.46_615.45	-0.0081541772593243	1
3.48_1036.77	-0.050203866782436	1
3.48_1168.84	-0.056398510295714	1
3.48_149.02	-0.0724226406264153	1
3.48_391.29	-0.0177737519504511	1
3.48_413.27	-0.0245678418753707	1
3.48_429.24	-0.0286441924655147	1
3.48_464.37	-0.0609434377589764	1
3.48_478.39	-0.0553294771002476	1
3.48_492.40	-0.0909820252334178	1
3.48_593.44	0.00325889707153792	1
3.48_922.01	-0.0352709427014621	1
3.49_206.10	-0.0542287839478445	1
3.49_393.30	-0.0186910851064232	1
3.49_528.41	-0.0184797828883257	1
3.49_571.43	-0.0176366321088966	1
3.50_664.51	0.00964111603283614	1
3.50_992.74	-0.0584510953364962	1
3.51_1080.80	0.0161467688980972	1
3.51_371.32	0.0429436323098799	1
3.51_549.42	0.0147505005552884	1
3.52_368.42	0.033543342372305	1
3.52_483.38	-0.0212432034375106	1
3.52_527.40	0.0210452040073315	1
3.54_338.34	-0.0467447252498417	1
3.54_461.36	0.0206077904605131	1
3.54_505.39	-0.024466716899371	1
3.54_904.69	-0.0402142200230555	1
3.54_922.01	0.0046163246980315	1
3.54_992.75	-0.0361590455391668	1
3.55_453.23	0.0293399392912308	1
3.56_860.67	-0.0192756126916696	1
3.56_948.72	-0.0470889776779614	1
3.59_816.64	-0.0181833597758158	1
3.60_453.23	-0.0132451661807073	1
3.61_772.61	-0.00896699639382928	1
3.62_922.01	-0.0132080904131612	1
3.63_520.43	0.00949087787616954	1
3.64_728.59	-0.00539520439166249	1
3.64_817.63	0.0122272123421283	1
3.68_312.33	-0.0149199618718563	1
3.68_506.42	-0.0707677752030138	1
3.68_702.21	0.0209972669269016	1
3.69_684.56	-0.0081831926522122	1
3.69_922.01	-0.0297398853088487	1
3.70_368.43	0.0258961600904478	1
3.70_590.43	-0.0358699250225509	1
3.70_704.21	0.048084843194932	1
3.71_236.17	0.0722625874911495	1
3.71_300.15	0.0515636916408008	1
3.71_321.31	0.0465639311723665	1
3.71_338.34	0.0452565883629975	1
3.71_360.32	0.0557841272461294	1
3.71_376.30	0.0572636055252864	1
3.71_382.38	0.0624042532185842	1
3.71_441.30	-0.0573265226739982	1
3.71_640.54	-0.018713087632316	1
3.71_675.68	0.0472291855737541	1
3.72_149.02	0.0484866660021022	1
3.72_195.12	0.0278156052307074	1
3.72_419.32	0.0303560115774798	1
3.72_457.27	-0.0305882965007034	1
3.73_308.04	-0.013007984969168	1
3.74_492.40	-0.113705033882296	1
3.74_506.42	0.0400342287272395	1
3.74_596.51	-0.0176232484679643	1
3.75_310.04	-0.00865181704092376	1
3.75_471.10	0.000894926393663117	1
3.75_507.42	-0.0452043623989817	1
3.76_559.22	-0.0453443414078023	1
3.77_466.11	-0.0180843605512308	1
3.77_473.10	-0.00584973839508971	1
3.77_552.48	-0.0207296491063263	1
3.77_922.01	-0.00263029746304496	1
3.79_453.23	0.0378082671625254	1
3.81_1006.66	0.00140624225589612	1
3.81_508.46	-0.00383725598341991	1
3.83_419.32	0.0222465932468918	1
3.83_507.42	0.0985799884205017	1
3.83_520.44	0.0360265765129609	1
3.85_464.43	0.0173267036730242	1
3.85_922.01	-0.0155055475033733	1
3.86_506.42	0.116694412811343	1
3.87_453.23	0.0185628650707713	1
3.87_457.27	0.000313043291040516	1
3.87_492.40	0.0742300299934704	1
3.88_507.42	0.0882802330918661	1
3.91_441.30	0.0922390952045562	1
3.91_506.42	0.0416685306496567	1
3.91_520.44	-0.0105367711887648	1
3.91_922.01	-0.0384693222870895	1
3.94_507.42	0.0845209411713687	1
3.94_547.52	0.0635613511368821	1
3.98_506.42	0.0127782663079453	1
3.99_934.64	0.0422734827078921	1
3.99_955.57	0.0132268859588026	1
4.00_457.27	0.0370919688300453	1
4.00_922.01	-0.00218724355885675	1
4.07_922.01	-0.0789685727188021	1
4.08_414.43	-0.059247541240316	1
4.08_506.42	0.0412747819116197	1
4.08_542.51	0.0578461742132319	1
4.09_540.50	0.0342449649437322	1
4.10_618.47	0.0168357979281562	1
4.11_801.55	-0.110623152086698	1
4.12_419.32	0.0443428279943468	1
4.13_922.01	-0.0554651902560292	1
4.16_453.23	-0.0118587384957893	1
4.19_922.01	0.00371336355290292	1
4.25_506.42	0.0390756747237045	1
4.26_540.50	0.0294435297322992	1
4.26_813.64	0.0765807717100029	1
4.27_419.31	0.065606313865857	1
4.27_542.51	0.110260990452347	1
4.27_922.01	-0.0267975186372273	1
4.29_366.37	0.0547126636398455	1
4.30_193.13	0.0112620571467701	1
4.30_709.61	0.0160782787307822	1
4.30_748.57	0.00213921394278805	1
4.30_790.56	0.0360055720051567	1
4.33_726.51	0.0538239204474987	1
4.33_922.01	-0.00945762632924856	1
4.39_453.23	0.00693594137619443	1
4.39_922.01	-0.0134298315592065	1
4.44_435.33	0.0885266941864529	1
4.46_922.01	-0.0410971949898394	1
4.51_453.23	0.0376724694297097	1
4.53_922.01	-0.0286279550405504	1
4.56_531.41	0.0128628335071641	1
4.57_533.41	-0.00444150462063692	1
4.57_553.39	-0.0051834723417092	1
4.57_569.36	0.0148012276707871	1
4.57_575.45	0.00814111033744418	1
4.57_604.50	0.00431738622359748	1
4.57_618.51	0.0184121128553069	1
4.57_632.53	0.00610137993714307	1
4.58_796.57	-0.0258017970924722	1
4.61_567.53	0.00426059078889756	1
4.61_568.54	0.024945237296595	1
4.61_872.52	0.0561465873171717	1
4.61_922.01	0.00395784906256703	1
4.62_851.56	0.013987217835328	1
4.63_564.43	-0.0115153377694772	1
4.63_585.36	-0.019333771119009	1
4.63_634.51	-0.00727343661709884	1
4.63_648.52	0.0146718665642942	1
4.65_725.56	0.00268137766313175	1
4.68_922.01	0.0438284447005608	1
4.69_184.07	0.027713166893621	1
4.69_722.56	0.0360560083418959	1
4.69_724.57	0.0263646593730028	1
4.69_761.52	0.00322973792635074	1
4.69_781.62	0.0317440314166686	1
4.69_803.51	-0.00640388406562296	1
4.74_725.57	-0.0307637650044343	1
4.78_827.65	0.0315693577303228	1
4.79_568.54	0.0401015704841744	1
4.79_778.51	0.0331965359807746	1
4.79_784.52	0.0466903049857507	1
4.79_841.67	0.0555521839369782	1
4.80_922.01	0.069524571614384	1
4.81_704.57	0.0930860200599953	1
4.81_754.55	0.0597060696793771	1
4.82_725.55	0.203356269327996	0.052021047144778
4.84_703.56	0.134667966935894	1
4.85_494.56	0.0100898752584071	1
4.85_540.50	0.0667930723136213	1
4.87_755.56	0.113525667100544	1
4.88_568.53	0.121173364046154	1
4.88_704.58	0.30039192963163	1.97433469858689e-07
4.88_723.57	0.045771672369506	1
4.88_922.01	0.0313402445544052	1
4.89_419.32	0.173381824261891	0.90393030573131
4.89_619.56	0.174044118430353	0.852719115778837
4.89_620.57	0.166326207290013	1
4.89_753.55	0.145330670869716	1
4.90_125.00	0.176865712169681	0.66353393322291
4.90_193.13	0.0884991047587173	1
4.90_737.64	0.0809138545269298	1
4.90_776.60	0.0609858943026781	1
4.92_827.62	-0.0263776976856846	1
4.93_627.53	0.356256617910833	1.21945969457328e-11
4.94_1237.83	0.122835130191259	1
4.95_1210.81	0.0479238673045283	1
4.95_1231.74	0.0599558735684855	1
4.95_922.01	0.0164392893048995	1
4.96_1238.82	0.063963296460609	1
4.99_1210.81	0.0656924440423823	1
5.01_453.23	-0.113559458089856	1
5.01_922.01	-0.000479784906410957	1
5.02_733.55	0.214833807852272	0.015474544373066
5.02_753.55	0.0607561439944713	1
5.03_783.57	0.309919906771126	4.3425025028655e-08
5.04_830.54	-0.0147734103343557	1
5.06_879.68	0.0630226813983508	1
5.06_922.01	0.0147093034173298	1
5.07_619.56	0.0735438081309609	1
5.07_620.57	0.0247982628837721	1
5.07_646.58	0.0185391115278169	1
5.07_648.60	0.0419960953713674	1
5.07_792.58	0.0132192302639856	1
5.07_814.56	0.0237588202459212	1
5.07_836.55	0.0453439408354742	1
5.07_893.71	0.0882262318329418	1
5.08_610.58	0.0603648544905444	1
5.08_809.61	0.217381534833908	0.0117153673564574
5.10_1108.07	0.0405689772693775	1
5.10_1110.07	0.00213720022684102	1
5.10_1152.12	0.0264966258618278	1
5.10_259.31	0.0604924000981046	1
5.10_271.31	0.0302349791533601	1
5.10_289.32	0.0381322901389154	1
5.10_507.53	0.03343250569684	1
5.10_587.58	0.0825337612136368	1
5.10_589.59	0.0792694617093606	1
5.10_601.60	0.0392236299357537	1
5.10_616.64	0.1030322832354	1
5.10_630.65	0.0850562178916127	1
5.10_640.59	0.0109928561781573	1
5.10_807.58	0.027925084227497	1
5.11_1107.06	0.0540532032574355	1
5.11_270.31	0.0520216530252035	1
5.11_519.14	-0.0168838729407653	1
5.11_524.53	0.0346279321593348	1
5.11_536.16	0.054380394215734	1
5.11_542.54	0.032444572368555	1
5.11_564.52	0.030379562511089	1
5.11_580.50	0.0527414076907603	1
5.11_581.50	0.0420997165241826	1
5.11_582.51	0.0579754005769877	1
5.11_583.51	0.0761113399730732	1
5.11_586.58	0.0306435761993162	1
5.11_629.65	0.0696572764696729	1
5.11_643.66	0.0591012522826406	1
5.11_644.67	0.0773099018511843	1
5.11_933.78	0.0480789739317094	1
5.12_782.57	0.219460889643733	0.00931177814896724
5.13_922.01	0.0778798551601316	1
5.15_640.59	0.0615254846241836	1
5.15_805.57	-0.0269927187206385	1
5.16_1110.07	0.0020384439973402	1
5.18_806.58	0.0370856702507774	1
5.19_595.57	-0.047000338111686	1
5.19_596.57	0.00734109257026446	1
5.19_894.55	0.0493879654082025	1
5.19_900.56	0.0189997001666204	1
5.20_453.23	0.00552686572109425	1
5.20_586.44	-0.0256387895756443	1
5.20_590.60	0.0774754168258734	1
5.20_607.39	-0.0112721416450583	1
5.20_673.54	-0.0359859463337252	1
5.20_687.56	-0.0237101919163047	1
5.20_689.58	-0.030878264363311	1
5.20_694.49	-0.0322393477408102	1
5.20_708.51	-0.0376156066762186	1
5.21_805.57	0.0527129558604055	1
5.21_922.01	-0.0227967623915806	1
5.22_646.58	0.0319121983782521	1
5.24_809.64	-0.0111197308118485	1
5.24_919.72	0.0247370611787691	1
5.25_835.62	0.0671669472391271	1
5.25_840.58	0.0115015657023411	1
5.27_666.60	0.0307114879992636	1
5.28_1502.19	-0.037617191461552	1
5.28_184.07	0.0521424700281522	1
5.28_775.59	0.0502132579030393	1
5.28_809.65	0.0298044052096902	1
5.28_922.01	0.035523236432444	1
5.29_750.60	0.0142831692160338	1
5.29_791.56	0.0361841247505556	1
5.29_831.57	-0.0149575540519192	1
5.32_666.61	0.0468874395052225	1
5.34_831.59	-0.0190469689173873	1
5.35_832.59	-0.032611272789696	1
5.37_812.55	-0.0485660268216905	1
5.38_540.53	0.0651557727990274	1
5.38_595.56	0.0327806474136705	1
5.38_596.57	0.041628500140656	1
5.38_769.59	0.23852126075246	0.00102113339258176
5.38_806.54	0.00541879159807217	1
5.38_855.68	0.00131085419105937	1
5.38_869.70	0.0139265294589083	1
5.38_922.01	0.0458210185807818	1
5.39_673.54	-0.0456612200112456	1
5.39_687.56	-0.044596737464271	1
5.40_453.23	0.00133759654666733	1
5.44_783.58	0.0636477909719499	1
5.45_568.53	-0.00802226607452939	1
5.45_747.51	-0.00916533303107463	1
5.45_782.58	0.0400532500653264	1
5.45_810.64	0.103495275624359	1
5.46_1262.88	-0.00162291952115793	1
5.46_522.60	0.00341769178679135	1
5.46_922.01	-0.00239942212691498	1
5.47_1213.73	0.00207756777248037	1
5.49_1213.73	-0.0116925475613822	1
5.49_1235.85	0.028413147632707	1
5.49_780.63	0.0814709764377	1
5.50_1192.80	0.0157688057530249	1
5.50_1199.77	0.0325550181485473	1
5.50_1237.85	0.0696887806570518	1
5.51_1215.75	0.0140618405836612	1
5.51_781.58	0.0964900645773467	1
5.52_1194.82	0.0862292256723598	1
5.53_1199.78	0.0610516472543552	1
5.53_1218.75	0.0521598596539593	1
5.53_1222.83	0.169572303196721	1
5.53_522.60	0.0624076075548885	1
5.54_492.44	0.0901098823726206	1
5.55_1223.84	0.154814964006472	1
5.55_1250.89	0.0971590204828519	1
5.55_1264.90	0.0273276623813425	1
5.55_1278.91	0.0579352467548566	1
5.56_1221.83	0.102536849561249	1
5.57_922.01	-0.0107228603825854	1
5.59_1235.85	-0.0353675611984212	1
5.59_1606.26	0.0607143994571674	1
5.59_1607.25	0.00309558930240182	1
5.59_184.07	0.349360877553311	4.49925271716401e-11
5.59_802.63	0.0928483542949182	1
5.59_806.64	0.0848908412195297	1
5.59_827.62	0.158102678369352	1
5.59_841.59	0.116439513071091	1
5.59_861.69	-0.0510431801566482	1
5.59_883.57	-0.104248809722157	1
5.60_1565.21	0.143053146330186	1
5.60_798.54	0.41370365386059	6.25139018811816e-17
5.60_818.64	0.415026730241315	4.58704489681158e-17
5.60_819.63	0.3311062691993	1.2250574330476e-09
5.60_940.68	0.09413116792168	1
5.61_1608.25	-0.0167281508945196	1
5.63_792.56	0.47657205568184	5.08810666072998e-24
5.64_734.56	0.365305088930468	2.0938196828524e-12
5.64_922.01	0.0407071869422701	1
5.65_786.60	0.364673496180566	2.37216952904284e-12
5.69_638.61	0.0545496612586486	1
5.70_453.23	-0.188614233056103	0.223932595112431
5.71_490.43	-0.0107507145425732	1
5.73_922.01	0.000780468692835211	1
5.75_355.07	0.0455580567000589	1
5.75_610.19	0.0516665692719143	1
5.75_638.61	0.0474083444783179	1
5.76_620.57	0.0391212422406542	1
5.76_760.58	0.394743064006822	4.55213909835438e-15
5.77_1164.14	0.0181638829646027	1
5.77_271.31	0.0251531204213814	1
5.77_289.32	-0.00368662826552503	1
5.77_535.56	0.0353092063136432	1
5.77_609.53	0.018938313040607	1
5.77_615.62	0.0468569071472982	1
5.77_629.63	0.0135509924980916	1
5.77_644.67	0.0226969463149044	1
5.77_646.66	0.0086958946843334	1
5.77_658.68	0.0857040583834459	1
5.77_672.70	0.0658944821085594	1
5.78_552.56	0.0213343105235322	1
5.78_570.57	0.0337184699220867	1
5.78_592.56	0.0428037126938326	1
5.78_614.61	0.00397657844910829	1
5.78_657.67	0.0587339197653673	1
5.78_668.62	0.0332146853037602	1
5.78_671.69	0.0576117471513808	1
5.78_828.64	0.0215403753485874	1
5.78_853.64	0.00215096717140906	1
5.78_867.60	-0.00204253568689718	1
5.82_922.01	-0.0111783511339961	1
5.85_453.23	0.0532773786891877	1
5.88_899.64	0.0281528941616708	1
5.90_559.45	-0.033325579880547	1
5.90_602.52	-0.0596413134774628	1
5.91_515.41	-0.0488370660138212	1
5.91_532.44	-0.0582665355145212	1
5.91_537.40	-0.0493431669265388	1
5.91_553.37	-0.0658918171533819	1
5.91_588.50	-0.0606068753851189	1
5.91_616.53	-0.0765941442452523	1
5.91_744.59	0.0266855622046654	1
5.91_922.01	0.0212366602720311	1
5.92_1558.26	-0.0204720987795637	1
5.92_1561.27	0.024899957775143	1
5.92_1581.25	0.040443511280874	1
5.92_184.07	0.0243211569328713	1
5.92_781.64	0.0203867080903727	1
5.92_783.64	0.0439118867748805	1
5.92_802.62	0.0352188983057031	1
5.92_803.62	-0.00472819317730289	1
5.92_837.68	0.0108442951996705	1
5.92_859.57	-0.00127465723102949	1
5.93_537.53	0.0081038483940228	1
5.93_624.64	0.018080624389917	1
5.93_638.65	0.013683738534374	1
5.93_776.56	0.441077003781881	7.75802873230423e-20
5.93_778.63	0.0645332698534001	1
5.93_800.61	0.0515873998184587	1
5.93_817.59	0.0281594635525034	1
5.94_694.64	0.00363807481825103	1
5.95_646.58	0.037088855010687	1
5.95_782.63	-0.0138461245678916	1
5.95_830.64	0.0078980408127675	1
5.97_682.48	-0.0144823940471996	1
5.97_746.61	0.173006656416185	0.934204892058642
5.98_778.61	-0.0680021580603965	1
5.99_721.51	0.056088594578709	1
5.99_848.51	0.0244871472632635	1
6.00_707.49	-0.0520134997334231	1
6.00_722.52	-0.0534146530156257	1
6.00_746.60	0.208565113465665	0.0302571988878214
6.00_752.57	-0.0235753383619406	1
6.00_922.01	-0.0317027207599612	1
6.01_1325.90	-0.0253328548274698	1
6.01_1342.93	-0.0220780675547295	1
6.01_1347.88	-0.0309965807342055	1
6.01_1363.86	-0.0316946989302169	1
6.01_495.27	0.000871191360059654	1
6.01_540.50	0.0224010652802567	1
6.01_551.33	-0.0499241860777493	1
6.01_607.39	-0.0604106025889648	1
6.01_609.39	-0.0372842285036224	1
6.01_663.45	-0.00940604836469246	1
6.01_680.48	-0.01757153806342	1
6.01_685.44	-0.0018172823552541	1
6.01_694.50	0.00946509544041557	1
6.01_701.41	0.00424134766601721	1
6.01_703.41	-0.0271178468085045	1
6.01_704.42	0.0599052914960999	1
6.01_724.53	-0.0269513003866478	1
6.01_736.54	0.0335955407098694	1
6.01_750.56	-0.0220079140947699	1
6.01_754.56	-0.0252061357552136	1
6.01_764.58	0.00211504672508025	1
6.01_778.59	-0.000379099343058925	1
6.01_792.60	0.0386035573675144	1
6.02_1242.94	0.0193538605898084	1
6.03_848.51	-0.0337742580796119	1
6.09_782.57	-0.0812690150231907	1
6.10_550.63	0.0068188833978592	1
6.10_922.01	-0.0427737997104087	1
6.11_596.56	0.0113186084669868	1
6.11_736.56	0.0383269196099748	1
6.11_753.57	0.0924490812409425	1
6.11_775.54	0.0313510860213689	1
6.11_824.69	0.0242405352574022	1
6.11_838.69	-0.0795578313683617	1
6.12_760.59	0.144892026928139	1
6.14_793.70	0.0443865897041063	1
6.14_832.66	0.0117755832544412	1
6.16_550.63	0.0103954249353283	1
6.16_922.01	-0.00624465094610465	1
6.17_736.55	-0.0283027915744668	1
6.20_228.21	0.0189766310775141	1
6.23_922.01	-0.00331549653092469	1
6.26_663.46	0.0564174810732337	1
6.26_750.56	0.0344769907286461	1
6.27_764.58	0.0268981103522021	1
6.28_751.56	0.00840794817098872	1
6.29_922.01	-0.0769029376139404	1
6.32_684.20	0.0187054424712718	1
6.33_429.09	0.0310281189932815	1
6.33_453.23	-0.0761252475318921	1
6.33_666.64	0.0492940513721058	1
6.37_922.01	-0.0212620538556082	1
6.39_666.64	0.040997736192314	1
6.40_750.56	-0.00698632288413426	1
6.40_764.57	0.0467851835548164	1
6.42_271.31	-0.014601898897991	1
6.42_580.59	0.0774824612776123	1
6.42_598.61	0.0464970931887528	1
6.42_637.57	0.0355146506863257	1
6.42_639.57	0.00846073827485116	1
6.42_643.65	0.0376592702490033	1
6.42_657.66	-0.0250522045881662	1
6.42_686.72	0.0185625513965924	1
6.42_700.73	0.0566603137406613	1
6.43_620.58	0.0340197051539305	1
6.43_922.01	-0.0107808605374526	1
6.50_922.01	0.0937965830487417	1
6.56_453.23	0.0586633133471911	1
6.57_922.01	0.0166433762844882	1
6.63_922.01	0.0658182096701241	1
6.64_764.57	0.0112778356168088	1
6.66_565.56	0.0288145725229189	1
6.66_652.67	0.00281881432299483	1
6.66_666.69	0.0076256273746219	1
6.66_765.58	0.0374551620355523	1
6.67_663.46	0.0348839075669052	1
6.67_750.56	0.0642994797581881	1
6.68_332.32	0.0400126402436805	1
6.68_568.53	-0.00719988447370204	1
6.68_687.67	-0.00370053645667208	1
6.69_922.01	0.058685571714352	1
6.72_751.56	-0.00198382107944713	1
6.74_453.23	-0.0120803968624755	1
6.74_922.01	0.0704999440182176	1
6.80_750.56	-0.0719192469782156	1
6.81_821.73	0.0448853389516953	1
6.81_824.75	0.0158376198265705	1
6.81_825.75	0.0385742390331366	1
6.81_860.70	0.00863444409393225	1
6.81_902.68	-0.0146203048252368	1
6.81_922.01	0.00287167081950642	1
6.83_751.57	0.0571922507857484	1
6.83_846.73	-0.0273243186078855	1
6.86_765.58	0.0438229910830652	1
6.87_663.45	0.0558773846809243	1
6.88_419.35	0.0241232635055846	1
6.88_475.41	0.0307875427570008	1
6.88_548.50	0.0533301433428781	1
6.88_569.43	0.0458311498850177	1
6.88_570.45	0.0360063444667094	1
6.88_751.56	0.00291330374796718	1
6.88_764.57	0.0211896216706259	1
6.89_922.01	-0.0537689293519188	1
6.91_765.57	0.0423836975948188	1
6.92_750.56	0.0414062294024923	1
6.96_751.56	0.0522853301048302	1
6.96_758.22	-0.012938295638809	1
6.96_760.22	-0.0243924220072	1
6.96_763.21	-0.000225181686685602	1
6.96_764.57	0.106074336556465	1
6.96_922.01	-0.081830812375056	1
6.97_332.32	0.0918473280105862	1
6.97_368.32	0.0408295761997156	1
6.97_620.57	-0.027614951999516	1
6.97_678.54	0.00435604398946154	1
6.98_739.70	0.0312903152644196	1
7.02_922.01	-0.0866590693241335	1
7.08_271.31	0.00875220856656003	1
7.08_591.62	-0.0215437178123681	1
7.08_608.63	0.0323767904014089	1
7.08_648.62	0.034875102308088	1
7.08_665.60	0.0140638101706681	1
7.08_671.68	0.0307713809087162	1
7.08_685.70	0.0127178502057149	1
7.08_700.73	0.0225804155404743	1
7.08_714.75	-0.0454398372339188	1
7.08_750.56	0.0453894863336235	1
7.09_626.64	0.0284787396869989	1
7.09_713.74	0.0358315855139606	1
7.09_727.76	0.0526218502892412	1
7.11_686.69	-0.0768226152295018	1
7.11_765.57	-0.00124302987734805	1
7.12_728.76	-0.0365757121219685	1
7.12_751.56	-0.0414794778811718	1
7.12_922.01	-0.0429207217678476	1
7.14_664.60	-0.0274800815265727	1
7.14_750.56	0.0287088537139528	1
7.14_764.57	0.0450363057511383	1
7.16_765.70	-0.0290942754056866	1
7.18_922.01	-0.0650559134233152	1
7.20_704.56	0.00237600825240636	1
7.22_453.23	-0.0708008122829238	1
7.24_750.56	0.059886713252479	1
7.27_922.01	-0.0014794803635496	1
7.33_529.46	-0.0922998394899693	1
7.35_332.32	0.0312809453260065	1
7.35_344.32	0.0461540780356754	1
7.35_596.57	-0.0132199700659246	1
7.35_658.62	0.027441673831993	1
7.35_764.57	0.0426952554223722	1
7.35_922.01	-0.0141666460721401	1
7.36_593.60	0.0176175010290741	1
7.36_680.70	0.0109335689548631	1
7.36_694.72	0.00588313175142874	1
7.36_715.70	0.049707821508267	1
7.36_750.56	-0.0181664736659576	1
7.45_922.01	-0.00499753357532231	1
7.49_453.23	0.0022835363498677	1
7.52_922.01	0.0384429267058429	1
7.55_859.25	0.0278012196359931	1
7.56_453.23	-0.00222300466480424	1
7.56_832.24	0.0061750169378582	1
7.58_750.56	0.0159433972039009	1
7.61_922.01	0.00498146085746875	1
7.68_922.01	-0.010215665626678	1
7.69_650.47	-0.0681228534889393	1
7.70_1356.83	-0.102297636168127	1
7.70_647.46	-0.07423434583968	1
7.70_750.55	-0.0221969916481561	1
7.70_751.56	-0.00178661627060427	1
7.71_1355.83	-0.0900177772681902	1
7.71_750.41	-0.0635864806383518	1
7.71_752.41	-0.0703358762828956	1
7.71_806.62	-0.00785766904218208	1
7.72_658.68	0.0668538620438368	1
7.72_730.75	-0.016851817744776	1
7.72_792.61	-0.0141976475565223	1
7.73_1332.32	0.00897229445801744	1
7.73_271.31	0.0205548052290114	1
7.73_289.32	0.0274744751828511	1
7.73_619.65	0.0289536501645292	1
7.73_636.66	0.0293746576553917	1
7.73_654.67	0.0401801631318608	1
7.73_693.63	0.0103761756597029	1
7.73_699.71	0.0551352995772537	1
7.73_713.73	0.0275075754700356	1
7.73_728.76	0.0455337145494168	1
7.73_735.61	0.000218058034219371	1
7.73_741.77	0.0173986425306017	1
7.73_742.78	-0.00900919767988785	1
7.73_751.57	-0.044436052712116	1
7.73_755.79	0.0253815645901304	1
7.73_756.79	0.0134368141092955	1
7.73_764.58	-0.0313669475138222	1
7.73_772.79	0.0477277374780074	1
7.74_676.65	0.00752931176960479	1
7.75_922.01	0.00727269962790375	1
7.79_751.56	0.00897701822133287	1
[truncated: 3,262 more rows]
