# Supplementary material for: Integrative analysis of cerebrospinal fluid biomarkers, metabolomics, and polygenic risk reveals novel metabolite associations with Alzheimer's disease
Source: J Alzheimers Dis. 2025 Nov 7;108(4):1677–95. doi: 10.1177/13872877251389924 (PMC13247332; doi:10.1177/13872877251389924)
Supplement: sj-zip-2-alz-10.1177_13872877251389924 - Supplemental material for Integrative analysis of cerebrospinal fluid biomarkers, metabolomics, and polygenic risk reveals novel metabolite associations with Alzheimer's disease [file sj-zip-2-alz-10.1177_13872877251389924.zip › uncorrected-Ttau_corr_results.csv]

	R	P
CAR 14:1	0.0190263480893154	1
CAR 18:0	0.0705195643882263	1
CE 18:1	0.23526636387039	0.00150980664185552
CE 18:2	0.0528687086916353	1
CE 22:2	-0.0426619846788762	1
Cer d34:1	0.0553052539601521	1
Cholesterol	0.341164357106682	2.03786726399038e-10
DG 34:3	0.0450560747274833	1
DG 36:2	0.0472499534700985	1
GlcCer d42:2	0.0896480751733803	1
LPC 16:0	0.21071138115219	0.0241050846553437
LPC 18:0	0.232811155862689	0.00202027389654307
LPC 20:4	0.0114329789177802	1
PC 30:0	0.249079859456984	0.000276123840876074
PC 31:0	0.216720027290857	0.0125972913671647
PC 32:0	0.429148384027915	1.54476124803067e-18
PC 32:1	0.211215134491436	0.0228449237677445
PC 33:1	0.207629969630058	0.0333827709545876
PC 34:0	0.382339381116203	6.50344326493118e-14
PC 34:1	0.446956457729257	1.69932831838271e-20
PC 34:2	0.0256689724074852	1
PC 35:1	0.232529183456718	0.00208856527290039
PC 35:2 Isomer A	0.06623176643718	1
PC 35:2 Isomer B	0.0252083179750146	1
PC 36:1	0.366255465077513	1.73439201812052e-12
PC 36:2	0.0442729508159128	1
PC 36:3 Isomer A	0.0957026823794872	1
PC 36:3 Isomer B	0.116122204680852	1
PC 36:4 Isomer C	0.310176499150529	4.16578639777034e-08
PC 36:5 Isomer D	0.0416643072502456	1
PC 37:4	0.24029545886657	0.000823130518181311
PC 38:3	0.0764167616051529	1
PC 38:4 Isomer A	0.0448848899924593	1
PC 38:4 Isomer C	0.307816025494364	6.09567750858102e-08
PC 38:5 Isomer A	0.196175574668078	0.107364445262967
PC 38:5 Isomer B	0.156792003416871	1
PC 38:6 Isomer B	0.175100175224481	0.776653579567471
PC 40:5 Isomer A	0.20905199524878	0.0287424403315298
PC 40:6 Isomer A	0.0318573351586315	1
PC 40:6 Isomer B	0.125912975521568	1
PC 40:7 Isomer B	0.308058675219598	5.86266614127913e-08
PC O-32:0	0.26911212147367	1.95215023489555e-05
PC P-32:0 or PC O-32:1	0.272931991547141	1.14824825739681e-05
PC P-34:1 or PC O-34:2	0.139790299856758	1
PC P-34:2 or PC O-34:3	0.124941268949369	1
PC P-36:2 or PC O-36:3	0.178528686092456	0.57130656317856
PC P-36:4 or PC O-36:5	0.250788126662509	0.000222198771980747
PC P-38:4 or PC O-38:5 Isomer A	0.186033781697953	0.285925574966126
PC P-40:6 or PC O-40:7 Isomer A	0.0712350319597187	1
PE 38:4	0.318228670143788	1.10800741425913e-08
PE P-40:4 or PE O-40:5 Isomer A	0.318916777886747	9.87605235630057e-09
SM 40:8;3O	0.0308569409652968	1
SM d32:1	0.306268541617363	7.80918315637955e-08
SM d33:1	0.21618045687754	0.0133633495821996
SM d34:0	0.212638808934934	0.0196147098578119
SM d34:1	0.244749429611491	0.000475573902109309
SM d34:2	0.273175468822763	1.10974502794076e-05
SM d36:1	0.344895206537418	1.03027584344229e-10
SM d36:2	0.331540941986262	1.13521351112351e-09
SM d38:2	0.164435387893492	1
SM d40:1	0.0879276484269868	1
SM d40:2 Isomer A	0.0798567964723606	1
SM d40:2 Isomer B	0.15188473803127	1
SM d41:1	0.075883446976094	1
SM d42:1	0.161547737383757	1
SM d42:2	-0.0050109209715571	1
SM d42:3	0.149471818824039	1
TG 44:0	-0.0240395848143206	1
TG 46:0	-0.0451647446271796	1
TG 46:1	-0.0223010486712115	1
TG 46:2	-0.0409615636967791	1
TG 48:0	-0.00248051561335206	1
TG 48:1	-0.0222548379589733	1
TG 48:2	-0.045145392379915	1
TG 49:0	-0.0555431441980673	1
TG 49:1	-0.0416658736466956	1
TG 49:2	-0.0561927600767682	1
TG 49:3	-0.0610839531688125	1
TG 50:0	0.00517022709020193	1
TG 50:1	-0.00489097725158558	1
TG 50:2	-0.0147930898179546	1
TG 50:3 Isomer A	0.0128582612091417	1
TG 50:3 Isomer B	-0.037834429520761	1
TG 51:1	-0.0390565686229804	1
TG 51:3	-0.0802067016441977	1
TG 52:0	-0.0393837174910966	1
TG 52:1	0.00233782451866553	1
TG 52:2	0.0200188177847401	1
TG 52:3	-0.00379705206478943	1
TG 52:3 (10.65_874.79_10.24_893.70)	-0.00264327826741838	1
TG 52:4	0.0155015902971709	1
TG 53:0	-0.089186717842953	1
TG 54:0	-0.127367213230563	1
TG 54:1	-0.0437223891513213	1
TG 54:2	-0.0168036220238842	1
TG 54:3	-0.00244290973427366	1
TG 54:4	0.0039919688148296	1
TG 54:5 Isomer A	0.0159406720300829	1
TG 54:6 Isomer A	0.0149522813798941	1
TG 54:7 Isomer A	0.00974144623292647	1
TG 55:1	-0.037983117089745	1
TG 56:0	-0.0597234118928014	1
TG 56:1	-0.0131292889384586	1
TG 57:1	-0.121290530116137	1
TG 57:2	-0.118332971033286	1
TG 58:0	-0.0912353148367534	1
TG 58:1	-0.127815728658501	1
TG 58:3	-0.0593313350810412	1
TG 60:1	-0.121352715314758	1
Cer d32:1	0.0281954705306579	1
Cer d33:1	0.0612289158493631	1
Cer d34:0	-0.0710237503603124	1
Cer d34:1 (5.76_596.53_5.75_572.48)	0.0808940071195693	1
Cer d34:2	0.00661367840048172	1
Cer d36:1	0.314352562018554	2.10657573109443e-08
Cer d38:1	0.0631382730646395	1
Cer d39:1	-0.0146694293797591	1
Cer d40:0	-0.0137707815605656	1
Cer d40:1	-0.00195973554561916	1
Cer d40:2	-0.00929370343224125	1
Cer d41:1	-0.00782963193829312	1
Cer d42:0	0.00358155698184798	1
Cer d42:1	0.0310316947057473	1
Cer d42:2 Isomer A	0.0982454576731871	1
Cer d42:2 Isomer B	0.0906057344352726	1
Cer d43:1	-0.000372156820271409	1
Cer d44:1	-0.0311959735265599	1
FA 10:0 (capric acid)	-0.0144756070184413	1
FA 11:0 (undecylic acid)	-0.0156626408985851	1
FA 12:0 (lauric acid)	0.0258660043940847	1
FA 13:0 (tridecylic acid)	-0.0159729729772176	1
FA 14:0 (myristic acid)	0.0355235264187875	1
FA 14:1 (physeteric acid)	0.0169077909930787	1
FA 15:0 (pentadecylic acid)	-0.0010177626573802	1
FA 15:1	0.00772859031244346	1
FA 16:0 (palmitic acid)	0.000535848672557244	1
FA 16:1 (palmitoleic acid)	0.0168391296256178	1
FA 17:0 (margaric acid)	0.0638376763348137	1
FA 18:0 (stearic acid)	-0.00968813194396836	1
FA 18:1 (oleic acid)	0.0242030581667968	1
FA 18:2 (linoleic acid)	0.015041560651952	1
FA 18:3 (linolenic acid)	0.0405873354460836	1
FA 20:0 (arachidic acid)	0.0688098254979394	1
FA 20:1 (eicosenoic acid)	0.0319189495071631	1
FA 20:2 (eicosadienoic acid)	0.0136286158104951	1
FA 20:3 (eicosatrienoic acid)	0.0111454983048211	1
FA 20:3 (homo-gamma-linolenic acid)	-0.0466145420187995	1
FA 20:4 (arachidonic acid)	0.0369479372880018	1
FA 20:5 (eicosapentaenoic acid)	-0.0384024367856679	1
FA 22:0 (behenic acid)	0.0420250550134432	1
FA 22:1 (erucic acid)	-0.0112813062775736	1
FA 22:2 (docosadienoic acid)	0.039857547131124	1
FA 22:6 (docosahexaenoic acid)	-0.0263180120487739	1
FA 24:0 (lignoceric acid)	0.003746086700864	1
FA 24:1 (nervonic acid)	0.0590512489747287	1
FA 25:0	0.0216804778191093	1
FA 26:0 (cerotic acid)	-0.00404442732889589	1
FA 28:0 (montanic acid)	0.023443327023049	1
FA 28:7	0.0611624677139817	1
FA 30:1	0.0263259168273519	1
FA 30:7	0.0733465024705928	1
FA 32:1	0.0338228524890927	1
FA 36:10	0.0469560831674094	1
FA 8:0 (caprylic acid)	-0.0933201083993191	1
GlcCer d38:1	0.0729257832189555	1
GlcCer d40:1	0.0656386653272476	1
GlcCer d41:1	-0.00797315695293731	1
GlcCer d42:1	0.0539400746396783	1
GlcCer d42:2 (7.14_868.69_7.12_844.64)	0.0622543190667484	1
GlcCerd14:14E/20:02OH	0.153998749301202	1
LPC 16:0 (1.50_554.35)	0.252525409541121	0.000177854761094328
LPC 18:0 Isomer B	0.167046089768102	1
LPC 18:1	0.197806432753572	0.091280629474206
LPC 18:2	-0.00762771261134763	1
LPE 16:0	-0.164233682065823	1
LPE 22:6	0.106429085170695	1
PC 32:0 (5.60_792.58)	0.406049290070749	3.64872344218306e-16
PC 32:1 (5.05_790.56)	0.261678172851725	5.3555533261637e-05
PC 32:2	0.0569493478295971	1
PC 33:1 (5.34_804.57)	0.203379429394166	0.0518974335700441
PC 34:1 (5.67_818.59)	0.419116263541385	1.74657143956285e-17
PC 34:2 (5.17_816.58)	0.0772531282706674	1
PC 34:4	0.123937041662135	1
PC 35:1 (5.99_832.60)	0.30211968374653	1.50636412335129e-07
PC 36:1 (6.35_846.62)	0.353832425387675	1.93673049163462e-11
PC 36:2 (5.82_844.61)	0.11098528011122	1
PC 36:3 Isomer A (5.23_842.59)	0.0979773889467492	1
PC 36:3 Isomer B (5.33_842.59)	0.163236108382124	1
PC 36:4 Isomer B	0.287768468472343	1.35021182182494e-06
PC 36:5 Isomer B	0.00616129843875255	1
PC 37:2	0.0926968054125063	1
PC 37:4 (5.39_854.59)	0.0733020660737222	1
PC 38:2	0.217967167635811	0.0109841913406933
PC 38:3 (6.00_870.62)	0.139666708778306	1
PC 38:4 Isomer A (5.73_868.61)	0.269386372237933	1.87968717435378e-05
PC 38:5 Isomer A (5.12_866.59)	0.258165792440653	8.53532500141145e-05
PC 38:5 Isomer B.1	0.175052826641359	0.779922989206776
PC 38:6	0.199987505502018	0.0733182582453268
PC 40:4	0.364042917590833	2.68624555192717e-12
PC 40:5 Isomer A (5.74_894.62)	0.136973172151754	1
PC 40:5 Isomer B	0.213605650159036	0.0176750826054421
PC 40:6 Isomer B (5.54_892.61)	0.22421886291563	0.00545976724162341
PC 40:7	0.299282241052069	2.34677456210658e-07
PC O-32:0 (6.06_778.59)	0.129520970533007	1
PC P-32:0 or PC O-32:1 (5.89_776.58)	0.119307230301865	1
PC P-34:0 or PC O-34:1	0.204354549131208	0.0469393652122882
PC P-34:1 or PC O-34:2 Isomer B	0.0488857760436534	1
PC P-34:2 or PC O-34:3 (5.44_800.58)	0.078053912203834	1
PC P-36:3 or PC O-36:4	0.253354369791151	0.000159838809860879
PC P-36:4 or PC O-36:5 (5.32_824.58)	0.298168678666968	2.78908686648733e-07
PC P-38:4 or PC O-38:5 Isomer A (5.49_852.61)	0.244699542940331	0.000478533451406941
PC P-38:4 or PC O-38:5 Isomer B	0.172377764128816	0.98709520972523
PC P-38:5 or PC O-38:6	0.127111776905599	1
PC P-40:3 or PC O-40:4	0.127999848525355	1
PC P-44:4 or PC O-44:5	0.163208720683231	1
PE 34:1	0.283863730984733	2.40120915723971e-06
PE 34:2	-0.00469745381136883	1
PE 36:1	0.405407023479699	4.22216052536449e-16
PE 36:2	0.0563258323524561	1
PE 36:4	0.200903271461251	0.066825920786159
PE 38:2	0.090210541386928	1
PE 38:4 Isomer B	0.365329412008235	2.0837679492128e-12
PE 38:6	0.326747041898816	2.61216848204336e-09
PE O-37:4|PE O-21:3_16:1	0.00098547478594794	1
PE P-34:1 or PE O-34:2	0.252360494019441	0.000181665962425897
PE P-34:2 or PE O-34:3	0.0416865629175018	1
PE P-36:1 or PE O-36:2	0.25770189984398	9.07259302092526e-05
PE P-36:2 or PE O-36:3	0.0934738363871442	1
PE P-36:4 or PE O-36:5	0.077800423684494	1
PE P-36:5 or PE O-36:6	-0.119629792726218	1
PE P-38:3 or PE O-38:4	0.225694810919209	0.00461537704790506
PE P-38:4 or PE O-38:5	0.262293686488854	4.93202880566004e-05
PE P-38:5 or PE O-38:6	0.213187616550326	0.0184900902110837
PE P-38:6 or PE O-38:7	0.341932424538857	1.77221821112821e-10
PE P-40:5 or PE O-40:6	0.293709547299105	5.52759921415132e-07
PE P-40:6 or PE O-40:7	0.389839138706165	1.32035313741331e-14
PE P-40:7 or PE O-40:8	0.363110273823859	3.22696953723032e-12
PI 34:1	0.233665041255741	0.00182632086682865
PI 34:2	0.0283470996725033	1
PI 36:1	0.120042873796531	1
PI 36:3	0.0219025470517413	1
PI 36:4	0.370377870281053	7.6068333422235e-13
PI 38:4	0.384518367331746	4.10950161090611e-14
PI 38:5	0.405849679145575	3.81819329433582e-16
PI 40:6	0.379416304920359	1.19739733552857e-13
SM d32:1 (4.23_733.55)	0.293034536899245	6.12435023970178e-07
SM d32:2	0.174407828617937	0.825766012210112
SM d33:1 (4.54_747.56)	0.211797352192691	0.0214668484760161
SM d34:0 (5.09_763.60)	0.181618843811774	0.431065276545066
SM d34:1 (4.86_761.58)	0.325443157826813	3.26845872449985e-09
SM d34:2 (4.33_759.57)	0.309919155282833	4.34303065624308e-08
SM d36:0	0.215669871393857	0.0141291529140111
SM d36:1 (5.54_789.61)	0.389643267563263	1.3772155592274e-14
SM d36:2 (4.97_787.60)	0.348401899494702	5.38137180894217e-11
SM d38:1	0.202902220475588	0.0545018385972696
SM d38:2 (5.63_815.63)	0.134740230827421	1
SM d39:1	0.0216562072423049	1
SM d40:1 (6.94_845.68)	0.0979327045895273	1
SM d40:2 Isomer A (6.22_843.66)	0.0707495791126453	1
SM d40:2 Isomer B (6.33_843.66)	0.13885708676258	1
SM d41:1 (7.27_859.69)	0.0499974949433363	1
SM d41:2	0.0336884938361916	1
SM d42:1 (7.59_873.71)	0.164682569886519	1
SM d42:2 Isomer A	0.168170980950778	1
SM d42:2 Isomer B	0.177707830674935	0.61521035821637
SM d42:3 (6.32_869.68)	0.151122964053158	1
SM d43:1	0.0589065444641102	1
SM d43:2	0.0404908176940051	1
SM d44:2	0.142239527267712	1
0.54_229.14	0.0446138667173005	1
0.55_123.12	0.0158935120381166	1
0.55_214.18	-0.00945984925443198	1
0.55_219.18	0.0223847843199749	1
0.55_321.27	0.091484064248005	1
0.56_201.11	0.0576891751539851	1
0.56_289.22	0.0360629829533807	1
0.56_326.25	0.00959274343371987	1
0.56_384.30	-0.0337287220039285	1
0.56_922.01	-0.0332439081841315	1
0.57_175.15	-0.00261194427386671	1
0.57_193.16	-0.0167209079700185	1
0.57_228.20	-0.0159517530697804	1
0.57_247.15	-0.00603562456422313	1
0.57_250.18	-0.00628830184369529	1
0.57_257.17	0.0524572811215174	1
0.57_272.23	-0.01531930429048	1
0.57_315.30	-0.0105469586150379	1
0.57_318.26	0.0944043189546906	1
0.57_329.32	-0.0316352998020163	1
0.58_190.13	0.0424864991006543	1
0.58_233.18	-0.00543509305711256	1
0.59_144.98	-0.0215249904733717	1
0.59_186.22	0.0201034443774632	1
0.59_215.13	0.000248883528260597	1
0.59_442.34	-0.0199330403758945	1
0.62_235.19	-0.00701553037430446	1
0.62_265.10	-0.0119576509718364	1
0.62_280.27	0.0231985212795592	1
0.63_192.14	0.00725573169951783	1
0.63_230.18	0.00429983875932003	1
0.63_453.37	0.0474054811019544	1
0.64_487.39	-0.0355491212740866	1
0.64_500.39	0.0458448681044971	1
0.65_343.30	0.0387913348897149	1
0.65_442.34	0.0374201688557198	1
0.65_922.01	-0.0235612925809957	1
0.66_144.98	-0.0201751816432771	1
0.66_158.15	0.068394284506677	1
0.66_214.25	-0.0213145770376317	1
0.66_327.01	-0.00851414356364519	1
0.66_329.01	-0.016303146839175	1
0.67_256.22	0.0121572536789502	1
0.67_876.53	-0.0506615437624569	1
0.68_263.09	-0.0610885432499853	1
0.68_272.26	0.0036876429858016	1
0.69_228.20	0.0100850088723191	1
0.69_274.27	-0.0908336903644972	1
0.69_415.21	0.00770024764430651	1
0.69_455.39	0.0344427550512198	1
0.69_459.25	0.00444514387355811	1
0.69_469.40	0.0658559339220511	1
0.69_487.39	0.0572957648484665	1
0.69_501.41	0.0469648110777285	1
0.69_516.33	0.0318158281596191	1
0.70_256.23	0.0102497210535516	1
0.70_271.27	-0.05032513269679	1
0.70_285.29	-0.0395836656968254	1
0.70_301.29	-0.0573590724789561	1
0.70_601.38	0.00697075148667055	1
0.70_623.39	-0.00208304542402668	1
0.70_645.40	-0.0132102684961651	1
0.71_172.17	-0.021301038063036	1
0.71_207.16	-0.00200858710182987	1
0.71_249.21	-0.0209067165762913	1
0.71_257.22	0.0130449234180384	1
0.71_285.21	0.0815305154518128	1
0.71_346.31	0.0271306497326607	1
0.71_535.34	-0.0136800286417237	1
0.71_557.35	-0.0103344322314454	1
0.71_579.36	-0.0101629936101122	1
0.72_1008.61	0.00881250160934039	1
0.72_230.25	-0.0599663151228742	1
0.72_306.29	-0.0635770535225363	1
0.72_350.30	0.0247282212978366	1
0.72_920.56	0.0112533985544876	1
0.72_964.59	0.0058752876476265	1
0.73_169.12	0.0930275920677	1
0.73_198.18	0.0145386750931528	1
0.73_216.19	0.0376169807832862	1
0.73_244.20	0.00312398944935492	1
0.73_268.23	-0.0473972676826707	1
0.73_323.27	-0.00761960989619656	1
0.73_363.26	0.0694793736723088	1
0.73_379.24	-0.0291971959162323	1
0.73_385.32	-0.0918289439716975	1
0.73_399.33	0.00733409215703886	1
0.73_414.36	-0.0206461480791748	1
0.73_428.38	-0.0444035718080429	1
0.73_430.39	0.0192187132084245	1
0.73_442.40	-0.0438975754703107	1
0.73_514.33	-0.00464490216130257	1
0.73_658.40	-0.0184769096981416	1
0.73_700.43	0.00586432047289549	1
0.73_703.53	-0.0046553221991328	1
0.73_744.46	0.00892166626156213	1
0.73_788.48	0.0145927469282463	1
0.73_832.51	0.0108257723680245	1
0.74_200.24	-0.076127206299912	1
0.74_214.25	0.0434744486379635	1
0.74_285.22	0.0374505400882038	1
0.74_480.30	-0.0334139341456698	1
0.74_524.33	-0.0257971253022446	1
0.74_568.35	-0.0149533067073401	1
0.74_612.38	-0.0024181199193387	1
0.74_746.46	0.0164077759740841	1
0.75_149.06	0.0232222806047261	1
0.75_288.29	-0.011408727437699	1
0.75_298.27	-0.0262344816551591	1
0.75_316.28	-0.00849665133924762	1
0.75_337.11	0.00922083282474412	1
0.75_338.26	0.0126795960146999	1
0.75_348.30	0.0839768241643109	1
0.75_349.31	0.0462210988272246	1
0.75_415.21	-0.127475338755578	1
0.76_278.25	0.0355147662509735	1
0.76_315.12	-0.00651245112748119	1
0.76_319.27	0.129734575621459	1
0.76_330.21	0.0406403148645873	1
0.76_487.39	0.0298329512194093	1
0.76_501.41	0.0145441438467961	1
0.76_513.33	0.0394976883348322	1
0.76_515.42	0.0131000412581334	1
0.76_570.52	-0.0367646080384291	1
0.76_616.46	0.052104945252804	1
0.77_123.12	0.0814196601740133	1
0.77_135.12	0.0499283151593372	1
0.77_151.10	0.000251837814057587	1
0.77_191.18	0.0145196543171132	1
0.77_209.19	-0.119497245370035	1
0.77_242.29	-0.0512136837862689	1
0.77_294.24	-0.034926727416084	1
0.77_297.24	0.0352883417082016	1
0.77_332.28	0.0317321886927821	1
0.77_420.33	-0.0044257224883513	1
0.77_459.49	-0.0616887537015881	1
0.77_876.53	0.0237506594781847	1
0.78_195.12	0.0362106801587819	1
0.78_228.27	-0.0505448841706043	1
0.78_263.22	0.0485538799118644	1
0.78_346.31	0.0409364374672245	1
0.78_376.31	0.0179729591621527	1
0.78_448.33	-0.00670929904126341	1
0.78_922.01	-0.00124768783809636	1
0.79_568.34	0.0181611879094053	1
0.79_612.37	0.0166245424620297	1
0.80_337.24	0.0411946263566101	1
0.81_144.98	0.0202268383913267	1
0.84_442.40	-0.0166390984853426	1
0.85_230.25	-0.0540239896277721	1
0.87_280.26	-0.008195484442143	1
0.87_332.28	0.0610078309904138	1
0.87_376.31	0.0652996553749901	1
0.87_501.41	0.0493831747381644	1
0.88_191.18	0.0531261304639721	1
0.88_515.42	0.0805637488214972	1
0.89_294.24	0.0275109165240521	1
0.89_922.01	-0.0129624459573778	1
0.92_304.30	-0.0107785027937875	1
0.92_371.33	0.0454899932552996	1
0.92_395.36	0.0142093702676467	1
0.94_286.27	-0.0133824190284812	1
0.94_319.27	0.0466385623800756	1
0.95_268.26	-0.0439564447019225	1
0.95_448.33	0.00854946737870309	1
0.95_922.01	0.0409632692478813	1
0.96_294.24	0.0370241781645407	1
0.96_320.26	-0.00464464488372494	1
0.97_200.20	0.0416154283406454	1
0.97_280.26	-0.0149758109444092	1
0.98_219.20	0.0292436378021171	1
0.98_236.22	0.0568558620143892	1
0.98_422.38	0.0113842708134671	1
0.98_509.48	0.018130586485051	1
0.98_523.49	0.0520621325379564	1
0.99_300.15	0.0368389824758795	1
1.00_296.26	-0.0548501484908189	1
1.00_347.30	0.0155154378387073	1
1.00_383.36	-0.0595377999723814	1
1.00_440.28	0.00809156269706655	1
1.00_458.29	0.00802391282774214	1
1.01_304.30	-0.0634382706025049	1
1.01_340.29	-0.0682404307049077	1
1.01_423.38	-0.0127212839178104	1
1.01_424.38	-0.0139708231299371	1
1.02_922.01	-0.0173075087071672	1
1.03_200.20	0.0353224038385635	1
1.03_329.32	-0.0566662522860081	1
1.03_501.41	0.0208474069823482	1
1.03_515.42	0.0293236533932183	1
1.03_516.42	0.0515732931800708	1
1.04_268.26	-0.0213191595186199	1
1.04_280.26	0.00535897399347043	1
1.04_294.26	-0.0697746964200525	1
1.04_342.31	-0.0263329875333376	1
1.04_581.52	-0.126934337114971	1
1.04_583.54	-0.00938188881785684	1
1.05_238.25	-0.00320837161427196	1
1.05_375.33	0.109707077873494	1
1.06_163.08	0.0444031156541721	1
1.06_397.38	-0.0536345172803468	1
1.06_487.36	-0.0171164708514856	1
1.06_529.44	0.0568957931852422	1
1.07_267.17	-0.0482636171233861	1
1.07_354.28	-0.000139632864473266	1
1.07_365.14	0.0438162851775054	1
1.07_368.29	-0.0288893807581752	1
1.07_424.38	-0.0283889644488708	1
1.08_343.15	0.0214739164313777	1
1.08_422.37	0.0045835018134441	1
1.08_509.48	-0.020465889486863	1
1.08_523.50	-0.0307143349585493	1
1.09_340.29	-0.0530852428948399	1
1.10_256.30	0.0147699939542464	1
1.10_647.45	0.0315981922842644	1
1.11_383.37	-0.0525188715142362	1
1.11_397.38	-0.046489432477062	1
1.11_603.42	0.00790855047127239	1
1.11_625.43	0.0297671402345986	1
1.11_922.01	0.0493126497595684	1
1.12_445.31	-0.0238652524187797	1
1.13_242.29	0.0167901789409397	1
1.13_328.28	0.0578715581268345	1
1.13_529.44	0.0777146881091637	1
1.13_537.38	0.0221768648964708	1
1.13_538.45	0.0556376798782396	1
1.13_559.40	0.0171332248123843	1
1.13_581.41	0.0229416421869193	1
1.14_332.33	0.031301327493178	1
1.14_493.36	0.0159075677890206	1
1.14_660.49	0.0126494396698903	1
1.14_968.67	0.0318568484361145	1
1.15_471.34	0.038487214775179	1
1.15_631.40	0.0248001580940299	1
1.15_924.65	0.0314764052542649	1
1.16_1156.69	0.00924593023305663	1
1.16_427.32	0.0276501989055273	1
1.16_449.33	0.0259775069615813	1
1.16_543.45	0.0536625630833507	1
1.16_647.45	0.020294974653596	1
1.16_669.46	0.0269367863890296	1
1.16_675.42	-0.00282610414951831	1
1.16_836.59	0.0395134628519969	1
1.17_1112.68	0.0278411247424527	1
1.17_499.31	0.0014306116602331	1
1.17_603.42	0.0164270571334888	1
1.17_616.47	0.0252091307014393	1
1.17_625.44	0.0284525608959161	1
1.17_748.54	0.0329511868634494	1
1.17_792.57	0.0397448844245765	1
1.17_880.62	0.036526894568611	1
1.18_1068.64	0.019364920504439	1
1.18_559.40	0.0217096456093912	1
1.18_581.41	0.0159572350207872	1
1.18_587.37	0.0249495789289519	1
1.18_704.51	0.0320923884084124	1
1.18_922.01	-0.012015645838307	1
1.19_1012.70	0.0266602711288641	1
1.19_1025.62	0.0286865067977403	1
1.19_486.35	0.0342230702632139	1
1.19_522.33	0.018607837228148	1
1.19_537.38	0.0150926173010381	1
1.19_543.84	0.0283579106974663	1
1.19_572.44	0.0204727823904643	1
1.19_617.47	0.0349327699275801	1
1.19_938.57	0.0267419047015515	1
1.19_982.60	0.0311439907836296	1
1.20_471.34	0.0175926653925442	1
1.20_493.35	0.0113485649699134	1
1.20_499.32	0.0203874600850415	1
1.20_565.36	0.0176513203141562	1
1.20_631.40	0.0126670139884034	1
1.20_653.41	3.90650935330705e-05	1
1.20_968.67	0.0347084020392317	1
1.21_1156.70	-0.00136741417233133	1
1.21_258.28	-0.0651651950131821	1
1.21_449.33	0.0315721393795415	1
1.21_484.39	0.0243236731181985	1
1.21_609.38	0.0226169186446493	1
1.21_850.52	0.0287704395201552	1
1.21_893.55	0.0140579439008877	1
1.22_1026.62	0.0170854336556548	1
1.22_1068.65	0.0244241750204649	1
1.22_1112.68	0.0222545273925805	1
1.22_195.12	0.112627883557451	1
1.22_205.09	-0.0914418810430917	1
1.22_427.32	0.0182188413477414	1
1.22_538.46	-0.020711957608652	1
1.22_543.34	0.0235308449642105	1
1.22_792.57	0.0364246903271899	1
1.22_806.49	-0.00284659363898804	1
1.22_836.59	0.032665687571842	1
1.23_1024.62	0.0193012524272194	1
1.23_149.02	-0.0318200719970253	1
1.23_279.16	-0.0213630172443451	1
1.23_455.29	-0.0191219403685162	1
1.23_477.30	0.00559320119043645	1
1.23_499.31	0.0174344194622627	1
1.23_521.33	0.0151629655781709	1
1.23_521.83	0.0296588963739266	1
1.23_566.36	0.0216242680244945	1
1.23_618.47	0.0453060456469717	1
1.23_704.52	0.0311200721997436	1
1.23_706.52	0.052372584098995	1
1.23_748.54	0.0382470982768831	1
1.24_308.28	-0.0796270380850351	1
1.24_332.33	0.0252554101660816	1
1.24_347.30	0.0654646410508191	1
1.24_616.46	0.0270707828565064	1
1.24_660.49	0.0379285268224036	1
1.24_662.49	0.0345270212925103	1
1.24_894.55	0.0144007221915974	1
1.24_936.57	0.0170665795789304	1
1.24_980.60	0.0254704777426984	1
1.25_1112.67	0.0020333933377576	1
1.25_528.41	0.015428159654971	1
1.25_609.39	-0.00115066269636665	1
1.25_672.42	-0.0236997781963795	1
1.25_762.46	0.0120557388454519	1
1.25_848.52	0.0135655436272047	1
1.25_892.55	0.0180216945922825	1
1.25_938.57	0.025185897055798	1
1.26_335.28	0.0464950004879947	1
1.26_352.31	0.0428718129093713	1
1.26_396.33	0.0222578396271359	1
1.26_440.36	0.0283788859657501	1
1.26_574.34	-0.0524709953892458	1
1.26_674.41	0.0128468766952568	1
1.26_708.49	0.0414837856902547	1
1.26_760.46	0.00877752888689197	1
1.26_804.49	0.0131323923753168	1
1.27_247.23	0.0440336760320155	1
1.27_264.25	0.0279472478135911	1
1.27_291.25	-0.0855603849808338	1
1.27_313.23	-0.0234842824189944	1
1.27_372.35	0.0245610783303736	1
1.27_620.44	0.0527530435755516	1
1.27_664.46	0.0386943772903783	1
1.27_672.41	0.00276500967357977	1
1.27_716.43	-0.000115721897366482	1
1.27_718.44	0.00570989127311026	1
1.27_850.52	0.0282643391262596	1
1.28_269.21	0.0512220827682445	1
1.28_445.31	0.0154308578651276	1
1.28_488.36	0.0652230687649919	1
1.28_532.38	0.0549316877020248	1
1.28_540.33	-0.0385554097917615	1
1.28_576.41	0.03129454811596	1
1.28_584.36	-0.0119083652629335	1
1.28_628.38	-0.00811470899103412	1
1.29_298.27	0.016006150831822	1
1.29_477.30	-0.0379968812202693	1
1.30_342.31	-0.0220442223306782	1
1.30_347.29	0.0434655712552281	1
1.31_922.01	-0.0477418193894139	1
1.34_332.33	0.0212199197662838	1
1.34_342.31	-0.00958027580411758	1
1.34_628.39	0.045291529537429	1
1.35_298.27	-0.00874377525710582	1
1.35_471.38	0.0402712772088101	1
1.37_372.35	0.0568533681498165	1
1.38_385.38	-0.0199315353245002	1
1.39_280.26	-0.0172881635642559	1
1.41_332.34	0.00256122417243148	1
1.42_526.43	0.00791547262555645	1
1.44_478.32	0.0775858371245028	1
1.45_468.32	0.0318336993188492	1
1.45_486.32	0.0634743905143458	1
1.45_504.34	0.0171036946595604	1
1.47_383.07	-0.0104844369994259	1
1.50_346.27	0.0642945181751271	1
1.50_922.01	-0.0220038745622956	1
1.51_332.33	-0.0148259800131382	1
1.51_898.61	0.0214043914378595	1
1.52_330.34	-0.00231161505285698	1
1.52_403.23	0.0133449638430586	1
1.53_170.12	-0.0400895968462445	1
1.53_172.13	-0.0119868615418999	1
1.53_468.31	0.00870704263099484	1
1.55_374.30	-0.0159305148390484	1
1.55_517.33	0.00913508837190635	1
1.55_811.56	0.0182077103068995	1
1.55_898.61	0.0104000225988781	1
1.56_284.34	-0.0745511928188599	1
1.56_305.27	-0.00466978477039565	1
1.56_322.30	0.0179503104859301	1
1.56_417.37	-0.0261312895055972	1
1.56_854.58	0.0105672678057525	1
1.57_425.21	0.0356234931622343	1
1.57_810.56	0.0307957896582018	1
1.58_172.13	-0.0155456668020401	1
1.58_503.37	0.0033150059566166	1
1.58_766.53	0.0298351619656465	1
1.59_403.35	0.100468897966013	1
1.59_458.34	-0.0338106165964322	1
1.59_502.37	0.0037763990850913	1
1.59_722.51	0.0192346583609537	1
1.60_678.48	0.0133669521292433	1
1.61_374.30	-0.0319241069958628	1
1.61_590.43	0.00687920665941226	1
1.61_634.45	0.0117295039898792	1
1.62_546.40	-0.00362211849698927	1
1.62_922.01	-0.00929109190764329	1
1.65_284.33	-0.0977491004212115	1
1.66_515.39	-0.00636146121594691	1
1.67_614.48	0.0278371746573433	1
1.70_172.13	0.0451464293898851	1
1.70_374.30	0.0393797740701183	1
1.71_405.31	0.00509688097495536	1
1.72_326.38	0.0210110344765665	1
1.72_402.36	0.0490442120953707	1
1.72_473.34	-0.00785115769825922	1
1.73_570.46	0.0475477105775799	1
1.75_298.35	0.0574008827468887	1
1.75_512.41	0.103851700423617	1
1.75_526.43	0.0290097503914676	1
1.75_614.48	0.0422362703041516	1
1.75_661.41	0.0163139049043997	1
1.75_683.42	0.000113460873281989	1
1.77_298.35	0.0339964498167954	1
1.77_482.40	0.0150901758560349	1
1.77_617.88	0.0156066287767602	1
1.77_705.44	-0.0262890418858778	1
1.77_922.01	0.0101572236984226	1
1.78_1216.73	0.0352330487983839	1
1.78_595.38	-0.0107610263316963	1
1.79_1128.69	-0.00892082173563424	1
1.79_372.35	0.0955206088372495	1
1.79_392.35	-0.00529231069478791	1
1.79_600.47	0.0788355855004712	1
1.80_556.44	0.0504093981709937	1
1.80_639.40	0.00468270162977857	1
1.80_639.90	0.0143461179906439	1
1.80_776.57	-0.0135905694855565	1
1.81_1084.66	0.0121480370722497	1
1.81_1216.74	0.014877043808388	1
1.81_326.38	0.0429026624838537	1
1.81_512.42	0.0575465144039616	1
1.81_573.36	0.00709604747225121	1
1.81_617.39	0.0140363254471036	1
1.81_732.55	-0.0441717387976755	1
1.82_1172.71	0.00660555752299447	1
1.82_514.38	0.0168793043041896	1
1.82_595.37	0.00787841557804298	1
1.82_997.61	-0.000968933193377499	1
1.83_1040.63	0.0125140124662025	1
1.83_1128.68	0.0183492092429515	1
1.83_360.36	0.0589062753194914	1
1.83_424.36	0.0686348541340315	1
1.83_468.39	0.0809238201322723	1
1.83_688.52	-0.00593918392169265	1
1.83_922.01	0.0429314705259469	1
1.84_438.38	0.0323380483113631	1
1.84_645.50	0.00945262822199078	1
1.84_996.60	0.0189624191620616	1
1.85_1042.64	0.00593168765020741	1
1.85_1084.66	0.0148423326079737	1
1.85_529.34	0.000358923096932298	1
1.85_551.35	0.00148476757009828	1
1.85_614.48	0.0451763585439482	1
1.85_672.53	0.0415484775701114	1
1.86_1040.63	0.0112392128008278	1
1.86_286.32	-0.0749229613138152	1
1.86_507.32	0.00203252110317251	1
1.86_954.59	0.0125167503360359	1
1.87_332.32	0.0151334125606793	1
1.87_600.46	-0.0255840847339976	1
1.87_628.50	0.0520047258714484	1
1.88_472.34	0.0208754741880188	1
1.88_482.40	0.0457380787268243	1
1.88_526.43	0.0509458210004108	1
1.88_952.58	0.0144354840155639	1
1.89_428.37	0.0486436082423746	1
1.89_529.33	-0.0237503546327581	1
1.89_570.46	0.00342804735617684	1
1.89_644.49	-0.00864134353630802	1
1.89_908.55	0.00854317239562585	1
1.90_360.36	0.0101018577501295	1
1.90_469.39	0.0300723816381606	1
1.90_922.01	0.058179961778468	1
1.91_424.36	0.0153453559095667	1
1.91_556.44	-0.0115043433489734	1
1.91_672.52	0.0612012685044914	1
1.91_864.53	0.00222221956071729	1
1.91_866.53	0.016280243604848	1
1.92_336.31	0.00498390448356989	1
1.92_778.48	-0.0329060509217033	1
1.92_820.50	-0.001720168708503	1
1.93_468.39	0.0080200948710592	1
1.93_512.41	0.00956543930959042	1
1.93_776.47	0.00173242172081607	1
1.94_275.26	0.00808181429413547	1
1.94_628.50	0.0287572212167223	1
1.94_732.45	-0.0115130146402902	1
1.95_363.31	-0.0192473719259807	1
1.95_380.34	-0.00334965426055417	1
1.96_672.53	0.0300522036304698	1
1.96_688.42	-0.0291986622908932	1
1.97_482.40	0.0605605498665154	1
1.97_584.47	0.0203444278640182	1
1.97_628.50	0.0142231999331711	1
1.99_280.26	0.0296054725577217	1
1.99_360.36	0.00429901623803498	1
1.99_496.42	0.0315951492481903	1
10.00_750.56	0.0883251625338353	1
10.03_922.01	0.092982503483708	1
10.04_453.23	0.0394318397951652	1
10.07_1276.35	-0.0324284332776543	1
10.09_922.01	0.0315063684143555	1
10.10_1276.36	-0.0394636200789385	1
10.10_1303.36	-0.00466117866790497	1
10.14_922.01	-0.00299001240735954	1
10.16_794.73	-0.0838083683285374	1
10.19_453.23	0.0570281057135888	1
10.20_922.01	0.0101355576816049	1
10.22_820.74	-0.0788102283722555	1
10.24_899.80	0.0144162486394194	1
10.26_750.56	0.0252208468340149	1
10.26_922.01	-0.0361828141600603	1
10.28_872.78	0.0620053183259491	1
10.29_764.57	0.0976044089002944	1
10.30_919.71	-0.0059073045663444	1
10.32_540.50	0.0150042415858449	1
10.32_556.54	0.029304953553717	1
10.32_812.76	0.0313569971704122	1
10.32_833.69	0.0174267192640277	1
10.32_840.79	0.0334819118075625	1
10.32_854.80	0.0116738293746592	1
10.32_855.81	0.0125143988941497	1
10.32_856.81	0.0381696658392597	1
10.32_869.83	0.0411244620805192	1
10.32_883.85	0.0325004672911807	1
10.32_897.86	0.0395774437957683	1
10.32_922.01	-0.0143549903288304	1
10.33_750.55	0.0412688930856358	1
10.33_808.74	-0.0745744226319178	1
10.35_764.57	0.0579800980521195	1
10.38_922.01	-0.0347224973396365	1
10.42_1352.37	-0.0171364943109694	1
10.45_376.40	0.0280735752851567	1
10.45_668.57	0.0456493838686637	1
10.45_922.01	0.0338329356514677	1
10.47_419.31	0.122739258334683	1
10.47_453.23	-0.0524900536891467	1
10.47_506.42	0.048516909478223	1
10.47_750.56	0.0907798162740238	1
10.51_369.35	0.0670356720176974	1
10.51_687.55	0.0799852885584539	1
10.51_922.01	0.00148037992817915	1
10.52_506.42	0.0269642703875575	1
10.52_750.56	0.0464097507469143	1
10.55_720.61	0.06227815943229	1
10.56_369.35	0.0617576906162071	1
10.57_376.40	-0.0367488070610527	1
10.57_419.31	0.0289888001399555	1
10.57_506.42	-0.0143343520650866	1
10.58_367.34	-0.0738238319931151	1
10.58_385.35	-0.0839754417755998	1
10.58_595.51	-0.0843919197883345	1
10.58_772.69	-0.0946974811769268	1
10.58_777.64	-0.0753778832126006	1
10.58_870.71	0.00930208625681439	1
10.59_793.62	-0.0788400545740884	1
10.59_856.77	-0.0852027439405599	1
10.59_922.01	0.0198698320950103	1
10.60_795.61	-0.0802023992341551	1
10.61_842.77	-0.0744341024767095	1
10.62_506.42	-0.00306354178639342	1
10.64_970.89	-0.015794970934709	1
10.65_1424.39	-0.0128051986453574	1
10.65_750.56	0.0327441983030206	1
10.65_895.73	-0.0673245685659591	1
10.65_944.87	0.00478843289214897	1
10.65_958.88	-0.00153513002313779	1
10.66_453.23	0.00839970183488615	1
10.66_922.01	0.00671572401397589	1
10.67_1429.39	0.000214782387504123	1
10.67_764.57	0.0268238921230102	1
10.68_1427.39	-0.00541556519147256	1
10.68_793.61	-0.10160372416393	1
10.68_856.77	-0.0635955262372871	1
10.69_772.68	-0.0707063636962856	1
10.69_777.64	-0.0792817671651473	1
10.70_795.62	-0.0808020921907494	1
10.71_369.35	-0.0878396265922542	1
10.71_750.56	-0.0242652915226388	1
10.72_870.82	-0.0126369571034706	1
10.73_844.81	0.048640998475065	1
10.73_861.72	0.0263467692206675	1
10.73_863.74	0.0185215600807652	1
10.73_882.83	0.0280394076356967	1
10.74_568.54	0.0294610552831627	1
10.74_865.74	0.030849180913216	1
10.74_884.84	0.0435621472566251	1
10.74_916.78	-0.0179822354237471	1
10.74_925.91	0.0127120849509525	1
10.74_950.90	0.026784910739759	1
10.75_570.54	-0.00599809371321237	1
10.75_840.81	0.0286568299359084	1
10.75_864.74	0.0400553049858401	1
10.75_911.89	0.0287227371728607	1
10.75_920.85	-0.000818352677350205	1
10.75_922.01	0.0689565470061352	1
10.75_939.90	0.0115040490671769	1
10.76_869.83	0.00562803344393902	1
10.76_899.81	-0.0282691363623904	1
10.76_949.91	0.00580957382047129	1
10.77_300.15	0.0478236860043176	1
10.77_594.56	-0.00918742465602626	1
10.77_861.74	0.0343566874807799	1
10.77_862.75	-0.0289154144011242	1
10.77_864.75	-0.0268207830019341	1
10.77_892.84	0.00884691978968514	1
10.77_963.93	-0.0478050263566883	1
10.77_977.95	-0.0403839482298193	1
10.78_608.58	-0.0132767022161836	1
10.78_868.84	-0.0038898550346166	1
10.78_900.82	-0.0298757902625054	1
10.78_923.90	-0.00878767760424752	1
10.79_596.56	0.0128332450742444	1
10.79_867.84	-0.0133416123709711	1
10.79_872.79	0.0294845926117916	1
10.79_888.77	-0.0258547649550259	1
10.79_937.91	-0.00197557549493918	1
10.81_924.83	-0.0367775503670155	1
10.84_893.85	-0.0178071786555523	1
10.84_940.79	-0.0524266190115943	1
10.84_941.80	-0.022556869464866	1
10.84_952.94	0.0475449126586197	1
10.84_976.93	-0.00215138223305599	1
10.85_764.59	0.0428082095713717	1
10.85_922.01	-0.0193418554268333	1
10.85_942.79	-0.0255005201273645	1
10.85_951.93	0.0274232887448731	1
10.85_964.93	-0.0284772381889119	1
10.85_975.92	-0.0871081548497251	1
10.86_750.57	-0.0236314363884289	1
10.88_594.56	-0.0264075321607442	1
10.89_841.81	0.0711834217448916	1
10.89_888.75	-0.0426510868667544	1
10.89_914.76	-0.100418059149449	1
10.89_951.91	-0.024324013416443	1
10.90_453.23	0.0656022416800967	1
10.90_868.82	-0.00782238802644941	1
10.90_922.01	0.0132927995329502	1
10.93_696.61	-0.0468844496831134	1
10.93_750.56	0.005745137943201	1
10.93_894.85	0.00294043936415563	1
10.94_1498.41	0.0245089013552891	1
10.94_376.40	0.0319609631285392	1
10.94_680.64	0.106203617454305	1
10.94_867.82	0.0291464832988371	1
10.95_249.26	0.0830601033983162	1
10.95_419.31	0.116878625074137	1
10.95_829.80	0.0481207643002822	1
10.96_689.56	0.314951837715138	1.90853600224663e-08
10.96_852.79	0.0433438306752292	1
10.97_506.42	0.0751538288425881	1
10.97_675.68	0.0970113986683601	1
10.97_696.62	0.0115824280429264	1
10.97_907.84	0.0301846014352033	1
10.97_922.01	-0.00919758943817989	1
10.98_750.56	0.137793024901418	1
10.98_872.73	-0.0409192779293999	1
10.98_898.73	-0.0231558959786716	1
10.99_369.35	0.24295166659667	0.000594214017665132
10.99_453.23	-0.0576875728680482	1
10.99_689.57	0.196079776741582	0.108388364891477
10.99_878.81	0.0420993705552485	1
10.99_903.82	0.0242169793424161	1
11.01_852.79	-0.00799318043246365	1
11.01_897.73	-0.0321117593049082	1
11.01_960.90	-0.0120599753211411	1
11.03_946.88	-0.0494030897732481	1
11.05_922.01	-0.0374670039245667	1
11.12_922.01	-0.0535051241197238	1
11.15_1004.94	0.0416714318968036	1
11.15_950.90	0.0331111230529428	1
11.16_1031.97	0.0933277127279529	1
11.17_1017.97	-0.0201857393816726	1
11.17_946.88	0.039403021682024	1
11.18_750.56	0.0594457054536754	1
11.18_922.01	-0.0206169067774014	1
11.18_970.81	0.0254627394342361	1
11.18_975.90	0.055354848063239	1
11.18_988.91	0.0477974294389729	1
11.21_950.89	0.01755822969516	1
11.24_750.56	0.0014546566815274	1
11.27_922.01	-0.051354068475644	1
11.32_453.23	0.0220734393380933	1
11.35_922.01	0.020701262631378	1
11.38_923.01	0.0113755726979546	1
11.39_1647.45	0.0450633925220713	1
11.43_249.26	-0.00626024104221723	1
11.43_419.32	0.0204875847718244	1
11.43_743.61	-0.018487467528069	1
11.43_922.01	-0.0170304219197199	1
11.44_724.69	-0.0525515995682431	1
11.44_750.56	-0.000221144274134246	1
11.46_367.34	-0.0412837278682123	1
11.46_419.31	0.0134774703244589	1
11.48_249.25	-0.0758186239891205	1
11.48_506.42	-0.13168278256767	1
11.50_922.01	0.0383124940984468	1
11.58_922.01	0.0566137233245094	1
11.62_923.02	0.00697513118812044	1
11.66_453.23	0.00444590901253556	1
11.66_922.01	0.0320451082393771	1
11.70_764.57	0.0680305815246034	1
11.71_131.16	-0.00132386277337296	1
11.72_453.23	-0.0504889670826125	1
11.72_506.42	0.00981329900795768	1
11.73_249.26	0.0232641557681623	1
11.74_730.66	0.0388967156631704	1
11.74_750.56	0.0351222133222837	1
11.74_751.57	0.00833941052591737	1
11.74_922.01	0.0290995872103015	1
11.76_1436.32	5.42511737770803e-05	1
11.76_207.21	-0.0379418981526818	1
11.76_663.46	-0.0124959174899647	1
11.77_419.31	0.00221901581911506	1
11.78_482.41	0.0059886876240672	1
11.78_747.63	0.0379932170172323	1
11.79_1077.01	-0.00566505317614114	1
11.79_121.10	-0.0255061024401734	1
11.79_123.12	-0.0292059137744481	1
11.79_133.10	-0.00200474013537479	1
11.79_135.12	-0.0121477892126973	1
11.79_147.12	0.000719939329274258	1
11.79_149.13	-0.0287472306013375	1
11.79_161.13	-0.00508107389838349	1
11.79_163.15	0.020347543752683	1
11.79_175.15	-0.0463786552808942	1
11.79_179.18	0.0016881945713608	1
11.79_189.16	-0.0304427871536981	1
11.79_193.19	-0.00287559034754793	1
11.79_201.16	-0.0184228352965155	1
11.79_203.18	-0.0135881790477886	1
11.79_205.19	0.0147665915014125	1
11.79_215.18	0.0334098170784473	1
11.79_217.20	-0.0681346898546845	1
11.79_219.21	-0.0183663982109807	1
11.79_228.11	0.0339953097089009	1
11.79_229.20	-0.0201663535350505	1
11.79_233.23	-0.00509635125726216	1
11.79_243.21	-0.0419354050056183	1
11.79_245.23	-0.0325539040818343	1
11.79_247.24	0.0114937628078578	1
11.79_257.23	-0.0509308502753595	1
11.79_259.24	-0.0225751860470302	1
11.79_261.26	-0.0405083176255466	1
11.79_271.24	-0.0887956041171737	1
11.79_273.26	0.0197608307173626	1
11.79_274.27	-0.00690577154546488	1
11.79_285.26	-0.0534559338139595	1
11.79_287.27	-0.0258787836710073	1
11.79_299.27	-0.0207167531940959	1
11.79_300.15	0.0474052414338918	1
11.79_313.29	-0.0780309221151815	1
11.79_367.34	0.00123902420262349	1
11.79_369.35	-0.0452943516821049	1
11.79_664.46	0.0137595054891757	1
11.79_729.65	0.0458321803268879	1
11.79_732.66	0.124435778354209	1
11.79_750.57	0.0561875262053181	1
11.79_751.71	0.00110178810181054	1
11.80_195.12	0.011151647037782	1
11.80_249.26	-0.00594908285988783	1
11.80_746.64	-0.025909310852274	1
11.81_386.39	-0.00813127973669606	1
11.85_383.37	-0.048262186186569	1
11.85_922.01	-0.0598663645038753	1
11.86_750.56	0.000867630993117596	1
11.87_249.26	-0.0057200658902519	1
11.87_453.23	0.0371124130937325	1
11.87_913.90	-0.017033803596016	1
11.88_745.63	-0.0366717119396656	1
11.88_764.57	0.0184944209213269	1
11.90_506.42	0.0297954917960725	1
11.90_751.57	0.0110231653651844	1
11.91_922.01	-0.0216955621636349	1
11.92_453.23	0.0877357916861719	1
11.94_750.56	0.0346793652234757	1
11.95_751.56	0.00686994847328242	1
11.95_765.58	0.0506575933927488	1
11.96_369.35	0.00260147366118695	1
11.97_506.42	-0.0383587691502924	1
11.98_922.01	-0.000556087422353401	1
11.99_764.57	0.0424805347167819	1
12.02_369.35	-0.0955057018618249	1
12.03_453.23	-0.00267828580937566	1
12.03_506.43	-0.0655798991246555	1
12.05_922.01	0.00550595344951151	1
12.10_369.35	-0.0206325903871142	1
12.11_922.01	0.00270746378008591	1
12.13_750.56	-0.0533224275406684	1
12.17_922.01	-0.0391651565918479	1
12.18_453.23	-0.0655973371306415	1
12.19_750.55	0.0887125961839954	1
12.22_367.33	-0.0505161733118608	1
12.24_922.01	0.00593051384101285	1
12.26_228.11	-0.0221556643140502	1
12.26_369.35	-0.0471620240404539	1
12.26_506.42	0.0363735786480479	1
12.29_419.32	0.0867834558297663	1
12.30_1027.98	-0.0366481031618781	1
12.30_207.21	0.0396728711655019	1
12.30_659.63	-0.0859967774132143	1
12.30_750.56	0.0345042171628516	1
12.32_922.01	-0.0224142600005963	1
12.33_453.23	-0.0370539478674455	1
12.35_228.11	0.0331949110787675	1
12.37_1027.98	-0.0100081917348098	1
12.37_1049.96	-0.0198538143623314	1
12.37_1065.93	-0.0832979890038245	1
12.37_1115.09	-0.0158969921208384	1
12.37_1129.10	-0.0233732901326023	1
12.37_249.26	0.0298560619318729	1
12.37_369.35	-0.0443554615801535	1
12.37_506.42	0.00823588837940302	1
12.38_195.12	0.0667534143719119	1
12.38_453.23	-0.020566253866286	1
12.38_764.57	0.0957642728630878	1
12.39_922.01	-0.0556071147756625	1
12.40_750.56	-0.0167749834390009	1
12.41_228.11	0.100631961624309	1
12.44_922.01	-0.0413933577958124	1
12.45_195.12	0.0783594656203485	1
12.45_249.26	-0.0129726299611064	1
12.45_369.35	-0.000653059592312334	1
12.45_419.32	0.0713163973079829	1
12.46_750.56	-0.0471929612288173	1
2.00_922.01	0.0184057871989119	1
2.01_428.37	0.058087296992909	1
2.02_540.45	0.0248917548335497	1
2.03_614.48	0.0351364743635082	1
2.04_352.32	-0.00759374678598892	1
2.04_540.44	0.0255548625910217	1
2.04_570.45	0.0623459997669694	1
2.05_526.43	0.0486121256682471	1
2.06_482.41	0.0345009403784301	1
2.07_438.38	0.0635077189939322	1
2.07_922.01	0.0181510289917539	1
2.10_496.42	0.0163365239490875	1
2.11_614.48	0.058797971433998	1
2.13_361.36	-0.0139035942890898	1
2.13_526.43	0.0320148021092436	1
2.14_570.46	0.0510573888787521	1
2.14_686.53	0.00568682437058556	1
2.15_496.42	0.0111620393555877	1
2.16_614.48	0.0523136222717001	1
2.17_360.36	0.0199373039862533	1
2.17_642.52	0.0474613202962468	1
2.17_686.54	0.00650223514213438	1
2.19_452.39	0.0259079574857361	1
2.19_526.43	0.0594686452175915	1
2.21_482.41	0.0726274179102678	1
2.22_438.38	0.0358486009797514	1
2.22_642.52	0.0195233222908509	1
2.23_394.35	0.0206835380575548	1
2.24_358.37	0.0159898277796857	1
2.25_746.56	0.0867192213411699	1
2.26_702.54	0.0864318747504111	1
2.27_922.01	-0.015661921313313	1
2.28_658.51	0.106736287177538	1
2.29_526.43	0.104853814497418	1
2.29_614.48	0.1149715598651	1
2.30_360.35	0.0440146005383462	1
2.30_496.35	-0.0117261118168386	1
2.30_532.37	0.0525095001333294	1
2.31_570.46	0.115929463601744	1
2.31_598.49	0.0143160776023008	1
2.33_369.38	0.0974829479582756	1
2.33_438.38	0.0846549166348426	1
2.33_526.43	0.0979907592300509	1
2.34_482.40	0.0970564810598374	1
2.36_369.30	0.099297458848215	1
2.36_430.39	0.101021407471611	1
2.36_453.38	0.0972915556532521	1
2.37_394.35	0.0533999313029067	1
2.38_385.38	0.117313764727596	1
2.38_435.40	0.0553870594287402	1
2.39_256.26	0.0717820809933982	1
2.40_922.01	0.0435673158026826	1
2.41_312.36	0.00161523411808	1
2.47_482.40	0.059058582546518	1
2.47_496.42	0.0349944691807772	1
2.48_453.23	-0.0579240236110645	1
2.48_922.01	0.0279253498601612	1
2.50_543.42	0.0151813799877753	1
2.52_430.39	0.0518997106071118	1
2.57_922.01	0.0500066002645842	1
2.59_282.28	0.115814066053561	1
2.59_400.38	0.116406996517234	1
2.59_453.23	-0.0299873573420933	1
2.59_501.37	0.00455952722030645	1
2.59_563.55	0.0760930930723115	1
2.61_376.32	0.00360101531213875	1
2.63_431.40	-0.0161262646409486	1
2.63_540.44	0.14114685487131	1
2.64_336.33	0.0236742775700718	1
2.64_804.60	-0.00629386675387766	1
2.65_354.34	-0.0294950020638534	1
2.65_398.37	-0.0196328801090689	1
2.65_455.46	-0.0389633940521679	1
2.65_496.42	0.143729458684632	1
2.65_922.01	-0.00707187110572619	1
2.66_441.44	-0.0217441356040705	1
2.66_760.58	0.0290307570375473	1
2.67_452.39	0.0953005734117385	1
2.68_431.39	0.0351195210173066	1
2.68_716.55	0.0348033532229723	1
2.69_545.43	0.00805030887357558	1
2.70_542.41	-0.0291603047925429	1
2.70_672.52	0.0428368498594671	1
2.71_282.28	0.0727218487460118	1
2.72_628.50	0.0456720736420321	1
2.74_584.47	0.0687036682749629	1
2.74_922.01	0.00170392641056488	1
2.76_540.45	0.0574316481161017	1
2.78_440.41	0.135561755142484	1
2.78_496.42	0.0784804563098034	1
2.79_452.39	0.0407975226024003	1
2.80_453.23	-0.0151723483835775	1
2.80_922.01	0.0432709746191685	1
2.81_445.41	0.0260315426563145	1
2.85_439.13	-0.0763081289351536	1
2.85_441.13	-0.0257799059650214	1
2.85_453.23	-0.0361150005015621	1
2.85_815.34	-0.00477181706374912	1
2.86_172.11	-0.0102538099865287	1
2.86_464.32	0.0110309280184658	1
2.86_478.33	-0.0391186005641133	1
2.87_208.17	5.70669877336602e-05	1
2.87_430.36	-0.0416310368142371	1
2.88_193.16	0.0205261883839788	1
2.88_228.20	0.0200026456486664	1
2.88_244.19	0.0117736269735803	1
2.88_270.24	0.0156552831546636	1
2.88_408.31	0.00459134552138691	1
2.88_424.28	0.0054827600737891	1
2.88_431.39	0.054012060180916	1
2.88_459.41	-0.0286186534577695	1
2.88_473.43	0.0113878983048726	1
2.88_487.45	-0.0133473693403572	1
2.88_526.43	0.0283307064589298	1
2.88_922.01	-0.0168755797111841	1
2.90_570.47	0.109494456956793	1
2.92_388.39	0.0309845927964935	1
2.94_453.23	0.0590473977422647	1
2.96_582.46	0.0408274351779281	1
2.97_540.44	0.0718548703221313	1
2.98_494.33	-0.0034688041019335	1
2.98_526.43	0.124386805979559	1
2.98_922.01	0.010126090231133	1
2.99_228.20	0.0268236083756576	1
2.99_244.19	0.0274253479273158	1
2.99_270.24	0.0301741416181197	1
2.99_424.28	0.0233154396776078	1
2.99_459.41	0.047656764959933	1
2.99_473.43	0.0266388356037108	1
2.99_487.45	-0.0226996772348498	1
2.99_518.37	-0.000787252496124342	1
2.99_570.46	0.078658517206276	1
2.99_588.45	0.00994576949416363	1
2.99_602.46	0.0383237988747635	1
2.99_777.55	0.0248121883987905	1
2.99_818.62	0.0723210359501229	1
3.00_482.40	0.0787157281248973	1
3.00_496.41	0.0365622990529051	1
3.00_740.55	0.0802633337889055	1
3.00_774.59	0.0416411206997135	1
3.01_540.44	0.0511704481870626	1
3.01_642.51	0.103472196442201	1
3.01_696.52	0.096293471420109	1
3.01_730.57	0.0648204321631491	1
3.02_393.21	0.0215743737438819	1
3.02_408.31	0.0124671682777547	1
3.02_430.36	-0.030232084805661	1
3.02_480.31	0.0124336548508556	1
3.02_579.43	4.91703746398827e-05	1
3.03_598.49	0.0947645429379682	1
3.03_686.54	0.0656735876397976	1
3.04_471.35	0.0982034019021331	1
3.04_554.46	0.111754319735439	1
3.04_646.48	-0.04559445777558	1
3.04_755.53	0.0282144797402027	1
3.04_962.73	0.0408338954891202	1
3.05_645.47	0.0413893150505177	1
3.06_510.44	0.0594860783176729	1
3.06_564.45	0.0104303279016601	1
3.06_711.51	0.0344794780928278	1
3.06_733.52	0.0288155393421079	1
3.07_1184.85	-0.0384623734813424	1
3.07_496.41	0.0213898779606673	1
3.07_535.40	-0.00648943938967891	1
3.07_559.45	-0.0554984412341359	1
3.07_601.44	-0.0399644451902064	1
3.07_652.50	0.0392599569581888	1
3.07_689.49	0.035357818430595	1
3.07_922.01	-0.00172860740459419	1
3.08_453.23	0.0146132209669026	1
3.08_466.41	0.0837873826942268	1
3.08_667.48	0.0361530818010506	1
3.09_533.28	0.00608095077718728	1
3.09_608.47	0.0175708601487109	1
3.10_1228.87	0.0327852055589008	1
3.10_422.38	0.0864079323644369	1
3.10_459.42	0.118426035150993	1
3.10_623.45	0.0409534187110929	1
3.11_1008.75	-0.011859621762466	1
3.11_340.39	-0.00560411173196303	1
3.11_559.45	-0.0301652966405191	1
3.11_876.66	-0.0446417241162306	1
3.12_1184.84	0.00388022660711561	1
3.12_601.44	0.0212261395181297	1
3.13_1097.79	-0.0398772249995126	1
3.13_1140.82	0.0391130259999489	1
3.13_1141.82	0.000920627390095869	1
3.13_526.43	-0.060827559810288	1
3.13_579.43	0.0425715260437478	1
3.14_1096.80	0.0410269496617622	1
3.14_284.29	-0.0122440975205278	1
3.14_306.28	-0.0293192438387975	1
3.14_557.41	0.0129779014145372	1
3.15_1052.77	0.033460234352218	1
3.15_195.12	0.0836240177585459	1
3.15_300.15	-0.0109339706810066	1
3.15_431.39	0.0280861353552737	1
3.15_535.40	0.0505286523449629	1
3.15_570.46	0.0368827350028422	1
3.16_1008.74	0.0157013574584197	1
3.16_513.39	-0.0138094028169987	1
3.16_526.42	-0.0125371128788248	1
3.16_584.48	0.037770246862787	1
3.16_832.64	-0.00720894875258421	1
3.16_922.01	0.0181172417063548	1
3.17_228.20	0.0339018643099476	1
3.17_491.38	-0.0431063434457116	1
3.17_496.42	0.0273585630718911	1
3.17_964.71	0.0374025626562294	1
3.18_172.12	-0.0519215960164368	1
3.18_306.28	-0.0471562276205272	1
3.18_430.37	-0.0477669089572726	1
3.18_510.30	-0.0127794043811706	1
3.18_540.44	0.0105760937769658	1
3.19_236.17	0.0623529206423745	1
3.19_310.31	0.0455779435922938	1
3.19_472.11	-0.00118015705449977	1
3.19_922.01	-0.0062184098566951	1
3.20_411.18	0.0033288395941594	1
3.20_475.10	-0.0249674955352851	1
3.20_876.66	-0.0037809055173794	1
3.21_332.29	0.0640344823750438	1
3.21_438.38	0.0500901693772761	1
3.21_548.43	0.0522536859563786	1
3.21_570.46	0.038548386458972	1
3.21_832.63	0.0213572745187678	1
3.22_354.35	0.0289428724285895	1
3.22_431.17	-0.0154831037241954	1
3.23_379.32	-0.0809741213468651	1
3.23_409.19	0.0065113281514632	1
3.23_471.10	0.0187840337144684	1
3.23_473.10	0.00642677390758212	1
3.23_496.29	-0.00602359993184065	1
3.23_496.42	0.0711232486324802	1
3.23_540.46	-0.0103267088428116	1
3.23_656.53	0.0527742324630566	1
3.23_788.61	0.0472004638461319	1
3.24_576.42	0.116229020760139	1
3.24_590.43	0.061094704940639	1
3.24_744.58	-0.00160576009355131	1
3.25_336.29	0.0145019192163641	1
3.25_431.39	0.0187857978025443	1
3.26_570.46	0.0521757367503754	1
3.27_379.32	0.0109726689134407	1
3.27_438.38	-0.0372626213340877	1
3.27_496.43	0.0748789095977104	1
3.27_576.43	0.0244763355356044	1
3.28_489.32	0.0410594571300752	1
3.29_612.50	0.0552614469771059	1
3.30_835.59	-0.0545560113850489	1
3.30_922.01	-0.0541214085319295	1
3.31_228.21	0.0109643852352036	1
3.31_336.33	0.039304003279743	1
3.31_568.48	0.0568410098287987	1
3.32_791.56	-0.0140434380297569	1
3.33_524.45	0.0507124541344805	1
3.33_769.55	0.0277935286531463	1
3.34_747.54	-0.0740478138910431	1
3.35_922.01	-0.0267092967439212	1
3.36_606.47	0.111775093653804	1
3.36_727.02	0.0103563738396606	1
3.36_813.57	-0.00731829722187612	1
3.37_791.56	-0.00386320735170916	1
3.38_350.31	-0.062159110804626	1
3.38_368.43	0.0124312806140592	1
3.38_453.23	-0.0224776920343931	1
3.39_1300.93	0.0302841374264802	1
3.39_747.53	-0.0250712803177587	1
3.40_660.99	-0.0640298468487346	1
3.40_725.52	0.0302263737961379	1
3.41_638.97	0.00542589484999411	1
3.41_703.51	0.031919065470359	1
3.42_1212.88	0.0382344240490263	1
3.42_1344.96	0.0258064007606748	1
3.42_1345.96	0.0340197669874142	1
3.42_495.43	0.0246206133804804	1
3.43_681.50	0.0341534622413466	1
3.44_1168.85	0.0176152107701949	1
3.44_279.16	0.0205812811547972	1
3.44_338.35	0.0201943999908459	1
3.44_391.29	-0.0264008176519807	1
3.44_429.25	-0.0298542720969371	1
3.44_464.38	0.0294088860006571	1
3.44_478.40	-0.0220037356050714	1
3.44_659.48	0.0321812841590075	1
3.44_803.55	0.0279262038387188	1
3.45_1124.83	0.00410594682296891	1
3.45_1256.90	0.0217808279240682	1
3.45_424.27	-0.0298355304025658	1
3.45_594.95	0.0540829529539845	1
3.45_637.47	0.0318149099818271	1
3.46_615.45	0.0419980808395827	1
3.48_1036.77	0.00165592812705452	1
3.48_1168.84	-0.00815063692495201	1
3.48_149.02	-0.0688749280207879	1
3.48_391.29	-0.000423890315262978	1
3.48_413.27	-0.00427630982865888	1
3.48_429.24	-0.0173377577761287	1
3.48_464.37	-0.0315625340381622	1
3.48_478.39	-0.0504630070872333	1
3.48_492.40	-0.0840449677748374	1
3.48_593.44	0.0169522732339413	1
3.48_922.01	-0.0556491489577253	1
3.49_206.10	-0.0467691731713865	1
3.49_393.30	0.00230659062238986	1
3.49_528.41	0.0490140074910216	1
3.49_571.43	0.00771983468883857	1
3.50_664.51	0.0626786269953262	1
3.50_992.74	0.0114998441845595	1
3.51_1080.80	0.0427085990633831	1
3.51_371.32	0.0264424290092339	1
3.51_549.42	0.026537064481486	1
3.52_368.42	0.00839240067421432	1
3.52_483.38	0.0451332246720545	1
3.52_527.40	0.0614407786654657	1
3.54_338.34	-0.00814974121031162	1
3.54_461.36	0.0956344695927354	1
3.54_505.39	0.0171912126361078	1
3.54_904.69	0.0166859123765398	1
3.54_922.01	-0.0143140173295852	1
3.54_992.75	-0.00222269265385149	1
3.55_453.23	0.00836091459086937	1
3.56_860.67	0.0396713468783527	1
3.56_948.72	0.000378568043180372	1
3.59_816.64	0.0423055306779546	1
3.60_453.23	-0.0572384957859041	1
3.61_772.61	0.0594796870329717	1
3.62_922.01	-0.0238995601438188	1
3.63_520.43	0.0335856985445241	1
3.64_728.59	0.0690362018945372	1
3.64_817.63	0.0256317354296279	1
3.68_312.33	0.0185626348852661	1
3.68_506.42	-0.0550379168253067	1
3.68_702.21	0.0163178136432757	1
3.69_684.56	0.0679420535665064	1
3.69_922.01	-0.0526444495214715	1
3.70_368.43	0.0355372626653309	1
3.70_590.43	0.0300568313612545	1
3.70_704.21	0.049795596558301	1
3.71_236.17	0.123558440587694	1
3.71_300.15	0.10290209295089	1
3.71_321.31	0.0474379615594786	1
3.71_338.34	0.0546531588887475	1
3.71_360.32	0.0948776342370162	1
3.71_376.30	0.0991606126281104	1
3.71_382.38	0.0646773873863363	1
3.71_441.30	-0.00574520040761758	1
3.71_640.54	0.0587850748779895	1
3.71_675.68	0.0536828342569823	1
3.72_149.02	0.0791937794610548	1
3.72_195.12	0.0488564599747751	1
3.72_419.32	0.0680365841876535	1
3.72_457.27	0.011414033516074	1
3.73_308.04	0.0242085828673379	1
3.74_492.40	-0.102277398264323	1
3.74_506.42	0.0419342732086697	1
3.74_596.51	0.060073007619424	1
3.75_310.04	0.0174627281381981	1
3.75_471.10	0.0270248111820367	1
3.75_507.42	-0.015005599593094	1
3.76_559.22	-0.0171691398265092	1
3.77_466.11	-0.00783240614935422	1
3.77_473.10	0.0188735959505089	1
3.77_552.48	0.055369899593269	1
3.77_922.01	-0.0331208607403268	1
3.79_453.23	0.0139676822249035	1
3.81_1006.66	0.0211030883393821	1
3.81_508.46	0.0538277831580862	1
3.83_419.32	0.0442751010181376	1
3.83_507.42	0.0889022044657514	1
3.83_520.44	0.0367354263641972	1
3.85_464.43	0.0384962687328746	1
3.85_922.01	-0.0386396739646044	1
3.86_506.42	0.0960620835465748	1
3.87_453.23	0.0106763175208931	1
3.87_457.27	0.00687204812737954	1
3.87_492.40	0.0594888220158576	1
3.88_507.42	0.062700823362862	1
3.91_441.30	0.103828960848077	1
3.91_506.42	0.0300103349889939	1
3.91_520.44	-0.0153026316632516	1
3.91_922.01	-0.0419808447795321	1
3.94_507.42	0.0932181167273789	1
3.94_547.52	0.0851795505406714	1
3.98_506.42	0.0233492452387378	1
3.99_934.64	0.0314457680092758	1
3.99_955.57	0.00938119882002643	1
4.00_457.27	0.0362720684262556	1
4.00_922.01	-0.00721998349701238	1
4.07_922.01	-0.0449650665567042	1
4.08_414.43	-0.00165479751982532	1
4.08_506.42	-0.0101434035841624	1
4.08_542.51	0.0326304479198206	1
4.09_540.50	0.0352631220803092	1
4.10_618.47	-0.0799488758257531	1
4.11_801.55	-0.10165204671178	1
4.12_419.32	0.0497917771934379	1
4.13_922.01	-0.0486129673121744	1
4.16_453.23	-0.0308364547715294	1
4.19_922.01	0.00507137253821502	1
4.25_506.42	0.0101235565728127	1
4.26_540.50	0.0481600843845585	1
4.26_813.64	0.0556900724799162	1
4.27_419.31	0.0635796822397493	1
4.27_542.51	0.109416980235124	1
4.27_922.01	-0.0202631417960824	1
4.29_366.37	0.0447521943137186	1
4.30_193.13	0.0238840175446823	1
4.30_709.61	0.0360896491575361	1
4.30_748.57	0.035596623969196	1
4.30_790.56	0.0157500567611821	1
4.33_726.51	0.0545769428032352	1
4.33_922.01	0.00103077147506086	1
4.39_453.23	0.0262047416178747	1
4.39_922.01	-0.0120654880531222	1
4.44_435.33	0.0627568076097547	1
4.46_922.01	-0.0513793338126306	1
4.51_453.23	0.0425954256777778	1
4.53_922.01	-0.0252435713110131	1
4.56_531.41	0.0713837735079504	1
4.57_533.41	0.0453781520093266	1
4.57_553.39	0.0426936766182462	1
4.57_569.36	0.0644923330682042	1
4.57_575.45	0.0535482193895422	1
4.57_604.50	0.0559289808817554	1
4.57_618.51	0.071285877733476	1
4.57_632.53	0.0602284094489673	1
4.58_796.57	-0.0411322853326158	1
4.61_567.53	0.0359276042436917	1
4.61_568.54	0.0231860259976162	1
4.61_872.52	0.0215161760533151	1
4.61_922.01	0.0115570705041675	1
4.62_851.56	-0.000625820944754648	1
4.63_564.43	0.0100846701952109	1
4.63_585.36	0.0130175393158449	1
4.63_634.51	0.00919543419962737	1
4.63_648.52	0.051908688988731	1
4.65_725.56	0.0133175575820996	1
4.68_922.01	0.0448986339390916	1
4.69_184.07	0.0306305269645423	1
4.69_722.56	0.049581493393131	1
4.69_724.57	0.0390001783564758	1
4.69_761.52	0.0294500457268084	1
4.69_781.62	0.0420589850211161	1
4.69_803.51	0.00759315344097788	1
4.74_725.57	-0.0331321480261849	1
4.78_827.65	0.0314091328043554	1
4.79_568.54	0.059992554066608	1
4.79_778.51	0.0690859908503079	1
4.79_784.52	0.0351887044861557	1
4.79_841.67	0.0798704717298311	1
4.80_922.01	0.0591485131982806	1
4.81_704.57	0.0881370350280932	1
4.81_754.55	0.0591955561100468	1
4.82_725.55	0.231833217900298	0.00226675789512046
4.84_703.56	0.139673736193902	1
4.85_494.56	0.0158512025599252	1
4.85_540.50	0.0834435750975916	1
4.87_755.56	0.0906948594707027	1
4.88_568.53	0.0833295483226522	1
4.88_704.58	0.294866891483831	4.63367609665736e-07
4.88_723.57	0.0573254021455464	1
4.88_922.01	0.0133356037837097	1
4.89_419.32	0.152168405372083	1
4.89_619.56	0.186039276494754	0.28577781630611
4.89_620.57	0.183807552454756	0.352107172553252
4.89_753.55	0.158774138920329	1
4.90_125.00	0.173616747773337	0.885443809768134
4.90_193.13	0.113235355679075	1
4.90_737.64	0.10886913730394	1
4.90_776.60	0.102791090107419	1
4.92_827.62	-0.0484278821960804	1
4.93_627.53	0.345846344894903	8.64566154904618e-11
4.94_1237.83	0.139243781212277	1
4.95_1210.81	0.044461971843066	1
4.95_1231.74	0.0374300875387326	1
4.95_922.01	0.00648326428760456	1
4.96_1238.82	0.0633665936666093	1
4.99_1210.81	0.0385798376718768	1
5.01_453.23	-0.114248792930761	1
5.01_922.01	-0.0100164721142703	1
5.02_733.55	0.218451550917978	0.0104126383348822
5.02_753.55	0.0444937413604248	1
5.03_783.57	0.300040818276428	2.08545998068752e-07
5.04_830.54	0.00988583280790003	1
5.06_879.68	0.0738084144687353	1
5.06_922.01	-0.00600088121735906	1
5.07_619.56	0.0852164828013218	1
5.07_620.57	0.0492519276285503	1
5.07_646.58	0.0354125961143825	1
5.07_648.60	0.0570905881805394	1
5.07_792.58	0.0307620569153352	1
5.07_814.56	0.0505847341858344	1
5.07_836.55	0.0217507613946591	1
5.07_893.71	0.0875916927562326	1
5.08_610.58	0.079612994807719	1
5.08_809.61	0.223100833175822	0.00619608068057964
5.10_1108.07	0.0602582166540719	1
5.10_1110.07	0.0311903357145515	1
5.10_1152.12	0.0101290447249349	1
5.10_259.31	0.0640882062803782	1
5.10_271.31	0.0362988888061037	1
5.10_289.32	0.0548562662716666	1
5.10_507.53	0.0451637160023003	1
5.10_587.58	0.103947335075065	1
5.10_589.59	0.0584416156433883	1
5.10_601.60	0.0483220141120971	1
5.10_616.64	0.0737549716948946	1
5.10_630.65	0.0581769468440272	1
5.10_640.59	0.0169962178473713	1
5.10_807.58	0.0230473470791393	1
5.11_1107.06	0.0712876677468234	1
5.11_270.31	0.0502279306690926	1
5.11_519.14	0.0125750331894092	1
5.11_524.53	0.0607531558052566	1
5.11_536.16	0.0671942905781033	1
5.11_542.54	0.0539407739264743	1
5.11_564.52	0.0412663156349638	1
5.11_580.50	0.0552582571979484	1
5.11_581.50	0.0682711729108344	1
5.11_582.51	0.0742035363218462	1
5.11_583.51	0.0888040240216115	1
5.11_586.58	0.0510535095185897	1
5.11_629.65	0.0443986802074264	1
5.11_643.66	0.0479751716637311	1
5.11_644.67	0.076460554615963	1
5.11_933.78	0.0674420063536905	1
5.12_782.57	0.215400938389689	0.0145492149151151
5.13_922.01	0.0413733221962049	1
5.15_640.59	0.0631553498311115	1
5.15_805.57	-0.0190291324409813	1
5.16_1110.07	-0.0197627020364172	1
5.18_806.58	0.0354972217861254	1
5.19_595.57	-0.0290729602489284	1
5.19_596.57	0.00757824827490305	1
5.19_894.55	0.0561612260181865	1
5.19_900.56	-0.0322018226086636	1
5.20_453.23	0.0482839605899633	1
5.20_586.44	-0.0441952159655419	1
5.20_590.60	0.0710810741090287	1
5.20_607.39	-0.0654631239866395	1
5.20_673.54	-0.0531394372448504	1
5.20_687.56	-0.0536171039035241	1
5.20_689.58	-0.0387975132821529	1
5.20_694.49	-0.102852017361795	1
5.20_708.51	-0.0990661631539042	1
5.21_805.57	0.0865764117916919	1
5.21_922.01	-0.0464726003960422	1
5.22_646.58	0.0572783659812976	1
5.24_809.64	-0.00278741851617816	1
5.24_919.72	0.0499163664439664	1
5.25_835.62	0.086177573826555	1
5.25_840.58	0.039332166732384	1
5.27_666.60	0.0249862885848928	1
5.28_1502.19	-0.0126627776420312	1
5.28_184.07	0.0600446983045544	1
5.28_775.59	0.0771136050569658	1
5.28_809.65	0.000150399322446096	1
5.28_922.01	0.00814534594064307	1
5.29_750.60	0.0261912269830546	1
5.29_791.56	0.0469274436840905	1
5.29_831.57	0.00638188633398138	1
5.32_666.61	0.0433959100301433	1
5.34_831.59	-0.00185846760797131	1
5.35_832.59	-0.00527976200384459	1
5.37_812.55	-0.059788995707372	1
5.38_540.53	0.0603710043907988	1
5.38_595.56	0.0440516062008858	1
5.38_596.57	0.0490845830083965	1
5.38_769.59	0.22401652402563	0.00558648486101261
5.38_806.54	0.0508960490169243	1
5.38_855.68	-0.00256763914857567	1
5.38_869.70	0.014846774487379	1
5.38_922.01	0.0296025945932222	1
5.39_673.54	-0.0645614951851472	1
5.39_687.56	-0.0662721010504722	1
5.40_453.23	0.00775533961204251	1
5.44_783.58	0.0438085483161785	1
5.45_568.53	-0.0157266541929797	1
5.45_747.51	0.0178136340801835	1
5.45_782.58	0.0491894164307029	1
5.45_810.64	0.0840242021539191	1
5.46_1262.88	0.0596425257330659	1
5.46_522.60	0.00546954823112646	1
5.46_922.01	-0.0262466278820865	1
5.47_1213.73	0.0559780363012871	1
5.49_1213.73	0.0511715647186274	1
5.49_1235.85	0.00124256584675977	1
5.49_780.63	0.0674105924237696	1
5.50_1192.80	0.0803236536144835	1
5.50_1199.77	0.0131845940852263	1
5.50_1237.85	0.0547003342200318	1
5.51_1215.75	0.0158438572675171	1
5.51_781.58	0.110431906278849	1
5.52_1194.82	0.0798230803459238	1
5.53_1199.78	0.0799886085237973	1
5.53_1218.75	0.0537608102836965	1
5.53_1222.83	0.151273697871748	1
5.53_522.60	0.0755451589398345	1
5.54_492.44	0.0753196689989192	1
5.55_1223.84	0.136401612815808	1
5.55_1250.89	0.0745736574959124	1
5.55_1264.90	0.00746989390892031	1
5.55_1278.91	0.0403388850287567	1
5.56_1221.83	0.0987196430133558	1
5.57_922.01	-0.016894977591952	1
5.59_1235.85	-0.0245115682222822	1
5.59_1606.26	0.0917277672896119	1
5.59_1607.25	0.0116774148126835	1
5.59_184.07	0.371383289655007	6.21043821620988e-13
5.59_802.63	0.119028974238692	1
5.59_806.64	0.105125773384776	1
5.59_827.62	0.19058858630069	0.185329998869346
5.59_841.59	0.135681731703552	1
5.59_861.69	-0.0964566996656672	1
5.59_883.57	-0.12270165426173	1
5.60_1565.21	0.155116714964514	1
5.60_798.54	0.416315945924865	3.38808880143928e-17
5.60_818.64	0.392700835028876	7.1080722076316e-15
5.60_819.63	0.31811624714189	1.12899713856981e-08
5.60_940.68	0.0663243774672732	1
5.61_1608.25	0.00509814602618735	1
5.63_792.56	0.439021823855041	1.30996356806401e-19
5.64_734.56	0.354991740492463	1.55312905049884e-11
5.64_922.01	0.0211199998936277	1
5.65_786.60	0.331983847937989	1.0503113165872e-09
5.69_638.61	0.0716423254920976	1
5.70_453.23	-0.199515040796101	0.0768980313674089
5.71_490.43	-0.0136255868586605	1
5.73_922.01	-0.0130490484533261	1
5.75_355.07	0.0279244021071822	1
5.75_610.19	0.0307563724534159	1
5.75_638.61	0.0351117997421455	1
5.76_620.57	0.0468795611970521	1
5.76_760.58	0.398578003480138	1.95495675271513e-15
5.77_1164.14	0.0433978626914331	1
5.77_271.31	0.0202916743558639	1
5.77_289.32	0.0309487628536295	1
5.77_535.56	0.049010247309635	1
5.77_609.53	0.039412370950773	1
5.77_615.62	0.0564281781287	1
5.77_629.63	-0.0135821742269524	1
5.77_644.67	0.00130731549248029	1
5.77_646.66	0.00946016953478196	1
5.77_658.68	0.0744068963187033	1
5.77_672.70	0.0721922452041396	1
5.78_552.56	0.0430241775819497	1
5.78_570.57	0.0439434472795609	1
5.78_592.56	0.0723392538624645	1
5.78_614.61	0.0230765425957797	1
5.78_657.67	0.0304558984315889	1
5.78_668.62	0.0301321712754623	1
5.78_671.69	0.0217838295729722	1
5.78_828.64	0.0457155247701357	1
5.78_853.64	0.0473138316719133	1
5.78_867.60	0.0248159728502488	1
5.82_922.01	-0.0147750840777145	1
5.85_453.23	0.0498178859778583	1
5.88_899.64	0.0434326184851549	1
5.90_559.45	0.0347807598690384	1
5.90_602.52	0.00991354023889499	1
5.91_515.41	0.0154786130362944	1
5.91_532.44	0.00301177092485998	1
5.91_537.40	0.0185836456341048	1
5.91_553.37	-0.0041393089525778	1
5.91_588.50	0.0169775534223248	1
5.91_616.53	-0.0137129898283139	1
5.91_744.59	0.0224964771232116	1
5.91_922.01	0.00879492514697431	1
5.92_1558.26	-0.0520819501594622	1
5.92_1561.27	0.0323049413509625	1
5.92_1581.25	0.0242827238985577	1
5.92_184.07	0.0283148577324638	1
5.92_781.64	0.0199029231954392	1
5.92_783.64	0.0133239775692256	1
5.92_802.62	0.0395414746554479	1
5.92_803.62	0.000763367222764046	1
5.92_837.68	-0.0484203352050472	1
5.92_859.57	-0.0321688841977725	1
5.93_537.53	-0.00365780774696316	1
5.93_624.64	-0.038320305465334	1
5.93_638.65	-0.0315428285462014	1
5.93_776.56	0.393511453894396	5.95789450689074e-15
5.93_778.63	0.0653537201812585	1
5.93_800.61	0.0652951499214396	1
5.93_817.59	0.028299932910808	1
5.94_694.64	0.00916593345083551	1
5.95_646.58	0.0609941260184062	1
5.95_782.63	0.0239477946697276	1
5.95_830.64	-0.0827718217293615	1
5.97_682.48	0.0606433876346105	1
5.97_746.61	0.177449063646532	0.629695399803872
5.98_778.61	-0.04901207781246	1
5.99_721.51	0.0441755190758944	1
5.99_848.51	-0.00138561885915939	1
6.00_707.49	0.0104886305212449	1
6.00_722.52	-0.00590706242380571	1
6.00_746.60	0.193256791147529	0.143074421385351
6.00_752.57	0.0539847756567933	1
6.00_922.01	-0.0544966748068866	1
6.01_1325.90	0.0608729907863393	1
6.01_1342.93	0.057320256269635	1
6.01_1347.88	0.0543203580220568	1
6.01_1363.86	0.0536520954755438	1
6.01_495.27	0.0365399379267065	1
6.01_540.50	0.0735246450761337	1
6.01_551.33	-0.0245447256558428	1
6.01_607.39	0.0270217748049011	1
6.01_609.39	0.0479646506730639	1
6.01_663.45	0.0949362908811499	1
6.01_680.48	0.0750675940200067	1
6.01_685.44	0.0247690804715392	1
6.01_694.50	0.070077292044014	1
6.01_701.41	0.014524608933038	1
6.01_703.41	-0.0263124374775285	1
6.01_704.42	0.0340190137360658	1
6.01_724.53	0.0376252220863899	1
6.01_736.54	0.0494682848109966	1
6.01_750.56	0.05616094715061	1
6.01_754.56	0.031280522984238	1
6.01_764.58	0.0597047768673208	1
6.01_778.59	0.0521901977336044	1
6.01_792.60	0.0935329722681023	1
6.02_1242.94	-0.0336622626562618	1
6.03_848.51	-0.0543093532570233	1
6.09_782.57	-0.0709235968049216	1
6.10_550.63	0.0331276098969753	1
6.10_922.01	-0.0578057637403856	1
6.11_596.56	0.0111937279069862	1
6.11_736.56	0.0685548482563282	1
6.11_753.57	0.122021191690293	1
6.11_775.54	0.0380761503999203	1
6.11_824.69	0.0044207967159227	1
6.11_838.69	-0.0647942607049505	1
6.12_760.59	0.113125468532297	1
6.14_793.70	0.0549173362185483	1
6.14_832.66	0.0353656548414256	1
6.16_550.63	-0.00204769105516299	1
6.16_922.01	0.00129995761740479	1
6.17_736.55	0.0108083701368999	1
6.20_228.21	-0.00256063570640362	1
6.23_922.01	-0.0175574267905801	1
6.26_663.46	0.0957203510510803	1
6.26_750.56	0.0238033132877693	1
6.27_764.58	0.0171749393775809	1
6.28_751.56	0.056214420818503	1
6.29_922.01	-0.0871917199848781	1
6.32_684.20	0.0349389371814031	1
6.33_429.09	0.048772860350256	1
6.33_453.23	-0.10156888805726	1
6.33_666.64	0.0663336264843998	1
6.37_922.01	-0.0314203869324093	1
6.39_666.64	0.0622541451339871	1
6.40_750.56	0.0218303758732974	1
6.40_764.57	0.0362066570821985	1
6.42_271.31	-8.27818302357007e-06	1
6.42_580.59	0.0901582156589701	1
6.42_598.61	0.056506780031941	1
6.42_637.57	0.0592623859440082	1
6.42_639.57	0.0572992407528512	1
6.42_643.65	0.0511555725824279	1
6.42_657.66	0.0121802485827364	1
6.42_686.72	0.0414300921752909	1
6.42_700.73	0.058488765759807	1
6.43_620.58	0.0646910939466009	1
6.43_922.01	-0.0260818544271297	1
6.50_922.01	0.086533060692442	1
6.56_453.23	0.0142330453778967	1
6.57_922.01	0.0312868541668339	1
6.63_922.01	0.0686046728364546	1
6.64_764.57	0.047276503227619	1
6.66_565.56	-0.0339458228179206	1
6.66_652.67	-0.0718078115236488	1
6.66_666.69	-0.0654033784036862	1
6.66_765.58	0.0546914276643068	1
6.67_663.46	0.0669779159725555	1
6.67_750.56	0.0950080309810086	1
6.68_332.32	-0.0324389619351141	1
6.68_568.53	0.0729041813688424	1
6.68_687.67	-0.0414259494577997	1
6.69_922.01	0.0669642211176202	1
6.72_751.56	0.03269091712826	1
6.74_453.23	-0.00551902003469366	1
6.74_922.01	0.0516168539485637	1
6.80_750.56	-0.0641630992905633	1
6.81_821.73	0.0485867914115626	1
6.81_824.75	0.0352412306028481	1
6.81_825.75	0.0625498348780197	1
6.81_860.70	0.0377223413494075	1
6.81_902.68	-0.000709674447958929	1
6.81_922.01	-0.00214168446833245	1
6.83_751.57	0.053454279176394	1
6.83_846.73	-0.00898908079053731	1
6.86_765.58	0.0894223095564903	1
6.87_663.45	0.0915337384464633	1
6.88_419.35	0.0450835445755009	1
6.88_475.41	0.0564850833928287	1
6.88_548.50	0.0626394531269469	1
6.88_569.43	0.0600210254162187	1
6.88_570.45	0.0604566102051806	1
6.88_751.56	0.00379083447624394	1
6.88_764.57	0.0879767468718869	1
6.89_922.01	-0.0529381942437764	1
6.91_765.57	0.089500523098705	1
6.92_750.56	0.0568931035976787	1
6.96_751.56	0.0660007004370138	1
6.96_758.22	-0.00930944123484371	1
6.96_760.22	-0.0180521307793621	1
6.96_763.21	0.0123231369296765	1
6.96_764.57	0.0923582809872628	1
6.96_922.01	-0.0784611817238727	1
6.97_332.32	0.0219515782831656	1
6.97_368.32	-0.0139473142145169	1
6.97_620.57	0.0635281129422429	1
6.97_678.54	-0.0129197807999497	1
6.98_739.70	-0.0278467029741595	1
7.02_922.01	-0.0858089378787125	1
7.08_271.31	0.0346963094519179	1
7.08_591.62	-0.01440355329123	1
7.08_608.63	0.0390792889513032	1
7.08_648.62	0.0775106942228749	1
7.08_665.60	0.0388907367333223	1
7.08_671.68	0.0575326597071888	1
7.08_685.70	0.0591204716059502	1
7.08_700.73	0.0481954626076025	1
7.08_714.75	-0.00702901202422696	1
7.08_750.56	0.0349612630827729	1
7.09_626.64	0.0338813477777664	1
7.09_713.74	0.0659478552331188	1
7.09_727.76	0.0462091418540063	1
7.11_686.69	-0.0644890828255747	1
7.11_765.57	0.0187672758889183	1
7.12_728.76	-0.0173409393093283	1
7.12_751.56	-0.0150929536715555	1
7.12_922.01	-0.041151576991695	1
7.14_664.60	0.0359097963665877	1
7.14_750.56	0.0536431292010389	1
7.14_764.57	0.0537632312941416	1
7.16_765.70	-0.0367748326716238	1
7.18_922.01	-0.0498177813099852	1
7.20_704.56	-0.00585951742792964	1
7.22_453.23	-0.0871685073151188	1
7.24_750.56	0.0905928560954732	1
7.27_922.01	0.0047714340117003	1
7.33_529.46	-0.0637474713064186	1
7.35_332.32	-0.036014571916387	1
7.35_344.32	-0.00864980484974408	1
7.35_596.57	0.00950509909896127	1
7.35_658.62	0.0440552941428102	1
7.35_764.57	0.0247969284886826	1
7.35_922.01	-0.0106722205712144	1
7.36_593.60	-0.0421833076539253	1
7.36_680.70	-0.0478945505867495	1
7.36_694.72	-0.0581819408746088	1
7.36_715.70	0.0459954244546102	1
7.36_750.56	-4.39739359383785e-05	1
7.45_922.01	-0.00162112975863272	1
7.49_453.23	-0.0219487709921667	1
7.52_922.01	0.0519465308412402	1
7.55_859.25	0.0250316334129069	1
7.56_453.23	-0.0378211507033052	1
7.56_832.24	0.00342166466021758	1
7.58_750.56	0.0475021151802566	1
7.61_922.01	0.0127248521844282	1
7.68_922.01	-0.0104790938419262	1
7.69_650.47	-0.00649139749229441	1
7.70_1356.83	-0.0455295411046559	1
7.70_647.46	-0.0124101202273088	1
7.70_750.55	0.00846234171307271	1
7.70_751.56	0.00529661882491611	1
7.71_1355.83	-0.0272199543047959	1
7.71_750.41	-0.00395668095360581	1
7.71_752.41	-0.0113177017801776	1
7.71_806.62	0.0347319107914058	1
7.72_658.68	0.102588718732489	1
7.72_730.75	-0.0229361132544845	1
7.72_792.61	0.0149401297964437	1
7.73_1332.32	0.0154449578165316	1
7.73_271.31	0.0795167114835917	1
7.73_289.32	0.0856133450911577	1
7.73_619.65	0.079312247551321	1
7.73_636.66	0.0639540672590065	1
7.73_654.67	0.0796327319960079	1
7.73_693.63	0.0515724396262915	1
7.73_699.71	0.0552382036274922	1
7.73_713.73	0.0406703803040097	1
7.73_728.76	0.0770699366860346	1
7.73_735.61	0.0103897956292788	1
7.73_741.77	0.0455797071443168	1
7.73_742.78	0.0273513494460373	1
7.73_751.57	-0.0182371250153607	1
7.73_755.79	0.0524875751046577	1
7.73_756.79	0.038207428983957	1
7.73_764.58	-0.00595207232275227	1
7.73_772.79	0.0322212933917487	1
7.74_676.65	0.00621015918546561	1
7.75_922.01	-0.0191583297367021	1
7.79_751.56	0.0480192381153665	1
[truncated: 3,262 more rows]
