# Supplementary material for: Integrative analysis of cerebrospinal fluid biomarkers, metabolomics, and polygenic risk reveals novel metabolite associations with Alzheimer's disease
Source: J Alzheimers Dis. 2025 Nov 7;108(4):1677–95. doi: 10.1177/13872877251389924 (PMC13247332; doi:10.1177/13872877251389924)
Supplement: sj-zip-2-alz-10.1177_13872877251389924 - Supplemental material for Integrative analysis of cerebrospinal fluid biomarkers, metabolomics, and polygenic risk reveals novel metabolite associations with Alzheimer's disease [file sj-zip-2-alz-10.1177_13872877251389924.zip › Younger_PRS_lm_ADcohort_results.csv]

Metabolite	Column_of_Interest	Adjusted_R2	P_Value_Column_of_Interest	Log10_P_Value
xylulose	AD	-0.0205218038779558	0.911764266835197	0.0401174323362827
xylulose	SCZ	-0.00465456623776705	0.177048443584777	0.751907886728598
xylulose	ADHD	-0.0201182783202525	0.809751293780699	0.0916483494229174
xylulose	BPD	-0.0097801869069225	0.266543873022729	0.574231296042796
xylulose	Migraine	-0.0190956154440751	0.676750845568762	0.169571192926325
xylulose	Insomnia	-0.0190002566171148	0.66743715307827	0.175589621882934
xylulose	AUDI	-0.0141345059289133	0.39047651722793	0.408405078931327
xylose	AD	-0.0291935189554287	0.856887182891889	0.0670763531908662
xylose	SCZ	-0.0293512100277833	0.903086449619836	0.0442706740543933
xylose	ADHD	-0.0290837139155271	0.83228869474786	0.0797260044923268
xylose	BPD	-0.029351442529338	0.903171331767461	0.0442298561282556
xylose	Migraine	-0.0294569308551731	0.956580808424139	0.0192783364884162
xylose	Insomnia	-0.0293377786403097	0.898305438818655	0.0465759708613454
xylose	AUDI	-0.0269140581047445	0.591107567190015	0.228333480901779
xylitol	AD	-0.0340281309009955	0.484670627436223	0.314553299090728
xylitol	SCZ	-0.031321366496349	0.373773959459578	0.427390958861295
xylitol	ADHD	-0.0315507766528731	0.381647087146966	0.418338047944579
xylitol	BPD	-0.0365075076190893	0.645422665322729	0.190155787534913
xylitol	Migraine	-0.037415554433005	0.739487276301795	0.131069294120717
xylitol	Insomnia	-0.00541265137219527	0.0534500404412418	1.27205196186023
xylitol	AUDI	-0.00514328403187503	0.0524692938201461	1.28009478089557
valine	AD	-0.0441388840175569	0.414967605211727	0.38198580552146
valine	SCZ	-0.0472663286592181	0.572157457117005	0.242484437383972
valine	ADHD	-0.049915124140133	0.86870883105955	0.0611257635440667
valine	BPD	-0.0501501527037214	0.969404716957926	0.0134948714052807
valine	Migraine	-0.0216824985262454	0.0747390195270446	1.12645260379421
valine	Insomnia	-0.0493383319843641	0.763170163277595	0.117378617047666
valine	AUDI	-0.0476521790491553	0.598978700942948	0.222588620394339
uric acid	AD	0.0933085500923635	0.827930130575714	0.0820063119901846
uric acid	SCZ	0.0950180940346094	0.606553540216092	0.217130858121157
uric acid	ADHD	0.0929465596106074	0.973062678712719	0.011859184251337
uric acid	BPD	0.0929497141934039	0.96867720632356	0.0138209194067362
uric acid	Migraine	0.0955124682571292	0.566639605837	0.246693073311311
uric acid	Insomnia	0.121245452579498	0.0556642483684503	1.25442365081252
uric acid	AUDI	0.0931837741617113	0.859461188163852	0.0657737305497678
urea	AD	0.000571359202552801	0.472842722000128	0.325283291241227
urea	SCZ	-0.00389380108508131	0.983116056580561	0.00739521079716787
urea	ADHD	0.0078336366344588	0.243940908460314	0.612715363159807
urea	BPD	-0.00376065220833643	0.900071582521222	0.0457229498298669
urea	Migraine	0.00041402127481982	0.480758010681385	0.318073470551287
urea	Insomnia	-0.00162314018788057	0.608755933900815	0.215556792433868
urea	AUDI	0.00329671763694539	0.362064876751166	0.441213603249832
uracil	AD	-0.00720162312799566	0.900634039828121	0.0454516427271344
uracil	SCZ	0.000809313320650817	0.332812896914304	0.477799852603097
uracil	ADHD	-0.00385548355373189	0.527115709303762	0.278094040582093
uracil	BPD	-0.00635159643860539	0.736632718080951	0.132748995545655
uracil	Migraine	-0.00675529161742805	0.79607716883536	0.0990448312887674
uracil	Insomnia	-0.00485568167667427	0.593490859077561	0.226585965644093
uracil	AUDI	-0.00487503964925584	0.594936646747747	0.225529278696253
tyrosine	AD	-0.0325507388913508	0.69746434169999	0.156477991063387
tyrosine	SCZ	-0.017637109977132	0.175946191377233	0.754620129691271
tyrosine	ADHD	0.00829652612387366	0.0282425110920413	1.54909669200642
tyrosine	BPD	-0.0227929477813131	0.263968444615718	0.578447986570922
tyrosine	Migraine	-0.0280278048505838	0.417206402161961	0.379649035810515
tyrosine	Insomnia	-0.0312158690896369	0.58354506466132	0.233925599639149
tyrosine	AUDI	-0.0113453325860304	0.110442706137295	0.956862960543317
tryptophan	AD	0.0188449262225157	0.635864084236381	0.196635704751344
tryptophan	SCZ	0.0201020254232465	0.54176819861387	0.2661864913144
tryptophan	ADHD	0.0237828986079653	0.369021331054966	0.432948528985355
tryptophan	BPD	0.0237200821076191	0.371235287013683	0.430350749514164
tryptophan	Migraine	0.0187291799389353	0.646323066101902	0.189550344615746
tryptophan	Insomnia	0.0537571485830358	0.0357497057959638	1.44672752789689
tryptophan	AUDI	0.0307462445583331	0.201180463005744	0.69641419668158
threose	AD	0.0323008921881343	0.0971817990844153	1.01241506529357
threose	SCZ	0.00924245852584249	0.859623742121394	0.0656915981481176
threose	ADHD	0.00992957853047371	0.738546447302934	0.131622186644454
threose	BPD	0.0196350219661239	0.263699402186579	0.578890854762365
threose	Migraine	0.0107068241144249	0.653017409323485	0.185075240359937
threose	Insomnia	0.0253622616724943	0.165200297530472	0.781989174838119
threose	AUDI	0.0110403454842509	0.623439643382508	0.205205585192224
threonine	AD	0.026098944377379	0.514758800206275	0.288396220040955
threonine	SCZ	0.0273021137730978	0.451389007958455	0.345449020892089
threonine	ADHD	0.054942186459747	0.0483779482024891	1.31535255480905
threonine	BPD	0.0307623763479994	0.322500626556704	0.491469437277226
threonine	Migraine	0.0227189158041657	0.876336498524828	0.0573291000061662
threonine	Insomnia	0.0380564559674971	0.173633867714998	0.76036556068502
threonine	AUDI	0.0247909481763726	0.603760244514846	0.21913548713315
threonic acid	AD	-0.00194366990704786	0.0848726615828455	1.07123217825674
threonic acid	SCZ	-0.025481591858471	0.592147049889922	0.227570430058417
threonic acid	ADHD	-0.0270307686951126	0.737147394679759	0.132445665063749
threonic acid	BPD	-0.0279873176023522	0.94292812641335	0.0255214095868318
threonic acid	Migraine	-0.00735265000289287	0.125510925666894	0.901318467407532
threonic acid	Insomnia	-0.0156542754965403	0.236856157681489	0.625515320193657
threonic acid	AUDI	-0.0268656530283897	0.717170096010511	0.144377827598954
threitol	AD	-0.0440580194863669	0.630481068403319	0.20032794955309
threitol	SCZ	-0.0346581617814283	0.258643717457688	0.587298066284846
threitol	ADHD	-0.0435901931866503	0.594627788437355	0.22575479899417
threitol	BPD	-0.0266206703565057	0.140109413027549	0.853532686351658
threitol	Migraine	-0.0437677607291593	0.607709424528064	0.216304028439923
threitol	Insomnia	-0.0442606871852809	0.647559737398241	0.188720161724343
threitol	AUDI	-0.0395456380858064	0.39233792426136	0.406339709965327
tagatose	AD	0.00828093009674957	0.763972425983007	0.116922316109562
tagatose	SCZ	0.0480011514712136	0.0282710674779065	1.54865779281887
tagatose	ADHD	0.0086802858938474	0.71160239165975	0.147762600943809
tagatose	BPD	0.0303606303935913	0.100931282665641	0.995974207564449
tagatose	Migraine	0.0163470996542818	0.309352923945449	0.509545774755108
tagatose	Insomnia	0.00945579829910659	0.633701943565723	0.198114960890266
tagatose	AUDI	0.0164839139031321	0.305621713208006	0.514815794103435
sucrose	AD	-0.0103795381022163	0.308000697332073	0.511448300229658
sucrose	SCZ	-0.0192468258187393	0.862516366904515	0.0642326551081654
sucrose	ADHD	-0.0192175642564587	0.855194220994409	0.0679352425498855
sucrose	BPD	0.00414397888090845	0.0996243605833436	1.0016344530088
sucrose	Migraine	-0.0182952632642428	0.710407766189314	0.148492299489128
sucrose	Insomnia	-0.0103769040958541	0.307930625090469	0.511547116402457
sucrose	AUDI	-0.0192988646105472	0.876652082639806	0.0571727311140188
succinic acid	AD	-0.0202458048573133	0.330368568714911	0.481001278188836
succinic acid	SCZ	-0.0283492610214184	0.854369750748969	0.068354136386871
succinic acid	ADHD	-0.0246325813662005	0.501437776424042	0.299782951042929
succinic acid	BPD	-0.015925665204368	0.230532379601357	0.637268066827109
succinic acid	Migraine	-0.0235939577666411	0.450644586957163	0.346165841215174
succinic acid	Insomnia	-0.0284428574945381	0.878997483112165	0.0560123684666867
succinic acid	AUDI	-0.0226155802257533	0.409765069460692	0.38746506591297
stearic acid	AD	0.02967754537809	0.528431019995709	0.277011696323321
stearic acid	SCZ	0.0292947785300824	0.553065201755566	0.257223665994701
stearic acid	ADHD	0.0279136953431328	0.664887785869394	0.177251645057702
stearic acid	BPD	0.0272404024692453	0.742813831995295	0.12912001782496
stearic acid	Migraine	0.0272155747848195	0.74623615438925	0.127123713655714
stearic acid	Insomnia	0.0309104394704124	0.460673613152048	0.336606662916958
stearic acid	AUDI	0.0298017610007113	0.520857691938843	0.283280917867217
sorbitol	AD	-0.0227964326206207	0.47721120953147	0.321289363449967
sorbitol	SCZ	-0.0269381039655954	0.844506773527179	0.07339686273752
sorbitol	ADHD	-0.0272616499503835	0.9635895602046	0.0161079139145569
sorbitol	BPD	-0.0137743172069835	0.216323491073443	0.664896316947324
sorbitol	Migraine	-0.00123169244349119	0.0850039267325172	1.07056101171072
sorbitol	Insomnia	-0.0266774219485353	0.794580981545119	0.0998618340816325
sorbitol	AUDI	-0.0265841270431761	0.779632475642734	0.108110078612035
shikimic acid	AD	0.00468052323652646	0.0837503100076534	1.07701357671662
shikimic acid	SCZ	-0.0206770458692447	0.770883126793278	0.113011460128315
shikimic acid	ADHD	-0.00440914837453521	0.163609431358938	0.786191664790102
shikimic acid	BPD	-0.0199147339243491	0.679131170334515	0.168046336101337
shikimic acid	Migraine	-0.00482529428237211	0.168897761433602	0.772376106518255
shikimic acid	Insomnia	-0.0102274095953125	0.259129306376428	0.586483467454844
shikimic acid	AUDI	-0.00877316601696099	0.230173306016475	0.637945044398501
serine	AD	0.0739997189811467	0.0550918394957577	1.25891272645551
serine	SCZ	0.0446457395182119	0.784556066243312	0.105376015250986
serine	ADHD	0.0445197604536176	0.807271268268818	0.0929805042914614
serine	BPD	0.0526211263818823	0.307123693051038	0.512686678625595
serine	Migraine	0.04928017905203	0.425016487107897	0.371594222605921
serine	Insomnia	0.0474337685565517	0.520803103120319	0.283326436759342
serine	AUDI	0.0440790052312657	0.93702212447087	0.0282501546595248
salicylic acid	AD	-0.018424968626263	0.820117652882184	0.0861238398940167
salicylic acid	SCZ	-0.0138029945947331	0.447456434476542	0.349249242331248
salicylic acid	ADHD	-0.0169887497539567	0.643103106445779	0.19171939259574
salicylic acid	BPD	-0.011559430381989	0.361413039372397	0.441996182640272
salicylic acid	Migraine	-0.014743561712659	0.492996922195586	0.307155792036454
salicylic acid	Insomnia	-0.0165599074997567	0.607779330974989	0.216254073252686
salicylic acid	AUDI	-0.0175639532094247	0.699111057793712	0.155453828609353
ribose	AD	0.0314318592385221	0.00366762645738493	2.43561490303406
ribose	SCZ	-0.0417546244483249	0.867574882964462	0.0616930296728688
ribose	ADHD	-0.0390416122305104	0.566253811340078	0.2469888618208
ribose	BPD	-0.0420012736939814	0.982908326337203	0.00748698595472372
ribose	Migraine	-0.04191997636968	0.922474125584627	0.0350458064950938
ribose	Insomnia	-0.0376321175518093	0.485816318341134	0.313527901538951
ribose	AUDI	-0.0403359857399168	0.666945161195496	0.175909873983441
ribonic acid	AD	-0.0111734730848243	0.90444127851876	0.0436196247611988
ribonic acid	SCZ	0.00696050983413365	0.146859096781147	0.833099147135762
ribonic acid	ADHD	0.0151568023387777	0.080149718716823	1.0960979974514
ribonic acid	BPD	-0.00600647905983398	0.436250273795305	0.360264287464849
ribonic acid	Migraine	0.00614157504595902	0.15633098194449	0.805954944219159
ribonic acid	Insomnia	0.00582577127787143	0.160165065038446	0.795432205577385
ribonic acid	AUDI	0.0187026620779515	0.0621719831879229	1.20640527910386
ribitol	AD	-0.0189809820891511	0.96950478120988	0.0134500448132826
ribitol	SCZ	-0.00118461792144853	0.153561807735277	0.813716783993847
ribitol	ADHD	-0.00739954437929957	0.250280836447219	0.601572402264899
ribitol	BPD	-0.015105445346679	0.506355964524325	0.295544069964732
ribitol	Migraine	-0.00820697279392291	0.267563084305533	0.57257380640623
ribitol	Insomnia	-0.0111682696949345	0.345356986343212	0.4617317540791
ribitol	AUDI	-0.0128108013762211	0.401785321697975	0.396005933247338
quinic acid	AD	0.049449566107576	0.101552206478044	0.99331063601271
quinic acid	SCZ	0.0274430910965789	0.846537038414539	0.0723540355147003
quinic acid	ADHD	0.0754199556793689	0.0153082102399065	1.81507558189278
quinic acid	BPD	0.0280096928075073	0.746182764451823	0.127154786640558
quinic acid	Migraine	0.0291717847178941	0.622090590679465	0.206146367451561
quinic acid	Insomnia	0.0292642866746973	0.614310305355189	0.211612199117434
quinic acid	AUDI	0.0274519811268157	0.84441652087836	0.07344327837703
putrescine	AD	-0.0352966930681309	0.429315248415252	0.367223685978994
putrescine	SCZ	-0.0404757230442314	0.826004244895081	0.0830177208033794
putrescine	ADHD	-0.0398983362183094	0.737386306276934	0.132304931774091
putrescine	BPD	-0.040698340121097	0.877868037773345	0.0565707628799232
putrescine	Migraine	-0.0405459424327812	0.840447497190668	0.0754894117814091
putrescine	Insomnia	-0.0385892349512507	0.611545644994843	0.213571122226105
putrescine	AUDI	-0.0398536489618679	0.731870921736591	0.135565507631014
pseudo uridine	AD	0.0181220807263933	0.377485975584483	0.42309917870873
pseudo uridine	SCZ	0.0119045827010812	0.823419810816939	0.0843786884376604
pseudo uridine	ADHD	0.0256098342231204	0.197190503105112	0.705114004954454
pseudo uridine	BPD	0.0115514617321306	0.926433195243382	0.0331858920312089
pseudo uridine	Migraine	0.0208595821703953	0.293971147179107	0.531695292838903
pseudo uridine	Insomnia	0.0167994698783802	0.429788564668217	0.366745143911025
pseudo uridine	AUDI	0.0289411472854468	0.151346625157274	0.820027258829738
propyleneglycol	AD	0.00640848251808446	0.306909893429074	0.51298911159294
propyleneglycol	SCZ	0.00704517184774267	0.290357298410218	0.537067253083566
propyleneglycol	ADHD	-0.00235195559397483	0.862443421637352	0.0642693860826953
propyleneglycol	BPD	-0.00051963789810916	0.623231244067983	0.205350782572037
propyleneglycol	Migraine	0.0120689322682052	0.191789280299238	0.717175670559471
propyleneglycol	Insomnia	-0.000504413524595737	0.621969125344592	0.206231173227628
propyleneglycol	AUDI	-0.00172155896423831	0.748632007608597	0.125731608652766
proline	AD	-0.0261414577822747	0.510842915976037	0.291712624743276
proline	SCZ	-0.0129337466267694	0.164906934135164	0.782761082419014
proline	ADHD	-0.023574383942593	0.395603369517484	0.402740017993418
proline	BPD	0.00536159548690129	0.0445946735878909	1.3507170105598
proline	Migraine	-0.0272510330132392	0.579209079526944	0.237164638873161
proline	Insomnia	-0.0297584652705154	0.872071488829174	0.0594479119350562
proline	AUDI	-0.0288251550970495	0.717748083004772	0.144027958763969
pimelic acid	AD	0.0248324344000473	0.800920200932795	0.0964107523564207
pimelic acid	SCZ	0.0266642367656127	0.596210079185916	0.224600686307708
pimelic acid	ADHD	0.0542016393552143	0.0579314149698506	1.23708586376586
pimelic acid	BPD	0.0256629200354825	0.687331457815342	0.162833778827779
pimelic acid	Migraine	0.0465452841765128	0.102617317417358	0.98877934269239
pimelic acid	Insomnia	0.024300491735838	0.98053140661062	0.008538491237152
pimelic acid	AUDI	0.0277429777436704	0.522563822410962	0.281860660186849
phthalic acid	AD	-0.00883358738385742	0.17974216508337	0.745350031321815
phthalic acid	SCZ	-0.0242492351661581	0.82629642931851	0.0828641239597828
phthalic acid	ADHD	0.0118783838516712	0.0405245155081192	1.39228216866719
phthalic acid	BPD	-0.0236490031846162	0.733562099691737	0.134563115069692
phthalic acid	Migraine	-0.0180796480295156	0.387749174321105	0.411449118306542
phthalic acid	Insomnia	-0.0242786875385161	0.832300626868586	0.0797197782668892
phthalic acid	AUDI	-0.0229399833813952	0.658055342024344	0.181737580967946
phosphoethanolamine	AD	-0.0259715589957639	0.602757072116551	0.219857685366642
phosphoethanolamine	SCZ	-0.0221381282337167	0.401702384809958	0.396095589959315
phosphoethanolamine	ADHD	-0.00700656405532452	0.119345999549571	0.923192133864302
phosphoethanolamine	BPD	-0.0278157675247965	0.801157996622308	0.0962818281170272
phosphoethanolamine	Migraine	-0.0283195585753899	0.934144494380778	0.0295859414801512
phosphoethanolamine	Insomnia	-0.0013587042382206	0.079479546167549	1.09974462139982
phosphoethanolamine	AUDI	-0.0283526159197616	0.955491225425722	0.0197732968524928
phosphate	AD	0.000573921722386128	0.346150741093194	0.460734734246565
phosphate	SCZ	-0.00595047318129849	0.71233197750054	0.147317559178795
phosphate	ADHD	-0.00711076161801283	0.957696372460024	0.0187721575873902
phosphate	BPD	-0.00712540835150577	0.973136705828885	0.0118261459425872
phosphate	Migraine	-0.0058826405839687	0.704583535583882	0.152067509449711
phosphate	Insomnia	0.0154327766443675	0.105682207238459	0.975998124789133
phosphate	AUDI	0.00294958486898711	0.280969182493273	0.551341312148592
phenylalanine	AD	-0.00507193918102389	0.623571680602978	0.205113616442033
phenylalanine	SCZ	-0.000408103053982201	0.377726459507547	0.422822592043972
phenylalanine	ADHD	0.0111455445378656	0.145407687417866	0.837412632576672
phenylalanine	BPD	-0.00212295540219531	0.446206351182468	0.350464252376096
phenylalanine	Migraine	-0.0056494586029312	0.676116072383018	0.169978740052212
phenylalanine	Insomnia	0.0363403811481182	0.0239146185886196	1.62133654124733
phenylalanine	AUDI	0.0113204854828713	0.143481970478701	0.8432026676655
pelargonic acid	AD	0.00202210334749264	0.947400639091251	0.0234663266444668
pelargonic acid	SCZ	0.00199214878908693	0.976260890677521	0.0104341083159031
pelargonic acid	ADHD	0.00548578772408626	0.524047706060767	0.28062917573407
pelargonic acid	BPD	0.00870244073473925	0.377109642510782	0.423532362752998
pelargonic acid	Migraine	0.0122119292746192	0.275382153082078	0.560064208847156
pelargonic acid	Insomnia	0.00589428543603543	0.500738003417625	0.300389446651335
pelargonic acid	AUDI	0.0217079139572633	0.128918520689459	0.889684686560968
palmitic acid	AD	0.0262211328512337	0.525718280889131	0.279246920924821
palmitic acid	SCZ	0.0248125824880597	0.627320898769897	0.202510243995809
palmitic acid	ADHD	0.0240998973289228	0.69726592910337	0.156601555451767
palmitic acid	BPD	0.0228204182242812	0.999670017225655	0.000143333348090128
palmitic acid	Migraine	0.0248777754586136	0.621737483745111	0.206392948792478
palmitic acid	Insomnia	0.0322101542462513	0.290949457658292	0.536182448012521
palmitic acid	AUDI	0.0274778058750896	0.457577832317248	0.339535023409728
oxoproline	AD	0.058713148189653	0.0489520808078516	1.31022884289739
oxoproline	SCZ	0.0278768708916451	0.694907208374824	0.158073183296556
oxoproline	ADHD	0.0269102814717618	0.843374074884175	0.0739797532236869
oxoproline	BPD	0.0265814418779307	0.997171700694323	0.00123005508472148
oxoproline	Migraine	0.0433369960823818	0.156733012487547	0.804839518967516
oxoproline	Insomnia	0.0355506902258683	0.301126972531966	0.521250342138664
oxoproline	AUDI	0.026593295411145	0.969950507715835	0.0132504252948664
ornithine	AD	-0.0142137389880814	0.738500115341847	0.13164943252221
ornithine	SCZ	-0.0151358410356934	0.935812218633412	0.0288112886475527
ornithine	ADHD	-0.0141027406727801	0.724639394562933	0.139878059514517
ornithine	BPD	-0.0139635282358859	0.708333267022835	0.149762360989734
ornithine	Migraine	-0.00161765695247729	0.212411918726562	0.672821118042774
ornithine	Insomnia	-0.0139672097378061	0.708750614680716	0.149506551446723
ornithine	AUDI	-0.0151775376365455	0.96671104665121	0.0147033186759096
oleic acid	AD	-0.030493197450786	0.262355217887207	0.581110293855251
oleic acid	SCZ	-0.0359083745117506	0.419783616830605	0.376974514917282
oleic acid	ADHD	-0.0394934498486335	0.615752066540541	0.210594121940102
oleic acid	BPD	-0.0246788370845135	0.166982039177928	0.777330239663232
oleic acid	Migraine	-0.0325882961436883	0.312116713253134	0.505682975072993
oleic acid	Insomnia	-0.0332191762746654	0.329426523408065	0.482241437024088
oleic acid	AUDI	-0.0280517819585355	0.216074139942332	0.665397206982487
oleamide	AD	0.0244580906268582	0.074100053227315	1.13018148005953
oleamide	SCZ	-0.00182188696987495	0.729629348083888	0.136897705580755
oleamide	ADHD	0.000249614351564231	0.549326346727785	0.260169570896549
oleamide	BPD	-0.00272760848580877	0.902272077739968	0.0446624823653435
oleamide	Migraine	0.000659303981021875	0.524074947041023	0.28060660088107
oleamide	Insomnia	0.0403926354509603	0.0240363833597361	1.61913087797839
oleamide	AUDI	0.000295888409500122	0.546363898440594	0.262518004835345
octadecanol	AD	-0.0423346540079783	0.920626187305627	0.035916675715589
octadecanol	SCZ	-0.0376351215653206	0.465824837027175	0.331777359304382
octadecanol	ADHD	-0.0414343445421312	0.740445418684372	0.130506949617917
octadecanol	BPD	-0.0424147743845649	0.97413381691934	0.0113813799203853
octadecanol	Migraine	-0.036253487896299	0.407611050218413	0.389754050907442
octadecanol	Insomnia	-0.0157465751033519	0.083552365792578	1.07804124851008
octadecanol	AUDI	-0.035955677002113	0.396486294056336	0.40177182100359
nicotinic acid	AD	-0.0335513584118869	0.884391878845498	0.0533552540951107
nicotinic acid	SCZ	-0.0335005003244446	0.869899382099778	0.0605309776410684
nicotinic acid	ADHD	0.0135590498557256	0.0200256139096989	1.69841416121087
nicotinic acid	BPD	-0.0298882192330507	0.511385063208582	0.291251961215484
nicotinic acid	Migraine	-0.0215099745295475	0.24100718987876	0.617970001084492
nicotinic acid	Insomnia	-0.0184169925318749	0.189057470580811	0.723406156873674
nicotinic acid	AUDI	-0.0238224746273945	0.291319246548134	0.535630821951363
N-acetylmannosamine	AD	-0.015122418244425	0.782045859438838	0.106767779015262
N-acetylmannosamine	SCZ	-0.0141052482009918	0.660984766513896	0.179808549432954
N-acetylmannosamine	ADHD	-0.0143649000434285	0.68662770542066	0.16327867677896
N-acetylmannosamine	BPD	0.00790698971706771	0.0986621924415064	1.00584923800556
N-acetylmannosamine	Migraine	-0.00698612587808478	0.315857868442745	0.500508299777366
N-acetylmannosamine	Insomnia	-0.010384404224302	0.432203867832604	0.364311350893683
N-acetylmannosamine	AUDI	0.00113831212934068	0.163486150028231	0.786519033346753
myristic acid	AD	-0.0117716885346282	0.350328978243805	0.455523937558518
myristic acid	SCZ	-0.0182820158320209	0.716940955433468	0.144516609723164
myristic acid	ADHD	-0.0142807588710685	0.443896279004882	0.352718495466681
myristic acid	BPD	0.00714459004462997	0.0806296365453146	1.09350529786802
myristic acid	Migraine	-0.0190829695956594	0.840257352023928	0.0755876788829373
myristic acid	Insomnia	-0.00135510919401849	0.150461297380458	0.822575197715922
myristic acid	AUDI	-0.0158561094349283	0.523528975164366	0.281059276915873
myo-inositol	AD	0.0364955413430458	0.167897884911345	0.774954774839422
myo-inositol	SCZ	0.0291476376217942	0.311546261100614	0.506477456391615
myo-inositol	ADHD	0.0257155935044363	0.43234297304005	0.364171595309224
myo-inositol	BPD	0.0205821371672604	0.922158761735267	0.0351943030136635
myo-inositol	Migraine	0.0215033259577482	0.730958275519062	0.1361074126851
myo-inositol	Insomnia	0.0242198355381174	0.507443595527959	0.294612224375018
myo-inositol	AUDI	0.0207773893056334	0.856768788649847	0.0671363628625198
methionine sulfoxide	AD	-0.015837951332359	0.662464507078632	0.178837385002956
methionine sulfoxide	SCZ	-0.0169884973389889	0.80681205985361	0.0932276187776518
methionine sulfoxide	ADHD	-0.00288225017911636	0.195844681982038	0.708088216902496
methionine sulfoxide	BPD	0.0145693606965825	0.0543893967684011	1.26448575790863
methionine sulfoxide	Migraine	-0.00116314893226033	0.171331629405483	0.766162454849734
methionine sulfoxide	Insomnia	-0.0133592476012163	0.49173940141038	0.308264991771801
methionine sulfoxide	AUDI	-0.0141348629123517	0.535285293382199	0.271414688413126
methionine	AD	-0.00524383977268572	0.403642876160142	0.394002707918931
methionine	SCZ	-0.00860428333941288	0.57646799756761	0.239224797416242
methionine	ADHD	-0.00303683304172875	0.329386328273472	0.482294430905826
methionine	BPD	0.0174698136050643	0.067730496035998	1.16921574375127
methionine	Migraine	-0.0110423344268187	0.855589477442711	0.0677345652840855
methionine	Insomnia	-0.009381833284271	0.63678469817719	0.196007381164002
methionine	AUDI	-0.00996126825384791	0.69222466102916	0.159752932695602
mannose	AD	0.0304259732557839	0.938544789164366	0.0275449971792468
mannose	SCZ	0.0304753533945821	0.913399755480159	0.0393391089909316
mannose	ADHD	0.0337073725991894	0.528379891459269	0.277053718677595
mannose	BPD	0.0303763965456808	0.99504597862736	0.00215685111075837
mannose	Migraine	0.139124212004872	0.000209893642282307	3.67800071607948
mannose	Insomnia	0.092853389516234	0.00554340725813236	2.25622321387328
mannose	AUDI	0.0313485186175427	0.733529639300367	0.134582333184661
mannitol	AD	0.0142938645991216	0.793478629689596	0.100464765358867
mannitol	SCZ	0.0140142518259341	0.849974795800132	0.070593952176546
mannitol	ADHD	0.0147657110195596	0.724906933524458	0.139717746327208
mannitol	BPD	0.015912000331637	0.611290599026631	0.213752283127696
mannitol	Migraine	0.0151307915797617	0.683109371517271	0.165509756576599
mannitol	Insomnia	0.0184326621672416	0.456473914999435	0.340584034987257
mannitol	AUDI	0.0350582698925685	0.111867451596011	0.951296255280936
lyxitol	AD	0.0468591554351775	0.52325345490789	0.281287895445122
lyxitol	SCZ	0.120559686926035	0.00183972606956091	2.73524683749839
lyxitol	ADHD	0.0439529699932433	0.813194138354838	0.0898057604930786
lyxitol	BPD	0.118518161113566	0.00212869190238012	2.67188719191016
lyxitol	Migraine	0.0439568246564449	0.812431272680669	0.0902133677743087
lyxitol	Insomnia	0.0463743517495749	0.554825892321128	0.255843279700772
lyxitol	AUDI	0.0551650708780947	0.233667101565755	0.631402428447305
lysine	AD	-0.0131795523980274	0.983445457288956	0.00724972141346937
lysine	SCZ	-0.0113547627920325	0.647834073744294	0.188536213395993
lysine	ADHD	0.0472932997918089	0.00767100802552588	2.11514756288824
lysine	BPD	-0.00401076512585408	0.3054100714799	0.515116645354175
lysine	Migraine	-0.00701414359997954	0.400965974655431	0.39689247936573
lysine	Insomnia	0.011127512290157	0.0939586801330878	1.02706309252175
lysine	AUDI	-0.00235334346117755	0.2652303784546	0.576376735019814
levoglucosan	AD	0.0293409987968822	0.400191494190997	0.397732146247461
levoglucosan	SCZ	0.0273424641831996	0.49290256323286	0.307238923385157
levoglucosan	ADHD	0.0234607088532374	0.919750594010529	0.0363299230125606
levoglucosan	BPD	0.0233819502614971	0.976943547843627	0.0101305310287574
levoglucosan	Migraine	0.0263052983830234	0.555766229149273	0.255107846439021
levoglucosan	Insomnia	0.0314322788882835	0.327977473859074	0.484155983467139
levoglucosan	AUDI	0.0305075384301181	0.35750336311783	0.446719868333822
leucine	AD	-0.0225816796392764	0.172813824790569	0.76242151770148
leucine	SCZ	-0.0355980331559229	0.528420501230585	0.277020341325118
leucine	ADHD	-0.0373808421930895	0.65572316801245	0.183279471568789
leucine	BPD	-0.0250564691320694	0.208880388555212	0.680102333318262
leucine	Migraine	-0.0391674764958778	0.997579162148285	0.00105263115995857
leucine	Insomnia	-0.0298185517323377	0.306933174214736	0.512956169242411
leucine	AUDI	-0.0288240701662863	0.282417618589885	0.549108213364968
lauric acid	AD	-0.0174412684306398	0.878872987457424	0.0560738835519797
lauric acid	SCZ	-0.00112015023207079	0.169083584701079	0.771898553370846
lauric acid	ADHD	0.000818228511192953	0.145871246452755	0.836030306033664
lauric acid	BPD	0.00362872868403752	0.118257561091117	0.927171082005203
lauric acid	Migraine	-0.0176401495238268	0.979657449582234	0.00892575467740594
lauric acid	Insomnia	-0.0172233954338998	0.826650027642855	0.0826783153962093
lauric acid	AUDI	-0.0174027570916482	0.86805955839472	0.0614504764423837
lactic acid	AD	-0.00648958403248212	0.313523874367962	0.503729382707327
lactic acid	SCZ	-0.00933404795964932	0.406228717429395	0.391229378370216
lactic acid	ADHD	-0.0135719381854078	0.650023541833506	0.187070914275236
lactic acid	BPD	-0.00679555439976687	0.322034529382278	0.492097559620296
lactic acid	Migraine	-0.0150027158421342	0.835835014986815	0.077879439250027
lactic acid	Insomnia	0.0100009037972022	0.0872789348715977	1.05909056239921
lactic acid	AUDI	0.00215729641055595	0.156023115445002	0.806811054424244
itaconic acid	AD	-0.0358764731468486	0.738210786556604	0.131819613288578
itaconic acid	SCZ	-0.0015194213971963	0.0452965299858767	1.34393506654584
itaconic acid	ADHD	-0.036878447324177	0.995051249935001	0.0021545504193266
itaconic acid	BPD	-0.0185407323748497	0.151108483255947	0.820711153610493
itaconic acid	Migraine	-0.0241644307547455	0.232573521260857	0.633439731675032
itaconic acid	Insomnia	-0.0368780448518986	0.992717808675935	0.00317418710576212
itaconic acid	AUDI	-0.0353556785168645	0.680299270209203	0.167299994928431
isothreonic acid	AD	0.0562640508715615	0.00839020112335946	2.07622762847782
isothreonic acid	SCZ	0.00498928653349717	0.360181829200826	0.443478200669368
isothreonic acid	ADHD	0.00477103078770214	0.367551253204672	0.434682092139122
isothreonic acid	BPD	0.0051203572288725	0.355853123601174	0.448729217678
isothreonic acid	Migraine	0.00309731215149822	0.431848904346446	0.364668177923123
isothreonic acid	Insomnia	0.000273780759536879	0.589469715913211	0.229538501933819
isothreonic acid	AUDI	-0.000817354812089999	0.684431620003288	0.164669934730397
isopropylbenzene	AD	-0.00287071648467729	0.277423793769369	0.556856293588646
isopropylbenzene	SCZ	-0.00869822708093393	0.474944604487674	0.323357041676775
isopropylbenzene	ADHD	0.0147776562584669	0.0722846399325087	1.14095397796488
isopropylbenzene	BPD	-0.0131298079814322	0.948815450470086	0.0228182518895221
isopropylbenzene	Migraine	-0.00127510158720834	0.242917561299285	0.614541087501639
isopropylbenzene	Insomnia	-0.00751709991897309	0.421627762752274	0.375070800041375
isopropylbenzene	AUDI	-0.00907987335493532	0.494483094825867	0.30584855128488
isoleucine	AD	0.0131837794708444	0.284639673146923	0.545704567962262
isoleucine	SCZ	0.0416736645597012	0.0333344258893678	1.47710702022123
isoleucine	ADHD	0.0110417208425067	0.344299099938589	0.463064112619797
isoleucine	BPD	0.00720230006051459	0.503851024292823	0.297697854212372
isoleucine	Migraine	0.00685826559599201	0.523599258583256	0.281000977081994
isoleucine	Insomnia	0.00405637419864213	0.775409201724273	0.110469049557382
isoleucine	AUDI	0.0156808656594651	0.230553189449211	0.637228865417631
isocitric acid	AD	0.0103172563108541	0.512083675380817	0.290659068737044
isocitric acid	SCZ	0.00707862990935526	0.818838238290554	0.0868018847554679
isocitric acid	ADHD	0.00685137132364821	0.871835968440398	0.0595652177076953
isocitric acid	BPD	0.0192784965863306	0.223711982959996	0.650310752631028
isocitric acid	Migraine	0.007861413502109	0.704775112012648	0.151949440728835
isocitric acid	Insomnia	0.00665189833074598	0.957571382347124	0.0188288415849833
isocitric acid	AUDI	0.00671619964262182	0.919134033186334	0.0366211527828022
hypoxanthine	AD	0.00298271010835072	0.700523801346984	0.154577104321032
hypoxanthine	SCZ	0.00901388529694791	0.356908237355019	0.447443428518011
hypoxanthine	ADHD	0.00186605817850782	0.891405026720594	0.0499249212136513
hypoxanthine	BPD	0.00862575724056192	0.370044679559842	0.431745835622703
hypoxanthine	Migraine	0.0051688878458207	0.526332432927758	0.278739867665467
hypoxanthine	Insomnia	0.0166570388837852	0.18675594524489	0.728725563831433
hypoxanthine	AUDI	0.00384796631929296	0.618339585372765	0.208772949589354
heptadecanoic acid	AD	0.0195395147100769	0.551030573383106	0.258824304082489
heptadecanoic acid	SCZ	0.0173597101532034	0.753067322329411	0.123166197226599
heptadecanoic acid	ADHD	0.0206712087038218	0.484432542995443	0.314766689706078
heptadecanoic acid	BPD	0.0209545156103681	0.469868068260103	0.328024068170587
heptadecanoic acid	Migraine	0.0173024912273658	0.76134084208807	0.1184208718779
heptadecanoic acid	Insomnia	0.0257240053375845	0.297284501950886	0.526827730864522
heptadecanoic acid	AUDI	0.0212977271061926	0.453141015203355	0.343766626696721
glycolic acid	AD	-0.0212437644553318	0.688582523527364	0.162044004041955
glycolic acid	SCZ	-0.0131925616797917	0.299860479672557	0.523080768622324
glycolic acid	ADHD	-0.0214172293294239	0.707281772493263	0.150407534067415
glycolic acid	BPD	-0.0201177353916864	0.591474959498105	0.228063636804425
glycolic acid	Migraine	-0.0221494019466226	0.80929436713046	0.0918934823835158
glycolic acid	Insomnia	-0.020837170728458	0.649430814018358	0.187467108933528
glycolic acid	AUDI	-0.0224646084951232	0.880420677095489	0.0553097663878598
glycine	AD	0.00513182800390366	0.167981427125044	0.774738733411067
glycine	SCZ	-0.00984321213995432	0.675483835272369	0.170385039441374
glycine	ADHD	-0.0109740111526369	0.830192094210563	0.0808214066562171
glycine	BPD	-0.00436075237323119	0.369893501247481	0.431923298847221
glycine	Migraine	0.00157799758442212	0.22237041747835	0.65292298858479
glycine	Insomnia	0.0153998848951541	0.0783323003327841	1.10605911963171
glycine	AUDI	-0.011353859468995	0.959313620908074	0.0180393891136613
glycerol-alpha-phosphate	AD	0.0150281263528789	0.63206444225736	0.199238640878978
glycerol-alpha-phosphate	SCZ	0.0243446385725362	0.249346448340346	0.603196813437897
glycerol-alpha-phosphate	ADHD	0.0247177902652499	0.241615185285685	0.616875774196048
glycerol-alpha-phosphate	BPD	0.0258684463728757	0.219521357617921	0.658523220094386
glycerol-alpha-phosphate	Migraine	0.0139223615854486	0.752215726784642	0.123657590902467
glycerol-alpha-phosphate	Insomnia	0.0155459196166039	0.590216787622336	0.228988441958971
glycerol-alpha-phosphate	AUDI	0.014182609968285	0.718260021029518	0.143718306098336
glycerol-3-galactoside 2	AD	0.0358119862512455	0.0435355583132677	1.36115588164397
glycerol-3-galactoside 2	SCZ	0.00176340424069554	0.797129440356665	0.0984711507893509
glycerol-3-galactoside 2	ADHD	0.00493498089931776	0.510211033021916	0.292250154254788
glycerol-3-galactoside 2	BPD	0.00651113183379282	0.432265072647064	0.364249854379498
glycerol-3-galactoside 2	Migraine	0.0289237720905142	0.0713253784517051	1.14675591530284
glycerol-3-galactoside 2	Insomnia	0.035408743131376	0.0447990558463967	1.3487311387925
glycerol-3-galactoside 2	AUDI	0.0135874260095005	0.229758593969852	0.638728235137145
glycerol	AD	0.00385289330664484	0.679154884063365	0.168031171782226
glycerol	SCZ	0.00427181182076986	0.639297815784535	0.194296779367707
glycerol	ADHD	0.00801074911040256	0.418621035566201	0.378178952297404
glycerol	BPD	0.0193614125293288	0.159031174726899	0.798517733008098
glycerol	Migraine	0.00263635377811966	0.862241789512171	0.0643709324045091
glycerol	Insomnia	0.00865059492907383	0.393302543615062	0.405273244857954
glycerol	AUDI	0.019166774173268	0.161460759354252	0.791933009349282
glyceric acid	AD	0.0492497963430617	0.00817819099834429	2.0873427508912
glyceric acid	SCZ	-0.00925580621287958	0.756090587272114	0.121426168525832
glyceric acid	ADHD	-0.00945112784295876	0.78541139152672	0.104902804057048
glyceric acid	BPD	-0.00958387670680927	0.808171235616248	0.092496611002313
glyceric acid	Migraine	-0.00996434263242185	0.901155362634525	0.0452003285345659
glyceric acid	Insomnia	-0.00627763371125711	0.508178537406484	0.293983681046302
glyceric acid	AUDI	0.00315837190504809	0.216713422354683	0.664114189399844
glutaric acid	AD	0.0502059730511254	0.690556132976351	0.160801013318452
glutaric acid	SCZ	0.0582760418625368	0.284797453292409	0.545463898553435
glutaric acid	ADHD	0.0523721551255646	0.515837831985108	0.287486809503521
glutaric acid	BPD	0.0864889400329203	0.030922139455131	1.50973046554887
glutaric acid	Migraine	0.0637451442345162	0.17769555326561	0.75032344004147
glutaric acid	Insomnia	0.0490701825509348	0.886295798227036	0.0524213096047805
glutaric acid	AUDI	0.0499401929391179	0.722438863383752	0.141198899323668
glutamine	AD	-0.0222364446017136	0.481596437539054	0.317316734297684
glutamine	SCZ	-0.0235572815206546	0.556327758451998	0.25466927002184
glutamine	ADHD	-0.0180409519225726	0.324613692815046	0.488633164766741
glutamine	BPD	-0.0211802691246024	0.433044606596432	0.363467366000198
glutamine	Migraine	-0.026560350114494	0.929969091681978	0.0315314853546961
glutamine	Insomnia	0.0231822879632734	0.0165389829236109	1.78149120120698
glutamine	AUDI	0.00930855199675418	0.0424875461510151	1.37173835066731
glutamic acid	AD	-0.0114155621731449	0.903529497146099	0.044057664642981
glutamic acid	SCZ	-0.00939282476161463	0.619967436855375	0.207631120768543
glutamic acid	ADHD	-0.00501978775016765	0.38730307240579	0.411949057820041
glutamic acid	BPD	-0.00532158846714381	0.398544550989613	0.399523124286695
glutamic acid	Migraine	0.028105741780965	0.0316282651605322	1.49992462888322
glutamic acid	Insomnia	-0.00717602447930665	0.479564665700018	0.319152823189573
glutamic acid	AUDI	-0.00307773666618982	0.324481202789534	0.488810456833512
glucose-1-phosphate	AD	-0.00399889485968452	0.643617987020256	0.191371827291332
glucose-1-phosphate	SCZ	-0.00513094687308291	0.77210358241859	0.112324432494373
glucose-1-phosphate	ADHD	0.0339291598351409	0.0308382501598888	1.51091027288647
glucose-1-phosphate	BPD	-0.00522524999029339	0.786951939086119	0.104051790165775
glucose-1-phosphate	Migraine	-0.00583569267586714	0.956852038902117	0.0191552133792217
glucose-1-phosphate	Insomnia	0.00885892707214198	0.191924688564168	0.716869155449384
glucose-1-phosphate	AUDI	0.0394464354102309	0.0210398570061729	1.67695721611721
glucose	AD	-0.036962351995822	0.523445060239447	0.281128894284953
glucose	SCZ	-0.035022354853214	0.429791081594318	0.366742600604837
glucose	ADHD	-0.0401056171442709	0.810460307672155	0.0912682498852626
glucose	BPD	-0.0289691372748995	0.254054228739745	0.595073571849721
glucose	Migraine	-0.0297345836188361	0.270347845379694	0.568077087318016
glucose	Insomnia	0.0026500150379406	0.0267659612237604	1.57241715554305
glucose	AUDI	-0.0341748631886258	0.396800372364997	0.401427928967487
gluconic acid	AD	-0.017175957998975	0.315841502197737	0.500530803424602
gluconic acid	SCZ	-0.0259618473375058	0.910181389853086	0.0408720485997195
gluconic acid	ADHD	-0.0256772106867316	0.83241938096354	0.0796578167983097
gluconic acid	BPD	-0.00638046715690188	0.134612434106406	0.870914822620283
gluconic acid	Migraine	-0.0177198744304055	0.331163300107094	0.479957798228061
gluconic acid	Insomnia	-0.0239388340303068	0.623702050698514	0.20502282800982
gluconic acid	AUDI	0.00777992525629512	0.0490034817164308	1.30977306208343
fumaric acid	AD	-0.0281645539264139	0.530806875034953	0.275063460769157
fumaric acid	SCZ	-0.026847753717266	0.462073445399748	0.335288988953118
fumaric acid	ADHD	-0.0288959883916295	0.577245811435733	0.23863920969177
fumaric acid	BPD	-0.0220236913861511	0.297633987994035	0.526317476501725
fumaric acid	Migraine	-0.031556011658664	0.911027513475432	0.040468506923682
fumaric acid	Insomnia	-0.0275678357094056	0.497670760887385	0.303057874141016
fumaric acid	AUDI	-0.029122650405935	0.593269840738639	0.226747728746154
fucose	AD	-0.0141911439520472	0.559463122021809	0.252228535463206
fucose	SCZ	0.0176241610863445	0.0449099713342934	1.34765722214419
fucose	ADHD	-0.003636462986363	0.213289147623731	0.671031241348656
fucose	BPD	-0.0167088577198089	0.815809801569508	0.0884110811444703
fucose	Migraine	-0.0148494858014392	0.606242048843947	0.217353944333339
fucose	Insomnia	-0.000785672332416665	0.170617880858603	0.767975456455183
fucose	AUDI	-0.0121554412039724	0.449186357593507	0.347573442330061
fructose	AD	0.00777044423796258	0.812353132028761	0.0902551407675299
fructose	SCZ	0.01185139469256	0.465607690501677	0.331979855001514
fructose	ADHD	0.00735953568205083	0.926402740239752	0.0332001689995801
fructose	BPD	0.0253759925056191	0.144992932530513	0.838653166301602
fructose	Migraine	0.0946071973714768	0.00110970644266192	2.9547918925588
fructose	Insomnia	0.015438201207098	0.329110651439422	0.482658061836565
fructose	AUDI	0.0262584965449787	0.135460270982297	0.868188059941833
ethanolamine	AD	0.00949157482339047	0.402693915056912	0.39502493278932
ethanolamine	SCZ	0.0281426161119973	0.0888058869073345	1.05155824405666
ethanolamine	ADHD	0.0045067996875523	0.728536722110312	0.137548552599649
ethanolamine	BPD	0.0270906897800597	0.0959900524347213	1.0177737710912
ethanolamine	Migraine	0.0392818872527211	0.0397759406617899	1.40037954092352
ethanolamine	Insomnia	0.00545186783376006	0.631403579054867	0.199692960677292
ethanolamine	AUDI	0.0234506654858991	0.126121826186142	0.899209749493888
erythrose	AD	0.0441022455112682	0.850712585451451	0.0702171421901764
erythrose	SCZ	0.0461327488495475	0.596027201207744	0.224733919681148
erythrose	ADHD	0.053332123778893	0.282277535096514	0.549323683566996
erythrose	BPD	0.0472487158532804	0.518820081832334	0.284983222140429
erythrose	Migraine	0.0488335983174218	0.435340866247504	0.361170562907515
erythrose	Insomnia	0.0499564078833654	0.388077412260362	0.411081634292095
erythrose	AUDI	0.0443397922381756	0.800084928064555	0.0968639107178806
erythronic acid lactone	AD	0.04050828065928	0.231968609387404	0.634570781023772
erythronic acid lactone	SCZ	0.0310777503388014	0.584469969093468	0.233237798603172
erythronic acid lactone	ADHD	0.0311201732260379	0.581310440026063	0.235591877275858
erythronic acid lactone	BPD	0.0286198466261458	0.936047368974064	0.0287021730957491
erythronic acid lactone	Migraine	0.0351845113962667	0.374204386896536	0.426891125457627
erythronic acid lactone	Insomnia	0.0286429141960307	0.923664998112348	0.0344855134678399
erythronic acid lactone	AUDI	0.071951546790602	0.0216052713014605	1.66544027580091
erythritol	AD	-0.00882581891061385	0.586516253319395	0.231719948375186
erythritol	SCZ	-0.0112813248663379	0.902436886629342	0.0445831614412103
erythritol	ADHD	-0.0113645036442462	0.940736563682534	0.026531975888996
erythritol	BPD	0.027918334160729	0.0323232735387681	1.49048466250665
erythritol	Migraine	0.00298238152994756	0.198181040967244	0.702937894740451
erythritol	Insomnia	0.00691491291105428	0.146128626456441	0.835264697862757
erythritol	AUDI	-0.00463038459739096	0.378011490749147	0.422494998329181
epsilon-caprolactam	AD	0.0489775316638216	0.718068981838242	0.143833832926691
epsilon-caprolactam	SCZ	0.0516402656960623	0.500350951487436	0.30072527000658
epsilon-caprolactam	ADHD	0.0566555437070783	0.301708288014403	0.520412759465443
epsilon-caprolactam	BPD	0.0513679101505896	0.516425358820627	0.286992440058866
epsilon-caprolactam	Migraine	0.0523277262117915	0.463284116810446	0.334152588853227
epsilon-caprolactam	Insomnia	0.0727313018452094	0.0806427851033824	1.09343448171522
epsilon-caprolactam	AUDI	0.050859019300609	0.549016176205891	0.260414859314098
deoxypentitol	AD	0.0297551975819036	0.0387756703250785	1.41144068568802
deoxypentitol	SCZ	0.0365248771115292	0.0242117279118283	1.61597421527557
deoxypentitol	ADHD	-0.00663723997729426	0.894427184010294	0.0484550098978809
deoxypentitol	BPD	0.0287661124923567	0.0415612798906676	1.38131108669485
deoxypentitol	Migraine	-0.00537620983382459	0.686964435345156	0.163065746103704
deoxypentitol	Insomnia	0.0254591662073098	0.0524809262816199	1.27999850832283
deoxypentitol	AUDI	-0.0067866820622815	0.98279941419659	0.00753511105567695
creatinine	AD	-0.0370323753609858	0.319786357272102	0.495140068068921
creatinine	SCZ	-0.0451851128369836	0.770181963514903	0.113406656107562
creatinine	ADHD	-0.0450695293418919	0.754100449949021	0.122570800081269
creatinine	BPD	-0.0443941542410002	0.677649165233891	0.168995092324364
creatinine	Migraine	-0.0417512929416588	0.495095682366739	0.305310861049805
creatinine	Insomnia	-0.0437846831833961	0.6240571845968	0.204775612534006
creatinine	AUDI	-0.0407354467952603	0.44705120093822	0.349642734112977
creatine	AD	-0.000512271553188226	0.709259452121245	0.149194867760879
creatine	SCZ	0.0114053589913751	0.217154150215482	0.663231866055568
creatine	ADHD	0.00115880676555069	0.564429915697841	0.248389975998157
creatine	BPD	0.0142966102014731	0.172466446344178	0.763295385141431
creatine	Migraine	-0.000156394437633933	0.671280225168233	0.173096146240987
creatine	Insomnia	-0.00089167520268485	0.757634481584878	0.120540267873238
creatine	AUDI	0.0181803666878414	0.127936842702214	0.893004371251142
conduritol-beta-epoxide	AD	0.00145748838448334	0.618468042881902	0.208682736064949
conduritol-beta-epoxide	SCZ	0.00865527379648234	0.297891213293336	0.525942306702704
conduritol-beta-epoxide	ADHD	-0.000101322233970524	0.79447861309891	0.09991778925351
conduritol-beta-epoxide	BPD	0.0124103874675591	0.217324420861554	0.662891469033817
conduritol-beta-epoxide	Migraine	-0.000673493739949738	0.966167591849889	0.0149475341407564
conduritol-beta-epoxide	Insomnia	3.85514241629803e-06	0.777287344626483	0.109418403185581
conduritol-beta-epoxide	AUDI	0.0105423852216191	0.253540607196346	0.5959524739284
citrulline	AD	0.0841464754163007	0.02224387260623	1.65278960085326
citrulline	SCZ	0.0514035269511526	0.279542157131913	0.553552687852146
citrulline	ADHD	0.0446878507543358	0.551581901838333	0.258389992062343
citrulline	BPD	0.0515703106061033	0.275405431007478	0.560027499687947
citrulline	Migraine	0.0461543846979637	0.465793452639403	0.33180662035815
citrulline	Insomnia	0.0482439462777173	0.375543071670875	0.425340245833588
citrulline	AUDI	0.0422066243781162	0.81476426020358	0.0889680296679382
citric acid	AD	0.0591497916626889	0.721445708168641	0.141796345831673
citric acid	SCZ	0.0581187639176969	0.980304256754859	0.00863911153002676
citric acid	ADHD	0.0663169892124628	0.314819950232466	0.501937754072382
citric acid	BPD	0.0642900726534854	0.383366986043175	0.416385289466855
citric acid	Migraine	0.0585219822246333	0.822948555685262	0.0846273126374561
citric acid	Insomnia	0.0641624782871678	0.388341651397528	0.410786026909494
citric acid	AUDI	0.0586086210394963	0.80540027740455	0.0939882251442257
citramalic acid	AD	-0.0396620245630182	0.559619983907975	0.252106785341758
citramalic acid	SCZ	-0.0395148723182701	0.550338185884299	0.259370352092575
citramalic acid	ADHD	-0.0427266524936079	0.98406861074756	0.00697462084682401
citramalic acid	BPD	-0.0427292792633658	0.991717008690638	0.00361223822656378
citramalic acid	Migraine	-0.0425927692773089	0.901783466782826	0.0448977312725263
citramalic acid	Insomnia	-0.039863101415742	0.572796285961149	0.241999806677519
citramalic acid	AUDI	-0.0399536843753463	0.57893151088846	0.237372811406528
cholesterol	AD	-0.0474787971126835	0.313047984089263	0.504389088562232
cholesterol	SCZ	-0.0546158730591617	0.628967921959285	0.201371503475753
cholesterol	ADHD	-0.0562107295603824	0.808200442330219	0.0924809162027983
cholesterol	BPD	-0.0510432294435681	0.429046688420874	0.367495445763343
cholesterol	Migraine	-0.0556285221001136	0.726219588322578	0.138932041039109
cholesterol	Insomnia	-0.0555923092170532	0.722011639815633	0.141455800952588
cholesterol	AUDI	-0.0272889905156894	0.0707392723025141	1.15033941210153
caprylic acid	AD	-0.0155136983211523	0.224223906699213	0.649318084898777
caprylic acid	SCZ	-0.0275729730543579	0.736056100475147	0.13308908349093
caprylic acid	ADHD	-0.0266473790558299	0.640791256115351	0.193283423026756
caprylic acid	BPD	-0.026177389432984	0.602932030988772	0.21973164346562
caprylic acid	Migraine	-0.0267863126721501	0.653047636465663	0.185055138021089
caprylic acid	Insomnia	-0.0269865565729503	0.671754630198115	0.17278933142615
caprylic acid	AUDI	-0.0220801346984159	0.392013888448527	0.40669854632212
capric acid	AD	-0.0190090586292597	0.982590320627268	0.0076275183600313
capric acid	SCZ	-0.01762520301513	0.691526313195148	0.160191289946522
capric acid	ADHD	-0.0187295747857421	0.857679059971576	0.0666751929884676
capric acid	BPD	-0.00679914430632289	0.237934308348544	0.623542931429841
capric acid	Migraine	-0.0169854514058159	0.631469606251738	0.199647547966632
capric acid	Insomnia	-0.0156443176100443	0.536274056598309	0.270613212450929
capric acid	AUDI	-0.0152971508302895	0.515952429172608	0.287390338489497
benzoic acid	AD	0.00296474721210027	0.080229881458303	1.09566384947821
benzoic acid	SCZ	-0.0235253829704094	0.859060405192824	0.0659762974963647
benzoic acid	ADHD	-0.0195057128352343	0.485703576901582	0.31362869820928
benzoic acid	BPD	-0.0223340615832797	0.683650156548892	0.165166082415106
benzoic acid	Migraine	-0.0154364335817239	0.330236970352424	0.481174308658705
benzoic acid	Insomnia	-0.0144720820528372	0.30373769789211	0.517501303009328
benzoic acid	AUDI	-0.0211656547285468	0.585059888138484	0.232799676213797
azelaic acid	AD	0.067673256997019	0.605345876057193	0.217996411890334
azelaic acid	SCZ	0.0662116675533478	0.769219770893389	0.113949561823633
azelaic acid	ADHD	0.0664600185477325	0.732527168114806	0.135176263474139
azelaic acid	BPD	0.0701137497546617	0.450360205007863	0.34643999184464
azelaic acid	Migraine	0.0819560688117067	0.152192473353509	0.817606824975863
azelaic acid	Insomnia	0.0659286794853216	0.82118895991055	0.0855568979304731
azelaic acid	AUDI	0.0655341356623004	0.961692554776561	0.016963746158299
aspartic acid	AD	-0.0136511571021152	0.463839570923189	0.33363220373489
aspartic acid	SCZ	-0.0145594038039043	0.5104381070702	0.292056910555447
aspartic acid	ADHD	-0.00367404155836981	0.195043862590112	0.709867711002965
aspartic acid	BPD	-0.0129871540852067	0.433923562492121	0.362586766597061
aspartic acid	Migraine	0.0132176988213487	0.0564221779797983	1.2485501534456
aspartic acid	Insomnia	0.0107869328375434	0.0669858700583561	1.17401679734186
aspartic acid	AUDI	-0.016539163627487	0.648335508409231	0.188200192057614
asparagine	AD	0.0292555949939775	0.172114760434391	0.764181883302165
asparagine	SCZ	0.0134704143028291	0.970467269243148	0.0130191073923584
asparagine	ADHD	0.0221653897054692	0.311600797059129	0.506401440094663
asparagine	BPD	0.0163051924898383	0.563465443462052	0.249132713466918
asparagine	Migraine	0.0318785650088128	0.140092830036154	0.853584091376727
asparagine	Insomnia	0.0138462867356713	0.831296761176529	0.0802439115538037
asparagine	AUDI	0.0136752087224227	0.873497808753264	0.0587381801459151
arachidic acid	AD	-0.0209154334059711	0.782669985621906	0.106421320490478
arachidic acid	SCZ	-0.0164045815997969	0.443366285996527	0.353237334140668
arachidic acid	ADHD	-0.0152109478984048	0.395071499771385	0.403324298940326
arachidic acid	BPD	-0.0198396209232377	0.656450083327498	0.182798292209114
arachidic acid	Migraine	-0.0207864267111937	0.763308772950879	0.117299746104894
arachidic acid	Insomnia	-0.0181789121506299	0.534356373690181	0.272169006069613
arachidic acid	AUDI	-0.0194340857003141	0.621473293455299	0.206577529539153
arabitol	AD	-0.0215240223836508	0.19039636124596	0.720341355877496
arabitol	SCZ	-0.0292672891155834	0.358730849709654	0.445231273776869
arabitol	ADHD	-0.0264206778556864	0.281006948421001	0.551282941220935
arabitol	BPD	-0.0195657339734265	0.164083733234226	0.784934471456246
arabitol	Migraine	-0.0355378300951907	0.707483102424234	0.150283928399501
arabitol	Insomnia	-0.0310610532278055	0.423271112680887	0.373381370154345
arabitol	AUDI	-0.0366858075473488	0.909808094437517	0.0410502036305858
anthranilic acid	AD	0.0130527520919644	0.845228129394408	0.0730260579549284
anthranilic acid	SCZ	0.0213740712140469	0.313452669580515	0.503828027056001
anthranilic acid	ADHD	0.0143057676325328	0.667247149744474	0.175713272696529
anthranilic acid	BPD	0.0127856565586079	0.934021542053418	0.0296431071884937
anthranilic acid	Migraine	0.0503258138558254	0.0341997968744489	1.46597647337568
anthranilic acid	Insomnia	0.0161615332283693	0.525801871695767	0.279177872269792
anthranilic acid	AUDI	0.0291887112862775	0.163441215038755	0.786638417773889
allylbenzene	AD	0.00905147019646635	0.594681738333702	0.225715397741979
allylbenzene	SCZ	0.00710519005051968	0.812175548744106	0.0903500894647416
allylbenzene	ADHD	0.0158475460798051	0.299157030185432	0.524100786788625
allylbenzene	BPD	0.0229138871891101	0.166934367676103	0.777454243575003
allylbenzene	Migraine	0.00664592797934282	0.955951116999129	0.0195643150045705
allylbenzene	Insomnia	0.0172499208253535	0.264960802784334	0.576818369057811
allylbenzene	AUDI	0.00759672464886696	0.736018860067653	0.133111056969069
alanine	AD	-0.0184849379512921	0.371824366710335	0.429662153076525
alanine	SCZ	-0.0198274505885536	0.421758302394003	0.374936359483561
alanine	ADHD	-0.0230212325656018	0.593921685963969	0.226270816964867
alanine	BPD	-0.0107931097164271	0.195835014620827	0.708109655244416
alanine	Migraine	-0.0102608011005814	0.187899800844771	0.726073680208484
alanine	Insomnia	-0.0245849554843263	0.742606930197799	0.129241002143769
alanine	AUDI	-0.0230124134185465	0.59327608027572	0.226743161208605
adipic acid	AD	0.0373083723959107	0.0403163158914579	1.39451916061789
adipic acid	SCZ	0.0488717744805336	0.0179572998892724	1.74575896451426
adipic acid	ADHD	0.0136270168717588	0.237120260439365	0.625031336696224
adipic acid	BPD	0.00203731138353513	0.825833797534355	0.0831073474454345
adipic acid	Migraine	0.00210888642652851	0.811781272679078	0.0905609718237964
adipic acid	Insomnia	0.00268944818383454	0.724818987246195	0.139770438471086
adipic acid	AUDI	0.00164416466076356	0.956843137214692	0.0191592536817491
aconitic acid	AD	0.0124742132837824	0.76015174775137	0.119099701623744
aconitic acid	SCZ	0.0116869112329201	0.97294093776743	0.0119135227123576
aconitic acid	ADHD	0.0184537786232262	0.372684201371821	0.428659017233998
aconitic acid	BPD	0.0169448262973276	0.432064209948001	0.36445170699551
aconitic acid	Migraine	0.0137492275412009	0.622464368614569	0.205885503600847
aconitic acid	Insomnia	0.0119710391585444	0.852942102982044	0.0690804473890852
aconitic acid	AUDI	0.0118091411719505	0.901123636642904	0.0452156185347274
acetaminophen	AD	-0.0177581627000656	0.626396243645571	0.203150855306582
acetaminophen	SCZ	-0.0174915713475419	0.605190702521725	0.218107752616013
acetaminophen	ADHD	-0.0187575249750638	0.725139284875819	0.139578566059239
acetaminophen	BPD	-0.015420451107732	0.478367677689854	0.320238172404192
acetaminophen	Migraine	-0.0183541850189806	0.680681980905707	0.167055745938372
acetaminophen	Insomnia	-0.0130887417746637	0.380801323048333	0.419301551381071
acetaminophen	AUDI	-0.0143021602627795	0.427408460234401	0.36915688554876
3-hydroxypropionic acid	AD	-0.00397183211173835	0.0777667804795396	1.10920588032883
3-hydroxypropionic acid	SCZ	-0.0282623753029698	0.554270417940658	0.256278299592579
3-hydroxypropionic acid	ADHD	-0.0302819309240996	0.72570185872414	0.13924176456817
3-hydroxypropionic acid	BPD	-0.0309683104271197	0.829861752731819	0.0809942510293322
3-hydroxypropionic acid	Migraine	-0.0298298638347514	0.676769158689334	0.169559440920907
3-hydroxypropionic acid	Insomnia	-0.0312128836822134	0.891009937974778	0.0501174519860906
3-hydroxypropionic acid	AUDI	-0.0156866474445467	0.183254925918089	0.736944342633399
3-hydroxybutyric acid	AD	0.0110197293023905	0.850992670759978	0.0700741802940319
3-hydroxybutyric acid	SCZ	0.0581901378669352	0.0171589820999673	1.76550847881128
3-hydroxybutyric acid	ADHD	0.0152585561433616	0.466019900901102	0.331595536814316
3-hydroxybutyric acid	BPD	0.0149298631523633	0.482658205339217	0.316360306270201
3-hydroxybutyric acid	Migraine	0.0168010438535452	0.398628475801475	0.399431680944796
3-hydroxybutyric acid	Insomnia	0.0203898781318967	0.28674723305662	0.542500764094661
3-hydroxybutyric acid	AUDI	0.0257626329055946	0.183375182469505	0.736659440998915
3-hydroxy-3-methylglutaric acid	AD	-0.00535165096218693	0.0798421348371067	1.0977678593011
3-hydroxy-3-methylglutaric acid	SCZ	-0.025989548878635	0.395789259899111	0.402535994944772
3-hydroxy-3-methylglutaric acid	ADHD	-0.0210155184963512	0.257453253121347	0.589301616154773
3-hydroxy-3-methylglutaric acid	BPD	-0.0324051132103016	0.973603503113272	0.0116178721444392
3-hydroxy-3-methylglutaric acid	Migraine	-0.0316874949977459	0.77539980944738	0.11047431005561
3-hydroxy-3-methylglutaric acid	Insomnia	-0.0323905422755697	0.958367831301381	0.0184677722948811
3-hydroxy-3-methylglutaric acid	AUDI	-0.0319209687458974	0.814131757202269	0.0893053042074144
2-hydroxyvaleric acid	AD	0.0760415268505858	0.0944303242080106	1.02488851924629
2-hydroxyvaleric acid	SCZ	0.0536409263841295	0.861736685597614	0.064625418005488
2-hydroxyvaleric acid	ADHD	0.0540997417714324	0.768877395788955	0.114142906723128
2-hydroxyvaleric acid	BPD	0.0601354861147659	0.363514653727494	0.439478077501733
2-hydroxyvaleric acid	Migraine	0.063729715878385	0.26009272254598	0.584871799293322
2-hydroxyvaleric acid	Insomnia	0.0678207410111565	0.182881034725424	0.737831329740403
2-hydroxyvaleric acid	AUDI	0.0770685046987524	0.0871830919071103	1.05956773299687
2-hydroxyglutaric acid	AD	-0.0180801778135244	0.904669295449663	0.0435101494236258
2-hydroxyglutaric acid	SCZ	-0.0129935753003685	0.441313115920062	0.355253165036239
2-hydroxyglutaric acid	ADHD	-0.0178687649749483	0.844780149545071	0.0732562996449274
2-hydroxyglutaric acid	BPD	-0.00599219349135138	0.237741419984102	0.623895147664146
2-hydroxyglutaric acid	Migraine	-0.000819599477022148	0.158408175361781	0.80022240846062
2-hydroxyglutaric acid	Insomnia	-0.0120725313992567	0.403479820771486	0.394178180760347
2-hydroxyglutaric acid	AUDI	0.00184214393389615	0.129628124430534	0.887300762663948
2-hydroxybutanoic acid	AD	-0.0375291886212692	0.784744413939589	0.105271767063213
2-hydroxybutanoic acid	SCZ	-0.0312820442604202	0.379548899767365	0.420732263164996
2-hydroxybutanoic acid	ADHD	-0.0371904667764966	0.737518056450691	0.132227342507897
2-hydroxybutanoic acid	BPD	-0.0333095895877933	0.460242711952761	0.337013079920656
2-hydroxybutanoic acid	Migraine	-0.0325821255124166	0.42858766431364	0.367960333055304
2-hydroxybutanoic acid	Insomnia	0.00213061580927565	0.0324166518659407	1.48923184301112
2-hydroxybutanoic acid	AUDI	-0.0357582736020707	0.602047449912542	0.220369278803487
2-deoxytetronic acid	AD	-0.0326121779093169	0.634594415378885	0.197503754140437
2-deoxytetronic acid	SCZ	-0.0334395360157356	0.714957098826236	0.145720017362588
2-deoxytetronic acid	ADHD	-0.0268273132314318	0.349641054775596	0.45637757828115
2-deoxytetronic acid	BPD	-0.0310653243968082	0.527589352167031	0.277703977988762
2-deoxytetronic acid	Migraine	0.00342569542065685	0.0374701132632619	1.42631499413504
2-deoxytetronic acid	Insomnia	-0.0296176644617936	0.45373073946345	0.343201797046251
2-deoxytetronic acid	AUDI	-0.0276056585528626	0.374935636625712	0.426043279092018
2-deoxypentitol	AD	-0.0183977684971488	0.342525599399877	0.465306965010551
2-deoxypentitol	SCZ	-0.0224136214805455	0.504052676431026	0.297524074888036
2-deoxypentitol	ADHD	-0.0246155884028783	0.656416169381467	0.182820729589303
2-deoxypentitol	BPD	-0.0243224684603833	0.630817820121813	0.200096046682297
2-deoxypentitol	Migraine	-0.0254364179749693	0.745426667639888	0.127595074418669
2-deoxypentitol	Insomnia	-0.026301272460528	0.928546215145507	0.0321964758949233
2-deoxypentitol	AUDI	-0.0157754574770639	0.273571803180865	0.562928667017763
2-deoxyerythritol	AD	-0.0105166371382539	0.127697197202012	0.893818634867035
2-deoxyerythritol	SCZ	-0.00915632268665378	0.115605622811373	0.937021042242778
2-deoxyerythritol	ADHD	-0.030587517574	0.825404251614457	0.0833332984245074
2-deoxyerythritol	BPD	0.0449990186612705	0.00293594847736805	2.53225157007446
2-deoxyerythritol	Migraine	-0.0152774930837263	0.182470430181788	0.73880750408074
2-deoxyerythritol	Insomnia	-0.0110807488998135	0.133113126457816	0.87577911607222
2-deoxyerythritol	AUDI	-0.0304705491384691	0.803713843888906	0.0948985509295897
2-aminobutyric acid	AD	-0.036808513036297	0.378566455556345	0.42185787112287
2-aminobutyric acid	SCZ	-0.0193331578270932	0.0979424892111429	1.00902886257095
2-aminobutyric acid	ADHD	-0.00224517720498141	0.0303132957879479	1.51836684275789
2-aminobutyric acid	BPD	-0.0335607242438056	0.286133013270698	0.543432031554571
2-aminobutyric acid	Migraine	-0.0315445080978241	0.242972799119882	0.614442343082177
2-aminobutyric acid	Insomnia	-0.00642030650301995	0.0401562419110112	1.39624693813595
2-aminobutyric acid	AUDI	-0.0291445457780801	0.201385218715627	0.69597240898508
2,3-dihydroxybutanoic acid	AD	0.0289617636740611	0.745368318733176	0.127629070519347
2,3-dihydroxybutanoic acid	SCZ	0.0537516481974301	0.0786566595311601	1.10426450158238
2,3-dihydroxybutanoic acid	ADHD	0.0283565527536751	0.854776050314647	0.0681476546898877
2,3-dihydroxybutanoic acid	BPD	0.0290488039860511	0.73361542855181	0.134531543662388
2,3-dihydroxybutanoic acid	Migraine	0.0290342530430919	0.73553838615441	0.133394657457151
2,3-dihydroxybutanoic acid	Insomnia	0.0617921684260138	0.0434424542874209	1.36208564719972
2,3-dihydroxybutanoic acid	AUDI	0.0370814939519026	0.299742900380007	0.523251094675491
1-monostearin	AD	0.00559135448343429	0.385776970355713	0.413663701901987
1-monostearin	SCZ	0.0105840508364478	0.248169292646425	0.605251957161414
1-monostearin	ADHD	0.00591189355503141	0.37426696188673	0.42681850818763
1-monostearin	BPD	-0.000192693671321242	0.77415659594939	0.111171181593776
1-monostearin	Migraine	0.000533693335345253	0.683467479326029	0.165282145156526
1-monostearin	Insomnia	0.0108590182219288	0.242554869624639	0.615190001887721
1-monostearin	AUDI	0.0204787132136818	0.114246246529894	0.942158059425577
1-monopalmitin	AD	-0.0261559286272777	0.851492166560514	0.069819343045117
1-monopalmitin	SCZ	-0.0220400457758418	0.479828363117796	0.318914084043306
1-monopalmitin	ADHD	-0.0261888773083991	0.859482076338112	0.0657631756710745
1-monopalmitin	BPD	-0.026229650794793	0.870077822874962	0.0604419007910276
1-monopalmitin	Migraine	-0.0260531269008861	0.829050824535263	0.081418844433303
1-monopalmitin	Insomnia	-0.0179423113807251	0.326363711902269	0.486298136060106
1-monopalmitin	AUDI	-0.0234469025789132	0.559614032375853	0.25211140406764
1-methylgalactose	AD	0.00524221205402908	0.0902106879954932	1.0447420050026
1-methylgalactose	SCZ	-0.0113990212478206	0.328611669948148	0.483317017577492
1-methylgalactose	ADHD	-0.0119978375494703	0.346564494237053	0.460215933101585
1-methylgalactose	BPD	0.002604832857938	0.109267460015637	0.961509152228659
1-methylgalactose	Migraine	-0.01976453574066	0.956673878623076	0.0192360840124297
1-methylgalactose	Insomnia	0.000372173061235159	0.128832095921877	0.889975927773585
1-methylgalactose	AUDI	-0.0193282149028255	0.818970938010005	0.0867315093333883
1,5-anhydroglucitol	AD	0.105282128741565	0.570156248109071	0.244006112059581
1,5-anhydroglucitol	SCZ	0.142447137955618	0.0222937738115182	1.65181640945638
1,5-anhydroglucitol	ADHD	0.102984851267396	0.871314772549762	0.0598249227357421
1,5-anhydroglucitol	BPD	0.108218715312217	0.402066829234955	0.395701754985749
1,5-anhydroglucitol	Migraine	0.122723430771073	0.107119444758857	0.970131687104985
1,5-anhydroglucitol	Insomnia	0.103434187747523	0.771800253334152	0.112495083212658
1,5-anhydroglucitol	AUDI	0.141027727430216	0.0248876494346798	1.60401611929153
1,2,4-benzenetriol	AD	0.00814849239967375	0.683146756879343	0.165485989061682
1,2,4-benzenetriol	SCZ	0.0154789958335725	0.311710246990869	0.506248920731044
1,2,4-benzenetriol	ADHD	0.00714344354158325	0.823714705391284	0.0842231806919487
1,2,4-benzenetriol	BPD	0.00983279014100824	0.546895308180271	0.262095802425615
1,2,4-benzenetriol	Migraine	0.0226916035442943	0.171166225473768	0.766581926209275
1,2,4-benzenetriol	Insomnia	0.0239755181952083	0.154776012295847	0.810296346849461
1,2,4-benzenetriol	AUDI	0.00685762337767115	0.898157982885392	0.046647265714901
475144	AD	0.0312405256864208	0.0161162332967965	1.79273645443965
475144	SCZ	-0.0169906359264	0.672914265170852	0.172040264951469
475144	ADHD	-0.0080938239957038	0.274708010401094	0.561128676501276
475144	BPD	0.0164072374698097	0.0445660248829251	1.35099610157461
475144	Migraine	-0.0152926178532538	0.542340047647213	0.265728325068451
475144	Insomnia	0.000816040002863283	0.136368043055209	0.865287391782527
475144	AUDI	-0.0165847172387625	0.635766232454515	0.196702542555437
474827	AD	-0.0375434016862723	0.434206314132915	0.362303865420648
474827	SCZ	-0.0383384257788526	0.469532432123011	0.328334404237918
474827	ADHD	-0.0303351284240145	0.233932700242606	0.630909066167355
474827	BPD	-0.0412149266883763	0.651873677285429	0.185836555453896
474827	Migraine	-0.0385613371341547	0.480255596811798	0.318527565247494
474827	Insomnia	-0.0388793747238738	0.496263214851829	0.304287915370763
474827	AUDI	-0.0147976487939963	0.0749180257895382	1.12541367550404
474823	AD	0.0475868698278905	0.0783724555458001	1.1058365458149
474823	SCZ	0.0284775182851694	0.369954192693888	0.431852046451497
474823	ADHD	0.0271562350271086	0.421244238197433	0.37546602638452
474823	BPD	0.0223860907362297	0.77475545723991	0.110835355984669
474823	Migraine	0.0416895386363679	0.122477804033185	0.911942608926548
474823	Insomnia	0.0281141761745336	0.383131539206426	0.416652095629762
474823	AUDI	0.0217594056775124	0.929305228373905	0.0318416194544107
471797	AD	0.0517652209976602	0.183801092778759	0.735651910869525
471797	SCZ	0.0402574315459475	0.541197813686962	0.266643966519363
471797	ADHD	0.0389033255794115	0.646393231400133	0.189503199852534
471797	BPD	0.0429453552571313	0.403705986424509	0.393934810530597
471797	Migraine	0.0579233863321029	0.112469114026618	0.948966725992125
471797	Insomnia	0.0486424864391555	0.238934255252824	0.621721582352249
471797	AUDI	0.0386390598087003	0.672472503344331	0.172325468782751
471696	AD	-0.00673154072414661	0.876032447105476	0.0574798078297603
471696	SCZ	0.00126113231822	0.330998316502564	0.48017421509288
471696	ADHD	-0.00650803360568308	0.823094982134761	0.0845500459094157
471696	BPD	-0.0063254309977474	0.789975751469326	0.102386239297774
471696	Migraine	-0.00441164925862814	0.58970708245754	0.229363656258556
471696	Insomnia	-0.0069132451768017	0.952882121263547	0.0209608215559997
471696	AUDI	-0.00541337159405364	0.675123396392044	0.170616841281072
470911	AD	-0.00589528548591267	0.155739066893974	0.807602431694654
470911	SCZ	-0.0166402858277828	0.374746289174846	0.426262658943637
470911	ADHD	-0.0217610090839078	0.648689919168664	0.18796285108078
470911	BPD	-0.0134347339468193	0.282999735586485	0.548213970247385
470911	Migraine	0.00118654497933546	0.0924508398306805	1.03408913932175
470911	Insomnia	-0.00107978779817253	0.108949728938929	0.962773845917717
470911	AUDI	-0.0132052323542642	0.27760303087295	0.556575796559359
425774	AD	-0.0200064243789277	0.108770117715116	0.963490401457179
425774	SCZ	-0.0425123554464619	0.820963054139869	0.0856763870269958
425774	ADHD	-0.0395784202203047	0.539360005549341	0.268121260354755
425774	BPD	-0.042545559012358	0.827407625977322	0.0822804806551458
425774	Migraine	-0.0393050804027619	0.523444930066271	0.28112900228769
425774	Insomnia	-0.0160911878416847	0.082436145623921	1.08388232224696
425774	AUDI	-0.0429680397360768	0.978299513443268	0.00952816247045165
425768	AD	0.00856793518646337	0.75079436957236	0.12447899294044
425768	SCZ	0.0113814401594675	0.512429698932853	0.290365707754671
425768	ADHD	0.0311275581189557	0.0966826515532064	1.01465144743345
425768	BPD	0.00909464037523056	0.687100831730773	0.162979525748327
425768	Migraine	0.0101375431091378	0.594177133062841	0.226084066055951
425768	Insomnia	0.011837026374096	0.487363691495185	0.312146828804661
425768	AUDI	0.0119456305790222	0.481689308694977	0.317232992934692
424855	AD	-0.000308546239069507	0.250531674024547	0.601137359679025
424855	SCZ	-0.0111203545307856	0.779150276208404	0.108378771038786
424855	ADHD	-0.00766091975935645	0.490928192604857	0.308982026891478
424855	BPD	0.0252129865037051	0.037989577321067	1.42033553845764
424855	Migraine	-0.0112654200154576	0.803254753501696	0.0951466957005676
424855	Insomnia	-0.00783932445442592	0.500420867538845	0.300664588530951
424855	AUDI	0.0419685358310238	0.0120183734282601	1.9201543059549
423463	AD	0.0241493970122715	0.126459081103539	0.898049978248818
423463	SCZ	0.0137089962069089	0.292893550679062	0.533290191088399
423463	ADHD	0.00615944738526875	0.634854770242604	0.197325612811874
423463	BPD	0.00484013415492157	0.788003111992384	0.103472067385506
423463	Migraine	0.0177178773863302	0.209236721392535	0.679362093711922
423463	Insomnia	0.00967094797296775	0.4257626606248	0.370832428843375
423463	AUDI	0.0211035703982069	0.159865642548853	0.796244862424669
420153	AD	-0.0311298179366732	0.222294662017889	0.653070965929032
420153	SCZ	-0.0441265286613386	0.836153900910083	0.0777137797804042
420153	ADHD	-0.0423951300028376	0.628237214469044	0.201876341162835
420153	BPD	-0.0413730025696935	0.555378240006553	0.255411140124491
420153	Migraine	-0.0430318467605939	0.685563930075994	0.163952040240409
420153	Insomnia	-0.0432613400011606	0.709757373485288	0.148890087005925
420153	AUDI	-0.0423838981410523	0.627326750276292	0.202506193014738
419285	AD	-0.025225657425056	0.590415230840066	0.228842447620523
419285	SCZ	-0.0216712963851937	0.405884031273613	0.391598034827518
419285	ADHD	-0.0264724287100202	0.699184901383146	0.155407958687132
419285	BPD	-0.0274618209675983	0.845350785320835	0.0729630395514104
419285	Migraine	-0.00281468263045026	0.0917997018917235	1.03715872911455
419285	Insomnia	-0.00514157799016468	0.108575832689047	0.964266831264636
419285	AUDI	-0.0277979383046205	0.986941310280147	0.00570867243605531
418155	AD	-0.0146990535971629	0.371247198512182	0.430336814914572
418155	SCZ	-0.0201512434341109	0.670914978765638	0.173332512010485
418155	ADHD	-0.00597599779451241	0.180110314598449	0.744461415193135
418155	BPD	-0.0213973027279117	0.842379911548297	0.0744919984319588
418155	Migraine	-0.0199355166973307	0.650746071400903	0.186588445076674
418155	Insomnia	-0.0190885231837696	0.583307906345947	0.234102136960785
418155	AUDI	-0.0160062295608678	0.41983123027404	0.376925258390097
418091	AD	-0.0115652757853977	0.0696435178265871	1.15711929996009
418091	SCZ	-0.0239623540526119	0.169826080460385	0.76999561367826
418091	ADHD	-0.0387967954993722	0.636632045977672	0.196111504199172
418091	BPD	-0.038482428197	0.611405696841681	0.213670519003159
418091	Migraine	-0.040571311663905	0.871806547362098	0.0595798737072397
418091	Insomnia	-0.0370703302947002	0.519294023512833	0.284586675614714
418091	AUDI	-0.039100580641795	0.663414926722942	0.178214761154677
418081	AD	0.0154313370732279	0.617308639826556	0.209497644622491
418081	SCZ	0.0144639439808001	0.712050148259804	0.147489418799151
418081	ADHD	0.0150216885821417	0.653414833803486	0.184811010408678
418081	BPD	0.0139855762895429	0.77704211157991	0.109555444093305
418081	Migraine	0.0175178610865191	0.481837450461606	0.31709944780648
418081	Insomnia	0.0257228338489546	0.226399670339349	0.645124209859675
418081	AUDI	0.0161125316929592	0.565889944905448	0.247268022818295
416644	AD	-0.0441481380003241	0.789517285624055	0.102638357145284
416644	SCZ	-0.0447056031762147	0.921921560521153	0.035306028276078
416644	ADHD	-0.0352081850859405	0.302206416771651	0.519696318491588
416644	BPD	-0.039801320610676	0.457056075307899	0.340030513928383
416644	Migraine	-0.0249680756380584	0.136883331186225	0.863649434368535
416644	Insomnia	-0.014744063744287	0.0663706507184851	1.17802392437902
416644	AUDI	-0.0415378347117374	0.548304798185134	0.260977953612764
414208	AD	-0.0195150003503646	0.794585331779071	0.0998594563788277
414208	SCZ	-0.00996253053926499	0.282485072225255	0.549004497301154
414208	ADHD	-0.0146293146691383	0.43007535961767	0.366455438842385
414208	BPD	-0.0184806778728461	0.667089050428944	0.175816187779909
414208	Migraine	-0.0105270118634675	0.296347663042116	0.528198493199437
414208	Insomnia	0.0195324906292293	0.0323756688586366	1.48978125059828
414208	AUDI	-0.00986720678534891	0.28022523236079	0.552492762049235
413969	AD	-0.0248605922803999	0.721236720699765	0.141922169926205
413969	SCZ	-0.00962854123899382	0.172989042681914	0.761981404694838
413969	ADHD	-0.0216836858669451	0.485760706695376	0.313577618298994
413969	BPD	-0.0243363066458406	0.665919273204336	0.176578415464621
413969	Migraine	-0.0230230514790131	0.56297074053104	0.249514176296301
413969	Insomnia	-0.00825516297299567	0.155846673444075	0.807302463328114
413969	AUDI	-0.0256470406111196	0.844019150487275	0.0736476992788539
413965	AD	0.03038129427756	0.623336004831758	0.205277786876418
413965	SCZ	0.0296128056207834	0.698821937256	0.155633470203576
413965	ADHD	0.0386596318022573	0.26710361812945	0.573320229077045
413965	BPD	0.0637812648977868	0.0383368974383557	1.41638303699586
413965	Migraine	0.0336157356993102	0.428406806850517	0.368143637387023
413965	Insomnia	0.0361808638776168	0.333792345524466	0.476523626717893
413965	AUDI	0.0326226894483419	0.475783918464083	0.322590241240198
413963	AD	0.0383490759908045	0.559965172616058	0.251838983370622
413963	SCZ	0.0371405132637215	0.659034543343042	0.181091821232853
413963	ADHD	0.0356907048523227	0.885009425083731	0.0530521041721635
413963	BPD	0.0404739918229817	0.440390332178329	0.35616222359604
413963	Migraine	0.0357342619848557	0.871576656164205	0.0596944101775464
413963	Insomnia	0.0372800012881417	0.645647177499671	0.1900047431881
413963	AUDI	0.0787772316781767	0.0213183075243414	1.67124727722595
413961	AD	-0.0491376297152135	0.93105742986179	0.0310235298641666
413961	SCZ	-0.049181748465176	0.959116973813627	0.0181284230860496
413961	ADHD	-0.0448032704561545	0.485874272104692	0.313476096983064
413961	BPD	-0.0436864314265701	0.435096433969798	0.361414476150136
413961	Migraine	-0.0480618051864012	0.722632162939079	0.141082712742933
413961	Insomnia	-0.0482297736894313	0.743037042773141	0.128989534730734
413961	AUDI	-0.0437717074692927	0.438675750523831	0.357856372216359
413840	AD	-0.0333908908027147	0.811628473099327	0.0906427256936271
413840	SCZ	-0.029633596123475	0.489550409274622	0.310202582016867
413840	ADHD	-0.0187987747030072	0.192369190779308	0.715864481913339
413840	BPD	-0.033737931782317	0.893222086268692	0.0490405468791151
413840	Migraine	-0.0303226885386163	0.52696549925615	0.278217817374083
413840	Insomnia	-0.0326458613398499	0.708181179742024	0.149855619010828
413840	AUDI	-0.0306723296695781	0.547923213874772	0.261280299411705
413694	AD	-0.0188832146864066	0.828254676678884	0.0818361032273501
413694	SCZ	-0.00563888507446642	0.211914632771184	0.673839054085005
413694	ADHD	-0.0192729034003216	0.957080414588297	0.019051570953807
413694	BPD	0.00649982121135961	0.0852966341010347	1.06906810623211
413694	Migraine	-0.00873200314984435	0.272606387809366	0.564463971840098
413694	Insomnia	0.0337768178546897	0.0129454849238046	1.88788167672482
413694	AUDI	-0.0181417162309927	0.71724216747244	0.144334185699004
413683	AD	-0.00450268140000065	0.422261344947329	0.37441867335711
413683	SCZ	-0.010027916332388	0.918606656568922	0.0368704118457278
413683	ADHD	-0.0098139300173441	0.851772932625027	0.0696761649177822
413683	BPD	-0.0100403072799724	0.924312142335874	0.034181341765052
413683	Migraine	0.0103754984881449	0.123879906907416	0.906999129676333
413683	Insomnia	0.00563163219150509	0.177883624268425	0.749864030652475
413683	AUDI	-0.00687953141461772	0.542439653041345	0.265648570491308
412755	AD	-0.0226425687861289	0.501176619189608	0.30000919784107
412755	SCZ	-0.0149908062614466	0.250606960213014	0.601006871330185
412755	ADHD	-0.0265237494921804	0.902788712082307	0.044413879712811
412755	BPD	-0.0158790357156684	0.26957976337679	0.569312712224457
412755	Migraine	-0.0264446986513689	0.877361959083202	0.0568211997902109
412755	Insomnia	-0.0228445584754009	0.512169225338301	0.2905865204933
412755	AUDI	-0.024496970564915	0.621911473566708	0.206271430868187
408463	AD	0.0587476809995848	0.1651660829191	0.782079130825483
408463	SCZ	0.0431133778867078	0.878058384996371	0.0564766054620983
408463	ADHD	0.0453072252051268	0.591084441406936	0.228350472050271
408463	BPD	0.0494662326962546	0.373218112463463	0.42803728788358
408463	Migraine	0.0430793479101322	0.889130674890217	0.0510344063940323
408463	Insomnia	0.043806207989571	0.743355250765367	0.12880358654218
408463	AUDI	0.0430319451100303	0.906781708795573	0.0424972488556973
408450	AD	0.0390120902162934	0.216999092935987	0.663542081514231
408450	SCZ	0.0393233818116085	0.211441752169899	0.67480925096145
408450	ADHD	0.0270745633204365	0.754040401090967	0.122605384235253
408450	BPD	0.0266002705341847	0.837858255816345	0.0768294466723368
408450	Migraine	0.0303461593039553	0.48517424614867	0.314102260262941
408450	Insomnia	0.0263001225334074	0.936908455720996	0.0283028414681157
408450	AUDI	0.0262510523471962	0.98316815270098	0.00737219778864623
407525	AD	-0.0456799660477873	0.928832276986423	0.032062701243713
407525	SCZ	-0.0324398967684245	0.223812167190411	0.650116307441175
407525	ADHD	-0.0428241701695915	0.569304760581895	0.244655184560482
407525	BPD	-0.0287176480066946	0.168422176629168	0.773600724276012
407525	Migraine	-0.0443589307204884	0.69475594345584	0.15816772925871
407525	Insomnia	-0.0110748866653723	0.0484293841304728	1.31489105377894
407525	AUDI	-0.0344853253928596	0.263331474723212	0.57949722869619
407450	AD	0.0151844893235045	0.221573438902286	0.654482301838651
407450	SCZ	0.0123197496023686	0.281744814240266	0.550144068778088
407450	ADHD	0.00962815293835018	0.358164081888902	0.445917969072109
407450	BPD	0.00746229597629644	0.441645172262355	0.354926512586475
407450	Migraine	0.00945326970521954	0.364034671350822	0.438857251352968
407450	Insomnia	0.00505510722588642	0.576321559410073	0.239335133745567
407450	AUDI	0.00681726048480624	0.472138849242501	0.325930262823392
406821	AD	0.00370245548987191	0.0614394512598426	1.21155267181584
406821	SCZ	-0.0115499698338148	0.186727986439702	0.72879058593175
406821	ADHD	-0.0222675047157539	0.468326020281388	0.329451712064833
406821	BPD	-0.00639289733056092	0.126608238920601	0.897538032064873
406821	Migraine	-0.0244360240099566	0.595934577192551	0.224801415299716
406821	Insomnia	-0.00287304369122432	0.0979698309489815	1.00890764134366
406821	AUDI	-0.00942713100253156	0.158770787261531	0.799229401771649
402362	AD	-0.0110360337669504	0.784381412786589	0.105472706207544
402362	SCZ	-0.00540979415558285	0.396339284894092	0.401932878543554
402362	ADHD	-0.00997804619152198	0.658138467473067	0.181682724421025
402362	BPD	0.014378446173047	0.0824788590640294	1.08365735530969
402362	Migraine	0.0157780578801796	0.0745675350486092	1.12745021298392
402362	Insomnia	-0.0101899584449163	0.678728225872142	0.168304089683405
402362	AUDI	-0.011435629985965	0.864263948236941	0.0633536027101099
401933	AD	0.0294846444599832	0.264131067677808	0.578180513115316
401933	SCZ	0.024014305351311	0.439428766620107	0.357111515973903
401933	ADHD	0.0189510173767139	0.991381219995155	0.00375931231176844
401933	BPD	0.0418854940498473	0.0983357997112686	1.00728834598664
401933	Migraine	0.0214169299235999	0.589708451229636	0.229362648216604
401933	Insomnia	0.0211096256739192	0.613900031995118	0.21190234398523
401933	AUDI	0.0231434656198128	0.481811009240409	0.317123280722619
401124	AD	0.0805489068908634	0.0135362364731271	1.86850206727216
401124	SCZ	0.0340191049428578	0.529390517276954	0.276223842277543
401124	ADHD	0.03104464401892	0.840593842655495	0.0754137955232248
401124	BPD	0.043273021690859	0.219539190709315	0.658487941073206
401124	Migraine	0.0330904218881666	0.593719446128074	0.226418726368181
401124	Insomnia	0.0336753059759117	0.551598688723179	0.258376774912729
401124	AUDI	0.0334517770711036	0.566989090236943	0.246425297536508
397709	AD	0.023586015864928	0.225542067779188	0.646772442254169
397709	SCZ	0.0162539956528011	0.436798749037641	0.359718614091844
397709	ADHD	0.0141056424605513	0.552580146945038	0.257604722436344
397709	BPD	0.0132649600578033	0.614085769660364	0.211770966499262
397709	Migraine	0.0180939975458834	0.364912850625097	0.437810842425159
397709	Insomnia	0.0190188604083564	0.33492588434226	0.475051287238843
397709	AUDI	0.011720065506599	0.78620319427008	0.104465196014465
395982	AD	0.038268610939958	0.99313093677333	0.00299348929983162
395982	SCZ	0.0608405750534801	0.0976664483495593	1.01025460515758
395982	ADHD	0.0425772960954197	0.471397665841852	0.326612572245537
395982	BPD	0.0385282226090813	0.859668420501415	0.065669026563916
395982	Migraine	0.0393229594256315	0.721807173676126	0.141578806022044
395982	Insomnia	0.041387392368278	0.540162009921664	0.267475963394709
395982	AUDI	0.0451161979415939	0.363608155693446	0.439366384160366
390218	AD	-0.00790921912590736	0.616022345237146	0.210403534203787
390218	SCZ	-0.00173475188293892	0.32687513286982	0.485618117254446
390218	ADHD	-0.00776940296136508	0.604999433240232	0.218245032191755
390218	BPD	0.00288651405924223	0.221394107813472	0.654833941624175
390218	Migraine	-0.00738459283379389	0.57667981028847	0.239065253086756
390218	Insomnia	0.000496205550182482	0.269604435015244	0.569272967897826
390218	AUDI	-0.000864526992123915	0.302845943005977	0.518778239870644
390208	AD	-0.033571227326743	0.965640076107623	0.0151847183961846
390208	SCZ	-0.0248248490784593	0.321355626691224	0.493014091522815
390208	ADHD	-0.0311809724140628	0.603818506181645	0.219093580598438
390208	BPD	-0.0330061046998706	0.798722948710129	0.0976038373466735
390208	Migraine	-0.0295691903036077	0.502358679768131	0.298986089586719
390208	Insomnia	0.0181071603009674	0.0149158868836177	1.82635091882152
390208	AUDI	-0.0238481538669064	0.295685735677437	0.529169625984538
390198	AD	-0.0246679054796628	0.831631398397688	0.0800691221623149
390198	SCZ	-0.0187173578402711	0.396830847389361	0.401394575604882
390198	ADHD	-0.0250109264395768	0.93552616441363	0.0289440618234458
390198	BPD	-0.0220964230098395	0.562481190523576	0.249891995862646
390198	Migraine	-0.0228479016017555	0.616697043113184	0.209928133887148
390198	Insomnia	-0.0242121321204778	0.755961595164903	0.121500267239035
390198	AUDI	-0.0234547233777076	0.66963062105468	0.174164695022244
390190	AD	0.0230730950046082	0.152233406895866	0.81749003325196
390190	SCZ	0.0171236144471966	0.24554884300759	0.609862107863484
390190	ADHD	0.0220789143153182	0.164513027830886	0.783799704455446
390190	BPD	0.00800745569573325	0.59531876441105	0.225250428296992
390190	Migraine	0.010584687230827	0.445302242082534	0.351345118204458
390190	Insomnia	0.0057686122361279	0.882803399633046	0.0541360030601908
390190	AUDI	0.00565584685668985	0.925975225538631	0.0334006327087758
390135	AD	0.0119226170278042	0.415048365249225	0.381901292355443
390135	SCZ	0.0081776644805095	0.633492703935449	0.198258382609776
390135	ADHD	0.00661269279705168	0.831542613241055	0.0801154900148277
390135	BPD	0.00981124645021136	0.51806314814976	0.285617299672784
390135	Migraine	0.0253925545466372	0.133639956893159	0.874063673119706
390135	Insomnia	0.0263965962217314	0.123785621602466	0.907329798137855
390135	AUDI	0.00940878759928121	0.542562050714012	0.265550586066254
390129	AD	-0.0126448174556453	0.7796404127518	0.108105657265784
390129	SCZ	0.0146214167658342	0.0722607672927116	1.14109743123712
390129	ADHD	-0.01317636602239	0.894252203397994	0.0485399810952226
390129	BPD	-0.012418268430948	0.746935746625718	0.126716755729562
390129	Migraine	0.032616923120363	0.0206061087085731	1.6860040133616
390129	Insomnia	-0.013175731309057	0.89403717710786	0.0486444213863049
390129	AUDI	-0.000716116664174926	0.229019847240874	0.640126879347057
390121	AD	0.0595747752493896	0.00229927991001246	2.63840815531876
390121	SCZ	-0.0120682973363502	0.367070570563709	0.435250433131876
390121	ADHD	-0.0168624267784603	0.604863229138398	0.218342816331935
390121	BPD	-0.0186129980316945	0.792719285612792	0.100880575976738
390121	Migraine	0.000324961745948205	0.13477111687093	0.870403172545683
390121	Insomnia	-0.0188379596215165	0.834696432737729	0.0784714425495908
390121	AUDI	-0.0189871677401996	0.870360604688254	0.060300774761826
389989	AD	-0.00130468359066804	0.890433553457113	0.0503984832120772
389989	SCZ	0.00199308292256473	0.5270870838504	0.278117625942559
389989	ADHD	-0.000827645403663091	0.785576263965637	0.104811647146359
389989	BPD	0.0115029944379429	0.219767806720334	0.658035926051346
389989	Migraine	0.00467472315957174	0.3991870173387	0.398823591607734
389989	Insomnia	0.000105130231202732	0.669904240051944	0.173987273402608
389989	AUDI	-0.000135278354542523	0.69479155327949	0.15814546999812
389984	AD	0.0124890481181058	0.0331074238316062	1.48007461143294
389984	SCZ	-0.0117645648074465	0.187431860958363	0.7271565828064
389984	ADHD	-0.0270093371782854	0.918978114572088	0.0366948311968623
389984	BPD	-0.0235004886638088	0.524190405425534	0.280510932471603
389984	Migraine	-0.02659112054941	0.810668342948334	0.0911567860937279
389984	Insomnia	0.0102932007300565	0.0384803303448705	1.41476120829902
389984	AUDI	-0.0260787556513591	0.734465195522087	0.134028779520883
387842	AD	-0.00320033494624083	0.482885850068325	0.3161555204793
387842	SCZ	-0.00733435747099453	0.895190509278112	0.0480845308027567
387842	ADHD	-0.00257629684746497	0.452569494881848	0.344314722698935
387842	BPD	-0.00742448736238721	0.933220396604895	0.0300157777692491
387842	Migraine	0.00697777544171674	0.196236526634096	0.707220151700344
387842	Insomnia	-0.00525941534630925	0.613219032461214	0.212384374423321
387842	AUDI	-0.00630731938847995	0.713124937434811	0.146834376340031
384986	AD	-0.0440612788021457	0.891072398554949	0.0500870086280483
384986	SCZ	-0.0440159360378458	0.877469498995832	0.0567679707573223
384986	ADHD	-0.0309932916915308	0.224785856678664	0.648231017656552
384986	BPD	-0.0442002950471718	0.953661560431838	0.0206057222714915
384986	Migraine	-0.0441139805840576	0.90948672670371	0.041203634765863
384986	Insomnia	-0.043230072259324	0.739297665603268	0.131180665122948
384986	AUDI	-0.0213131102075403	0.109380382379429	0.961060562722345
384924	AD	-0.0141906087646035	0.975840564490115	0.0106211327619203
384924	SCZ	-0.0116484725780324	0.589713462214406	0.229358957861169
384924	ADHD	-0.0112918940663311	0.564771171264511	0.248127479945423
384924	BPD	-0.00347672401577759	0.267881500252692	0.572057277491416
384924	Migraine	0.00940541815233586	0.0991025295847554	1.00391526003864
384924	Insomnia	-0.00498054207847964	0.304449921654045	0.516484133369092
384924	AUDI	-0.0126207074798474	0.671507403679377	0.172949194671552
384914	AD	-0.041146784244761	0.436196604322552	0.360317719614077
384914	SCZ	-0.0456496980067755	0.74265532349865	0.129212701493866
384914	ADHD	-0.0455045152992049	0.72490182017049	0.139720809767688
384914	BPD	-0.0364834290958385	0.288894027657843	0.539261436286828
384914	Migraine	-0.0374977583128264	0.314474272055989	0.502414879507008
384914	Insomnia	-0.0461151294834354	0.81226769922672	0.0903008166493364
384914	AUDI	-0.0249243739686222	0.119786637035764	0.921591627567109
384906	AD	0.0965712760893824	0.955238183652212	0.0198883258524616
384906	SCZ	0.10976698986163	0.191943044471927	0.71682762098962
384906	ADHD	0.100932126153454	0.453445417522067	0.343474982684653
384906	BPD	0.0967549744332733	0.870351063734184	0.0603055355545293
384906	Migraine	0.101146537875136	0.442584084587191	0.354004207444994
384906	Insomnia	0.0990988791638121	0.567578220319661	0.245974278077967
384906	AUDI	0.0968792496721194	0.836610996983512	0.0774764310560486
382905	AD	0.0179911034950169	0.102670629923776	0.988553773406185
382905	SCZ	-0.00149173872965336	0.529965021831807	0.275752793279827
382905	ADHD	-0.00435893246423169	0.799885464793322	0.0969721949697323
382905	BPD	0.00433901096688816	0.301198191953862	0.521147639466083
382905	Migraine	0.033550196041303	0.0337313202135481	1.47196666058257
382905	Insomnia	0.0186011232360499	0.098151008911451	1.00810523185181
382905	AUDI	-0.00210997284761194	0.56970275209419	0.244351682568187
382585	AD	-0.0357605327022774	0.210015911954082	0.677747799494366
382585	SCZ	-0.0499205476621352	0.956502123991531	0.0193140612490455
382585	ADHD	-0.0489312577097005	0.738039237951339	0.131920548240982
382585	BPD	-0.0121356151379151	0.0395667282911329	1.40266985935872
382585	Migraine	-0.0305446877485418	0.142159287971901	0.847224760432416
382585	Insomnia	-0.0438772667151344	0.413151150567038	0.383891033457652
382585	AUDI	-0.0340112502785792	0.183809393528492	0.73563229788274
382579	AD	-0.0204227520679112	0.137840029513881	0.860624642570226
382579	SCZ	-0.0392463408182464	0.76332113032971	0.117292715269947
382579	ADHD	-0.0218090829443565	0.152697511155734	0.816168041529956
382579	BPD	-0.0270340873561956	0.227570838206239	0.642883390860166
382579	Migraine	-0.0364902990191041	0.528442049616971	0.277002631651716
382579	Insomnia	-0.0142292576528404	0.0883001307020063	1.05403865357851
382579	AUDI	-0.0282925792760611	0.251575325262162	0.599331957137702
381422	AD	0.00109160855912782	0.861366698567924	0.0648119225754588
381422	SCZ	0.00259386854184207	0.651247934250241	0.186253641266537
381422	ADHD	0.000994081227697285	0.889734782724264	0.0507394310683106
381422	BPD	0.0168914837820949	0.171245337097852	0.766381245238415
381422	Migraine	0.00162489563995194	0.761428452515495	0.118370898811902
381422	Insomnia	0.000834306638723414	0.978152172025326	0.00959357636782957
381422	AUDI	0.00247768395190473	0.662187834666917	0.179018802118471
380761	AD	0.00616793921719538	0.458646654817654	0.338521769712324
380761	SCZ	0.00191717028530736	0.81255297687583	0.0901483142693331
380761	ADHD	0.00612355845223866	0.460764205562646	0.336521266413032
380761	BPD	0.0121447291149726	0.264335785650996	0.57784403831093
380761	Migraine	0.00206112013535442	0.787171713479146	0.103930520395614
380761	Insomnia	0.00191241504124662	0.813455427531853	0.0896662388024644
380761	AUDI	0.00589226145253774	0.47205523475011	0.326007181993642
380055	AD	0.0615062368790723	0.127854550939427	0.893283808797563
380055	SCZ	0.04330083771032	0.752732348029247	0.123359420130553
380055	ADHD	0.0511951179663515	0.304066727750555	0.517031099569425
380055	BPD	0.0458423578729203	0.523755108542135	0.280871728033591
380055	Migraine	0.0440290135489453	0.665261840066726	0.177007387306621
380055	Insomnia	0.0461585253258723	0.504828533987968	0.296856105817609
380055	AUDI	0.0424808574977547	0.986261505353219	0.00600791743801613
379691	AD	0.00939039082455051	0.762360391717209	0.117839675467186
379691	SCZ	0.0102901054359601	0.657653823216362	0.182002650806641
379691	ADHD	0.011197008206	0.582461495810616	0.234732778816424
379691	BPD	0.0312509424091475	0.102329680704314	0.98999838098455
379691	Migraine	0.0266299601907999	0.145461592530846	0.837251662030825
379691	Insomnia	0.0236435501145618	0.183955199005115	0.735287933479357
379691	AUDI	0.0154714144157987	0.370303665593246	0.431441988898329
379571	AD	0.0234529975979104	0.0378089864814323	1.42240496430424
379571	SCZ	0.00745598491274946	0.118514866682714	0.926227167685164
379571	ADHD	-0.0137021260539341	0.981233183041072	0.00822777338050032
379571	BPD	-0.0120292567516003	0.661822420412664	0.179258524428251
379571	Migraine	-0.0111233744811086	0.587192217890937	0.231219708796038
379571	Insomnia	-0.013134668771646	0.798416758459681	0.0977703559514195
379571	AUDI	-0.0106483208448509	0.554663295863958	0.255970572053655
379197	AD	-0.0248914652642962	0.580249143302191	0.236385492077397
379197	SCZ	-0.016006453064479	0.252121945307373	0.598389350630199
379197	ADHD	-0.0250209567576445	0.589427145753466	0.229569866824303
379197	BPD	-0.0156962017697322	0.245841354504261	0.609345059926647
379197	Migraine	-0.0263048395103616	0.701747796132866	0.153818942610642
379197	Insomnia	0.0607367048359507	0.00127167501660009	2.89562386080247
379197	AUDI	-0.0155673484644723	0.243288682586412	0.613878093307531
379063	AD	-0.0054732844925931	0.696351630077021	0.157171403436684
379063	SCZ	-0.00669560059578589	0.912879268832537	0.0395866554852815
379063	ADHD	0.000720658553941877	0.352062062361781	0.453380771279212
379063	BPD	-0.00179055229303704	0.44783843302749	0.348878638457908
379063	Migraine	-0.00667478043133496	0.904619274422751	0.0435341631230814
379063	Insomnia	0.0714038029074692	0.00224268644793967	2.64923144128482
379063	AUDI	-0.00663275908775551	0.889851065995117	0.0506826749607286
378468	AD	-0.0126543981515543	0.235372076727838	0.628245060788781
378468	SCZ	-0.0193868044979875	0.422715588976566	0.373951735890727
378468	ADHD	-0.0229511191834411	0.624492510747309	0.204472765553449
378468	BPD	-0.0191000534482977	0.411227859098505	0.385917471243058
378468	Migraine	-0.022700367630478	0.604730840021835	0.218437882709132
378468	Insomnia	-0.0250436807532384	0.952326064761661	0.0212143290509013
378468	AUDI	-0.0246704668604907	0.8308398187314	0.0804826976919163
378132	AD	0.00842936896882951	0.578631958814263	0.237597583212439
378132	SCZ	0.00660192320798558	0.756952745945573	0.120931231220717
378132	ADHD	0.007717996925515	0.63479195533242	0.197368585661481
378132	BPD	0.00578741137978644	0.973333373512421	0.0117383853436185
378132	Migraine	0.00785723161291929	0.62289012065642	0.205588557195255
378132	Insomnia	0.0103114348683244	0.467495718574193	0.330222362135029
378132	AUDI	0.0130066954736894	0.358577688827611	0.445416736303389
378126	AD	0.0201734701770839	0.948411852740742	0.0230030270813084
378126	SCZ	0.038621637670125	0.13804764632888	0.85997099355274
378126	ADHD	0.0269558979254058	0.369164531352627	0.432780031854677
378126	BPD	0.0230696323808123	0.556335328738798	0.254663360355524
378126	Migraine	0.0234775293121938	0.530034996284015	0.275695454566632
378126	Insomnia	0.0216337624322661	0.674439618780598	0.171056925761118
378126	AUDI	0.0412233831353087	0.112939977269437	0.947152304006251
377818	AD	0.034716257087685	0.413950730083835	0.38305134710634
377818	SCZ	0.0405557355315326	0.242108510328176	0.615989944454977
377818	ADHD	0.031148431950351	0.623266801000148	0.205326005670865
377818	BPD	0.0301917818338922	0.721235111621684	0.141923138837647
377818	Migraine	0.034864156237124	0.407828012526512	0.389522947101611
377818	Insomnia	0.034866319583042	0.407739437819781	0.389617280210429
377818	AUDI	0.0683628290101126	0.0290386979604884	1.53702286046685
377697	AD	-0.0201930099042482	0.0790364010642454	1.10217284364214
377697	SCZ	-0.0472438269437365	0.803488729800095	0.095020210524726
377697	ADHD	-0.0388372508984385	0.319051956920863	0.496138587266865
377697	BPD	-0.0384655340483895	0.309182401975195	0.509785233196679
377697	Migraine	-0.0452208419359319	0.593280144899552	0.226740185801854
377697	Insomnia	-0.0408764778153405	0.381357152414837	0.418668103935903
377697	AUDI	-0.0342766415239975	0.220515787325887	0.656560312758145
377384	AD	0.00719470799143507	0.0384825076460925	1.4147366356629
377384	SCZ	-0.0286355123427042	0.66412886442308	0.177747644008634
377384	ADHD	-0.0172219953069142	0.224198758853171	0.649366795954743
377384	BPD	-0.0293503656264245	0.74208013059988	0.129549196609913
377384	Migraine	-0.0236916778801257	0.388061103973399	0.411099885155543
377384	Insomnia	-0.0247999789332431	0.431036703966907	0.365485746888942
377384	AUDI	-0.0252662911710886	0.451260419688023	0.345572757029184
376650	AD	-0.0128084656123792	0.849919761761544	0.0706220727198788
376650	SCZ	-0.00273319069606059	0.275218544610209	0.560322306081374
376650	ADHD	-0.0107931410557185	0.606121107050879	0.21744059222144
376650	BPD	0.00179273395781232	0.190588881683727	0.719902438242527
376650	Migraine	-0.00532686917130532	0.344887731566873	0.462322254190376
376650	Insomnia	-0.0128855564710384	0.869449752261557	0.0607555119316604
376650	AUDI	-0.0115399222063499	0.670892014351465	0.173347377514105
376647	AD	0.144774669651083	0.2456662400296	0.609654521078867
376647	SCZ	0.158998233608488	0.0699197213043239	1.15540031144109
376647	ADHD	0.151728775193165	0.130142200703997	0.885581853622438
376647	BPD	0.147193886662869	0.195593955397797	0.708644570703555
376647	Migraine	0.179661967097823	0.0130793882303548	1.88341256903886
376647	Insomnia	0.141400044353587	0.344686950982958	0.462575157622995
376647	AUDI	0.134796217115423	0.928936262759163	0.0320140832954828
372459	AD	-0.00766603181852732	0.964564794690949	0.0156685932854547
372459	SCZ	0.0016136522120993	0.300817928639234	0.521696283515727
372459	ADHD	-0.00682102421143282	0.753188557555211	0.12309628640946
372459	BPD	-0.00714387910332359	0.803611673394514	0.0949537632453404
372459	Migraine	-0.00765091827958964	0.95145698397622	0.0216108416849577
372459	Insomnia	0.0279993397465556	0.0412874485980239	1.38418195398738
372459	AUDI	0.038556574934458	0.0198438975831005	1.70237302307957
371571	AD	-0.015467690774335	0.911986898235588	0.0400114007777889
371571	SCZ	0.006046072072454	0.114896663218362	0.939692583730298
371571	ADHD	-0.010758150279661	0.458670991392256	0.338498725916963
371571	BPD	-0.00308212757609105	0.23182297860231	0.634843518391496
371571	Migraine	-0.0094913617170016	0.404812116563484	0.392746496963939
371571	Insomnia	-0.0135519650255311	0.631285571216333	0.19977413687689
371571	AUDI	-0.00371553998771734	0.244105229552444	0.612422916439259
371546	AD	0.023194235777498	0.319572456018142	0.495430659629722
371546	SCZ	0.0148633247594319	0.921174202002572	0.0356582331967468
371546	ADHD	0.0178918373504885	0.545515019838662	0.263193287342828
371546	BPD	0.0159985051376089	0.705354344568226	0.1515926543138
371546	Migraine	0.0147817992592362	0.987792990370515	0.00533406002728187
371546	Insomnia	0.0242693469653559	0.290372945919997	0.537043849352762
371546	AUDI	0.0212937184204384	0.381398774211044	0.418620707079827
370761	AD	-0.0189470319128009	0.934803040879921	0.0292798835335315
370761	SCZ	0.0121407307141806	0.0582855121360138	1.23443938317085
370761	ADHD	-0.0189464527653935	0.934484737777646	0.0294277872258414
370761	BPD	0.0152387408225441	0.0469184882075302	1.32865599002848
370761	Migraine	-0.0160873344090537	0.564892120016342	0.248034483428462
370761	Insomnia	-0.0139545666014347	0.448675156534737	0.348067976998188
370761	AUDI	-0.0168463174159441	0.62057455314565	0.207206036768299
369526	AD	0.0349513453551756	0.793347635596987	0.100536468245258
369526	SCZ	0.0343779705962475	0.996201978578351	0.00165260004109126
369526	ADHD	0.0667700222940789	0.0471209967769452	1.32678553124837
369526	BPD	0.0472625827612073	0.212903279557201	0.671817648647983
369526	Migraine	0.0436609175531816	0.290833135173272	0.536356114996241
369526	Insomnia	0.0343870989739712	0.973367813576636	0.0117230187018907
369526	AUDI	0.0344476877153954	0.927139634117626	0.0328548529537246
366259	AD	0.0489872542529464	0.0967532316924999	1.01433452002709
366259	SCZ	0.0270230185038655	0.727944003513275	0.137902027143727
366259	ADHD	0.0261669091292663	0.889156083358914	0.0510219958447231
366259	BPD	0.0306518946932551	0.457259657126849	0.339837113642441
366259	Migraine	0.0271697463379096	0.709849780696783	0.14883354750205
366259	Insomnia	0.0408997060859834	0.182129123315717	0.739620602892551
366259	AUDI	0.0260078724080703	0.981059001323151	0.00830487317200254
357040	AD	-0.0422659498259603	0.833578246417686	0.0790536275186787
357040	SCZ	-0.0422964004347495	0.839975307793232	0.0757334804223596
357040	ADHD	-0.0406261114565396	0.634495395756172	0.197571525034908
357040	BPD	-0.0308725330770421	0.251727167630858	0.599069910731115
357040	Migraine	-0.0338453805678551	0.321930919792827	0.492237309581778
357040	Insomnia	-0.0366059133462713	0.411976814478497	0.38512722481004
357040	AUDI	-0.0415068656847895	0.720202805610753	0.142545191130666
357004	AD	-0.0158258323811793	0.645609769231941	0.190029906583037
357004	SCZ	-0.0174998311205934	0.883964106258725	0.053565369342418
357004	ADHD	0.00206931963331181	0.132382613752487	0.878169048485193
357004	BPD	-0.00284420241961003	0.192676275508181	0.715171757322718
357004	Migraine	-0.0112534987315873	0.392062044477076	0.406645199709586
357004	Insomnia	-0.0101205605278711	0.35317690375731	0.45200770514748
357004	AUDI	-0.0033024361412568	0.199740683901838	0.699533467455154
356996	AD	-0.0276841460894908	0.767391573378578	0.11498297403955
356996	SCZ	-0.0275096093442462	0.74346019810715	0.128742276913555
356996	ADHD	-0.00481811268034615	0.101205641940742	0.994795276078901
356996	BPD	-0.0175414291305345	0.266806019300221	0.57380437670683
356996	Migraine	-0.00180523040629477	0.0815724624204029	1.08845642748747
356996	Insomnia	-0.021890642788513	0.389512041472548	0.409479111895788
356996	AUDI	-0.00246451540177439	0.0854904528667026	1.06808238233402
356992	AD	-0.0354312929454181	0.626615212823281	0.202999065622516
356992	SCZ	-0.0341218312063232	0.536087023707724	0.27076470499319
356992	ADHD	-0.0373613091303904	0.883188114063688	0.0539467843060984
356992	BPD	-0.0296425032230641	0.347047029757135	0.459611668206172
356992	Migraine	-0.0373420675778853	0.8775725963949	0.0567169467600256
356992	Insomnia	-0.0255998835970759	0.247280043290076	0.606810931914989
356992	AUDI	-0.0267527098179599	0.271560333252831	0.566133667040743
356983	AD	0.00537254370801621	0.535947699268139	0.270877589089852
356983	SCZ	0.00221887954150624	0.894870929120369	0.0482396002294598
356983	ADHD	0.00206975673446874	0.988688452183758	0.00494053834528458
356983	BPD	0.0043231530358927	0.60922457650636	0.215222585267369
356983	Migraine	0.0132177565278379	0.254625737316185	0.594097700409503
356983	Insomnia	0.0541807713257962	0.0128121477388669	1.89237806206217
356983	AUDI	0.00215225514324446	0.921343806374695	0.0355782793045268
356941	AD	-0.0253898970007627	0.179583968600632	0.745732435258006
356941	SCZ	-0.0331564097816575	0.33498671069222	0.474972421582606
356941	ADHD	-0.0376499125954217	0.512842736201426	0.290015791361488
356941	BPD	-0.0359487579044058	0.431875499626366	0.364641432856608
356941	Migraine	0.013043460752451	0.0126774742632973	1.89696726244598
356941	Insomnia	-0.0296147273917957	0.249491841075166	0.602943652180756
356941	AUDI	-0.0406077411919719	0.752438105478173	0.123529218730575
356925	AD	0.0546280911739602	0.00555514976570573	2.25530422807454
356925	SCZ	-0.00512491803949944	0.434739200591834	0.361771197552111
356925	ADHD	-0.00937337193720045	0.725848380513149	0.139154087816872
356925	BPD	-0.0089972416134303	0.683686159133117	0.165143212074449
356925	Migraine	-0.0103382178794085	0.910609063708583	0.0406680312746627
356925	Insomnia	-0.00966898313759623	0.765277929828354	0.11618081129092
356925	AUDI	-0.0103519212685748	0.91632640973656	0.0379497963144259
356565	AD	-0.000685777915566455	0.862141776475486	0.0644213099549056
356565	SCZ	0.00532757985293419	0.394077784694672	0.404418046881302
356565	ADHD	-0.000138042262432414	0.759908657289409	0.119238607744558
356565	BPD	0.0147762579329578	0.176274826519811	0.753809704059945
356565	Migraine	0.00153414639087024	0.592364612088338	0.227410894164701
356565	Insomnia	0.0123556498067693	0.213827265179931	0.669936918574258
356565	AUDI	0.00881108521754115	0.287447394911523	0.541441622939652
356405	AD	0.0104992409561526	0.731225536763822	0.135948650039605
356405	SCZ	0.012460668205941	0.555720843934996	0.255143313424844
356405	ADHD	0.0154046839147738	0.405481340975654	0.392029125910921
356405	BPD	0.0555453090770819	0.019020773741408	1.72077182048014
356405	Migraine	0.0120411605314529	0.58506782051728	0.232793787987556
356405	Insomnia	0.00948808548965252	0.99636203784914	0.00158282777013043
356405	AUDI	0.010216600829305	0.770629409809285	0.113154420869135
356402	AD	-0.0220132136148237	0.815221526371532	0.0887243610662268
356402	SCZ	-0.0224910262580045	0.980024241790257	0.0087631815059456
356402	ADHD	-0.0214265828497322	0.728028391775725	0.137851683666229
356402	BPD	-0.0220775754401605	0.827758288836277	0.0820964617050599
356402	Migraine	-0.00427825061794884	0.149582076955366	0.825120440867949
356402	Insomnia	-0.0082888319695702	0.203626975318986	0.691164689713639
356402	AUDI	-0.0200558213320003	0.599310425934025	0.222348167011958
354066	AD	0.0223537722883482	0.122828717210675	0.910700083780512
354066	SCZ	0.00339713768388084	0.686665515150432	0.163254762647935
354066	ADHD	0.00255938628857522	0.797750957472146	0.0981326658876705
354066	BPD	0.0022055586702564	0.875108077276315	0.0579383075877634
354066	Migraine	0.00571018447735172	0.5114491690283	0.291197522670272
354066	Insomnia	0.0284536585377976	0.0781098727874282	1.1072940695015
354066	AUDI	0.0264452623839263	0.0905102807211297	1.04330208812216
352123	AD	-0.0422438823389051	0.625874288864553	0.203512889049996
352123	SCZ	-0.0349695386042339	0.306275976420455	0.513887066912669
352123	ADHD	-0.0438790385736187	0.811901267777717	0.0904967804464915
352123	BPD	-0.0331786807073007	0.264183969522308	0.578093538573204
352123	Migraine	-0.0440507488638804	0.846179690011237	0.0725374028074909
352123	Insomnia	-0.0245128895446178	0.136271837133619	0.865593889148786
352123	AUDI	-0.0383747840985533	0.414005630875339	0.382993752015677
351222	AD	0.0214320675173257	0.194338401149985	0.711441374594731
351222	SCZ	0.00775094763020079	0.776215073708883	0.110017927732277
351222	ADHD	0.0279811261216293	0.116777543682055	0.932640664009793
351222	BPD	0.014943660582171	0.337184098399763	0.472132914889753
351222	Migraine	0.00736603136308644	0.849507296994188	0.0708328863291326
351222	Insomnia	0.0190300529691535	0.236514155632365	0.626142861145846
351222	AUDI	0.0127075681445686	0.416837168851417	0.380033562483588
348906	AD	0.00639830979491929	0.77989831062853	0.107962020401755
348906	SCZ	0.0110030870972505	0.43305350736579	0.363458439632724
348906	ADHD	0.00572628472518533	0.999742915271996	0.000111664833030498
348906	BPD	0.00576676160860068	0.945329555359281	0.0244167638467461
348906	Migraine	0.00816626655497366	0.59422629004777	0.226048137840164
348906	Insomnia	0.0287149520911165	0.100229508803124	0.999004397993156
348906	AUDI	0.00811921669330762	0.59780880861127	0.223437689994156
347328	AD	-0.00359612382745689	0.528405637940501	0.277032557232025
347328	SCZ	-0.00201961476764545	0.446690435689427	0.349993346323267
347328	ADHD	0.0028397437872254	0.285540043268661	0.544332979007768
347328	BPD	-0.00270706791667497	0.479578636890063	0.319140171043171
347328	Migraine	-0.00700061534985297	0.936706922385181	0.0283962702657484
347328	Insomnia	-0.00232661010989155	0.460922139393074	0.336372430983045
347328	AUDI	0.00860125709499027	0.178528714139756	0.748291923027752
346884	AD	-0.0125944263316118	0.216928636120139	0.663683114246436
346884	SCZ	0.00922159435781678	0.0444272707539312	1.35235036542026
346884	ADHD	-0.0254219398892646	0.790475622168631	0.102111518927084
346884	BPD	-0.0204100259142115	0.424978060804599	0.371633489520126
346884	Migraine	-0.0115913734748718	0.200456622179062	0.697979592053422
346884	Insomnia	-0.0082317195237469	0.154903763281477	0.80993803122384
346884	AUDI	-0.0229928934798653	0.557231903182967	0.253964026886122
346248	AD	-0.016823321732744	0.452068099661475	0.344796138021649
346248	SCZ	-0.0153249506875208	0.391013563573894	0.40780817742989
346248	ADHD	-0.0183773999686849	0.532789872254241	0.273444039216699
346248	BPD	-0.00766105697198838	0.204361334088617	0.689601270868255
346248	Migraine	-0.0160126922620234	0.417416320298859	0.379430574731095
346248	Insomnia	0.000370659937977469	0.111329384948929	0.95339019023115
346248	AUDI	-0.0197266248458752	0.627005148409958	0.202728893113692
346241	AD	0.0060062144511186	0.224415469023066	0.648947210340064
346241	SCZ	-0.00618529982772853	0.79445006109167	0.099933397228109
346241	ADHD	0.0130040501428765	0.13004750562595	0.885897973366414
346241	BPD	-0.00660609690994418	0.88870079645628	0.0512444306155576
346241	Migraine	-0.0055997902003575	0.713191476410261	0.146793855864195
346241	Insomnia	-0.0058133734427328	0.739483705541707	0.131071391202298
346241	AUDI	-0.00221224737272352	0.468778511303612	0.329032304490306
345473	AD	-0.011861948398008	0.800839230577322	0.0964546602965496
345473	SCZ	-0.0122924778136762	0.904145622574228	0.0437616159990191
345473	ADHD	-0.0108446767910138	0.671534206397616	0.172931860476476
345473	BPD	-0.0117383664184978	0.780379559483447	0.107694114623247
345473	Migraine	-0.00753530869312047	0.454837466526577	0.342143768180521
345473	Insomnia	0.00241814756660741	0.191597952465399	0.717609136372977
345473	AUDI	0.00700948721310524	0.134645365458538	0.870808590566045
345452	AD	0.0261118354436966	0.141589615040754	0.848968599018355
345452	SCZ	0.0194742860335867	0.240773409930181	0.618391476543058
345452	ADHD	0.00776665470891535	0.942948923740461	0.0255118308453099
345452	BPD	0.00778036670706472	0.934677954459817	0.0293380005641175
345452	Migraine	0.0756219877940759	0.00421891799279396	2.37479891633966
345452	Insomnia	0.00787006290506354	0.89578051305568	0.0477983894961981
345452	AUDI	0.00952287085868853	0.646974957185879	0.189112529480407
345420	AD	-0.00531075369348066	0.40329465716658	0.394377531472277
345420	SCZ	-0.00556401508293902	0.413265460593625	0.383770890146351
345420	ADHD	-0.00908951634040234	0.606605399924258	0.217093727973806
345420	BPD	0.024589727496533	0.0407603342020569	1.3897622637845
345420	Migraine	6.2020573588284e-05	0.251055057108181	0.600231026024121
345420	Insomnia	0.0173073899100349	0.0681588712611172	1.16647761027667
345420	AUDI	-0.0114042100041545	0.98199070238145	0.00789262415148907
344959	AD	0.0630030463694025	0.17357603965033	0.760510224815183
344959	SCZ	0.0482379642322618	0.830334430065845	0.0807469535526097
344959	ADHD	0.16405263639875	0.000105658008271641	3.97609758033078
344959	BPD	0.0545096664336044	0.368257474028072	0.433848430103227
344959	Migraine	0.0592432658110192	0.238532009360875	0.622453333370142
344959	Insomnia	0.0510876037529167	0.531119075019419	0.274808100714337
344959	AUDI	0.0478596035249564	0.998056937007213	0.000844682437366504
344945	AD	-0.00307669857957937	0.828547559825138	0.0816825573993895
344945	SCZ	0.00535334238379603	0.312116622748588	0.505683101005469
344945	ADHD	-0.00261914771294958	0.752312755651881	0.123601574546277
344945	BPD	-0.00063150486466057	0.566366186934177	0.24690268269514
344945	Migraine	0.00120284772862367	0.462129728133037	0.33523609305052
344945	Insomnia	0.0340640392224102	0.0358382664143888	1.44565300640037
344945	AUDI	0.0169646166942296	0.123056819623615	0.909894313348129
342924	AD	0.00762852744915854	0.46404166720756	0.333443021544548
342924	SCZ	0.00378678749059569	0.764361920950716	0.116700956798745
342924	ADHD	0.00473933946120497	0.654441183068206	0.184129378932545
342924	BPD	0.00506448628809242	0.625591564734551	0.203709115788898
342924	Migraine	0.00328255270566036	0.859332209313741	0.0658389097656906
342924	Insomnia	0.0162931781851757	0.213278235451625	0.671053461032206
342924	AUDI	0.00368047190941256	0.780674199190866	0.107530173567546
334150	AD	-0.0525498502963146	0.951859123193607	0.0214273231984498
334150	SCZ	-0.0359045279413746	0.174387133757861	0.75848556036727
334150	ADHD	-0.0447913558108719	0.354249822751133	0.450690358379653
334150	BPD	-0.0499943088688752	0.593820509797719	0.226344806507321
334150	Migraine	-0.0518685368124046	0.779432753776821	0.108221347984373
334150	Insomnia	-0.0503379368737904	0.619462517086972	0.207984967116463
334150	AUDI	-0.0334782925036112	0.145799189530356	0.836244890170804
237287	AD	-0.044637072554923	0.426203283981773	0.370383208282849
237287	SCZ	-0.0480095152127438	0.60952308701691	0.215009839882915
237287	ADHD	-0.0490482607417417	0.701954658987082	0.153690939134664
237287	BPD	-0.0501054746780298	0.862252504612466	0.0643655354496485
237287	Migraine	-0.0437391927501045	0.392085364081707	0.406619368914243
237287	Insomnia	-0.0443820524958309	0.416084756957605	0.380818194061553
237287	AUDI	-0.040319778153934	0.291759649782254	0.534974771005372
228840	AD	-0.000221761117729979	0.429366754345402	0.367171585804065
228840	SCZ	0.0288480066401551	0.044666761343579	1.35001553581119
228840	ADHD	-0.00471479466395097	0.743746296112217	0.128575184062763
228840	BPD	0.0196033639924005	0.0865783810897052	1.06259053922488
228840	Migraine	-0.005581319319091	0.931961658752774	0.0306019543140625
228840	Insomnia	0.00325206533204525	0.311010944528644	0.507224327806719
228840	AUDI	0.00792813813416793	0.21027807316619	0.677206011191015
228052	AD	0.133499992830913	0.0554027929581597	1.25646834112459
228052	SCZ	0.109948355986781	0.449288910991075	0.347474300202471
228052	ADHD	0.109983720181041	0.447477081328419	0.349229203269838
228052	BPD	0.106991450218798	0.663445140920976	0.178194982340312
228052	Migraine	0.109788823905799	0.457605718009832	0.339508557456723
228052	Insomnia	0.109021769478415	0.501261234312498	0.29993588081515
228052	AUDI	0.105703072599127	0.879853646276092	0.0555895618279016
224117	AD	-0.00308892864539323	0.127667977115821	0.893918022908358
224117	SCZ	-0.022972007793868	0.816968616463378	0.0877946264034034
224117	ADHD	0.00660670701544119	0.0635397622452934	1.19695441456003
224117	BPD	-0.0232745929107916	0.88920303645478	0.0509990629396417
224117	Migraine	-0.0234068808975856	0.946652291425609	0.0238095095338242
224117	Insomnia	-0.0015054845024145	0.113621927170772	0.944537848815723
224117	AUDI	-0.0225140543425619	0.745577303351869	0.127507321119569
217920	AD	-0.0112257433773191	0.514509132664947	0.288606911998166
217920	SCZ	0.0182357827008947	0.0500439038125418	1.30064881932002
217920	ADHD	-0.000382220399505195	0.196242800524816	0.707206267065248
217920	BPD	-0.010019203140065	0.453143023361298	0.343764702064097
217920	Migraine	-0.0121792260335312	0.57400260407612	0.241086137334911
217920	Insomnia	-0.0127802981223535	0.6188676723394	0.208402202864304
217920	AUDI	-0.0124807605164867	0.595636337646349	0.225018815355881
217691	AD	0.0295877028642545	0.0523303618088093	1.28124626256539
217691	SCZ	0.00855415714925412	0.256340667721715	0.591182488758933
217691	ADHD	-0.000555730406020416	0.630064267793021	0.20061514939669
217691	BPD	-0.00172930297885032	0.755973940559021	0.121493174957101
217691	Migraine	-0.00254562017606652	0.960163869075204	0.0176546405419164
217691	Insomnia	0.00151262106655015	0.492534181327884	0.307563624563391
217691	AUDI	-0.000770507763761419	0.648984353530571	0.18776577354978
215929	AD	0.0033749014147697	0.469899237112692	0.327995260059017
215929	SCZ	0.00271393080056859	0.504414315665121	0.297212596313585
215929	ADHD	0.00195673756026749	0.549632939627851	0.259927247800876
215929	BPD	0.00123277132544286	0.600513221231282	0.221477426488252
215929	Migraine	0.0017504845802695	0.563249857667933	0.24929890934943
215929	Insomnia	0.0223983094035206	0.097363180447159	1.01160524796522
215929	AUDI	-0.000586100298362036	0.800171008955755	0.0968171876216354
213980	AD	-0.0238169747535397	0.662858218808861	0.178579354511832
213980	SCZ	-0.00642226342097119	0.140788781197214	0.851431950721337
213980	ADHD	-0.025246877720654	0.865081252711935	0.0629430995326562
213980	BPD	-0.0254589918396835	0.943765375398751	0.0251359599757977
213980	Migraine	-0.0245466716961102	0.742686732555639	0.129194334303523
213980	Insomnia	0.0130862308959605	0.0353079449942769	1.4521275586651
213980	AUDI	-0.0149284262126135	0.273880596404386	0.562438735080856
210803	AD	0.0659095443762556	0.143923987138421	0.841866818198988
210803	SCZ	0.0501146797158424	0.655722742731408	0.18327975323837
210803	ADHD	0.0511962953481975	0.565450116178778	0.24760570236341
210803	BPD	0.0502374950520468	0.643886005264762	0.191191014110142
210803	Migraine	0.0604386207113485	0.226774811330857	0.644405185702967
210803	Insomnia	0.0553128592794793	0.361530337938383	0.44185525287457
210803	AUDI	0.0689919909365313	0.112604802391609	0.948443087213799
210714	AD	0.0220532999908634	0.521276073645186	0.282932208551471
210714	SCZ	0.0189569417808925	0.829726635268547	0.081064968285806
210714	ADHD	0.0833724497962779	0.00496893003609152	2.30373711819778
210714	BPD	0.03957454384619	0.113881889338214	0.943545336376203
210714	Migraine	0.0395051685293545	0.114486964481836	0.941243959401743
210714	Insomnia	0.0187568476532187	0.880260338336556	0.0553888655975654
210714	AUDI	0.0186320198256092	0.928731180286811	0.0321099736409509
210556	AD	-0.00139411505694631	0.496972953887112	0.303667245667466
210556	SCZ	0.01583776802286	0.116315690068255	0.934361698423243
210556	ADHD	-0.00539941891952944	0.985236458111183	0.00645952571686851
210556	BPD	0.0102215462246754	0.178629602466757	0.748046568277026
210556	Migraine	0.00179195442220514	0.362427558172915	0.440778786968202
210556	Insomnia	0.0376403833136076	0.0245716784385876	1.60956517678324
210556	AUDI	-0.00526523880632945	0.900102779369574	0.0457078972667592
210313	AD	0.0565204338453491	0.0710201198667351	1.14861859903781
210313	SCZ	0.034689531393875	0.432105831837536	0.364409872272964
210313	ADHD	0.0403123515204319	0.255696616577868	0.592275018595814
210313	BPD	0.0295808482434597	0.93096689359195	0.0310657628274412
210313	Migraine	0.0431558137981246	0.201062775705029	0.696668326232211
210313	Insomnia	0.0466281691751684	0.151751629282125	0.818866637422802
210313	AUDI	0.0324449479347854	0.554736845653018	0.255912987298821
210272	AD	-0.0168102615814705	0.60890178686119	0.215452751478708
210272	SCZ	-0.019062563237848	0.937151217580411	0.0281903262285509
210272	ADHD	-0.0146766504210576	0.477576334586165	0.320957202007003
210272	BPD	-0.00985792195053303	0.304537194827367	0.516359656982562
210272	Migraine	0.00124735654076358	0.12678621017729	0.8969279796529
210272	Insomnia	-0.0182665616924036	0.756105195274415	0.12141777784671
210272	AUDI	-0.0168708653922349	0.613650399355118	0.212078978813064
210231	AD	-0.0226427975108185	0.270722843416232	0.567475097199381
210231	SCZ	-0.0325281267197655	0.74949956958852	0.125228612215814
210231	ADHD	-0.0314637969739646	0.638224280764537	0.195026677420064
210231	BPD	-0.019182393194676	0.205255663420829	0.687704850975967
210231	Migraine	0.00115295752511935	0.0473623955810287	1.32456633919667
210231	Insomnia	-0.0333514404709034	0.920778815626189	0.0358446810838284
210231	AUDI	-0.00194330714094448	0.0586562107404798	1.23168599637856
209687	AD	0.066650380716546	0.761048588183872	0.118587615362771
209687	SCZ	0.0660000528383224	0.9126625463028	0.0396897716105115
209687	ADHD	0.0828261381819111	0.146169596003919	0.835142953376168
209687	BPD	0.0699233970419026	0.480281353551283	0.31850427408763
209687	Migraine	0.0728091655609248	0.354537282559004	0.450338088384228
209687	Insomnia	0.0659373122981355	0.947890232463588	0.0232419518976637
209687	AUDI	0.0766440229857477	0.247765989411543	0.605958309035905
209671	AD	-0.0398948067854368	0.796582552216348	0.0987692103032246
209671	SCZ	-0.0400916501730768	0.832768433019649	0.0794757455835043
209671	ADHD	-0.0375192347968678	0.565303947429559	0.24771798191846
209671	BPD	-0.0239009577459546	0.173006568344881	0.761937408190363
209671	Migraine	-0.0220917418694038	0.151114158078948	0.820694844148671
209671	Insomnia	-0.0389908233344176	0.682885498721995	0.165652109557017
209671	AUDI	-0.0334230285969863	0.374852641194703	0.426139424787872
209171	AD	0.00265285796054537	0.151627431464646	0.819222221817294
209171	SCZ	-0.0015217765494635	0.2097214906847	0.678357064014587
209171	ADHD	-0.014512732827924	0.770916020174467	0.112992929291828
209171	BPD	-0.0148897789921665	0.837876008033893	0.0768202451058482
209171	Migraine	0.0223226819348989	0.0368671271252614	1.43336070351831
209171	Insomnia	0.00634655030294662	0.114982962028538	0.939366507865377
209171	AUDI	-0.00353876289559807	0.246863063590216	0.607543885681528
209167	AD	0.0157566229381357	0.351376446167888	0.454227353945325
209167	SCZ	0.0122288499110165	0.499859901087405	0.301151701084896
209167	ADHD	0.0087335182085575	0.82793389177691	0.0820043390396251
209167	BPD	0.00852823988269436	0.878613199010951	0.0562022768110058
209167	Migraine	0.00922741530947269	0.746138391075071	0.12718061367196
209167	Insomnia	0.00926981464971444	0.740431812993067	0.130514929856292
209167	AUDI	0.0101540854286936	0.64451669626029	0.190765827729055
208646	AD	-0.0394227165832197	0.695390339897579	0.157771346667307
208646	SCZ	-0.0400757177600706	0.77625286373105	0.109996784624963
208646	ADHD	-0.0355587470499639	0.444951980767604	0.351686855564963
208646	BPD	-0.040748647694191	0.937911567157196	0.0278381080027904
208646	Migraine	-0.0382248353130257	0.59247359437522	0.227331000714788
208646	Insomnia	-0.0366357845956353	0.496033036468594	0.304489397948879
208646	AUDI	-0.0189395631928242	0.117363810012031	0.930465800320679
203820	AD	0.0108582592636848	0.956285671706819	0.0194123513295851
203820	SCZ	0.0117270981725136	0.746491620703766	0.126975062825146
203820	ADHD	0.0108967228550811	0.931005113359446	0.0310479337364952
203820	BPD	0.0119866625503415	0.713463083833142	0.146628493330456
203820	Migraine	0.0173126032539881	0.383596726061757	0.41612510812124
203820	Insomnia	0.0317334652134668	0.116282579399484	0.934485343202451
203820	AUDI	0.0117510084479427	0.743242426824449	0.12886950728967
188569	AD	0.0375839699531751	0.02150218776344	1.66751735007268
188569	SCZ	-0.00747923741871803	0.988094393327607	0.00520156498410318
188569	ADHD	-0.00741444862225271	0.930300075477229	0.0313769438077722
188569	BPD	-0.00633581265411065	0.717001832640017	0.144479734284181
188569	Migraine	0.0006955949379015	0.331958922181024	0.478915654169006
188569	Insomnia	-0.00650423912933906	0.737817496843535	0.132051049986828
188569	AUDI	-0.00688911119020319	0.794424135973675	0.0999475696977858
172624	AD	-0.045668209351831	0.358317422279276	0.445732074848681
172624	SCZ	-0.0315354980040226	0.120139917072742	0.920312672162785
172624	ADHD	-0.0507823395521243	0.596526524993444	0.224370240338708
172624	BPD	-0.0479699928557782	0.442491602095477	0.354094967221981
172624	Migraine	-0.0486137298444353	0.471317605024471	0.326686337829618
172624	Insomnia	-0.0386322122436371	0.202592298936186	0.693377067332528
172624	AUDI	-0.052533453256193	0.766805205400411	0.115314947608006
171968	AD	-0.0478903055370092	0.890721399364425	0.050258113739927
171968	SCZ	-0.0456852244121104	0.608624871952365	0.215650303816577
171968	ADHD	-0.0450771621992747	0.566033020634968	0.247158232661107
171968	BPD	-0.0475192851343371	0.806846449036593	0.0932091080056062
171968	Migraine	-0.0232951358486015	0.0965177010778403	1.01539303095201
171968	Insomnia	-0.0459726612165505	0.631199434762416	0.199833398708132
171968	AUDI	-0.0469041097665523	0.720903574759202	0.142122820926227
171564	AD	-0.0252359430328672	0.971658018557288	0.0124865609861006
171564	SCZ	-0.0251490440167981	0.916271623022802	0.0379757633481657
171564	ADHD	-0.0249422153727228	0.85294773384929	0.0690775803169913
171564	BPD	-0.0187142754300176	0.390196640671662	0.408716473906238
171564	Migraine	0.00172996079729271	0.079266144130951	1.10091226736961
171564	Insomnia	-0.0242558312477161	0.738180112352087	0.131837659508952
171564	AUDI	-0.0251966990591879	0.939905030517213	0.0269160259811195
171305	AD	-0.0288820563372476	0.437093903303853	0.359425251117212
171305	SCZ	-0.0313043779775362	0.56431274512505	0.248480140984657
171305	ADHD	-0.0339228846216424	0.842652364370269	0.0743515563052606
171305	BPD	-0.0321941849756231	0.629543399347273	0.200974325210844
171305	Migraine	-0.0337050889346457	0.800685796375417	0.0965378755149258
171305	Insomnia	-0.0247456435261835	0.301129147511466	0.521247205328382
171305	AUDI	-0.0194307722713978	0.196285247967221	0.707112339050931
170278	AD	0.00630585353812196	0.0640175936732384	1.193700654373
170278	SCZ	-0.0236127321647435	0.950551149728605	0.0220245085226857
170278	ADHD	-0.0233050947405742	0.844315283121024	0.0734953494037256
170278	BPD	-0.0206320097951589	0.559441756933516	0.252245120858671
170278	Migraine	-0.0156706320036213	0.341844046178176	0.466171979708603
170278	Insomnia	-0.0235549773635895	0.91891688941907	0.0367237661970242
170278	AUDI	-0.0189278244667954	0.465059767165911	0.332491230158692
170069	AD	0.0583339747523838	0.30886213656529	0.510235328631692
170069	SCZ	0.0581787968824449	0.313349905889227	0.503970431398973
170069	ADHD	0.0547128177417671	0.44155893326233	0.355011324515497
170069	BPD	0.0596223262317174	0.274590782517188	0.561314045282475
170069	Migraine	0.0505085620932934	0.777753879774348	0.109157813764244
170069	Insomnia	0.0738211026611542	0.0858274088459011	1.06637399875218
170069	AUDI	0.0612911530449071	0.236920456793896	0.625397438689893
168885	AD	-0.00464881302109155	0.442147472893009	0.354432852864743
168885	SCZ	-0.00979034254907774	0.9734837455581	0.0116712955803725
168885	ADHD	-0.00773696144279001	0.62695516805537	0.202763513335605
168885	BPD	-0.00740486262967832	0.60047368652281	0.221506019149217
168885	Migraine	-0.00906530900206981	0.771862534462538	0.112460038835591
168885	Insomnia	-0.00389452158420278	0.410464787021278	0.386724094228588
168885	AUDI	-0.00747127606526998	0.605575810134802	0.217831481154604
163872	AD	-0.045215148415346	0.317515244514022	0.498235418562927
163872	SCZ	-0.0351370769419488	0.145553511854911	0.836977311621189
163872	ADHD	-0.0444903369366605	0.29885923073949	0.524533325751953
163872	BPD	-0.038177272129444	0.182209644843476	0.739428638386957
163872	Migraine	-0.0531133233030208	0.718797705111784	0.143393318122441
163872	Insomnia	-0.0412718768599027	0.230831367942606	0.636705174724611
163872	AUDI	-0.0117452267781895	0.0291570693819324	1.5352561297099
161846	AD	-0.0264926435846082	0.433468842447297	0.363042113965206
161846	SCZ	-0.0318373520684991	0.906880507562392	0.0424499327028837
161846	ADHD	-0.0277118208047418	0.490052889910458	0.309757045366005
161846	BPD	-0.0277670059268331	0.492891393131129	0.307248765428746
161846	Migraine	-0.00490245961926239	0.0798092646005477	1.09794669096319
161846	Insomnia	-0.025640385578604	0.399627259870038	0.398344894802052
161846	AUDI	-0.0255609376397974	0.396670917509956	0.401569639273621
161843	AD	0.00793787745906716	0.186698328824866	0.728859569492738
161843	SCZ	0.0346029984240326	0.0270044740566699	1.56856427668719
161843	ADHD	-0.00154101965075082	0.421859594867123	0.374832068755523
161843	BPD	-0.00694370373669306	0.877531801604304	0.0567371358182601
161843	Migraine	0.000864806960076514	0.336711498708042	0.472742052188742
161843	Insomnia	0.0277670601338313	0.0435087302083202	1.36142359130087
161843	AUDI	-0.00582165575586568	0.696136462586978	0.157305617947884
161365	AD	0.020415831490572	0.425121660790957	0.371486766304753
161365	SCZ	0.018046589441162	0.550123098212822	0.259540119791607
161365	ADHD	0.0174946550816029	0.588817864438241	0.23001902219424
161365	BPD	0.0275535028505889	0.22365084848928	0.650429449856568
161365	Migraine	0.0198153582030903	0.452118969962222	0.344747270499268
161365	Insomnia	0.0150199047026743	0.967759028665339	0.0142327682588191
161365	AUDI	0.0283333268096743	0.209706501833858	0.678388104266213
145951	AD	-0.0251617846718408	0.63019918757416	0.20052216103553
145951	SCZ	-0.000179500018240075	0.0791951449942346	1.10130144172922
145951	ADHD	-0.0190093909417102	0.335631067794365	0.474137845378598
145951	BPD	-0.019336223371617	0.345474907570526	0.461583490690363
145951	Migraine	-0.026631502317878	0.796769705792388	0.098667186704478
145951	Insomnia	-0.00110802708940572	0.0846038635266295	1.07260980398245
145951	AUDI	-0.0149639013065248	0.238996006697892	0.621609355468426
137363	AD	-0.000432286863541131	0.72874903974386	0.137422004492576
137363	SCZ	0.0140525240942269	0.179134941271393	0.746819694322405
137363	ADHD	0.0276220123402923	0.0649801479320176	1.18721930428704
137363	BPD	-0.00130283235370499	0.888092849974129	0.0515416264247894
137363	Migraine	-0.00124435514883525	0.870571335931464	0.0601956363421067
137363	Insomnia	0.0032884690644408	0.458060109608742	0.339077527327005
137363	AUDI	0.00891790791854441	0.272357453933538	0.564860734369533
135615	AD	0.0597507715378345	0.757725152887234	0.120488295990879
135615	SCZ	0.0607729289798791	0.638442756852369	0.194878035749991
135615	ADHD	0.059425032648776	0.814338847696574	0.0891948468750614
135615	BPD	0.0903673697926606	0.047749865348039	1.32102784876476
135615	Migraine	0.0590974429492651	0.902763605437242	0.0444259576540654
135615	Insomnia	0.0616046239909793	0.569746148346766	0.244318602097389
135615	AUDI	0.0596391503093702	0.775351953678725	0.110501114469772
135260	AD	-0.0192033380504157	0.492825188091239	0.307307103665293
135260	SCZ	-0.00423870272306393	0.139923089358474	0.854110614646261
135260	ADHD	-0.0231965025782823	0.89119871615739	0.0500254478056276
135260	BPD	0.0190578895305776	0.0270149217643305	1.56839628584711
135260	Migraine	-0.00669965129271044	0.168514950301416	0.773361563366032
135260	Insomnia	-0.000762567610914866	0.108269053256303	0.965495660831996
135260	AUDI	-0.00533070162019311	0.151879012649664	0.81850223482824
131620	AD	-0.0105272281414497	0.228606304300536	0.640911797190156
131620	SCZ	-0.0229339004857867	0.841316830418989	0.0750404230004914
131620	ADHD	0.00271591710691899	0.0846541586036616	1.07235170247813
131620	BPD	-0.0230951664000985	0.882416274973017	0.054326490520503
131620	Migraine	-0.0231258057448638	0.892049683539448	0.0496109565138668
131620	Insomnia	0.00340183795349225	0.0806044852137509	1.09364079132908
131620	AUDI	-0.0229019410851081	0.834426874768123	0.078611716835192
131144	AD	-0.0397065627338429	0.782653715605177	0.106430348627573
131144	SCZ	0.00205637674716419	0.0282725254761778	1.54863539591868
131144	ADHD	-0.0403629133479906	0.954825300677382	0.0200760817065517
131144	BPD	-0.0295475025853369	0.271287509493338	0.566570201383981
131144	Migraine	-0.0260744055521782	0.205829371400015	0.686492652281098
131144	Insomnia	-0.034008715014658	0.399172792642821	0.398839067604523
131144	AUDI	-0.0366029201321239	0.516239217326681	0.287149006336855
127661	AD	-0.0252300894677269	0.693709416209239	0.158822410473859
127661	SCZ	-0.0205207637706111	0.407231343944207	0.390158802434238
127661	ADHD	-0.0263397000988288	0.862129364727213	0.0644275622822304
127661	BPD	-0.0188307090622808	0.348665900734993	0.457590524223583
127661	Migraine	-0.0251454523557739	0.684924975777771	0.164356996960346
127661	Insomnia	-0.0263580600068414	0.866890109445536	0.062035951988829
127661	AUDI	-0.00271674590856685	0.0991161222039856	1.00385569753549
126391	AD	0.022331848028833	0.138264510398873	0.859289279875173
126391	SCZ	0.00498125185829912	0.684285490230277	0.164762668800611
126391	ADHD	0.0114976121095642	0.336362447953093	0.473192495505171
126391	BPD	0.0388663593149287	0.0412116517457919	1.38497997878511
126391	Migraine	0.00368587754823324	0.902286967548809	0.0446553154490453
126391	Insomnia	0.0702817103932157	0.00466290519291046	2.33134341461508
126391	AUDI	0.00632568458000515	0.57070268484702	0.243590084325927
126350	AD	-0.0224390883833023	0.542656686110978	0.265474841648277
126350	SCZ	-0.023299752660862	0.601024985267471	0.221107473524307
126350	ADHD	-0.00588335306143284	0.133080286352249	0.875886273319686
126350	BPD	-0.0236284264190165	0.626846949605862	0.202838483181191
126350	Migraine	-0.0257245192651276	0.992434018867611	0.00329835730464051
126350	Insomnia	-0.0233792319169306	0.607057434371225	0.216770217902511
126350	AUDI	-0.0253238623105578	0.831610147987875	0.0800802196914026
122191	AD	-0.0487936867129277	0.73451884883434	0.133997055095356
122191	SCZ	-0.0360603330322444	0.216731048594721	0.664078867787494
122191	ADHD	-0.0417284267122353	0.343932557355158	0.463526711033371
122191	BPD	-0.0495063178358772	0.848385987566456	0.0714065131550301
122191	Migraine	-0.0462287255946514	0.52821614816245	0.277188326054794
122191	Insomnia	-0.0447128238215153	0.452134309359785	0.344732536097148
122191	AUDI	-0.0468998108801857	0.569357006902553	0.24461533025181
119054	AD	0.0352023369570411	0.227571622925876	0.642881893309675
119054	SCZ	0.0293328656914226	0.384761486440468	0.414808406133912
119054	ADHD	0.0459424119100011	0.0973180888930271	1.01180642821802
119054	BPD	0.0275758727718758	0.459729075383102	0.33749802859877
119054	Migraine	0.024882419954352	0.633699773283248	0.198116448250888
119054	Insomnia	0.0306779271095993	0.338634032329813	0.470269397939044
119054	AUDI	0.0321311571136619	0.296717565057806	0.527656743599295
111399	AD	-0.00998790493141888	0.228793398267487	0.640556511073792
111399	SCZ	-0.018929454719647	0.51184417273776	0.290862236720744
111399	ADHD	-0.0129957989311478	0.293198524555942	0.532838219497571
111399	BPD	-0.0225500801946994	0.885860745434391	0.0526345424951297
111399	Migraine	-0.0224365366626744	0.854923016297932	0.0680729906545941
111399	Insomnia	-0.0158744954712822	0.378025694847293	0.422478679657127
111399	AUDI	-0.0131813210132474	0.297865822629305	0.52597932523416
110881	AD	0.0782864033191583	0.0128891655224632	1.8897751990718
110881	SCZ	0.0275961166527957	0.980560849421677	0.0085254506977938
110881	ADHD	0.0284469961136415	0.749793665422301	0.125058233004573
110881	BPD	0.0322886537380708	0.454535017561099	0.342432652931063
110881	Migraine	0.0284719529067743	0.74629409523898	0.127089994551751
110881	Insomnia	0.0283444589082026	0.764794359099537	0.116455323949763
110881	AUDI	0.0694904293156847	0.0241029085200818	1.61793054754937
110873	AD	0.04858449460988	0.813666977719004	0.089553309278359
110873	SCZ	0.0488873890639004	0.761234940880383	0.11848128569863
110873	ADHD	0.0569295431368879	0.300244361960152	0.522525139104355
110873	BPD	0.0488826960672398	0.761950631122781	0.11807316688289
110873	Migraine	0.0591030993218518	0.247100877412537	0.607125712490487
110873	Insomnia	0.0491747738698305	0.721315991738493	0.141874439296423
110873	AUDI	0.0486199749392212	0.80671586627848	0.0932794013817784
110543	AD	0.0543071803830915	0.48821913704195	0.311385201262893
110543	SCZ	0.0608813611342559	0.256751851396629	0.590486416091187
110543	ADHD	0.0510588387670663	0.771426923733506	0.112705207802302
110543	BPD	0.059262057594761	0.297092277837715	0.527108636436167
110543	Migraine	0.0685450620831969	0.135125102558758	0.869263963412837
110543	Insomnia	0.0513958664440773	0.723224248780253	0.140727020952346
110543	AUDI	0.0511835864738351	0.752333989839897	0.123589316664869
110343	AD	-0.0163811072921061	0.186770776205289	0.728691076316104
110343	SCZ	-0.0311471872862839	0.781459617650678	0.107093459467709
110343	ADHD	-0.0318328646961901	0.989245831516043	0.00469577108811077
110343	BPD	-0.0309479277223774	0.752692858600494	0.123382204445482
110343	Migraine	-0.0294098488594101	0.602175042892605	0.220277247758211
110343	Insomnia	-0.018999658737973	0.229216474329466	0.639754171812584
110343	AUDI	-0.0303665856683664	0.6851097797224	0.164239833021912
110022	AD	-0.0133612657925293	0.336610385858414	0.472872488326286
110022	SCZ	-0.0152526759936071	0.400135582264677	0.397792827041169
110022	ADHD	-0.00681276256727426	0.195975731743201	0.707797705289235
110022	BPD	0.00191580576703287	0.101754308664955	0.992447192031033
110022	Migraine	-0.0103150705054467	0.25957474378389	0.585737565989113
110022	Insomnia	0.00863942647336924	0.0629253397527893	1.20117443088706
110022	AUDI	-0.0193342179524278	0.620968825712757	0.206930202014665
109990	AD	0.0299011152860307	0.0877227326507354	1.05688784807693
109990	SCZ	0.0153897040666178	0.273181393230437	0.563548884392185
109990	ADHD	0.0114404385347217	0.390189354888168	0.408724583163928
109990	BPD	0.00512607395966647	0.956757441721641	0.0191981511195849
109990	Migraine	0.0182447668029033	0.215197961204655	0.667161847511979
109990	Insomnia	0.00520460375145726	0.912562675661278	0.0397372980944091
109990	AUDI	0.00515740354474181	0.935361276889756	0.0290206134538196
109435	AD	-0.004439677023653	0.171233472826432	0.766411335202888
109435	SCZ	-0.0205093456741381	0.843714542239735	0.0738044653410063
109435	ADHD	-0.0131661755488632	0.350133945230903	0.455765782660214
109435	BPD	-0.0173101892539607	0.526307810785799	0.278760184692963
109435	Migraine	-0.0178174053164242	0.557562501009694	0.253706442500077
109435	Insomnia	-0.00147781902103983	0.136834181585387	0.863805401010528
109435	AUDI	-0.0186700712637753	0.619037487144262	0.208283050548644
109386	AD	-0.0171963898017975	0.673937170998816	0.171380589459317
109386	SCZ	0.00143387014677876	0.128370739362646	0.891533957431658
109386	ADHD	-0.00898237110019839	0.291320169319199	0.535629446299903
109386	BPD	-0.0164172021289053	0.606338920825106	0.217284553557778
109386	Migraine	0.00252363107586862	0.118410727781392	0.926608949596152
109386	Insomnia	-0.0107123408959882	0.338621318593257	0.470285703474685
109386	AUDI	-0.00750977712888812	0.257489145989292	0.589241073171558
108825	AD	0.0438248200552599	0.0379540036424014	1.42074240506254
108825	SCZ	0.00762073167463229	0.904099407660892	0.043783815293376
108825	ADHD	0.00805912259453667	0.797927843779088	0.0980363799092097
108825	BPD	0.00890767761109745	0.685138419003239	0.164221678819415
108825	Migraine	0.0126581760160964	0.437698374775238	0.358825065969606
108825	Insomnia	0.00934259877624688	0.642802623187178	0.191922359610323
108825	AUDI	0.00921270845498534	0.654759217062292	0.183918379285139
108145	AD	-0.00608235831330117	0.249803099791552	0.602402176794496
108145	SCZ	-0.0161953348528654	0.680826179175263	0.166963753080982
108145	ADHD	0.0223123578987713	0.0313966188870451	1.5031171187345
108145	BPD	-0.00994506690724961	0.347708928439762	0.458784157397454
108145	Migraine	-0.017203476399922	0.815130460733443	0.0887728773430395
108145	Insomnia	-0.0156849562573937	0.633591564396764	0.198190613552914
108145	AUDI	-0.00781899757052407	0.288800688265194	0.539401776097482
106936	AD	0.0256084309976821	0.589789449193519	0.229303000855125
106936	SCZ	0.0233467698810033	0.879733233695032	0.0556490013704247
106936	ADHD	0.0264061617348373	0.534794937834282	0.271812712257179
106936	BPD	0.0258556690101045	0.571617419871848	0.242894544683478
106936	Migraine	0.0304562710438098	0.351854920657859	0.453636371026773
106936	Insomnia	0.0246969005759641	0.669085403729054	0.174518444263555
106936	AUDI	0.0238450050526952	0.77483081923226	0.110793113357787
105538	AD	0.0148587342288182	0.108396439069572	0.964984984567347
105538	SCZ	-0.00271707675328403	0.464533839344391	0.332982643984124
105538	ADHD	-0.00340869241825192	0.499824172287823	0.301182744533368
105538	BPD	-0.0022548854756741	0.443116083921099	0.353482485961599
105538	Migraine	0.0224494169216581	0.0624586491545312	1.20440741285441
105538	Insomnia	0.00627851477603403	0.20936434537421	0.679097276456937
105538	AUDI	-0.00468382380360777	0.578525884376122	0.237677205095583
104922	AD	0.0216097511252696	0.0395200632336725	1.40318236919541
104922	SCZ	-0.00076344059279343	0.202137094481782	0.694353981138443
104922	ADHD	-0.0129746095578407	0.634461287703542	0.197594871677456
104922	BPD	-0.0128898343358708	0.627310227964594	0.202517631460957
104922	Migraine	-0.0147708703521339	0.883619374549724	0.0537347702023832
104922	Insomnia	-0.0121195849530544	0.569456919432157	0.2445391255982
104922	AUDI	-0.0076879715117717	0.362147865687126	0.44111406996357
103102	AD	-0.0522299852279826	0.993697071525239	0.00274599006547907
103102	SCZ	-0.0313917463557758	0.128510821166931	0.891060301319316
103102	ADHD	-0.0430099075721293	0.313328189588127	0.504000530647078
103102	BPD	-0.0493770833127603	0.575451984895314	0.239990907594489
103102	Migraine	-0.0519981428119831	0.873092796393478	0.0589395949887435
103102	Insomnia	-0.0521019295089118	0.905413042681587	0.0431532536845438
103102	AUDI	-0.0514475842685531	0.769355406256401	0.113872990082798
101732	AD	-0.0140814091903736	0.750784622327452	0.124484631238126
101732	SCZ	0.0139757045888024	0.0675498776346451	1.17037543335767
101732	ADHD	-0.012239005917734	0.577123110895144	0.238731534020456
101732	BPD	-0.0106845402979632	0.484634261935968	0.3145858860224
101732	Migraine	-0.00554343478646802	0.299269797234444	0.52393711061148
101732	Insomnia	0.0300519798608985	0.0220695582002596	1.65620636068111
101732	AUDI	-0.0144449980530823	0.807337927990631	0.0929446442834393
101299	AD	0.00662512948542637	0.392541450603927	0.40611447696186
101299	SCZ	0.0120322684600234	0.243282541073284	0.613889056657323
101299	ADHD	0.00374575789419673	0.528772746702125	0.276730936771078
101299	BPD	0.0189149587254619	0.140823590333527	0.851324587427494
101299	Migraine	0.00944176188783341	0.303439779956023	0.517927485240409
101299	Insomnia	0.0005915912997283	0.858804051349207	0.0661059154765264
101299	AUDI	0.0145359075347815	0.198341999746798	0.702585312386154
100897	AD	0.019370162418347	0.565938581455485	0.247230698109082
100897	SCZ	0.0266344265626605	0.275669101981884	0.55961190850706
100897	ADHD	0.0187505510243509	0.612487104387428	0.212903050722349
100897	BPD	0.0518542815879001	0.0399395895588279	1.39859640249116
100897	Migraine	0.0170800286422224	0.806334908359055	0.093484538043217
100897	Insomnia	0.0831202403621267	0.0044422713188533	2.35239491974469
100897	AUDI	0.0172529563535923	0.776723453352102	0.109733581020798
100841	AD	-0.0132889277065786	0.208190444858403	0.681539206816341
100841	SCZ	0.000604233605919768	0.0746097129849426	1.12720463068853
100841	ADHD	-0.025864096063972	0.68972630045334	0.161323213297732
100841	BPD	-0.0133493649883014	0.209182313043686	0.679475039079426
100841	Migraine	-0.0261555128678537	0.722008808324835	0.141457504115214
100841	Insomnia	-0.024578058291453	0.581219892380343	0.235659530294225
100841	AUDI	-0.0241723650022663	0.554107600800819	0.256405892498076
100556	AD	0.0304380406707556	0.373753678627412	0.427414524153203
100556	SCZ	0.0242240190671055	0.817504222014931	0.0875099957403953
100556	ADHD	0.0243350122847864	0.796671434730697	0.0987207545191804
100556	BPD	0.0389860167009173	0.178033252815623	0.749498873165459
100556	Migraine	0.0255426907747047	0.647204148771112	0.188958707430046
100556	Insomnia	0.03222038551624	0.3164244378334	0.499729982802841
100556	AUDI	0.0274599463105206	0.508614160295857	0.293611552825774
100343	AD	0.0151325939193394	0.568081436320159	0.245589402300709
100343	SCZ	0.0124324161682007	0.921662251836001	0.0354281993767995
100343	ADHD	0.0196467092581383	0.354714806345728	0.450120683024986
100343	BPD	0.0126547234413477	0.850190975465654	0.070483509256298
100343	Migraine	0.0159193901617052	0.517830348791254	0.285812500200233
100343	Insomnia	0.012717602750389	0.835669501842706	0.0779654473279952
100343	AUDI	0.0235937051814175	0.25014769244071	0.601803499036373
100036	AD	0.0242895150035567	0.825490952628053	0.0832876822379462
100036	SCZ	0.0254485885121041	0.66634807241299	0.176298854253118
100036	ADHD	0.0251960382593617	0.692888714334116	0.159336512331382
100036	BPD	0.0248651133869994	0.732561739302731	0.135155767685692
100036	Migraine	0.0313605166494706	0.345828509607731	0.461139206970293
100036	Insomnia	0.0238859017600237	0.976787089591683	0.0102000891902673
100036	AUDI	0.0362982552557647	0.223932047061466	0.64988374980636
100024	AD	0.0191983236508205	0.728634783571127	0.137490100246967
100024	SCZ	0.0245693168865909	0.385021474194092	0.414515047468344
100024	ADHD	0.0216794013534148	0.52049317107986	0.283584964101168
100024	BPD	0.0187076158008269	0.802438040671807	0.0955884911762591
100024	Migraine	0.029182905088695	0.253811157345971	0.595489290565654
100024	Insomnia	0.0210776838050868	0.558735399553507	0.252793812363259
100024	AUDI	0.0275901609131891	0.291460334286858	0.535420541325191
100017	AD	-0.0486134832576235	0.936026990793165	0.0287116279888948
100017	SCZ	-0.0386160793294954	0.29145069594284	0.535434903309799
100017	ADHD	-0.0482162565205189	0.822709037354536	0.0847537319977451
100017	BPD	-0.0466649167016757	0.638073996005994	0.195128954204166
100017	Migraine	-0.0203708459342087	0.0754649969622787	1.12225444110039
100017	Insomnia	-0.0465144771721995	0.625747036081106	0.203601198797916
100017	AUDI	-0.0469739464973011	0.665279990432183	0.176995538594491
97828	AD	0.0193364873023708	0.262038530942556	0.581634844003225
97828	SCZ	0.0113526420324301	0.570748260046799	0.243555403803081
97828	ADHD	0.030994654254403	0.104250767290859	0.981920739913344
97828	BPD	0.0107817704532557	0.61374469738565	0.212012247058141
[truncated: 36,802 more rows]
