# Supplementary material for: Integrative analysis of cerebrospinal fluid biomarkers, metabolomics, and polygenic risk reveals novel metabolite associations with Alzheimer's disease
Source: J Alzheimers Dis. 2025 Nov 7;108(4):1677–95. doi: 10.1177/13872877251389924 (PMC13247332; doi:10.1177/13872877251389924)
Supplement: sj-zip-2-alz-10.1177_13872877251389924 - Supplemental material for Integrative analysis of cerebrospinal fluid biomarkers, metabolomics, and polygenic risk reveals novel metabolite associations with Alzheimer's disease [file sj-zip-2-alz-10.1177_13872877251389924.zip › corrected-ab-metab-correlations.csv]

	R	P
CAR 14:1	-0.00460728146044345	1
CAR 18:0	-0.00350702902914243	1
CE 18:1	-0.0205871092928519	1
CE 18:2	-0.132817759934194	1
CE 22:2	0.012925288392626	1
Cer d34:1	-0.109742487283939	1
Cholesterol	-0.0530239166987629	1
DG 34:3	-0.0406241301946121	1
DG 36:2	-0.00222284273513207	1
GlcCer d42:2	-0.0750175514333637	1
LPC 16:0	0.0303789931610443	1
LPC 18:0	0.0120786979832943	1
LPC 20:4	0.00316543926647583	1
PC 30:0	-0.0572921302771396	1
PC 31:0	-0.00341516986957661	1
PC 32:0	-0.0150873970764477	1
PC 32:1	-0.0377694917671398	1
PC 33:1	-0.0526625950401471	1
PC 34:0	0.0113031255127101	1
PC 34:1	0.00605560544656331	1
PC 34:2	-0.148797979183445	1
PC 35:1	0.0298388244936795	1
PC 35:2 Isomer A	-0.0125313540367215	1
PC 35:2 Isomer B	-0.0790808020087858	1
PC 36:1	0.00137985725798284	1
PC 36:2	-0.145481027939939	1
PC 36:3 Isomer A	-0.139055808487851	1
PC 36:3 Isomer B	-0.0869541601290676	1
PC 36:4 Isomer C	0.000998568412512698	1
PC 36:5 Isomer D	-0.00771506534798326	1
PC 37:4	-0.0407596901467954	1
PC 38:3	-0.0854075405184562	1
PC 38:4 Isomer A	0.0106263628397131	1
PC 38:4 Isomer C	-0.0111828126754983	1
PC 38:5 Isomer A	-0.0169800171871702	1
PC 38:5 Isomer B	0.0017376458544794	1
PC 38:6 Isomer B	-0.0149034331620285	1
PC 40:5 Isomer A	0.00457287310942582	1
PC 40:6 Isomer A	0.0605684675934304	1
PC 40:6 Isomer B	0.0306703417390901	1
PC 40:7 Isomer B	-0.00608362614929325	1
PC O-32:0	-0.0442975262229312	1
PC P-32:0 or PC O-32:1	-0.0590162527202393	1
PC P-34:1 or PC O-34:2	-0.129730456223954	1
PC P-34:2 or PC O-34:3	-0.0910749004163303	1
PC P-36:2 or PC O-36:3	0.0876048110352871	1
PC P-36:4 or PC O-36:5	-0.0341192520723811	1
PC P-38:4 or PC O-38:5 Isomer A	-0.0687167050205204	1
PC P-40:6 or PC O-40:7 Isomer A	-0.023438834427225	1
PE 38:4	0.0185434937551559	1
PE P-40:4 or PE O-40:5 Isomer A	0.0268856032435899	1
SM 40:8;3O	0.00755256709017601	1
SM d32:1	-0.00499701226141326	1
SM d33:1	-0.0330401615949501	1
SM d34:0	-0.0526611170215203	1
SM d34:1	-0.0784329273364722	1
SM d34:2	-0.0852717047294936	1
SM d36:1	0.0723779231784459	1
SM d36:2	-0.0601324429777086	1
SM d38:2	-0.0554562465532311	1
SM d40:1	-0.0866768413046891	1
SM d40:2 Isomer A	-0.104169569351058	1
SM d40:2 Isomer B	-0.0617700974676581	1
SM d41:1	-0.067057196645985	1
SM d42:1	-0.0799091182239462	1
SM d42:2	-0.163458028980314	1
SM d42:3	-0.0990595391341222	1
TG 44:0	-0.0366393853932398	1
TG 46:0	-0.0417541782030985	1
TG 46:1	-0.00673514834318497	1
TG 46:2	0.0241749990697033	1
TG 48:0	-0.0399761561548354	1
TG 48:1	-0.00485582650206555	1
TG 48:2	0.0230180560119821	1
TG 49:0	-0.033471284940713	1
TG 49:1	-0.00311325059712084	1
TG 49:2	0.01321554185771	1
TG 49:3	0.0391867308599671	1
TG 50:0	-0.0368604247376153	1
TG 50:1	-0.0256191225397596	1
TG 50:2	-0.0098883617103409	1
TG 50:3 Isomer A	-0.0464498322555941	1
TG 50:3 Isomer B	-0.0200895780601007	1
TG 51:1	-0.0108365289410818	1
TG 51:3	0.0154891054032933	1
TG 52:0	-0.0667990809214582	1
TG 52:1	-0.018764254472485	1
TG 52:2	-0.0295670771443383	1
TG 52:3	-0.0658276060503792	1
TG 52:3 (10.65_874.79_10.24_893.70)	-0.0480535362969739	1
TG 52:4	-0.0556093305606421	1
TG 53:0	-0.0140085722740913	1
TG 54:0	-0.0287256246818598	1
TG 54:1	0.00709857713851143	1
TG 54:2	-0.0278666275162253	1
TG 54:3	-0.0708379502080335	1
TG 54:4	-0.0504924295502054	1
TG 54:5 Isomer A	-0.0270775851177364	1
TG 54:6 Isomer A	-0.0349560867196919	1
TG 54:7 Isomer A	-0.0107456935019321	1
TG 55:1	-0.0297907972635308	1
TG 56:0	-0.0526643277489168	1
TG 56:1	-0.019889237915663	1
TG 57:1	-0.0238736796773628	1
TG 57:2	0.0606199000047091	1
TG 58:0	-0.0175583685737061	1
TG 58:1	0.00896173673907451	1
TG 58:3	-0.0269857145565588	1
TG 60:1	-0.0295773415134614	1
Cer d32:1	-0.0290235404041137	1
Cer d33:1	-0.108596792863907	1
Cer d34:0	0.0285760753812873	1
Cer d34:1 (5.76_596.53_5.75_572.48)	-0.0530237569959011	1
Cer d34:2	-0.00778422329182193	1
Cer d36:1	0.0460332726783265	1
Cer d38:1	-0.0373817400455806	1
Cer d39:1	-0.0607844746166442	1
Cer d40:0	-0.0175620979557665	1
Cer d40:1	-0.0653870610316786	1
Cer d40:2	-0.0387588503266282	1
Cer d41:1	-0.0507900348643634	1
Cer d42:0	-0.0145586960824724	1
Cer d42:1	-0.0546716302471267	1
Cer d42:2 Isomer A	-0.093162680938762	1
Cer d42:2 Isomer B	-0.10744771850999	1
Cer d43:1	-0.0805474385957035	1
Cer d44:1	-0.0165161910337323	1
FA 10:0 (capric acid)	0.0332080626314243	1
FA 11:0 (undecylic acid)	-0.0542356893083558	1
FA 12:0 (lauric acid)	-0.0773021632525791	1
FA 13:0 (tridecylic acid)	-0.0321996241417359	1
FA 14:0 (myristic acid)	-0.0633213229090237	1
FA 14:1 (physeteric acid)	-0.0765199235465094	1
FA 15:0 (pentadecylic acid)	-0.00762370144889866	1
FA 15:1	-0.0443562918380518	1
FA 16:0 (palmitic acid)	-0.0756890728195692	1
FA 16:1 (palmitoleic acid)	-0.0230975405534406	1
FA 17:0 (margaric acid)	-0.0618178671452378	1
FA 18:0 (stearic acid)	-0.0476783507753807	1
FA 18:1 (oleic acid)	-0.111370384789883	1
FA 18:2 (linoleic acid)	-0.0751686610438819	1
FA 18:3 (linolenic acid)	-0.0376891491691754	1
FA 20:0 (arachidic acid)	-0.0761355306032385	1
FA 20:1 (eicosenoic acid)	-0.0375345932697999	1
FA 20:2 (eicosadienoic acid)	-0.0333534726950418	1
FA 20:3 (eicosatrienoic acid)	-0.0421548706705556	1
FA 20:3 (homo-gamma-linolenic acid)	-0.0262409483984342	1
FA 20:4 (arachidonic acid)	0.00782696627872668	1
FA 20:5 (eicosapentaenoic acid)	0.0276992850334916	1
FA 22:0 (behenic acid)	-0.0278780165257002	1
FA 22:1 (erucic acid)	0.0506755454540428	1
FA 22:2 (docosadienoic acid)	-0.0141269331499294	1
FA 22:6 (docosahexaenoic acid)	0.00704443191628929	1
FA 24:0 (lignoceric acid)	-0.00113554408703994	1
FA 24:1 (nervonic acid)	-0.0389918983747144	1
FA 25:0	-0.0176487839463525	1
FA 26:0 (cerotic acid)	-0.0192386208785487	1
FA 28:0 (montanic acid)	-0.0433042335919118	1
FA 28:7	-0.0761949621274958	1
FA 30:1	-0.00748677226055716	1
FA 30:7	-0.0741812769706054	1
FA 32:1	0.00302187677115888	1
FA 36:10	-0.031322626503118	1
FA 8:0 (caprylic acid)	-0.0193699480916985	1
GlcCer d38:1	-0.0915774615567232	1
GlcCer d40:1	-0.136928290525731	1
GlcCer d41:1	-0.12284092225356	1
GlcCer d42:1	-0.117564337362393	1
GlcCer d42:2 (7.14_868.69_7.12_844.64)	-0.122841214931967	1
GlcCerd14:14E/20:02OH	0.0105070955988215	1
LPC 16:0 (1.50_554.35)	0.0344486839321236	1
LPC 18:0 Isomer B	-0.0169979250048391	1
LPC 18:1	0.012279101280374	1
LPC 18:2	0.0240080083553992	1
LPE 16:0	0.0414272069417987	1
LPE 22:6	0.00618655235891892	1
PC 32:0 (5.60_792.58)	0.0408527656663896	1
PC 32:1 (5.05_790.56)	-0.0193688541374955	1
PC 32:2	-0.0145107876500647	1
PC 33:1 (5.34_804.57)	-0.000212063507126207	1
PC 34:1 (5.67_818.59)	0.0290573272241564	1
PC 34:2 (5.17_816.58)	-0.119540060256741	1
PC 34:4	-0.00218104703191923	1
PC 35:1 (5.99_832.60)	-0.0107999914874221	1
PC 36:1 (6.35_846.62)	-0.00777417674884882	1
PC 36:2 (5.82_844.61)	-0.111214059520338	1
PC 36:3 Isomer A (5.23_842.59)	-0.131651949588204	1
PC 36:3 Isomer B (5.33_842.59)	-0.0656078213134477	1
PC 36:4 Isomer B	0.00780383916386412	1
PC 36:5 Isomer B	0.00646188318564111	1
PC 37:2	0.00774166644431684	1
PC 37:4 (5.39_854.59)	-0.0325122188728161	1
PC 38:2	-0.0456807755321101	1
PC 38:3 (6.00_870.62)	-0.0422173974996853	1
PC 38:4 Isomer A (5.73_868.61)	-0.0136468572905583	1
PC 38:5 Isomer A (5.12_866.59)	0.0170454104748898	1
PC 38:5 Isomer B.1	-0.0274437214081368	1
PC 38:6	0.0375457060776526	1
PC 40:4	0.0321462032219053	1
PC 40:5 Isomer A (5.74_894.62)	-0.00108579391076174	1
PC 40:5 Isomer B	-0.0277067472099901	1
PC 40:6 Isomer B (5.54_892.61)	0.0521426488906202	1
PC 40:7	0.0597105058059567	1
PC O-32:0 (6.06_778.59)	-0.0131859339436549	1
PC P-32:0 or PC O-32:1 (5.89_776.58)	-0.0914752493449131	1
PC P-34:0 or PC O-34:1	-0.0527049593459121	1
PC P-34:1 or PC O-34:2 Isomer B	-0.0503002564595699	1
PC P-34:2 or PC O-34:3 (5.44_800.58)	-0.1018500037997	1
PC P-36:3 or PC O-36:4	-0.0547052257353824	1
PC P-36:4 or PC O-36:5 (5.32_824.58)	-0.0283924149303915	1
PC P-38:4 or PC O-38:5 Isomer A (5.49_852.61)	-0.0801533251993609	1
PC P-38:4 or PC O-38:5 Isomer B	0.0166115039438517	1
PC P-38:5 or PC O-38:6	-0.00309585961796935	1
PC P-40:3 or PC O-40:4	-0.0356919656576619	1
PC P-44:4 or PC O-44:5	-0.0443371218426914	1
PE 34:1	-0.0177394757099224	1
PE 34:2	-0.0764799928468726	1
PE 36:1	0.0466649835933973	1
PE 36:2	-0.13808357934744	1
PE 36:4	-0.0129332070471531	1
PE 38:2	-0.109051182365376	1
PE 38:4 Isomer B	0.0186461168933511	1
PE 38:6	0.0410419054671626	1
PE O-37:4|PE O-21:3_16:1	-0.0401967075453316	1
PE P-34:1 or PE O-34:2	0.148207933839043	1
PE P-34:2 or PE O-34:3	-0.0930865216321262	1
PE P-36:1 or PE O-36:2	0.130222475633269	1
PE P-36:2 or PE O-36:3	-0.0768971261504013	1
PE P-36:4 or PE O-36:5	0.00315756746525136	1
PE P-36:5 or PE O-36:6	-0.00626073844589011	1
PE P-38:3 or PE O-38:4	0.01864947508801	1
PE P-38:4 or PE O-38:5	0.0624382545868475	1
PE P-38:5 or PE O-38:6	0.0233619881516596	1
PE P-38:6 or PE O-38:7	0.123440936708193	1
PE P-40:5 or PE O-40:6	0.0555341648674505	1
PE P-40:6 or PE O-40:7	0.133837993729307	1
PE P-40:7 or PE O-40:8	0.112972869722257	1
PI 34:1	-0.0525786991992045	1
PI 34:2	-0.0969013369939815	1
PI 36:1	-0.104475231248143	1
PI 36:3	-0.129299163207098	1
PI 36:4	0.0124299791542415	1
PI 38:4	-0.00151196491343007	1
PI 38:5	0.039651336536976	1
PI 40:6	0.017049737087114	1
SM d32:1 (4.23_733.55)	-0.0135888461114697	1
SM d32:2	-0.0389512395593498	1
SM d33:1 (4.54_747.56)	0.00592188702679191	1
SM d34:0 (5.09_763.60)	-0.0587120717789335	1
SM d34:1 (4.86_761.58)	-0.0392024089012039	1
SM d34:2 (4.33_759.57)	-0.0450169900792219	1
SM d36:0	-0.0193952993201308	1
SM d36:1 (5.54_789.61)	0.0785438844503589	1
SM d36:2 (4.97_787.60)	0.00650526548138709	1
SM d38:1	-0.0346100855122561	1
SM d38:2 (5.63_815.63)	-0.0614396273367494	1
SM d39:1	-0.0795765462566144	1
SM d40:1 (6.94_845.68)	-0.0711212261823057	1
SM d40:2 Isomer A (6.22_843.66)	-0.091496567841789	1
SM d40:2 Isomer B (6.33_843.66)	-0.0994150064187537	1
SM d41:1 (7.27_859.69)	-0.0771701094932076	1
SM d41:2	-0.0622734629397081	1
SM d42:1 (7.59_873.71)	-0.0525252615126011	1
SM d42:2 Isomer A	-0.0874679981405789	1
SM d42:2 Isomer B	-0.0933927066831268	1
SM d42:3 (6.32_869.68)	-0.118321145549815	1
SM d43:1	0.00482520205827106	1
SM d43:2	-0.0297902817113664	1
SM d44:2	-0.00282985521265393	1
0.54_229.14	-0.0236165527337811	1
0.55_123.12	-0.0700923512343542	1
0.55_214.18	0.0765828119993875	1
0.55_219.18	-0.0319327371772719	1
0.55_321.27	-0.00728254038785366	1
0.56_201.11	0.0345543897743794	1
0.56_289.22	0.0135109447492187	1
0.56_326.25	0.0468371708062488	1
0.56_384.30	0.0228522250774021	1
0.56_922.01	0.0166633266058901	1
0.57_175.15	0.00564553666532914	1
0.57_193.16	0.0232591462049713	1
0.57_228.20	0.0603427934315417	1
0.57_247.15	0.0167854222191507	1
0.57_250.18	0.00927076238505108	1
0.57_257.17	0.0584658139957379	1
0.57_272.23	0.026900491421221	1
0.57_315.30	-0.0271937534353307	1
0.57_318.26	-0.00320523372333962	1
0.57_329.32	-0.0280663548451163	1
0.58_190.13	-0.0236977726933049	1
0.58_233.18	-0.00437360732937178	1
0.59_144.98	0.0411730082925196	1
0.59_186.22	-0.0483256415582338	1
0.59_215.13	-0.00722828435067793	1
0.59_442.34	0.0102012637428143	1
0.62_235.19	0.00713265069716325	1
0.62_265.10	-0.116277155509324	1
0.62_280.27	0.061138774708729	1
0.63_192.14	0.00773215107834535	1
0.63_230.18	0.00289734664544652	1
0.63_453.37	0.00494933839141234	1
0.64_487.39	-0.0123728939760678	1
0.64_500.39	-0.0350113643340458	1
0.65_343.30	-0.0770693846767369	1
0.65_442.34	0.0544326889977154	1
0.65_922.01	-0.0215371912549565	1
0.66_144.98	0.0440925440327395	1
0.66_158.15	-0.0747148462526139	1
0.66_214.25	-0.0385097323808185	1
0.66_327.01	0.0206780923482561	1
0.66_329.01	0.03427490701344	1
0.67_256.22	0.00642860344540297	1
0.67_876.53	0.0172634283656824	1
0.68_263.09	0.0580076817363825	1
0.68_272.26	-0.0696795341464599	1
0.69_228.20	0.0281390537826334	1
0.69_274.27	0.0660309235364977	1
0.69_415.21	-0.0854070703600416	1
0.69_455.39	-0.0143451069263838	1
0.69_459.25	-0.0798821795862509	1
0.69_469.40	-0.0421498184350844	1
0.69_487.39	-0.0222187342490857	1
0.69_501.41	-0.0200300141460143	1
0.69_516.33	-0.077463326961445	1
0.70_256.23	0.0623611237237643	1
0.70_271.27	0.0366498090889297	1
0.70_285.29	-0.00579612607298701	1
0.70_301.29	0.031422407427209	1
0.70_601.38	0.0224733622354294	1
0.70_623.39	0.0537794912329177	1
0.70_645.40	0.0540731733258284	1
0.71_172.17	-0.0298575349838613	1
0.71_207.16	0.121402256687406	1
0.71_249.21	-0.0505504851831128	1
0.71_257.22	-0.0390649133145276	1
0.71_285.21	0.0278071419870442	1
0.71_346.31	-0.0267823416951502	1
0.71_535.34	0.0542114579393016	1
0.71_557.35	0.0376301623994335	1
0.71_579.36	0.0385722623691013	1
0.72_1008.61	0.038450140847474	1
0.72_230.25	-0.0078372352737241	1
0.72_306.29	0.0456476504248863	1
0.72_350.30	0.0110109528393304	1
0.72_920.56	0.022736097328625	1
0.72_964.59	0.049887333690244	1
0.73_169.12	-0.0173000566137796	1
0.73_198.18	-0.00692433883813038	1
0.73_216.19	-0.0431992522464349	1
0.73_244.20	0.04760557615286	1
0.73_268.23	-0.0646421334312211	1
0.73_323.27	0.0191658058265732	1
0.73_363.26	-0.0519806066014558	1
0.73_379.24	-0.0231217375235792	1
0.73_385.32	0.0083556593776011	1
0.73_399.33	0.0107364735783451	1
0.73_414.36	0.0368461502386397	1
0.73_428.38	0.0098630403772031	1
0.73_430.39	-0.0415856094529951	1
0.73_442.40	-0.0186566746103321	1
0.73_514.33	0.0455298683786507	1
0.73_658.40	0.0374327376750715	1
0.73_700.43	0.00987209691683633	1
0.73_703.53	-0.0129705076511778	1
0.73_744.46	0.0155384992794548	1
0.73_788.48	0.0205510680593733	1
0.73_832.51	0.0127836526319704	1
0.74_200.24	0.022503894850858	1
0.74_214.25	0.0307059188259553	1
0.74_285.22	0.0284888097718284	1
0.74_480.30	0.0303380318391908	1
0.74_524.33	0.00093957867066419	1
0.74_568.35	-0.00343471249801434	1
0.74_612.38	-0.000985101178925948	1
0.74_746.46	0.00935852517882601	1
0.75_149.06	-0.00946582807261515	1
0.75_288.29	0.0235443673322509	1
0.75_298.27	0.0938876938210373	1
0.75_316.28	0.0196133532245222	1
0.75_337.11	-0.019457680595433	1
0.75_338.26	-0.00221732478783257	1
0.75_348.30	0.0519064702112899	1
0.75_349.31	-0.0411641717150672	1
0.75_415.21	-0.0125439571751722	1
0.76_278.25	0.00652742412083444	1
0.76_315.12	-0.0223884647350404	1
0.76_319.27	-0.005614277384115	1
0.76_330.21	-0.0425649064264165	1
0.76_487.39	-0.0079520946486613	1
0.76_501.41	0.00575062720278399	1
0.76_513.33	0.0890824652608188	1
0.76_515.42	0.0149051469332041	1
0.76_570.52	-0.0150448663213273	1
0.76_616.46	-0.0228008898938238	1
0.77_123.12	0.00160592954493468	1
0.77_135.12	0.034641523741327	1
0.77_151.10	0.00651409289679945	1
0.77_191.18	0.0600630079483976	1
0.77_209.19	0.111681235054536	1
0.77_242.29	0.0332781280787401	1
0.77_294.24	-0.0562563650917498	1
0.77_297.24	0.0235280486246075	1
0.77_332.28	0.0562707140026442	1
0.77_420.33	0.0409651826530869	1
0.77_459.49	-0.0139242905138247	1
0.77_876.53	-0.0262127791372768	1
0.78_195.12	0.0415325762061216	1
0.78_228.27	-0.0322533292346014	1
0.78_263.22	-0.0619295873067155	1
0.78_346.31	-0.101539537568092	1
0.78_376.31	0.026190835766614	1
0.78_448.33	-0.0166299890723111	1
0.78_922.01	-0.0335826778145165	1
0.79_568.34	0.0303760272167325	1
0.79_612.37	0.0187070809055394	1
0.80_337.24	0.0547524090996796	1
0.81_144.98	0.065256525387104	1
0.84_442.40	-0.0130483451294277	1
0.85_230.25	-0.0559521736071068	1
0.87_280.26	0.0418697145055952	1
0.87_332.28	0.0497217572566943	1
0.87_376.31	0.00158290069249538	1
0.87_501.41	0.0436425126061052	1
0.88_191.18	0.0404196516519274	1
0.88_515.42	-0.0731083993193139	1
0.89_294.24	-0.146155832928655	1
0.89_922.01	-0.0565899627915089	1
0.92_304.30	-0.0704538736532115	1
0.92_371.33	-0.0588857114586267	1
0.92_395.36	-0.140482737079142	1
0.94_286.27	-0.0678152094074587	1
0.94_319.27	0.00103026025841108	1
0.95_268.26	-0.0410064414195645	1
0.95_448.33	-0.0290033213731672	1
0.95_922.01	-0.101216289363155	1
0.96_294.24	-0.062948501744934	1
0.96_320.26	-0.062870246359317	1
0.97_200.20	-0.123551610076746	1
0.97_280.26	-0.0365985563041317	1
0.98_219.20	0.0322819457194996	1
0.98_236.22	0.0331412966600504	1
0.98_422.38	-0.0124906946220598	1
0.98_509.48	-0.0436602946251166	1
0.98_523.49	-0.0322059404601993	1
0.99_300.15	0.0152085075583497	1
1.00_296.26	-0.0509649865161306	1
1.00_347.30	-0.0149864205821593	1
1.00_383.36	-0.092469812741675	1
1.00_440.28	0.0815027927766654	1
1.00_458.29	0.0406438099375961	1
1.01_304.30	-0.0254261092139039	1
1.01_340.29	-0.0671669923160749	1
1.01_423.38	0.0611896792525958	1
1.01_424.38	0.0658429221189037	1
1.02_922.01	-0.0464453880841598	1
1.03_200.20	-0.0913543887651475	1
1.03_329.32	0.0253292612485724	1
1.03_501.41	-0.0340718557328716	1
1.03_515.42	-0.0508162590756479	1
1.03_516.42	-0.0626720752426965	1
1.04_268.26	0.067047984601727	1
1.04_280.26	-0.0465111857045677	1
1.04_294.26	0.00065645729029836	1
1.04_342.31	-0.0599524694363775	1
1.04_581.52	-0.00927517289251714	1
1.04_583.54	-0.0469833167489037	1
1.05_238.25	0.096854652472884	1
1.05_375.33	0.00393983674213064	1
1.06_163.08	-0.0360272188373909	1
1.06_397.38	-0.0718563715210083	1
1.06_487.36	-0.0423394671039771	1
1.06_529.44	-0.0448599319058616	1
1.07_267.17	0.0817663333276137	1
1.07_354.28	0.00238352473750524	1
1.07_365.14	-0.0454344216808578	1
1.07_368.29	0.017986082056395	1
1.07_424.38	0.0708655802951377	1
1.08_343.15	-0.0364808004689542	1
1.08_422.37	0.0402965704335746	1
1.08_509.48	0.0480314235326757	1
1.08_523.50	0.0617016370843439	1
1.09_340.29	-0.0239273082788912	1
1.10_256.30	-0.0568060043635431	1
1.10_647.45	-0.00290460044783332	1
1.11_383.37	-0.0943234625745837	1
1.11_397.38	-0.0903918681790832	1
1.11_603.42	0.0101533382390177	1
1.11_625.43	0.00788579947311447	1
1.11_922.01	0.0170912996341032	1
1.12_445.31	-0.0464294576225672	1
1.13_242.29	0.0978239557244121	1
1.13_328.28	-0.00196754764053316	1
1.13_529.44	-0.0768756601349691	1
1.13_537.38	-0.0028284777291496	1
1.13_538.45	0.0138733365636148	1
1.13_559.40	-0.00312453652025605	1
1.13_581.41	0.0131562647678732	1
1.14_332.33	-0.112942137707208	1
1.14_493.36	-0.00607208138097863	1
1.14_660.49	0.0360075353517923	1
1.14_968.67	-0.0258370494303286	1
1.15_471.34	-0.0137951882086312	1
1.15_631.40	0.0159748572093972	1
1.15_924.65	-0.0393475698302075	1
1.16_1156.69	0.012989119831944	1
1.16_427.32	-0.0139049071240262	1
1.16_449.33	-0.0159149584745202	1
1.16_543.45	0.00915124664688938	1
1.16_647.45	0.0394713249762571	1
1.16_669.46	0.0316523312101177	1
1.16_675.42	0.0149599552385199	1
1.16_836.59	-0.0328877062407736	1
1.17_1112.68	-0.00265288218656795	1
1.17_499.31	-0.00190058296808755	1
1.17_603.42	0.0291521034520741	1
1.17_616.47	-0.0450915664609912	1
1.17_625.44	0.0307442167650242	1
1.17_748.54	-0.0338992923839334	1
1.17_792.57	-0.0199716709284961	1
1.17_880.62	-0.0151630959021633	1
1.18_1068.64	-0.0015302299038232	1
1.18_559.40	0.0207248487750948	1
1.18_581.41	0.0211433635391321	1
1.18_587.37	0.0150651436360005	1
1.18_704.51	-0.0323020826027095	1
1.18_922.01	0.0436342582314653	1
1.19_1012.70	0.00428711374712389	1
1.19_1025.62	-0.00343118590793699	1
1.19_486.35	0.0306074328653223	1
1.19_522.33	0.00727490712557379	1
1.19_537.38	0.020591513054766	1
1.19_543.84	0.00644425977034582	1
1.19_572.44	-0.0260795310153795	1
1.19_617.47	-0.0440334116303611	1
1.19_938.57	-0.0337335569759785	1
1.19_982.60	0.0158357214020552	1
1.20_471.34	0.00919329560577397	1
1.20_493.35	0.0112471834037187	1
1.20_499.32	0.00939689863425044	1
1.20_565.36	0.0191694533477413	1
1.20_631.40	0.0191624850153961	1
1.20_653.41	0.024053670742368	1
1.20_968.67	-0.00494774814547843	1
1.21_1156.70	0.000973594846392365	1
1.21_258.28	-0.0600332042383285	1
1.21_449.33	-0.00105679436092777	1
1.21_484.39	-0.0304418171412356	1
1.21_609.38	0.0203497497536645	1
1.21_850.52	-0.0164275869464818	1
1.21_893.55	-0.0106662989374517	1
1.22_1026.62	0.00394252832428755	1
1.22_1068.65	0.0020520873081978	1
1.22_1112.68	-0.0117409303307537	1
1.22_195.12	-0.0659105534534517	1
1.22_205.09	0.0456412810158162	1
1.22_427.32	-0.00871028088318186	1
1.22_538.46	0.0678499972748543	1
1.22_543.34	0.0125756268296181	1
1.22_792.57	-0.0017012934877619	1
1.22_806.49	0.00695113824594684	1
1.22_836.59	-0.0118416849709048	1
1.23_1024.62	-0.00622734201808626	1
1.23_149.02	0.0361682106880049	1
1.23_279.16	0.0693509513719735	1
1.23_455.29	0.025492255508136	1
1.23_477.30	0.00776189062147494	1
1.23_499.31	0.00851628080330544	1
1.23_521.33	0.00545968936040398	1
1.23_521.83	0.00465083897776714	1
1.23_566.36	0.0168079356038955	1
1.23_618.47	-0.0328426697378238	1
1.23_704.52	-0.020961224287504	1
1.23_706.52	-0.0293897959131606	1
1.23_748.54	-0.0241963903919744	1
1.24_308.28	0.074985920203042	1
1.24_332.33	-0.0917036014675204	1
1.24_347.30	0.0480006786937084	1
1.24_616.46	-0.0180926067737625	1
1.24_660.49	-0.0273207538873362	1
1.24_662.49	-0.0184773275645766	1
1.24_894.55	0.0180380671576195	1
1.24_936.57	0.00338164089781713	1
1.24_980.60	-0.00342260951997494	1
1.25_1112.67	0.00687849255337445	1
1.25_528.41	-0.0292218122506389	1
1.25_609.39	0.036075728274981	1
1.25_672.42	0.0341858156281872	1
1.25_762.46	0.00593507416738597	1
1.25_848.52	-0.00139569307040344	1
1.25_892.55	-0.00430716974956715	1
1.25_938.57	0.00294376224758602	1
1.26_335.28	-0.0364019892260904	1
1.26_352.31	-0.044956078136303	1
1.26_396.33	-0.0307414804476349	1
1.26_440.36	-0.0306706467485194	1
1.26_574.34	0.0565144855402855	1
1.26_674.41	0.0143712489921548	1
1.26_708.49	-0.00389682270843568	1
1.26_760.46	-0.00932412272467144	1
1.26_804.49	-0.00854115966447432	1
1.27_247.23	0.0482174951462462	1
1.27_264.25	0.0303436881457905	1
1.27_291.25	0.055481226061092	1
1.27_313.23	0.0347681050301148	1
1.27_372.35	-0.00161855449613563	1
1.27_620.44	-0.00567502022227569	1
1.27_664.46	-0.0112303736500788	1
1.27_672.41	-0.000907071664571816	1
1.27_716.43	-0.0116706942341672	1
1.27_718.44	-0.00954204829820007	1
1.27_850.52	0.00165395413048408	1
1.28_269.21	0.0311856543603025	1
1.28_445.31	-0.0604290211892886	1
1.28_488.36	-0.0131074803600028	1
1.28_532.38	-0.0142092605460516	1
1.28_540.33	0.0042301651275301	1
1.28_576.41	0.00989092571280645	1
1.28_584.36	0.010823248469123	1
1.28_628.38	0.00384982012974794	1
1.29_298.27	-0.170417772847375	1
1.29_477.30	0.0458610011134015	1
1.30_342.31	-0.127742803057223	1
1.30_347.29	0.0256189367901675	1
1.31_922.01	0.0223142475593455	1
1.34_332.33	-0.063422443201006	1
1.34_342.31	-0.0653798172680141	1
1.34_628.39	0.0781890977690506	1
1.35_298.27	-0.142087454149948	1
1.35_471.38	-0.0232775392850454	1
1.37_372.35	0.0095412143364636	1
1.38_385.38	-0.118907486168612	1
1.39_280.26	-0.106488394991091	1
1.41_332.34	-0.0579969421245053	1
1.42_526.43	-0.023603260516019	1
1.44_478.32	-0.0272816790348871	1
1.45_468.32	0.0202054002433461	1
1.45_486.32	0.0140981540871737	1
1.45_504.34	-0.020186137221724	1
1.47_383.07	0.0262437152311734	1
1.50_346.27	-0.0662887882803919	1
1.50_922.01	-0.0259015679068708	1
1.51_332.33	-0.0621873887955261	1
1.51_898.61	-0.0143088587094765	1
1.52_330.34	-0.000913598346608047	1
1.52_403.23	0.0092424023240091	1
1.53_170.12	-0.0489785263692797	1
1.53_172.13	-0.0483771845562962	1
1.53_468.31	0.0786874380166716	1
1.55_374.30	-0.0705393101747598	1
1.55_517.33	0.00560183446847766	1
1.55_811.56	-0.0105859712060707	1
1.55_898.61	-0.0077259991070754	1
1.56_284.34	-0.00260919901067979	1
1.56_305.27	0.0556998440604041	1
1.56_322.30	0.0544080306546022	1
1.56_417.37	-0.0297920406279985	1
1.56_854.58	0.000421042256697132	1
1.57_425.21	0.0174658899937376	1
1.57_810.56	-0.0293800657880102	1
1.58_172.13	-0.0575058776724459	1
1.58_503.37	-0.029714602028588	1
1.58_766.53	-0.0245778975768041	1
1.59_403.35	-0.0468664550459866	1
1.59_458.34	0.024849741233624	1
1.59_502.37	0.00975487049662056	1
1.59_722.51	-0.0207364275570105	1
1.60_678.48	-0.0187074381244903	1
1.61_374.30	-0.0769610859510994	1
1.61_590.43	0.00461427198697194	1
1.61_634.45	-0.0101034320989866	1
1.62_546.40	0.00843703720020443	1
1.62_922.01	0.00794495894916683	1
1.65_284.33	0.000751747794111845	1
1.66_515.39	-0.0337838705300304	1
1.67_614.48	0.0295957107630018	1
1.70_172.13	-0.0673615856597801	1
1.70_374.30	-0.089729843689591	1
1.71_405.31	-0.0336403521747605	1
1.72_326.38	-0.010609208992257	1
1.72_402.36	-0.0539574776574212	1
1.72_473.34	0.0257329826481547	1
1.73_570.46	0.00878603035860617	1
1.75_298.35	-0.0229458734859316	1
1.75_512.41	-0.0686880774479908	1
1.75_526.43	0.00542394132282635	1
1.75_614.48	0.0234450604945943	1
1.75_661.41	0.0190562471227078	1
1.75_683.42	0.00373758938301973	1
1.77_298.35	-0.0152528561150845	1
1.77_482.40	0.0343668414803483	1
1.77_617.88	0.00344701254260308	1
1.77_705.44	0.0140468098864637	1
1.77_922.01	0.0180469160717618	1
1.78_1216.73	-0.00820738594659255	1
1.78_595.38	-0.0146841768770054	1
1.79_1128.69	0.00842795236284823	1
1.79_372.35	-0.0342796780681721	1
1.79_392.35	0.00066204097681938	1
1.79_600.47	-0.0591107360614003	1
1.80_556.44	-0.0207079469750416	1
1.80_639.40	0.0104215394887099	1
1.80_639.90	0.00237940850144341	1
1.80_776.57	0.0512321508642741	1
1.81_1084.66	-0.000137917132127928	1
1.81_1216.74	-0.0229941775308171	1
1.81_326.38	0.0186775289034255	1
1.81_512.42	-0.0163985693892447	1
1.81_573.36	0.000698238958719339	1
1.81_617.39	0.000160282564648173	1
1.81_732.55	-0.00649127638458259	1
1.82_1172.71	-0.00403432982003748	1
1.82_514.38	0.0539210679387001	1
1.82_595.37	0.00327578729829907	1
1.82_997.61	-0.00809320235761163	1
1.83_1040.63	-0.00794271335021855	1
1.83_1128.68	-0.006176961487058	1
1.83_360.36	-0.0539474669299498	1
1.83_424.36	-0.0135578914154672	1
1.83_468.39	-0.039215537470363	1
1.83_688.52	0.0209718887141871	1
1.83_922.01	-0.0631882619459934	1
1.84_438.38	-0.0495345151149474	1
1.84_645.50	-0.0433187789554347	1
1.84_996.60	-0.0150474968722013	1
1.85_1042.64	0.000411221149236003	1
1.85_1084.66	-0.00974976484874302	1
1.85_529.34	0.0592173161423792	1
1.85_551.35	0.0106545327829711	1
1.85_614.48	-0.0304057567582924	1
1.85_672.53	0.0146542863592124	1
1.86_1040.63	-0.00450926352943969	1
1.86_286.32	-0.051826942149647	1
1.86_507.32	-0.00337272030006773	1
1.86_954.59	-0.0129873667031129	1
1.87_332.32	-0.0436153446730746	1
1.87_600.46	-0.00637588537575656	1
1.87_628.50	0.00422800700961807	1
1.88_472.34	0.0547344772343826	1
1.88_482.40	-0.0509539483634696	1
1.88_526.43	-0.0862929323664802	1
1.88_952.58	-0.000171060871019066	1
1.89_428.37	-0.0347687539421126	1
1.89_529.33	0.0419048670939218	1
1.89_570.46	-0.0215133879215162	1
1.89_644.49	0.0285576583693694	1
1.89_908.55	-0.00724604771901741	1
1.90_360.36	-0.0921608066627954	1
1.90_469.39	-0.0626055929521471	1
1.90_922.01	-0.0762479148608689	1
1.91_424.36	0.00472268912289987	1
1.91_556.44	0.0103996834061921	1
1.91_672.52	0.044977808361517	1
1.91_864.53	-0.00537171007534663	1
1.91_866.53	-0.00181252950942087	1
1.92_336.31	0.0533060217919826	1
1.92_778.48	0.0249202579748535	1
1.92_820.50	-0.00439730010323827	1
1.93_468.39	-0.0172361864239659	1
1.93_512.41	-0.0152894059544674	1
1.93_776.47	-0.000606982117618186	1
1.94_275.26	0.0310319128883725	1
1.94_628.50	0.0399832582869976	1
1.94_732.45	0.00855106266166403	1
1.95_363.31	0.00384329227841395	1
1.95_380.34	0.012954837367028	1
1.96_672.53	0.0331767874021304	1
1.96_688.42	-0.000886521159429304	1
1.97_482.40	-0.0635957314338954	1
1.97_584.47	0.0360845862549154	1
1.97_628.50	0.0222634715493482	1
1.99_280.26	0.0176662719214957	1
1.99_360.36	-0.0887916216404535	1
1.99_496.42	0.0428877599481467	1
10.00_750.56	0.0181661529901666	1
10.03_922.01	0.0180284121838662	1
10.04_453.23	-0.00212121014155812	1
10.07_1276.35	-0.00869956497967595	1
10.09_922.01	-0.0295374122245706	1
10.10_1276.36	0.0295447548305606	1
10.10_1303.36	-0.063897938935665	1
10.14_922.01	0.0224239088131481	1
10.16_794.73	0.00344299227502613	1
10.19_453.23	0.0402142436741508	1
10.20_922.01	0.0237620975812388	1
10.22_820.74	-0.0132184016824741	1
10.24_899.80	0.0186523318378434	1
10.26_750.56	0.0130514932995509	1
10.26_922.01	0.0129173774445284	1
10.28_872.78	-0.0463623618724791	1
10.29_764.57	0.00716698118006677	1
10.30_919.71	-0.0885179275265826	1
10.32_540.50	-0.0369758583129828	1
10.32_556.54	-0.0350279810605971	1
10.32_812.76	-0.0358560049573211	1
10.32_833.69	-0.0387560088286875	1
10.32_840.79	-0.0150466707803848	1
10.32_854.80	-0.0265350431467992	1
10.32_855.81	-0.0327289667692527	1
10.32_856.81	-0.0473589566092566	1
10.32_869.83	-0.0365458645738941	1
10.32_883.85	-0.0358605761770233	1
10.32_897.86	-0.0323831520394584	1
10.32_922.01	0.031046216146289	1
10.33_750.55	0.0253747417769852	1
10.33_808.74	-0.0124605911969408	1
10.35_764.57	-0.0261211896472668	1
10.38_922.01	0.0260669614710656	1
10.42_1352.37	0.00995376495465178	1
10.45_376.40	-0.0132871488705228	1
10.45_668.57	0.0011934025392894	1
10.45_922.01	-0.0539319733300032	1
10.47_419.31	-0.0298526873773323	1
10.47_453.23	0.0260596336943811	1
10.47_506.42	0.0592838909988218	1
10.47_750.56	-0.0276324230036663	1
10.51_369.35	-0.136657709043468	1
10.51_687.55	-0.121057234057128	1
10.51_922.01	-0.0574136247699677	1
10.52_506.42	0.0221438325834377	1
10.52_750.56	-0.0171470167230557	1
10.55_720.61	0.0180094698654199	1
10.56_369.35	-0.0952147949366709	1
10.57_376.40	-0.024500539301173	1
10.57_419.31	-0.0137660762946783	1
10.57_506.42	0.00897027261391277	1
10.58_367.34	-0.0460938168545675	1
10.58_385.35	-0.0453971917564797	1
10.58_595.51	-0.039660721426987	1
10.58_772.69	-0.031462273854992	1
10.58_777.64	-0.0285601808424837	1
10.58_870.71	-0.0322897990815781	1
10.59_793.62	-0.0519722056649248	1
10.59_856.77	-0.0251587583769903	1
10.59_922.01	-0.110468630399517	1
10.60_795.61	-0.0441270452879288	1
10.61_842.77	-0.0191599599765236	1
10.62_506.42	-0.0404531339220337	1
10.64_970.89	-0.0251878025309801	1
10.65_1424.39	0.0187182942177011	1
10.65_750.56	-0.000917561179890373	1
10.65_895.73	-0.0212301715413067	1
10.65_944.87	-0.0578325653949588	1
10.65_958.88	-0.0430883259441518	1
10.66_453.23	0.00280626774373594	1
10.66_922.01	-0.0706420312559064	1
10.67_1429.39	0.00681270666614098	1
10.67_764.57	-0.0025535934221547	1
10.68_1427.39	0.0297994816507668	1
10.68_793.61	-0.0375625751610642	1
10.68_856.77	-0.00302320461660054	1
10.69_772.68	-0.0194462352072359	1
10.69_777.64	-0.0469390866838067	1
10.70_795.62	-0.0366051299377735	1
10.71_369.35	-0.0277805560885803	1
10.71_750.56	0.0240998422249496	1
10.72_870.82	0.00179368104380776	1
10.73_844.81	-0.0423219479242409	1
10.73_861.72	-0.0274960520536362	1
10.73_863.74	-0.0121580993914296	1
10.73_882.83	-0.0129443954424354	1
10.74_568.54	-0.0383289766320584	1
10.74_865.74	-0.0392094448387192	1
10.74_884.84	-0.0304579773525275	1
10.74_916.78	0.0184497294679048	1
10.74_925.91	-0.0132436909363761	1
10.74_950.90	0.0281508506398896	1
10.75_570.54	-0.00596733464332668	1
10.75_840.81	-0.0247834825747415	1
10.75_864.74	-0.0331574354486485	1
10.75_911.89	-0.0286050845507629	1
10.75_920.85	0.0604698191833841	1
10.75_922.01	-0.0339198731014515	1
10.75_939.90	-0.00145949125107313	1
10.76_869.83	-0.0399048284108259	1
10.76_899.81	0.0299120157618905	1
10.76_949.91	0.0617053956274687	1
10.77_300.15	0.00680986376533556	1
10.77_594.56	-0.0495753956762558	1
10.77_861.74	-0.0250320337189352	1
10.77_862.75	-0.0237850759558277	1
10.77_864.75	-0.0359624647185805	1
10.77_892.84	-0.0815721034094788	1
10.77_963.93	-0.0490207663760895	1
10.77_977.95	-0.0388199988198969	1
10.78_608.58	-0.0716032029006414	1
10.78_868.84	-0.0186469583968771	1
10.78_900.82	-0.00370071452990707	1
10.78_923.90	0.0054762443395199	1
10.79_596.56	-0.0524543054899339	1
10.79_867.84	-0.024961161743851	1
10.79_872.79	-0.0211422340486365	1
10.79_888.77	0.00521530534051078	1
10.79_937.91	-0.0313874184011074	1
10.81_924.83	0.0282923950244902	1
10.84_893.85	-0.0652528665428465	1
10.84_940.79	0.00954307672607205	1
10.84_941.80	-0.0348811355743062	1
10.84_952.94	-0.0436247112614813	1
10.84_976.93	-0.00627299579081042	1
10.85_764.59	-0.0319536450502143	1
10.85_922.01	-0.0912483981919001	1
10.85_942.79	-0.045523330038133	1
10.85_951.93	-0.115303572840272	1
10.85_964.93	0.0407089744333422	1
10.85_975.92	-0.0219616486564577	1
10.86_750.57	0.015739310315176	1
10.88_594.56	-0.105155172373203	1
10.89_841.81	-0.0830523483317091	1
10.89_888.75	-0.00694191288078469	1
10.89_914.76	-0.0967043441233566	1
10.89_951.91	-0.066867642800362	1
10.90_453.23	0.0446026858759091	1
10.90_868.82	-0.0153106958790323	1
10.90_922.01	-0.0412931932140354	1
10.93_696.61	-0.0438343163187046	1
10.93_750.56	-0.0525410526048335	1
10.93_894.85	0.0338627665109971	1
10.94_1498.41	0.0510002274003769	1
10.94_376.40	-0.0470654371781244	1
10.94_680.64	-0.0352795193639351	1
10.94_867.82	-0.0350475107437304	1
10.95_249.26	-0.00171375012117935	1
10.95_419.31	0.00971386640215636	1
10.95_829.80	-0.00468382791280204	1
10.96_689.56	0.00393256436611498	1
10.96_852.79	-0.0317769728889912	1
10.97_506.42	0.0656765193101687	1
10.97_675.68	0.0164931871076358	1
10.97_696.62	0.0393177109559567	1
10.97_907.84	-0.0225971068176755	1
10.97_922.01	0.008975442915253	1
10.98_750.56	0.0358359228722418	1
10.98_872.73	-0.0133720541881715	1
10.98_898.73	-0.0244776710394662	1
10.99_369.35	-0.0105275533851712	1
10.99_453.23	0.00765006000095033	1
10.99_689.57	0.0191921711532543	1
10.99_878.81	-0.0354054108256609	1
10.99_903.82	-0.0299008336448134	1
11.01_852.79	-0.0333934366278062	1
11.01_897.73	-0.0362374110022231	1
11.01_960.90	-0.0411023827091701	1
11.03_946.88	-0.0645186245324406	1
11.05_922.01	0.0524885630099712	1
11.12_922.01	-0.0427204426558499	1
11.15_1004.94	-0.00824859595604154	1
11.15_950.90	-0.0080625308425278	1
11.16_1031.97	-0.0362786398582459	1
11.17_1017.97	0.028449507561079	1
11.17_946.88	0.00255530428520373	1
11.18_750.56	-0.0270727837702102	1
11.18_922.01	-0.0280356788336082	1
11.18_970.81	-0.0861820986259078	1
11.18_975.90	0.00902032656635387	1
11.18_988.91	-0.0206117790608521	1
11.21_950.89	0.018470276667291	1
11.24_750.56	0.0413530018035382	1
11.27_922.01	-0.0148897013892123	1
11.32_453.23	-0.0245828726331021	1
11.35_922.01	-0.0771350336163037	1
11.38_923.01	-0.012453853609133	1
11.39_1647.45	-0.0177095048107599	1
11.43_249.26	0.013372175433627	1
11.43_419.32	0.0226985480629463	1
11.43_743.61	0.0124946121722276	1
11.43_922.01	0.00601723777995151	1
11.44_724.69	0.0385085548716286	1
11.44_750.56	0.0260233848580891	1
11.46_367.34	0.0214398175219404	1
11.46_419.31	0.0359050318177061	1
11.48_249.25	-0.0358871077864947	1
11.48_506.42	0.00459589461642343	1
11.50_922.01	-0.0413662486796409	1
11.58_922.01	-0.131352979392722	1
11.62_923.02	-0.0640559740182684	1
11.66_453.23	-0.00879582649492342	1
11.66_922.01	-0.104263664175353	1
11.70_764.57	0.0597684734144651	1
11.71_131.16	0.000527533198665044	1
11.72_453.23	-0.0113159463007114	1
11.72_506.42	-0.0079128429273085	1
11.73_249.26	0.00240492933254516	1
11.74_730.66	0.0615603665111	1
11.74_750.56	-0.0334323217840547	1
11.74_751.57	0.0873533916360427	1
11.74_922.01	-0.0639266038821081	1
11.76_1436.32	-0.0604309909105625	1
11.76_207.21	0.00351384105434729	1
11.76_663.46	0.0465937088391932	1
11.77_419.31	-0.0213944628949494	1
11.78_482.41	-0.00704669020842381	1
11.78_747.63	0.0345253593966971	1
11.79_1077.01	-0.00504108265189165	1
11.79_121.10	0.026676349118353	1
11.79_123.12	0.0311156488449075	1
11.79_133.10	0.0100707329172829	1
11.79_135.12	0.0413407250084787	1
11.79_147.12	-0.00266133465285833	1
11.79_149.13	0.0788111086757518	1
11.79_161.13	0.00675756925681597	1
11.79_163.15	0.0479562836387831	1
11.79_175.15	0.0274036857413824	1
11.79_179.18	0.0523613584318866	1
11.79_189.16	-0.0517165937933102	1
11.79_193.19	-0.00389001035976982	1
11.79_201.16	-0.0443849604398902	1
11.79_203.18	-0.0103438597760859	1
11.79_205.19	0.0318185853356679	1
11.79_215.18	0.0176963744711418	1
11.79_217.20	0.0394660509144938	1
11.79_219.21	-0.0476015375850874	1
11.79_228.11	0.0368466190310605	1
11.79_229.20	-0.0423730764690245	1
11.79_233.23	0.0304639557389858	1
11.79_243.21	0.0268486278703668	1
11.79_245.23	-0.0314145082422417	1
11.79_247.24	0.000479724772268763	1
11.79_257.23	-0.00630769972249072	1
11.79_259.24	0.00950524280759575	1
11.79_261.26	0.0621768596756839	1
11.79_271.24	0.00786429993368798	1
11.79_273.26	0.00401507011978544	1
11.79_274.27	-0.0390438583394162	1
11.79_285.26	0.0266777401232142	1
11.79_287.27	-0.0368305664107312	1
11.79_299.27	-0.0593514680869124	1
11.79_300.15	0.0502651221022182	1
11.79_313.29	-0.0499822339043707	1
11.79_367.34	0.0181589721257515	1
11.79_369.35	-0.00897249366639293	1
11.79_664.46	0.0148708116290982	1
11.79_729.65	0.0105993359486105	1
11.79_732.66	-0.013044501793921	1
11.79_750.57	-0.0620101653074909	1
11.79_751.71	-0.0251770005712756	1
11.80_195.12	-0.0430894300292749	1
11.80_249.26	0.0431072516130652	1
11.80_746.64	0.0328380876431294	1
11.81_386.39	0.0509250778924856	1
11.85_383.37	-0.000905851271295463	1
11.85_922.01	-0.0481615293138813	1
11.86_750.56	0.0498890150136869	1
11.87_249.26	0.0212587148445922	1
11.87_453.23	0.0603976176238757	1
11.87_913.90	0.0299184956931578	1
11.88_745.63	-0.00888989301905828	1
11.88_764.57	0.033819736386763	1
11.90_506.42	-0.00483944045096807	1
11.90_751.57	0.09549794259745	1
11.91_922.01	-0.0267534937057234	1
11.92_453.23	0.0221507820878686	1
11.94_750.56	0.0284735908558599	1
11.95_751.56	-0.0284105689861081	1
11.95_765.58	0.0155795233303263	1
11.96_369.35	0.0340104953777161	1
11.97_506.42	0.0247446955287215	1
11.98_922.01	-0.0205802637033662	1
11.99_764.57	0.0554261175151911	1
12.02_369.35	-0.0123027933502882	1
12.03_453.23	0.0124487019629915	1
12.03_506.43	0.0418875078366398	1
12.05_922.01	0.00442605333376693	1
12.10_369.35	-0.0301203560999104	1
12.11_922.01	-0.0512494596037757	1
12.13_750.56	0.0761940754367739	1
12.17_922.01	-0.0496046502372757	1
12.18_453.23	0.0107564044378798	1
12.19_750.55	-0.0699137699932299	1
12.22_367.33	0.0562692793845547	1
12.24_922.01	-0.0919558036228829	1
12.26_228.11	0.00163336655646669	1
12.26_369.35	-0.0324583600846561	1
12.26_506.42	0.0502927146010953	1
12.29_419.32	-0.054355713533001	1
12.30_1027.98	0.0351233041215757	1
12.30_207.21	0.00574008189240968	1
12.30_659.63	-0.0302190907926922	1
12.30_750.56	0.0676118973020521	1
12.32_922.01	-0.00211138156752854	1
12.33_453.23	-0.0346510018968508	1
12.35_228.11	-0.0292529749887977	1
12.37_1027.98	-0.0284317724435663	1
12.37_1049.96	-0.0576507924865866	1
12.37_1065.93	0.0114672775409626	1
12.37_1115.09	-0.0242853202663732	1
12.37_1129.10	-0.00572196870434122	1
12.37_249.26	-0.027065104981992	1
12.37_369.35	0.0136669859194302	1
12.37_506.42	-0.00912480610704408	1
12.38_195.12	-0.00397617144997433	1
12.38_453.23	-0.022139140077789	1
12.38_764.57	0.0146442865968122	1
12.39_922.01	-0.0677849766198982	1
12.40_750.56	0.0368495010891023	1
12.41_228.11	0.00459471455425734	1
12.44_922.01	-0.0146312556776843	1
12.45_195.12	0.0415853625277342	1
12.45_249.26	0.00391099150819298	1
12.45_369.35	0.00683548594114997	1
12.45_419.32	0.0154702888110515	1
12.46_750.56	0.0931326175348617	1
2.00_922.01	0.000917161408148318	1
2.01_428.37	-0.0496112816405079	1
2.02_540.45	0.0284997072638677	1
2.03_614.48	-0.0266174616347134	1
2.04_352.32	0.041237892684293	1
2.04_540.44	0.0143341153781877	1
2.04_570.45	-0.0174165590902226	1
2.05_526.43	-0.0388008826683678	1
2.06_482.41	-0.00686537162449458	1
2.07_438.38	-0.0263332763514038	1
2.07_922.01	-0.0585092660329869	1
2.10_496.42	0.011687027601221	1
2.11_614.48	-0.0786353006012735	1
2.13_361.36	-0.127192947980408	1
2.13_526.43	-0.131734993602618	1
2.14_570.46	-0.0958543967657381	1
2.14_686.53	-0.00341244656782106	1
2.15_496.42	0.0446682939265967	1
2.16_614.48	-0.0515717783612779	1
2.17_360.36	-0.107765385950004	1
2.17_642.52	-0.0177220300733909	1
2.17_686.54	0.0099062634791514	1
2.19_452.39	0.000497839352156297	1
2.19_526.43	-0.101158502236367	1
2.21_482.41	-0.0945492379206264	1
2.22_438.38	-0.100946942676991	1
2.22_642.52	0.00852429145963914	1
2.23_394.35	-0.08751069967061	1
2.24_358.37	0.0602453385547233	1
2.25_746.56	-0.0355953730655988	1
2.26_702.54	-0.0272006570428042	1
2.27_922.01	-0.0347672404656533	1
2.28_658.51	-0.0446955709765563	1
2.29_526.43	-0.0551281136655839	1
2.29_614.48	-0.0520399497913881	1
2.30_360.35	-0.0262041766950433	1
2.30_496.35	0.0108308006857527	1
2.30_532.37	0.0658108517037509	1
2.31_570.46	-0.0358880302189148	1
2.31_598.49	0.0270842870007723	1
2.33_369.38	-0.033878497943325	1
2.33_438.38	-0.055051846007773	1
2.33_526.43	-0.058460294822944	1
2.34_482.40	-0.0330432205898254	1
2.36_369.30	0.0151793887401733	1
2.36_430.39	-0.0101719838186449	1
2.36_453.38	0.0333289983974762	1
2.37_394.35	-0.0531589775284967	1
2.38_385.38	0.00730398745671212	1
2.38_435.40	-0.0168414983480664	1
2.39_256.26	-0.0348504745742117	1
2.40_922.01	-0.0944692407420889	1
2.41_312.36	-0.0537505117171498	1
2.47_482.40	0.00738209392094902	1
2.47_496.42	-0.0484692423960711	1
2.48_453.23	0.113388336150986	1
2.48_922.01	-0.0254194287782036	1
2.50_543.42	-0.0119979658594461	1
2.52_430.39	-0.0679390379332163	1
2.57_922.01	-0.0342617505069474	1
2.59_282.28	0.0137276925731991	1
2.59_400.38	-0.0391868646157885	1
2.59_453.23	0.0830698423614941	1
2.59_501.37	0.0226273678930128	1
2.59_563.55	0.003476723367124	1
2.61_376.32	0.0315003981848833	1
2.63_431.40	0.0124543010807079	1
2.63_540.44	-0.111248565063629	1
2.64_336.33	0.0205486746646756	1
2.64_804.60	0.0491107754402404	1
2.65_354.34	0.0650607553062154	1
2.65_398.37	0.0142029727928083	1
2.65_455.46	0.0549478874020795	1
2.65_496.42	-0.0554546221539576	1
2.65_922.01	-0.00148417474477562	1
2.66_441.44	0.0651438451145534	1
2.66_760.58	0.0488023235718999	1
2.67_452.39	0.000158145541762199	1
2.68_431.39	-0.00188590437660108	1
2.68_716.55	0.0490893205188633	1
2.69_545.43	0.0225803701156143	1
2.70_542.41	0.0932949423996534	1
2.70_672.52	0.0430416553078935	1
2.71_282.28	0.03818226033951	1
2.72_628.50	0.0238109885855466	1
2.74_584.47	-0.0019501984424092	1
2.74_922.01	0.0477746388236657	1
2.76_540.45	0.0046854972571923	1
2.78_440.41	-0.0537645153692383	1
2.78_496.42	-0.0129058001253086	1
2.79_452.39	-0.0296667582544773	1
2.80_453.23	-0.0362915174281618	1
2.80_922.01	-0.0101128462586721	1
2.81_445.41	0.0352980769505058	1
2.85_439.13	0.0419277573254328	1
2.85_441.13	0.0270706046881977	1
2.85_453.23	-0.0367551712884897	1
2.85_815.34	0.0800882921505124	1
2.86_172.11	0.0468658699274217	1
2.86_464.32	0.0629344259497834	1
2.86_478.33	0.0416481096478958	1
2.87_208.17	-0.0252466170595689	1
2.87_430.36	0.0364174425681981	1
2.88_193.16	-0.0220900421911579	1
2.88_228.20	-0.015037970247275	1
2.88_244.19	-0.0114134693372576	1
2.88_270.24	-0.0190589758095041	1
2.88_408.31	-0.0484756135714388	1
2.88_424.28	-0.0035882308462933	1
2.88_431.39	0.0147400614358909	1
2.88_459.41	0.00317584825816949	1
2.88_473.43	-0.00116258855908629	1
2.88_487.45	-0.00118531877626127	1
2.88_526.43	-0.0247464728149085	1
2.88_922.01	0.00578095571980818	1
2.90_570.47	-0.0276285279657183	1
2.92_388.39	-0.116885478399199	1
2.94_453.23	-0.0442075389713212	1
2.96_582.46	0.0248631434052581	1
2.97_540.44	-0.00980174922884234	1
2.98_494.33	-0.0544252392743096	1
2.98_526.43	-0.0125807104448093	1
2.98_922.01	-0.0193200880449426	1
2.99_228.20	0.00102721200747197	1
2.99_244.19	-0.0109657248197956	1
2.99_270.24	-0.0266185410124703	1
2.99_424.28	-0.00245032010034886	1
2.99_459.41	-0.0207063570836563	1
2.99_473.43	-0.0284506536605583	1
2.99_487.45	0.0209074216884083	1
2.99_518.37	-0.0816664531348852	1
2.99_570.46	-0.063208845597724	1
2.99_588.45	-0.139210629878753	1
2.99_602.46	-0.0569363070652841	1
2.99_777.55	0.0349570835692486	1
2.99_818.62	-0.0644455376996931	1
3.00_482.40	-0.00396911154617195	1
3.00_496.41	-0.0243853717761921	1
3.00_740.55	-0.0971563605733756	1
3.00_774.59	-0.0621313595811893	1
3.01_540.44	-0.00192182136211421	1
3.01_642.51	-0.0410263377449579	1
3.01_696.52	-0.035482559908626	1
3.01_730.57	-0.0337728739743289	1
3.02_393.21	-0.0649639731031832	1
3.02_408.31	-0.097526822240308	1
3.02_430.36	0.00346688700394332	1
3.02_480.31	-0.0541169582744041	1
3.02_579.43	-0.0198573122403396	1
3.03_598.49	-0.0553529276164572	1
3.03_686.54	-0.0498393945913316	1
3.04_471.35	-0.0615401865766828	1
3.04_554.46	-0.0807887749264575	1
3.04_646.48	0.0319111307327487	1
3.04_755.53	0.0242233742735603	1
3.04_962.73	0.0590152901781999	1
3.05_645.47	-0.0252627202072909	1
3.06_510.44	-0.0713515068030791	1
3.06_564.45	0.0179808852351083	1
3.06_711.51	0.00249224304503997	1
3.06_733.52	0.0191458075056755	1
3.07_1184.85	-0.0677081082405111	1
3.07_496.41	0.005447686039113	1
3.07_535.40	-0.104095413526672	1
3.07_559.45	0.0510085683823023	1
3.07_601.44	0.015253208229957	1
3.07_652.50	0.0283839159790161	1
3.07_689.49	-0.00441439524925188	1
3.07_922.01	-0.0017307070328836	1
3.08_453.23	0.00634558549498229	1
3.08_466.41	-0.0463939369755833	1
3.08_667.48	-0.0161911328262218	1
3.09_533.28	0.0191424568524357	1
3.09_608.47	0.017644962642588	1
3.10_1228.87	-0.0551204946309576	1
3.10_422.38	-0.0413878183523502	1
3.10_459.42	0.0231739502934623	1
3.10_623.45	-0.0395311220596117	1
3.11_1008.75	-0.000698528009928219	1
3.11_340.39	-0.10839389039563	1
3.11_559.45	-0.00591423106364954	1
3.11_876.66	-0.0851868867516253	1
3.12_1184.84	0.0673876459038219	1
3.12_601.44	-0.0252968009214689	1
3.13_1097.79	-0.0240496437738824	1
3.13_1140.82	-0.0530462900478929	1
3.13_1141.82	-0.071454871134489	1
3.13_526.43	-0.00571119770523193	1
3.13_579.43	-0.0491957353129549	1
3.14_1096.80	-0.0508110050129174	1
3.14_284.29	0.079230384819698	1
3.14_306.28	0.0127346094092778	1
3.14_557.41	-0.0652467420398954	1
3.15_1052.77	-0.0521369933640738	1
3.15_195.12	0.104398397646453	1
3.15_300.15	-0.0551599430010555	1
3.15_431.39	-0.0647181889960323	1
3.15_535.40	-0.053096621680166	1
3.15_570.46	-0.0130356870986131	1
3.16_1008.74	0.00208250038165066	1
3.16_513.39	-0.054427842451003	1
3.16_526.42	-0.077305655730195	1
3.16_584.48	-0.0140055352123336	1
3.16_832.64	-0.00138776080045828	1
3.16_922.01	-0.0356781997407137	1
3.17_228.20	-0.0383026761550788	1
3.17_491.38	-0.109020699722255	1
3.17_496.42	0.0482673780409087	1
3.17_964.71	-0.0388012672647283	1
3.18_172.12	0.0303811163933761	1
3.18_306.28	0.0306451661986668	1
3.18_430.37	0.0371325446518171	1
3.18_510.30	0.0343711630378008	1
3.18_540.44	-0.041951368660067	1
3.19_236.17	-0.0567460505541609	1
3.19_310.31	0.0252819830157513	1
3.19_472.11	0.0379962362444057	1
3.19_922.01	-0.0177766908288153	1
3.20_411.18	0.0141557962031219	1
3.20_475.10	0.0154075232178906	1
3.20_876.66	-0.0536024649723615	1
3.21_332.29	-0.0361757066664371	1
3.21_438.38	-0.0381341807065816	1
3.21_548.43	0.0440664784733582	1
3.21_570.46	0.0139423489214416	1
3.21_832.63	-0.0289594391027294	1
3.22_354.35	-0.00799237533442391	1
3.22_431.17	0.0441954455080754	1
3.23_379.32	-0.0187264707391543	1
3.23_409.19	0.0474598634436974	1
3.23_471.10	0.0147821209750756	1
3.23_473.10	0.0163979048734089	1
3.23_496.29	0.0474502605741035	1
3.23_496.42	0.0450061222583539	1
3.23_540.46	-0.0049758834241272	1
3.23_656.53	-0.0381434332443908	1
3.23_788.61	-0.0369033543636659	1
3.24_576.42	-0.0830221358926089	1
3.24_590.43	-0.0496916751228608	1
3.24_744.58	-0.0617590220526821	1
3.25_336.29	0.00684956481347541	1
3.25_431.39	0.0403308301736923	1
3.26_570.46	-0.0491816803715862	1
3.27_379.32	-0.0319711895801128	1
3.27_438.38	-0.00671283579200743	1
3.27_496.43	-0.0171172892830101	1
3.27_576.43	-0.0489923283676559	1
3.28_489.32	-0.0223161221110069	1
3.29_612.50	-0.0317684468514212	1
3.30_835.59	0.011075815281812	1
3.30_922.01	0.0124759344428554	1
3.31_228.21	0.0467642872571099	1
3.31_336.33	0.0153651899218284	1
3.31_568.48	0.0395296897447271	1
3.32_791.56	-0.0241862172498143	1
3.33_524.45	-0.0396129390846575	1
3.33_769.55	0.00606173657763795	1
3.34_747.54	0.0578212951936444	1
3.35_922.01	-0.0571340732111543	1
3.36_606.47	0.0325994816371165	1
3.36_727.02	-0.0154799194055594	1
3.36_813.57	0.0279674489591093	1
3.37_791.56	-0.0481153796559997	1
3.38_350.31	0.0619350610134704	1
3.38_368.43	0.00750026890044174	1
3.38_453.23	-0.0158080293933782	1
3.39_1300.93	-0.0539015913430493	1
3.39_747.53	-0.0264074376991246	1
3.40_660.99	-0.0115295684953827	1
3.40_725.52	-0.0195305459702537	1
3.41_638.97	-0.0679887467736444	1
3.41_703.51	-0.0249181855872446	1
3.42_1212.88	-0.0625180270758749	1
3.42_1344.96	-0.0206162420436473	1
3.42_1345.96	0.020951503976168	1
3.42_495.43	-0.0886906628830442	1
3.43_681.50	-0.0356060084919533	1
3.44_1168.85	-0.0420011832695781	1
3.44_279.16	0.0337940012170006	1
3.44_338.35	-0.0341747611087498	1
3.44_391.29	0.0312874018568157	1
3.44_429.25	-0.0528996591556136	1
3.44_464.38	0.0065252587053544	1
3.44_478.40	-0.030759479010048	1
3.44_659.48	-0.0423298370504021	1
3.44_803.55	0.05637444808667	1
3.45_1124.83	-0.0710748782010372	1
3.45_1256.90	-0.0508896236142369	1
3.45_424.27	0.00368815041704608	1
3.45_594.95	-0.066695736101721	1
3.45_637.47	-0.0504094029615915	1
3.46_615.45	-0.0646602557639807	1
3.48_1036.77	-0.0728767966047934	1
3.48_1168.84	-0.12317212737712	1
3.48_149.02	0.0114171890888112	1
3.48_391.29	-0.00330806177694517	1
3.48_413.27	-0.0369734655290289	1
3.48_429.24	-0.0144241371073804	1
3.48_464.37	-0.00734025911347897	1
3.48_478.39	0.0103331840690013	1
3.48_492.40	0.0267714019528082	1
3.48_593.44	-0.0244610746738594	1
3.48_922.01	-0.0689689113197328	1
3.49_206.10	-0.0371163754338664	1
3.49_393.30	0.0120111267653108	1
3.49_528.41	-0.0586717686589142	1
3.49_571.43	-0.082755726468933	1
3.50_664.51	0.0134206908848909	1
3.50_992.74	-0.0850359290093633	1
3.51_1080.80	-0.139332054002536	1
3.51_371.32	-0.0170950150999256	1
3.51_549.42	-0.0419395721543109	1
3.52_368.42	-0.0999161238825293	1
3.52_483.38	-0.0612724825493222	1
3.52_527.40	-0.0440244052799151	1
3.54_338.34	0.073177181076917	1
3.54_461.36	-0.0805073947433604	1
3.54_505.39	-0.0640018174396931	1
3.54_904.69	0.000793057791690269	1
3.54_922.01	-0.084455754804951	1
3.54_992.75	-0.0579880335405646	1
3.55_453.23	0.0824116529804845	1
3.56_860.67	-0.054093691364897	1
3.56_948.72	-0.0898035039294909	1
3.59_816.64	-0.0600340188754709	1
3.60_453.23	0.015207346991233	1
3.61_772.61	-0.0300173905950723	1
3.62_922.01	0.00276187336189484	1
3.63_520.43	-0.0201151597586313	1
3.64_728.59	-0.0405975418565349	1
3.64_817.63	-0.0162033950108057	1
3.68_312.33	0.00515063166730063	1
3.68_506.42	-0.0142229982764051	1
3.68_702.21	0.00346807854042784	1
3.69_684.56	-0.0404344590267088	1
3.69_922.01	-0.0579194949516796	1
3.70_368.43	-0.0457180095971514	1
3.70_590.43	0.0102660946806945	1
3.70_704.21	-0.0301535887004365	1
3.71_236.17	-0.00682365119125074	1
3.71_300.15	-0.0775172356622925	1
3.71_321.31	-0.00284289861514059	1
3.71_338.34	-0.00624250545997698	1
3.71_360.32	-0.0603210751898273	1
3.71_376.30	-0.0844663713074194	1
3.71_382.38	-0.000479407400991255	1
3.71_441.30	-0.0305984087648774	1
3.71_640.54	-0.0354521379804038	1
3.71_675.68	0.0157002978772839	1
3.72_149.02	-0.0108313751794693	1
3.72_195.12	-0.069156991060491	1
3.72_419.32	0.00338640030444442	1
3.72_457.27	-0.0542036973861954	1
3.73_308.04	0.00255789882877081	1
3.74_492.40	0.0437393069842585	1
3.74_506.42	-0.04177966904073	1
3.74_596.51	-0.0423759649242808	1
3.75_310.04	0.0375619955309099	1
3.75_471.10	0.0454504055748763	1
3.75_507.42	0.0423566092471647	1
3.76_559.22	0.0251547347336497	1
3.77_466.11	0.0341031010304019	1
3.77_473.10	0.053047376342798	1
3.77_552.48	-0.0258661219043063	1
3.77_922.01	-0.0046520342404285	1
3.79_453.23	0.0349618150130511	1
3.81_1006.66	-0.021211001657555	1
3.81_508.46	-0.029485314593984	1
3.83_419.32	0.014077957363506	1
3.83_507.42	-0.0707243264839675	1
3.83_520.44	-0.0434919625833229	1
3.85_464.43	-0.0388141048357417	1
3.85_922.01	0.00855029843734698	1
3.86_506.42	-0.0971516025896221	1
3.87_453.23	0.021306764604535	1
3.87_457.27	0.0266541238896028	1
3.87_492.40	-0.00528282313475527	1
3.88_507.42	-0.000318875160876824	1
3.91_441.30	-0.0371443552338596	1
3.91_506.42	-0.00368646902397509	1
3.91_520.44	0.0396254110288298	1
3.91_922.01	-0.0178956075628672	1
3.94_507.42	-0.0111469513125214	1
3.94_547.52	-0.0454074623859133	1
3.98_506.42	-0.034258600629031	1
3.99_934.64	-0.0398831954547615	1
3.99_955.57	-0.0618723535742263	1
4.00_457.27	-0.00542038488842496	1
4.00_922.01	-0.0471694897155596	1
4.07_922.01	-0.0854259178346489	1
4.08_414.43	-0.0586152779131192	1
4.08_506.42	-0.0470194976440216	1
4.08_542.51	-0.015317265316026	1
4.09_540.50	0.00285617075628013	1
4.10_618.47	0.0336406131061195	1
4.11_801.55	0.0756893980515293	1
4.12_419.32	0.04303022393734	1
4.13_922.01	-0.0495844574215159	1
4.16_453.23	0.108169712480252	1
4.19_922.01	-0.0428384584554543	1
4.25_506.42	-0.0250216746087608	1
4.26_540.50	0.0264321454821886	1
4.26_813.64	-0.0029790111301581	1
4.27_419.31	0.0381188262367847	1
4.27_542.51	-0.0598889347450159	1
4.27_922.01	-0.0307303805039539	1
4.29_366.37	-0.00614697822282281	1
4.30_193.13	-0.0273187876006436	1
4.30_709.61	0.00262970912521686	1
4.30_748.57	0.0144120975604468	1
4.30_790.56	-0.0368861249971833	1
4.33_726.51	-0.00826515813064533	1
4.33_922.01	-0.00250976201195116	1
4.39_453.23	0.0120216766326018	1
4.39_922.01	0.0011071267908101	1
4.44_435.33	-0.0659498907162316	1
4.46_922.01	-0.0512877840581484	1
4.51_453.23	0.00843283121046092	1
4.53_922.01	-0.0508432411717665	1
4.56_531.41	-0.0415040468260602	1
4.57_533.41	-0.0406474999082904	1
4.57_553.39	-0.0438488085855333	1
4.57_569.36	-0.0563005643895188	1
4.57_575.45	-0.0521460604378088	1
4.57_604.50	-0.0557252219814673	1
4.57_618.51	-0.0586462956021565	1
4.57_632.53	-0.0422428576694823	1
4.58_796.57	-0.000878434115040647	1
4.61_567.53	-0.0277801492822114	1
4.61_568.54	0.0117852675038278	1
4.61_872.52	0.00942837368140055	1
4.61_922.01	-0.015717700865207	1
4.62_851.56	-0.0434218032824846	1
4.63_564.43	-0.0330454913919989	1
4.63_585.36	-0.0436358888441864	1
4.63_634.51	0.000282702406091387	1
4.63_648.52	0.00219501156169932	1
4.65_725.56	-0.0466810659698877	1
4.68_922.01	-0.00816364930524511	1
4.69_184.07	-0.048355205037991	1
4.69_722.56	0.0103601322892991	1
4.69_724.57	0.00696856008126455	1
4.69_761.52	0.0193221139030498	1
4.69_781.62	0.00917064022682294	1
4.69_803.51	-0.00693915962950248	1
4.74_725.57	0.0178598355856785	1
4.78_827.65	-0.0165045743775898	1
4.79_568.54	0.0203021576862275	1
4.79_778.51	-0.019202461139635	1
4.79_784.52	-0.0362437820234517	1
4.79_841.67	0.031405859855238	1
4.80_922.01	-0.053718430905173	1
4.81_704.57	-0.015417530550552	1
4.81_754.55	-0.008574973956823	1
4.82_725.55	-0.0472246071440117	1
4.84_703.56	-0.0778696434601642	1
4.85_494.56	0.0353418842311102	1
4.85_540.50	-0.0280426093892951	1
4.87_755.56	-0.0504060765552538	1
4.88_568.53	-0.085772522828209	1
4.88_704.58	-0.0823488397971339	1
4.88_723.57	-0.0695066478104158	1
4.88_922.01	-0.0199675387029346	1
4.89_419.32	0.00075835406650478	1
4.89_619.56	-0.0255174269473537	1
4.89_620.57	-0.0295943323548433	1
4.89_753.55	-0.0489823723440405	1
4.90_125.00	-0.0226364773591625	1
4.90_193.13	-0.0457166467864897	1
4.90_737.64	-0.00741956275678268	1
4.90_776.60	0.0354063274583197	1
4.92_827.62	0.035611919344599	1
4.93_627.53	-0.0239864228255594	1
4.94_1237.83	-0.132004426434117	1
4.95_1210.81	-0.122968629060358	1
4.95_1231.74	-0.0684655280804871	1
4.95_922.01	-0.0182863336190591	1
4.96_1238.82	-0.103681277927784	1
4.99_1210.81	-0.0688071571273332	1
5.01_453.23	-0.0268878152012742	1
5.01_922.01	-0.0269702608655851	1
5.02_733.55	0.0151862306080768	1
5.02_753.55	-0.0501235660001906	1
5.03_783.57	0.0013279678676956	1
5.04_830.54	-0.00973276273291194	1
5.06_879.68	0.00392317369809422	1
5.06_922.01	-0.0908706323346804	1
5.07_619.56	-0.0191729409094008	1
5.07_620.57	0.0172118130282972	1
5.07_646.58	-0.0424582510636442	1
5.07_648.60	-0.011291119332474	1
5.07_792.58	0.0192853984493551	1
5.07_814.56	-0.00609093820852218	1
5.07_836.55	-0.0830441749927635	1
5.07_893.71	-0.00360959360585778	1
5.08_610.58	-0.0461855030641092	1
5.08_809.61	0.00800598701816756	1
5.10_1108.07	0.00702644894253508	1
5.10_1110.07	-0.0129996038826582	1
5.10_1152.12	-0.0378209191189721	1
5.10_259.31	0.021343008248262	1
5.10_271.31	-0.0546520304433351	1
5.10_289.32	-0.0437981578021738	1
5.10_507.53	-0.0182995127032112	1
5.10_587.58	-0.00813112900474738	1
5.10_589.59	0.000999428186548561	1
5.10_601.60	-0.026255493674112	1
5.10_616.64	-0.0422994886019566	1
5.10_630.65	-0.00614972975276792	1
5.10_640.59	-0.0381536775932451	1
5.10_807.58	0.0243872562054871	1
5.11_1107.06	0.00794756820539767	1
5.11_270.31	-0.01605677390904	1
5.11_519.14	-0.120803632104262	1
5.11_524.53	0.00768196809343594	1
5.11_536.16	-0.154125765747044	1
5.11_542.54	0.00552211365250616	1
5.11_564.52	-0.00538063158896902	1
5.11_580.50	-0.0158634346191211	1
5.11_581.50	0.035925354870958	1
5.11_582.51	0.00957767135672985	1
5.11_583.51	-0.00966323942431055	1
5.11_586.58	-0.0099767216122166	1
5.11_629.65	0.0284738183124739	1
5.11_643.66	-0.0219525798384075	1
5.11_644.67	-0.00952225211408459	1
5.11_933.78	-0.0243968548647434	1
5.12_782.57	-0.0538831963167729	1
5.13_922.01	-0.0560524123043588	1
5.15_640.59	-0.0289500657903075	1
5.15_805.57	0.0131971386280416	1
5.16_1110.07	-0.00259021113597877	1
5.18_806.58	-0.0530250035724206	1
5.19_595.57	0.0375682141690176	1
5.19_596.57	0.00494831266033584	1
5.19_894.55	0.0121238973596715	1
5.19_900.56	-0.0569755946694067	1
5.20_453.23	0.0554766760774533	1
5.20_586.44	-0.0102341985948007	1
5.20_590.60	-0.0793924989224675	1
5.20_607.39	-0.0118191716207031	1
5.20_673.54	-0.00896092240795585	1
5.20_687.56	-7.99105797383165e-05	1
5.20_689.58	0.0302879374646815	1
5.20_694.49	-0.0026062245053666	1
5.20_708.51	-0.000575668199882797	1
5.21_805.57	0.010429326274227	1
5.21_922.01	-0.0251551563366889	1
5.22_646.58	-0.00242413768768153	1
5.24_809.64	-0.0238159043613879	1
5.24_919.72	-0.00844672338985506	1
5.25_835.62	-0.0110635237982473	1
5.25_840.58	0.00502959239564648	1
5.27_666.60	-0.0239773949637289	1
5.28_1502.19	0.0356614704973408	1
5.28_184.07	-0.0460973697258652	1
5.28_775.59	0.00973863839289138	1
5.28_809.65	-0.0859372458422711	1
5.28_922.01	-0.00972570947766688	1
5.29_750.60	0.0292438353561985	1
5.29_791.56	0.0183724225936956	1
5.29_831.57	-0.00648891450070357	1
5.32_666.61	-0.0301044645524341	1
5.34_831.59	0.0171102244039164	1
5.35_832.59	0.127314015013902	1
5.37_812.55	-0.0686646653893656	1
5.38_540.53	0.00696209317900542	1
5.38_595.56	-0.0129580717316647	1
5.38_596.57	0.0142717888459014	1
5.38_769.59	-0.0769635774428199	1
5.38_806.54	0.0190644221960526	1
5.38_855.68	0.0517376074913358	1
5.38_869.70	0.0194384313715389	1
5.38_922.01	-0.066319115720739	1
5.39_673.54	-0.00328446150193953	1
5.39_687.56	0.0227935778683386	1
5.40_453.23	0.0281250151938506	1
5.44_783.58	0.0260469009913875	1
5.45_568.53	0.0529710912240669	1
5.45_747.51	0.0625044113709985	1
5.45_782.58	-0.0748151796473877	1
5.45_810.64	0.0401353065914267	1
5.46_1262.88	-0.0220192466599405	1
5.46_522.60	0.0157755143868933	1
5.46_922.01	-0.0486905038100743	1
5.47_1213.73	0.00607110559824705	1
5.49_1213.73	-0.0532478649401892	1
5.49_1235.85	0.0390296367633814	1
5.49_780.63	0.0197094976379365	1
5.50_1192.80	-0.0642938458309322	1
5.50_1199.77	-0.00846150673888789	1
5.50_1237.85	-0.0453714477514938	1
5.51_1215.75	-0.0798872027159208	1
5.51_781.58	-0.124640202847328	1
5.52_1194.82	-0.0972045884648362	1
5.53_1199.78	-0.0921580278613797	1
5.53_1218.75	-0.0904594390806793	1
5.53_1222.83	-0.0446431951473004	1
5.53_522.60	-0.0406121800271466	1
5.54_492.44	-0.0912974521148064	1
5.55_1223.84	-0.00887461630569033	1
5.55_1250.89	-0.0696048459759175	1
5.55_1264.90	0.0104498338214891	1
5.55_1278.91	-0.0843603212790637	1
5.56_1221.83	-0.0386161892069703	1
5.57_922.01	-0.0717748320197402	1
5.59_1235.85	0.0196853325191616	1
5.59_1606.26	0.012878668692789	1
5.59_1607.25	0.0294184231755536	1
5.59_184.07	-0.0137203159340545	1
5.59_802.63	0.0158064795018229	1
5.59_806.64	0.0115412617269746	1
5.59_827.62	0.0227231448145103	1
5.59_841.59	0.0306918532921677	1
5.59_861.69	-0.0522488727820343	1
5.59_883.57	0.00334702774979874	1
5.60_1565.21	0.0214141318762814	1
5.60_798.54	-0.00766325452326803	1
5.60_818.64	0.0281709495642357	1
5.60_819.63	0.0171452710753692	1
5.60_940.68	0.00714742185317121	1
5.61_1608.25	0.0202726354299304	1
5.63_792.56	0.0683270595238808	1
5.64_734.56	-0.0153442010561056	1
5.64_922.01	-0.0971589634156237	1
5.65_786.60	-0.0197549978228031	1
5.69_638.61	-0.0327004191268817	1
5.70_453.23	0.0461350121329737	1
5.71_490.43	-0.064178533347735	1
5.73_922.01	-0.0117246105769764	1
5.75_355.07	-0.10659376626925	1
5.75_610.19	-0.0860582533874813	1
5.75_638.61	-0.0755830344914672	1
5.76_620.57	0.0403448540038803	1
5.76_760.58	-0.00738322691766614	1
5.77_1164.14	0.00607322082187353	1
5.77_271.31	-0.0240183988702822	1
5.77_289.32	-0.0107425917742717	1
5.77_535.56	-0.0321518091940721	1
5.77_609.53	0.0185925044653238	1
5.77_615.62	0.0091500808181299	1
5.77_629.63	-0.0797391462577078	1
5.77_644.67	-0.064680880652181	1
5.77_646.66	-0.0439139913851495	1
5.77_658.68	-0.016771134107068	1
5.77_672.70	-0.0296623811862251	1
5.78_552.56	0.00571353556347589	1
5.78_570.57	-0.0128740703482999	1
5.78_592.56	-0.0155119459114811	1
5.78_614.61	-0.03431147830653	1
5.78_657.67	0.0163588257197339	1
5.78_668.62	-0.0974219036672241	1
5.78_671.69	0.0307975640078635	1
5.78_828.64	-0.0167527960359854	1
5.78_853.64	0.0474742489331653	1
5.78_867.60	0.0161987563161878	1
5.82_922.01	-0.044650670944997	1
5.85_453.23	0.0690090063972778	1
5.88_899.64	-0.0444991581041302	1
5.90_559.45	0.00419712734331979	1
5.90_602.52	0.00922750007887051	1
5.91_515.41	-0.00653960659090867	1
5.91_532.44	0.00713562619870269	1
5.91_537.40	0.0165060140447468	1
5.91_553.37	0.016399953082887	1
5.91_588.50	-0.00568586191001964	1
5.91_616.53	0.0409279838497576	1
5.91_744.59	-0.0651042081822465	1
5.91_922.01	-0.0110270374863511	1
5.92_1558.26	0.027863741670084	1
5.92_1561.27	0.0009571796906882	1
5.92_1581.25	-0.00233597990847753	1
5.92_184.07	0.0186281622523228	1
5.92_781.64	0.0282287082929329	1
5.92_783.64	0.0605288297037321	1
5.92_802.62	-0.00355948380421828	1
5.92_803.62	0.0265687603430267	1
5.92_837.68	-0.0755974001936699	1
5.92_859.57	-0.0459752061913384	1
5.93_537.53	-0.0246952571990232	1
5.93_624.64	0.0278941328150508	1
5.93_638.65	0.0222592556494486	1
5.93_776.56	0.138960348375469	1
5.93_778.63	0.0126242967714283	1
5.93_800.61	-0.0134783240386751	1
5.93_817.59	-0.00509475686991434	1
5.94_694.64	-0.068434282642352	1
5.95_646.58	0.0314168407645375	1
5.95_782.63	-0.0510932488228894	1
5.95_830.64	-0.0398240470806037	1
5.97_682.48	-0.00487228523472396	1
5.97_746.61	-0.0949712604753074	1
5.98_778.61	0.0295181035865947	1
5.99_721.51	-0.0976188535528082	1
5.99_848.51	0.00922040726422306	1
6.00_707.49	-0.0327887164208215	1
6.00_722.52	-0.0735890276827376	1
6.00_746.60	-0.0663801701387894	1
6.00_752.57	-0.0645510627447504	1
6.00_922.01	-0.0337726995324693	1
6.01_1325.90	-0.0384716218587403	1
6.01_1342.93	-0.0410432872315238	1
6.01_1347.88	-0.0800406665088034	1
6.01_1363.86	-0.06580087131301	1
6.01_495.27	-0.0709704944462154	1
6.01_540.50	-0.0160173617437641	1
6.01_551.33	-0.0443844770006213	1
6.01_607.39	-0.0211185342224807	1
6.01_609.39	-0.0207922595138317	1
6.01_663.45	-0.0776086510826739	1
6.01_680.48	-0.0569662957480022	1
6.01_685.44	-0.0336529357345801	1
6.01_694.50	0.00610454947350227	1
6.01_701.41	-0.0641744567874897	1
6.01_703.41	-0.0475435420906682	1
6.01_704.42	0.0653067780371575	1
6.01_724.53	-0.102388024837749	1
6.01_736.54	-0.0352797905059969	1
6.01_750.56	-0.0503713603038171	1
6.01_754.56	-0.0201703450570297	1
6.01_764.58	-0.0429549785848863	1
6.01_778.59	-0.0613618710356513	1
6.01_792.60	-0.0101566119055348	1
6.02_1242.94	-0.00839131964363958	1
6.03_848.51	0.003299291325037	1
6.09_782.57	-0.0468544705763712	1
6.10_550.63	-0.00920189992382408	1
6.10_922.01	-0.054574344018995	1
6.11_596.56	0.0308304326342712	1
6.11_736.56	0.0200399069843442	1
6.11_753.57	0.00671046249199124	1
6.11_775.54	0.0565390333541967	1
6.11_824.69	0.000643791717135466	1
6.11_838.69	-0.0138137617455983	1
6.12_760.59	-0.0208809110165153	1
6.14_793.70	0.0308637873247782	1
6.14_832.66	0.0686036917720666	1
6.16_550.63	-0.0500342524852868	1
6.16_922.01	-0.0800561725376271	1
6.17_736.55	0.0258245839495851	1
6.20_228.21	0.0662443697110857	1
6.23_922.01	-0.046740553649752	1
6.26_663.46	0.00990660405318863	1
6.26_750.56	0.0143285069023022	1
6.27_764.58	0.03783766392942	1
6.28_751.56	0.0118127002021309	1
6.29_922.01	0.00992581959779879	1
6.32_684.20	-0.120081954528295	1
6.33_429.09	-0.104537793645116	1
6.33_453.23	0.114826492543357	1
6.33_666.64	-0.0246712500778433	1
6.37_922.01	-0.0118236228590497	1
6.39_666.64	-0.0533477936092801	1
6.40_750.56	0.0183325776585559	1
6.40_764.57	0.0412307383535315	1
6.42_271.31	-0.0304297847264301	1
6.42_580.59	-0.00552843820363657	1
6.42_598.61	-0.00227231450126322	1
6.42_637.57	0.0178849797476365	1
6.42_639.57	-0.0190161320749963	1
6.42_643.65	0.0477136036882726	1
6.42_657.66	-0.0490761395650694	1
6.42_686.72	0.016929077947128	1
6.42_700.73	-0.00843397279770992	1
6.43_620.58	0.0159013198285501	1
6.43_922.01	0.00213597961216014	1
6.50_922.01	-0.0264725392272685	1
6.56_453.23	-0.0151134283509184	1
6.57_922.01	-0.054892123806245	1
6.63_922.01	-0.0802725919306975	1
6.64_764.57	0.00154448739845286	1
6.66_565.56	0.00180800394164373	1
6.66_652.67	0.0443868005134561	1
6.66_666.69	0.0107548978084273	1
6.66_765.58	0.0333485152758146	1
6.67_663.46	0.0393676320277403	1
6.67_750.56	-0.0414933697314692	1
6.68_332.32	0.0403162075041847	1
6.68_568.53	-0.00638708174280796	1
6.68_687.67	0.00832376408205284	1
6.69_922.01	-0.0534991804099458	1
6.72_751.56	-0.0417858875245223	1
6.74_453.23	0.00493942302567862	1
6.74_922.01	-0.0745011189598763	1
6.80_750.56	0.02274601149121	1
6.81_821.73	0.0353299353961931	1
6.81_824.75	0.0245292620041787	1
6.81_825.75	0.00724616261831447	1
6.81_860.70	-0.000459753747125844	1
6.81_902.68	-0.00828598769521005	1
6.81_922.01	-0.0523902556269328	1
6.83_751.57	-0.0611515291031638	1
6.83_846.73	-0.00997244357719655	1
6.86_765.58	-0.00318701078073995	1
6.87_663.45	-0.081719210374457	1
6.88_419.35	-0.0436481688746803	1
6.88_475.41	-0.0685628183373383	1
6.88_548.50	-0.0896181222118202	1
6.88_569.43	-0.0921736217000153	1
6.88_570.45	-0.0995811966998792	1
6.88_751.56	-0.0626583401857371	1
6.88_764.57	-0.00361579161049695	1
6.89_922.01	-0.0363747719536833	1
6.91_765.57	-0.0326603783503017	1
6.92_750.56	-0.075469570339275	1
6.96_751.56	-0.0251192818020215	1
6.96_758.22	-0.0850383703240071	1
6.96_760.22	-0.0737203533586509	1
6.96_763.21	-0.0638472378696666	1
6.96_764.57	0.00260552902758442	1
6.96_922.01	0.0207228198317445	1
6.97_332.32	0.028979839244435	1
6.97_368.32	-0.0101785679688014	1
6.97_620.57	0.0129905724716739	1
6.97_678.54	-0.0430313379812801	1
6.98_739.70	0.0492636794830008	1
7.02_922.01	0.0223531719942821	1
7.08_271.31	-0.0350522469295753	1
7.08_591.62	-0.00478599884090422	1
7.08_608.63	-0.00703009840217649	1
7.08_648.62	-0.029325361218442	1
7.08_665.60	0.0156879574478105	1
7.08_671.68	0.00471680168226167	1
7.08_685.70	-0.0239908656314471	1
7.08_700.73	0.0390604684299755	1
7.08_714.75	0.00990559115039178	1
7.08_750.56	0.0298107747973038	1
7.09_626.64	0.0214777500765294	1
7.09_713.74	-0.0238967702373215	1
7.09_727.76	-0.0498479268800223	1
7.11_686.69	-0.011766469742519	1
7.11_765.57	0.0116795664659014	1
7.12_728.76	-0.0270640469872136	1
7.12_751.56	0.0606465514596202	1
7.12_922.01	0.0418600355908515	1
7.14_664.60	0.0461252432799802	1
7.14_750.56	0.0156362522845991	1
7.14_764.57	0.0369594816385427	1
7.16_765.70	0.0223541578257746	1
7.18_922.01	0.0172756009795992	1
7.20_704.56	-0.0263880223035316	1
7.22_453.23	0.0461597791738759	1
7.24_750.56	-0.0251560038851401	1
7.27_922.01	-0.0435705982017591	1
7.33_529.46	0.0864914908202793	1
7.35_332.32	0.00768430178297737	1
7.35_344.32	-0.0221909774092613	1
7.35_596.57	-0.0123483334288222	1
7.35_658.62	0.00541966060077172	1
7.35_764.57	-0.0327760689951893	1
7.35_922.01	-0.0260981156563379	1
7.36_593.60	0.0327147179941096	1
7.36_680.70	0.0213021576591621	1
7.36_694.72	0.0237029070849897	1
7.36_715.70	0.0316049998163244	1
7.36_750.56	0.0212171390739582	1
7.45_922.01	-0.0309852950417413	1
7.49_453.23	0.0355405049200852	1
7.52_922.01	-0.0372565473377623	1
7.55_859.25	-0.0543091632699726	1
7.56_453.23	-0.000966900741700919	1
7.56_832.24	0.00830450432584791	1
7.58_750.56	-0.0120500394849003	1
7.61_922.01	0.00668388883063871	1
7.68_922.01	-0.00809852339603186	1
7.69_650.47	-0.000245534723937024	1
7.70_1356.83	-0.00865547497087727	1
7.70_647.46	0.00664420415373999	1
7.70_750.55	0.00234597733299403	1
7.70_751.56	0.0391231350584466	1
7.71_1355.83	-0.00962225120198666	1
7.71_750.41	0.00458725042523199	1
7.71_752.41	-0.00284974638245618	1
7.71_806.62	0.0627991795632754	1
7.72_658.68	-0.0543924195894564	1
7.72_730.75	-0.0313628354799852	1
7.72_792.61	0.0489548625446798	1
7.73_1332.32	0.0107545245633427	1
7.73_271.31	-0.0652350266352243	1
7.73_289.32	-0.0220154947955958	1
7.73_619.65	-0.0308492443353156	1
7.73_636.66	-0.0108391097284706	1
7.73_654.67	-0.0416970727950425	1
7.73_693.63	-0.0118249575746233	1
7.73_699.71	0.00871363203494336	1
7.73_713.73	0.0244586842474423	1
7.73_728.76	0.00397464759643829	1
7.73_735.61	0.00526559331086898	1
7.73_741.77	0.0115106068383448	1
7.73_742.78	0.00519007222067246	1
7.73_751.57	-0.0289937695007229	1
7.73_755.79	-0.0113980353547593	1
7.73_756.79	0.00325668487857539	1
7.73_764.58	0.0220571967344189	1
7.73_772.79	-0.0139169166290819	1
7.74_676.65	-0.0178733199599674	1
7.75_922.01	-0.0453398646436695	1
7.79_751.56	0.0133263822397282	1
[truncated: 3,262 more rows]
