# Supplementary material for: Integrative analysis of cerebrospinal fluid biomarkers, metabolomics, and polygenic risk reveals novel metabolite associations with Alzheimer's disease
Source: J Alzheimers Dis. 2025 Nov 7;108(4):1677–95. doi: 10.1177/13872877251389924 (PMC13247332; doi:10.1177/13872877251389924)
Supplement: sj-zip-2-alz-10.1177_13872877251389924 - Supplemental material for Integrative analysis of cerebrospinal fluid biomarkers, metabolomics, and polygenic risk reveals novel metabolite associations with Alzheimer's disease [file sj-zip-2-alz-10.1177_13872877251389924.zip › corrected-ptau-metab-correlations.csv]

	R	P
CAR 14:1	0.0873680073629993	1
CAR 18:0	0.00919364155274486	1
CE 18:1	0.270762480805987	1.55373653165621e-05
CE 18:2	0.0450157962287929	1
CE 22:2	-0.0066565529577368	1
Cer d34:1	0.0730592845789157	1
Cholesterol	0.378962040734883	1.31582014328561e-13
DG 34:3	0.0295011542497641	1
DG 36:2	0.0184845993223996	1
GlcCer d42:2	0.0742437705925232	1
LPC 16:0	0.249088938714924	0.000275806317425971
LPC 18:0	0.275927243363634	7.52992698585348e-06
LPC 20:4	0.00840100648143988	1
PC 30:0	0.340387458487695	2.34618099084431e-10
PC 31:0	0.313043971008768	2.61137356375412e-08
PC 32:0	0.525814431250209	1.07010611006393e-30
PC 32:1	0.216895441007078	0.0123574302945708
PC 33:1	0.267973405437382	2.28310081441167e-05
PC 34:0	0.538624021769565	1.27745283095508e-32
PC 34:1	0.527522654935164	5.99370055786317e-31
PC 34:2	0.0166672233301321	1
PC 35:1	0.329465019445142	1.63148726567899e-09
PC 35:2 Isomer A	0.116860238817582	1
PC 35:2 Isomer B	0.0374406717847808	1
PC 36:1	0.482157275499466	1.0060068413686e-24
PC 36:2	0.0611252960180306	1
PC 36:3 Isomer A	0.100789949577207	1
PC 36:3 Isomer B	0.129109404663898	1
PC 36:4 Isomer C	0.347950033142517	5.85379605899158e-11
PC 36:5 Isomer D	0.0443848118852887	1
PC 37:4	0.286757120889233	1.56866908420296e-06
PC 38:3	0.111562925622552	1
PC 38:4 Isomer A	0.0595531965823716	1
PC 38:4 Isomer C	0.376443323902291	2.21376948141737e-13
PC 38:5 Isomer A	0.238440919336784	0.00103110825618564
PC 38:5 Isomer B	0.142769557785145	1
PC 38:6 Isomer B	0.195563611648897	0.114066712833922
PC 40:5 Isomer A	0.248210473756274	0.000308220822045248
PC 40:6 Isomer A	0.0280964407231279	1
PC 40:6 Isomer B	0.19200342917536	0.161638370312203
PC 40:7 Isomer B	0.36991120926563	8.3556851417037e-13
PC O-32:0	0.295520010391875	4.19314452974856e-07
PC P-32:0 or PC O-32:1	0.289457504569718	1.04966361677844e-06
PC P-34:1 or PC O-34:2	0.138361159993625	1
PC P-34:2 or PC O-34:3	0.152517408152575	1
PC P-36:2 or PC O-36:3	0.225483777091756	0.00472792417636831
PC P-36:4 or PC O-36:5	0.280563347134013	3.87934478793182e-06
PC P-38:4 or PC O-38:5 Isomer A	0.201743967171956	0.0613503583202258
PC P-40:6 or PC O-40:7 Isomer A	0.0704185440852808	1
PE 38:4	0.384960104998406	3.74276602385906e-14
PE P-40:4 or PE O-40:5 Isomer A	0.4089228020592	1.89159645055103e-16
SM 40:8;3O	0.0166920953199695	1
SM d32:1	0.382232667119771	6.6507139371606e-14
SM d33:1	0.280989441381658	3.64767545953453e-06
SM d34:0	0.239577242031916	0.000898365473744152
SM d34:1	0.298724330646285	2.55907501207845e-07
SM d34:2	0.314254891321866	2.14070117507515e-08
SM d36:1	0.464500530941903	1.52936739833818e-22
SM d36:2	0.408061439383676	2.30485614644055e-16
SM d38:2	0.148065303869979	1
SM d40:1	0.100709628147614	1
SM d40:2 Isomer A	0.0928668663161735	1
SM d40:2 Isomer B	0.157316970833346	1
SM d41:1	0.10007447584108	1
SM d42:1	0.180405594461136	0.481738910415248
SM d42:2	-0.0145988012249064	1
SM d42:3	0.154553822627334	1
TG 44:0	-0.00885583235598998	1
TG 46:0	-0.0349632528123394	1
TG 46:1	0.00785670426638174	1
TG 46:2	-0.0273128109182434	1
TG 48:0	0.0303519027153064	1
TG 48:1	-0.0123350734609697	1
TG 48:2	-0.0381374526743906	1
TG 49:0	-0.0308257853411203	1
TG 49:1	0.00483896968661495	1
TG 49:2	-0.0643030008697739	1
TG 49:3	-0.068386829058374	1
TG 50:0	0.00550772577135396	1
TG 50:1	-0.00435378362458134	1
TG 50:2	-0.0228919951262638	1
TG 50:3 Isomer A	-0.00103149316973311	1
TG 50:3 Isomer B	-0.0465825404973981	1
TG 51:1	-0.0261395971086851	1
TG 51:3	-0.0728305570162686	1
TG 52:0	-0.0159103542707285	1
TG 52:1	0.0161246224371874	1
TG 52:2	0.0326815116386824	1
TG 52:3	-0.00109067668749667	1
TG 52:3 (10.65_874.79_10.24_893.70)	-0.0015627081692943	1
TG 52:4	0.00856105220470298	1
TG 53:0	-0.035169369274925	1
TG 54:0	-0.0525894491533664	1
TG 54:1	-0.00824018877379521	1
TG 54:2	-0.0107600047658979	1
TG 54:3	0.00420587761797143	1
TG 54:4	0.00763584284295402	1
TG 54:5 Isomer A	-0.0135108963495001	1
TG 54:6 Isomer A	-0.023516951051414	1
TG 54:7 Isomer A	-0.0108572574898089	1
TG 55:1	-0.0212202150117909	1
TG 56:0	0.0165179014381736	1
TG 56:1	-0.0473691997044313	1
TG 57:1	-0.101607609967938	1
TG 57:2	-0.108533159306361	1
TG 58:0	-0.0748535913148031	1
TG 58:1	-0.0791126047102856	1
TG 58:3	-0.076544530958164	1
TG 60:1	-0.0945710395663597	1
Cer d32:1	0.0276830964665116	1
Cer d33:1	0.0317188927244285	1
Cer d34:0	-0.0321931472471234	1
Cer d34:1 (5.76_596.53_5.75_572.48)	0.0980060364744618	1
Cer d34:2	-0.0122687068437563	1
Cer d36:1	0.381338935867526	8.02000359263564e-14
Cer d38:1	0.0828598871960861	1
Cer d39:1	-0.0406127781798706	1
Cer d40:0	-0.0242159735160971	1
Cer d40:1	-0.0272271691458707	1
Cer d40:2	-0.0478833034843846	1
Cer d41:1	-0.0285990934136636	1
Cer d42:0	-0.00372696196512022	1
Cer d42:1	0.0136096462245968	1
Cer d42:2 Isomer A	0.0736339777695184	1
Cer d42:2 Isomer B	0.0415499261482289	1
Cer d43:1	-0.0289987783014972	1
Cer d44:1	-0.0394145612087933	1
FA 10:0 (capric acid)	-0.0307362034275764	1
FA 11:0 (undecylic acid)	-0.04831719555275	1
FA 12:0 (lauric acid)	0.00914736643412646	1
FA 13:0 (tridecylic acid)	-0.0548192377990725	1
FA 14:0 (myristic acid)	-0.0118380853417178	1
FA 14:1 (physeteric acid)	-0.0416064003228891	1
FA 15:0 (pentadecylic acid)	-0.0186501114843126	1
FA 15:1	-0.0364202863475335	1
FA 16:0 (palmitic acid)	-0.0251006169853041	1
FA 16:1 (palmitoleic acid)	-0.00821554690929353	1
FA 17:0 (margaric acid)	0.0153598168335882	1
FA 18:0 (stearic acid)	-0.0010814721773349	1
FA 18:1 (oleic acid)	0.00146151359129324	1
FA 18:2 (linoleic acid)	-0.00554980910118198	1
FA 18:3 (linolenic acid)	0.0184468407831048	1
FA 20:0 (arachidic acid)	0.0267265959666873	1
FA 20:1 (eicosenoic acid)	0.0294169401159009	1
FA 20:2 (eicosadienoic acid)	-0.00488319261157136	1
FA 20:3 (eicosatrienoic acid)	-0.00368589862520296	1
FA 20:3 (homo-gamma-linolenic acid)	-0.11844251083885	1
FA 20:4 (arachidonic acid)	0.0264445205156581	1
FA 20:5 (eicosapentaenoic acid)	-0.0821161537537392	1
FA 22:0 (behenic acid)	0.00536987086449536	1
FA 22:1 (erucic acid)	-0.0457338030214734	1
FA 22:2 (docosadienoic acid)	0.0169601762784315	1
FA 22:6 (docosahexaenoic acid)	-0.00520468415314589	1
FA 24:0 (lignoceric acid)	-0.0104784716359389	1
FA 24:1 (nervonic acid)	0.0391360135270122	1
FA 25:0	0.0163663377174698	1
FA 26:0 (cerotic acid)	-0.015217750910925	1
FA 28:0 (montanic acid)	0.0196174377980019	1
FA 28:7	0.0751505169183485	1
FA 30:1	0.0174870490643335	1
FA 30:7	0.128358331526758	1
FA 32:1	0.024328466435319	1
FA 36:10	0.00596427070798535	1
FA 8:0 (caprylic acid)	-0.0733199819256667	1
GlcCer d38:1	0.0722734817616786	1
GlcCer d40:1	0.0515906507206609	1
GlcCer d41:1	-0.00751341773791106	1
GlcCer d42:1	0.0226164638285589	1
GlcCer d42:2 (7.14_868.69_7.12_844.64)	0.0608179065395817	1
GlcCerd14:14E/20:02OH	0.191215930499702	0.1744457281851
LPC 16:0 (1.50_554.35)	0.29946711373489	2.28029109331375e-07
LPC 18:0 Isomer B	0.23366198203104	0.00182698264955448
LPC 18:1	0.180791383784826	0.465047276996724
LPC 18:2	-0.0582399199349386	1
LPE 16:0	-0.150276941696803	1
LPE 22:6	0.0878409486809714	1
PC 32:0 (5.60_792.58)	0.51245169742064	8.9146079485774e-29
PC 32:1 (5.05_790.56)	0.309378933838404	4.73939532989613e-08
PC 32:2	0.0449720062702877	1
PC 33:1 (5.34_804.57)	0.259778348696172	6.89698918640122e-05
PC 34:1 (5.67_818.59)	0.500127289477158	4.44387442364837e-27
PC 34:2 (5.17_816.58)	0.0841893692608887	1
PC 34:4	0.132956795824145	1
PC 35:1 (5.99_832.60)	0.357751041472782	9.15078612248818e-12
PC 36:1 (6.35_846.62)	0.471171596145104	2.37149222527482e-23
PC 36:2 (5.82_844.61)	0.127196206409149	1
PC 36:3 Isomer A (5.23_842.59)	0.107847137104047	1
PC 36:3 Isomer B (5.33_842.59)	0.177730021247377	0.613982884788106
PC 36:4 Isomer B	0.32720827411703	2.41243587309666e-09
PC 36:5 Isomer B	0.0177457499686492	1
PC 37:2	0.113115211615671	1
PC 37:4 (5.39_854.59)	0.0621272352785676	1
PC 38:2	0.307273140362155	6.65022431890655e-08
PC 38:3 (6.00_870.62)	0.16731540791657	1
PC 38:4 Isomer A (5.73_868.61)	0.334865638868803	6.31427986614688e-10
PC 38:5 Isomer A (5.12_866.59)	0.291714030297284	7.47862776880394e-07
PC 38:5 Isomer B.1	0.186228446030448	0.280734676588765
PC 38:6	0.241910033995028	0.000675521183291799
PC 40:4	0.492737262305272	4.29619314289945e-26
PC 40:5 Isomer A (5.74_894.62)	0.167050957600435	1
PC 40:5 Isomer B	0.23136886670454	0.00239368497780924
PC 40:6 Isomer B (5.54_892.61)	0.301886091418936	1.56264491125994e-07
PC 40:7	0.367245073741427	1.42458915262855e-12
PC O-32:0 (6.06_778.59)	0.163524227580598	1
PC P-32:0 or PC O-32:1 (5.89_776.58)	0.10850828929601	1
PC P-34:0 or PC O-34:1	0.272092446447499	1.29121747512318e-05
PC P-34:1 or PC O-34:2 Isomer B	0.0535954171460916	1
PC P-34:2 or PC O-34:3 (5.44_800.58)	0.112844904847238	1
PC P-36:3 or PC O-36:4	0.272599509059105	1.20292785012418e-05
PC P-36:4 or PC O-36:5 (5.32_824.58)	0.334197553568964	7.10826407085142e-10
PC P-38:4 or PC O-38:5 Isomer A (5.49_852.61)	0.256120997973332	0.000111606933942484
PC P-38:4 or PC O-38:5 Isomer B	0.26210115659172	5.06089006338732e-05
PC P-38:5 or PC O-38:6	0.141935295127249	1
PC P-40:3 or PC O-40:4	0.0830424745988943	1
PC P-44:4 or PC O-44:5	0.115854385317843	1
PE 34:1	0.381600351063422	7.59308817947477e-14
PE 34:2	-0.0124406522185581	1
PE 36:1	0.485722034108455	3.51953683403589e-25
PE 36:2	0.0407589448519131	1
PE 36:4	0.187648334143125	0.245477954434532
PE 38:2	0.0971147262572779	1
PE 38:4 Isomer B	0.464047478246228	1.73318206952494e-22
PE 38:6	0.417391546076575	2.62870781219869e-17
PE O-37:4|PE O-21:3_16:1	-0.0445614854015335	1
PE P-34:1 or PE O-34:2	0.333650207953547	7.83093761961262e-10
PE P-34:2 or PE O-34:3	0.0540738208546641	1
PE P-36:1 or PE O-36:2	0.360279135889583	5.6103219503449e-12
PE P-36:2 or PE O-36:3	0.11822885757877	1
PE P-36:4 or PE O-36:5	0.107619559745699	1
PE P-36:5 or PE O-36:6	-0.036972829720637	1
PE P-38:3 or PE O-38:4	0.260467546017389	6.29373343538627e-05
PE P-38:4 or PE O-38:5	0.377123075674146	1.924643585261e-13
PE P-38:5 or PE O-38:6	0.270732019023988	1.56031851866722e-05
PE P-38:6 or PE O-38:7	0.454127084722977	2.56107651059748e-21
PE P-40:5 or PE O-40:6	0.37785143925498	1.65600948909803e-13
PE P-40:6 or PE O-40:7	0.524362997484916	1.74660882879244e-30
PE P-40:7 or PE O-40:8	0.483076459758735	7.68249054177381e-25
PI 34:1	0.291501296758912	7.72249152119413e-07
PI 34:2	0.0425683396382922	1
PI 36:1	0.149498144312153	1
PI 36:3	0.0303792353437721	1
PI 36:4	0.421219478879965	1.05748262214963e-17
PI 38:4	0.455572349303154	1.73941950918713e-21
PI 38:5	0.471406654520146	2.21908099571759e-23
PI 40:6	0.485812663393144	3.42625302118305e-25
SM d32:1 (4.23_733.55)	0.35242933162074	2.52675273129646e-11
SM d32:2	0.201846794400858	0.0607107074160744
SM d33:1 (4.54_747.56)	0.274594462042341	9.09081927495577e-06
SM d34:0 (5.09_763.60)	0.23823564043375	0.00105702304163192
SM d34:1 (4.86_761.58)	0.372176937151439	5.28902423481587e-13
SM d34:2 (4.33_759.57)	0.354349025587176	1.75550101588383e-11
SM d36:0	0.267566844586525	2.4139633412793e-05
SM d36:1 (5.54_789.61)	0.493335609165754	3.5825783375853e-26
SM d36:2 (4.97_787.60)	0.42783469657813	2.13209504061606e-18
SM d38:1	0.281993458403334	3.15371623597115e-06
SM d38:2 (5.63_815.63)	0.151328145285683	1
SM d39:1	0.0552104072881674	1
SM d40:1 (6.94_845.68)	0.117635307564037	1
SM d40:2 Isomer A (6.22_843.66)	0.0866914878834354	1
SM d40:2 Isomer B (6.33_843.66)	0.16194024233014	1
SM d41:1 (7.27_859.69)	0.0780740478923188	1
SM d41:2	0.0635124129342501	1
SM d42:1 (7.59_873.71)	0.195589995336882	0.113769747241979
SM d42:2 Isomer A	0.188569988933564	0.22487912031318
SM d42:2 Isomer B	0.201601544306999	0.0622469175559221
SM d42:3 (6.32_869.68)	0.173138079837141	0.923492995822504
SM d43:1	0.0853413030998914	1
SM d43:2	0.073772134537026	1
SM d44:2	0.23354957323855	0.00185145995776474
0.54_229.14	0.057336206912938	1
0.55_123.12	0.0387109712068972	1
0.55_214.18	-0.0421420057673562	1
0.55_219.18	0.0526693210173288	1
0.55_321.27	0.0351675288635442	1
0.56_201.11	0.0801364830867446	1
0.56_289.22	0.0615945447144777	1
0.56_326.25	-0.0353468828621562	1
0.56_384.30	-0.0504377164639835	1
0.56_922.01	-0.0301554024837811	1
0.57_175.15	0.0470035155320865	1
0.57_193.16	0.0310327493020597	1
0.57_228.20	0.0191461289934446	1
0.57_247.15	-0.0157707527694178	1
0.57_250.18	0.0197817045285215	1
0.57_257.17	-0.0142127841823904	1
0.57_272.23	0.0245559498749612	1
0.57_315.30	0.0188833436736518	1
0.57_318.26	-0.00213950893644418	1
0.57_329.32	0.010037031789396	1
0.58_190.13	0.0646544359439238	1
0.58_233.18	-8.54935073636301e-05	1
0.59_144.98	-0.0273336228697043	1
0.59_186.22	-0.0446863991166867	1
0.59_215.13	0.0368520686460159	1
0.59_442.34	-0.0045782409738771	1
0.62_235.19	-0.0078258354538754	1
0.62_265.10	-0.0017779892382034	1
0.62_280.27	0.0117996531796213	1
0.63_192.14	0.0398816688906935	1
0.63_230.18	0.0629812262871653	1
0.63_453.37	0.0589571330078519	1
0.64_487.39	-0.0615872151481931	1
0.64_500.39	0.0575063525580567	1
0.65_343.30	0.0108317130641532	1
0.65_442.34	0.0738038756306868	1
0.65_922.01	0.0125868849101607	1
0.66_144.98	0.00692265960284775	1
0.66_158.15	0.10005488195849	1
0.66_214.25	-0.03065820695415	1
0.66_327.01	0.0490286293633507	1
0.66_329.01	0.0372878294076522	1
0.67_256.22	0.0524880823738759	1
0.67_876.53	-0.0680688616219925	1
0.68_263.09	-0.036280798633404	1
0.68_272.26	-0.0517508915358739	1
0.69_228.20	-0.0170557372440769	1
0.69_274.27	-0.0644920550991743	1
0.69_415.21	0.0550192215434918	1
0.69_455.39	-0.0723827271077068	1
0.69_459.25	0.0422072753785003	1
0.69_469.40	-0.0427215636344803	1
0.69_487.39	-0.0211617722877925	1
0.69_501.41	-0.0262773051456461	1
0.69_516.33	0.061182916204965	1
0.70_256.23	0.0507406867357103	1
0.70_271.27	-0.00392157019263342	1
0.70_285.29	0.0174853948761748	1
0.70_301.29	-0.0159733199051942	1
0.70_601.38	-0.0245781831633246	1
0.70_623.39	-0.0232576039971502	1
0.70_645.40	-0.0438473640053207	1
0.71_172.17	0.0583910608940352	1
0.71_207.16	0.0313680007368146	1
0.71_249.21	0.0289121938929818	1
0.71_257.22	-0.00325354581462243	1
0.71_285.21	0.0308317458599683	1
0.71_346.31	-0.0112528120424404	1
0.71_535.34	-0.0397679320561641	1
0.71_557.35	-0.0324080553336618	1
0.71_579.36	-0.0337545792710704	1
0.72_1008.61	-0.0192489830622266	1
0.72_230.25	0.0239147600331568	1
0.72_306.29	0.0262044738861178	1
0.72_350.30	-0.00550956385894855	1
0.72_920.56	-0.00894607565073269	1
0.72_964.59	-0.0136154305239444	1
0.73_169.12	0.100230939436126	1
0.73_198.18	0.00180898655317495	1
0.73_216.19	0.0664382799297288	1
0.73_244.20	-0.00555149133023944	1
0.73_268.23	-0.0967248721752984	1
0.73_323.27	0.0424958707704356	1
0.73_363.26	0.04982180276967	1
0.73_379.24	-0.00598003991669215	1
0.73_385.32	-0.0848423146453051	1
0.73_399.33	-0.0319903727436682	1
0.73_414.36	-0.0612461407433236	1
0.73_428.38	-0.029728127136756	1
0.73_430.39	0.00123855161466936	1
0.73_442.40	0.012352431370527	1
0.73_514.33	-0.0138373045202629	1
0.73_658.40	-0.00866539228486949	1
0.73_700.43	0.0151567056919959	1
0.73_703.53	-0.0171415040440517	1
0.73_744.46	0.0107714800952853	1
0.73_788.48	0.0115091407755935	1
0.73_832.51	0.00249972864255694	1
0.74_200.24	-0.0108431288746984	1
0.74_214.25	-0.0333507742906949	1
0.74_285.22	0.0380319400668689	1
0.74_480.30	-0.0157644993585026	1
0.74_524.33	-0.00398059534440873	1
0.74_568.35	0.00790026026724146	1
0.74_612.38	0.0138227480838146	1
0.74_746.46	0.0180669780059996	1
0.75_149.06	0.0210577227933274	1
0.75_288.29	-0.0462276766041924	1
0.75_298.27	0.0423392242489878	1
0.75_316.28	0.0464255240581175	1
0.75_337.11	0.0292803483911696	1
0.75_338.26	-0.0326090591716507	1
0.75_348.30	0.0575486218403437	1
0.75_349.31	0.0874347895613976	1
0.75_415.21	-0.0682032009600668	1
0.76_278.25	-0.0305340964298232	1
0.76_315.12	0.0140621982320344	1
0.76_319.27	0.0624516814052677	1
0.76_330.21	-0.0452926509720774	1
0.76_487.39	-0.0694370812911362	1
0.76_501.41	-0.0752336605026542	1
0.76_513.33	0.0409118604009847	1
0.76_515.42	-0.051224722882294	1
0.76_570.52	0.0287932223000464	1
0.76_616.46	0.0264487234283475	1
0.77_123.12	0.0724646564484163	1
0.77_135.12	-0.01570320953967	1
0.77_151.10	-0.0712185923607214	1
0.77_191.18	-0.0661164100333787	1
0.77_209.19	-0.135653159962869	1
0.77_242.29	-0.067758317901172	1
0.77_294.24	-0.098310989241885	1
0.77_297.24	-0.0398906607486641	1
0.77_332.28	-0.0567375542286217	1
0.77_420.33	-0.0322445606281435	1
0.77_459.49	0.0282374207241411	1
0.77_876.53	0.0433869388524702	1
0.78_195.12	-0.0105609121087526	1
0.78_228.27	-0.0461962621706517	1
0.78_263.22	0.0281263719135749	1
0.78_346.31	0.0354637211307115	1
0.78_376.31	-0.0624617994403261	1
0.78_448.33	0.0471859584880257	1
0.78_922.01	-0.0185747455901962	1
0.79_568.34	0.0307456716927784	1
0.79_612.37	0.0237303668395402	1
0.80_337.24	-0.0495630583044906	1
0.81_144.98	0.0110609928756702	1
0.84_442.40	-0.00840153047984522	1
0.85_230.25	0.00726315344237509	1
0.87_280.26	0.0293707127033052	1
0.87_332.28	-0.0156381821682369	1
0.87_376.31	0.0125969769538195	1
0.87_501.41	-0.00997975624109206	1
0.88_191.18	0.00535937917002473	1
0.88_515.42	0.0142984770898906	1
0.89_294.24	-0.0762661589789542	1
0.89_922.01	-0.0236481284200592	1
0.92_304.30	0.0216688333060687	1
0.92_371.33	0.0273471285360725	1
0.92_395.36	-0.0946226585487926	1
0.94_286.27	-0.0266007020030891	1
0.94_319.27	0.0147524926662719	1
0.95_268.26	-0.0539672744378369	1
0.95_448.33	0.0374371710856983	1
0.95_922.01	0.0290375501720811	1
0.96_294.24	-0.0468625783884563	1
0.96_320.26	0.0357588411587108	1
0.97_200.20	0.0610595332914164	1
0.97_280.26	-0.0188344717756403	1
0.98_219.20	-0.00125128296397141	1
0.98_236.22	0.00587950180013567	1
0.98_422.38	-0.0138977544162133	1
0.98_509.48	0.0376747307726955	1
0.98_523.49	0.0597130402475874	1
0.99_300.15	0.00460327258465074	1
1.00_296.26	-0.0551054466152058	1
1.00_347.30	-0.0125335950276588	1
1.00_383.36	-0.0573079393512204	1
1.00_440.28	0.00226075320606508	1
1.00_458.29	-0.0208841924322977	1
1.01_304.30	-0.0218896371961323	1
1.01_340.29	-0.0788410081141476	1
1.01_423.38	-0.024797157562303	1
1.01_424.38	-0.00951188097395688	1
1.02_922.01	-0.0093608174804987	1
1.03_200.20	0.0708776035165418	1
1.03_329.32	-0.0089817860723897	1
1.03_501.41	-0.0090959795538382	1
1.03_515.42	-0.0328104102084571	1
1.03_516.42	0.00291229346976523	1
1.04_268.26	-0.0156490994958932	1
1.04_280.26	0.00584128709676458	1
1.04_294.26	-0.0971808859993638	1
1.04_342.31	-0.0107835030446688	1
1.04_581.52	-0.0930210043992569	1
1.04_583.54	-0.000409209615319772	1
1.05_238.25	0.00383694837592242	1
1.05_375.33	0.0346232239918825	1
1.06_163.08	0.0436224728845017	1
1.06_397.38	-0.0802962288903699	1
1.06_487.36	0.0472178983258656	1
1.06_529.44	-0.000209371378324179	1
1.07_267.17	-0.0509918951958276	1
1.07_354.28	0.0590511482840453	1
1.07_365.14	0.0422148041129569	1
1.07_368.29	0.0395413401749662	1
1.07_424.38	-0.0603935619255274	1
1.08_343.15	0.0641599942613994	1
1.08_422.37	-0.0371680753158807	1
1.08_509.48	-0.027990937984918	1
1.08_523.50	-0.0297691319033295	1
1.09_340.29	-0.0451452661986643	1
1.10_256.30	0.0331625862784731	1
1.10_647.45	-0.0268804944488674	1
1.11_383.37	-0.0803861818126179	1
1.11_397.38	-0.0596783067154537	1
1.11_603.42	-0.0258866712144565	1
1.11_625.43	-0.0194827388710928	1
1.11_922.01	0.0565445923852008	1
1.12_445.31	0.00564415011913887	1
1.13_242.29	-0.0349492958276072	1
1.13_328.28	0.0110703790782915	1
1.13_529.44	0.027444496740381	1
1.13_537.38	-0.0199613396891396	1
1.13_538.45	0.0515378062966403	1
1.13_559.40	-0.0220868856295323	1
1.13_581.41	-0.0209823333905824	1
1.14_332.33	0.0139937794595706	1
1.14_493.36	-0.0173417038675452	1
1.14_660.49	0.0384205819172402	1
1.14_968.67	-0.00736501611931814	1
1.15_471.34	0.00764870795914089	1
1.15_631.40	-0.00777967524367355	1
1.15_924.65	-0.00475089311646265	1
1.16_1156.69	-0.0152385677138729	1
1.16_427.32	0.0121325589179002	1
1.16_449.33	-0.00512267065434904	1
1.16_543.45	0.0218315895457861	1
1.16_647.45	-0.0287942842844057	1
1.16_669.46	-0.0192882386720064	1
1.16_675.42	-0.032575364520078	1
1.16_836.59	0.00463590302937462	1
1.17_1112.68	0.00364395061056431	1
1.17_499.31	0.0141757933583342	1
1.17_603.42	-0.0236506472545224	1
1.17_616.47	0.0430886411194683	1
1.17_625.44	-0.0123703204602535	1
1.17_748.54	0.0110049261702005	1
1.17_792.57	0.0154580928171903	1
1.17_880.62	0.00566151554094929	1
1.18_1068.64	-0.00517655933316723	1
1.18_559.40	-0.0176624280108851	1
1.18_581.41	-0.0261305970775226	1
1.18_587.37	-0.00182626153800167	1
1.18_704.51	0.0176445577462093	1
1.18_922.01	0.0233194285840083	1
1.19_1012.70	-0.0151256691684059	1
1.19_1025.62	0.0112494354163377	1
1.19_486.35	0.0216419804239933	1
1.19_522.33	0.0139749229951461	1
1.19_537.38	-0.0239624747577665	1
1.19_543.84	0.0112219103877308	1
1.19_572.44	0.0156427622565069	1
1.19_617.47	0.0305468475366876	1
1.19_938.57	0.0291276939322453	1
1.19_982.60	0.0204199819439032	1
1.20_471.34	-0.0103692463745782	1
1.20_493.35	-0.0261340008366838	1
1.20_499.32	0.018591629032801	1
1.20_565.36	-0.0036311653312543	1
1.20_631.40	-0.017255955457571	1
1.20_653.41	-0.0299607194568915	1
1.20_968.67	-0.00286289830939265	1
1.21_1156.70	-0.0187304426800226	1
1.21_258.28	0.0461347960456662	1
1.21_449.33	-0.00134756753850945	1
1.21_484.39	0.0231056636486074	1
1.21_609.38	-0.00514233526866837	1
1.21_850.52	0.0223451217844132	1
1.21_893.55	0.00858038589179907	1
1.22_1026.62	0.00770952463277797	1
1.22_1068.65	0.00299265334663211	1
1.22_1112.68	1.29334051945604e-05	1
1.22_195.12	0.0948759723608878	1
1.22_205.09	-0.106158580236065	1
1.22_427.32	0.0116260987555064	1
1.22_538.46	-0.00544152896602065	1
1.22_543.34	0.00947536195687699	1
1.22_792.57	0.0134808613124696	1
1.22_806.49	0.00652408467192645	1
1.22_836.59	0.00464405576474185	1
1.23_1024.62	-3.59316303550564e-05	1
1.23_149.02	-0.0329941357411968	1
1.23_279.16	-0.0104247899017007	1
1.23_455.29	-0.00559798425774379	1
1.23_477.30	0.0127542315015666	1
1.23_499.31	0.00766510833973782	1
1.23_521.33	0.00314283217648265	1
1.23_521.83	0.0224591021916711	1
1.23_566.36	0.00733254878270631	1
1.23_618.47	0.0431642230307493	1
1.23_704.52	0.0119842901970944	1
1.23_706.52	0.0335911034811137	1
1.23_748.54	0.0137515361695286	1
1.24_308.28	-0.0921532838708249	1
1.24_332.33	0.0172961660958611	1
1.24_347.30	0.0150000168121079	1
1.24_616.46	0.0173669969080551	1
1.24_660.49	0.0213025520939329	1
1.24_662.49	0.0263192208877828	1
1.24_894.55	0.0170490056952548	1
1.24_936.57	0.0102150266284639	1
1.24_980.60	0.0149043324185756	1
1.25_1112.67	-0.0151461028790329	1
1.25_528.41	0.0183300730002751	1
1.25_609.39	-0.00598148991622447	1
1.25_672.42	0.00634355013682383	1
1.25_762.46	0.0166007825087175	1
1.25_848.52	0.0137711654624955	1
1.25_892.55	0.0139775567072269	1
1.25_938.57	0.0206923782905642	1
1.26_335.28	0.0762277729032415	1
1.26_352.31	0.0707520036612166	1
1.26_396.33	0.0439273022207646	1
1.26_440.36	0.0354514046384178	1
1.26_574.34	-0.043825921782676	1
1.26_674.41	0.0127045707918523	1
1.26_708.49	0.00659312728723343	1
1.26_760.46	0.0156619882293028	1
1.26_804.49	0.0168004392133853	1
1.27_247.23	0.0219362412871187	1
1.27_264.25	0.0207769983170647	1
1.27_291.25	-0.10071426888603	1
1.27_313.23	-0.0350063222913004	1
1.27_372.35	0.0374241561031734	1
1.27_620.44	0.00934861108148375	1
1.27_664.46	-0.00130626975097495	1
1.27_672.41	0.00780849369254201	1
1.27_716.43	0.0103623033001357	1
1.27_718.44	0.0176400673518896	1
1.27_850.52	0.0273370042295918	1
1.28_269.21	0.026150006358693	1
1.28_445.31	0.0301132788530067	1
1.28_488.36	0.0281471080123208	1
1.28_532.38	0.000156426762531988	1
1.28_540.33	-0.022105412496918	1
1.28_576.41	-0.00045702689724652	1
1.28_584.36	-0.00648188732418647	1
1.28_628.38	0.000501050496884708	1
1.29_298.27	0.0488060756465764	1
1.29_477.30	-0.0187039332572104	1
1.30_342.31	0.0003607523725107	1
1.30_347.29	-0.00374017252920896	1
1.31_922.01	-0.0426685352814469	1
1.34_332.33	0.0204666960365663	1
1.34_342.31	-0.0180748425332586	1
1.34_628.39	0.0701412837581488	1
1.35_298.27	0.00929876509010916	1
1.35_471.38	0.0505939576798754	1
1.37_372.35	0.0451855677866228	1
1.38_385.38	-0.0263715233489132	1
1.39_280.26	-0.0210768636075813	1
1.41_332.34	0.0189432186910901	1
1.42_526.43	-0.00328466211758934	1
1.44_478.32	0.000799126151744701	1
1.45_468.32	0.00341799724137691	1
1.45_486.32	0.0485748076104476	1
1.45_504.34	0.0020003400319644	1
1.47_383.07	-0.0804336821232421	1
1.50_346.27	0.0931026468792861	1
1.50_922.01	-0.0266193814556297	1
1.51_332.33	-0.00193080976312485	1
1.51_898.61	-0.0258718790708865	1
1.52_330.34	0.0112616524693679	1
1.52_403.23	-0.0146679250721492	1
1.53_170.12	0.0269365192735234	1
1.53_172.13	0.00418680061158929	1
1.53_468.31	0.0299583811361948	1
1.55_374.30	0.0234412893034991	1
1.55_517.33	-0.0111927468525046	1
1.55_811.56	-0.0329741152278757	1
1.55_898.61	-0.0411634659906737	1
1.56_284.34	-0.0174569551090669	1
1.56_305.27	-0.0304295678964422	1
1.56_322.30	-0.0195214334816225	1
1.56_417.37	0.0350113507980704	1
1.56_854.58	-0.0490523221322134	1
1.57_425.21	0.0265447488914044	1
1.57_810.56	-0.0275701515153215	1
1.58_172.13	0.0318152987057281	1
1.58_503.37	-0.0182724377419713	1
1.58_766.53	-0.0175842013828964	1
1.59_403.35	0.0829066765908992	1
1.59_458.34	-0.0633695201970235	1
1.59_502.37	-0.0373472602060537	1
1.59_722.51	-0.020534478631785	1
1.60_678.48	-0.0208325416304565	1
1.61_374.30	0.0203052572548136	1
1.61_590.43	-0.0297796282629349	1
1.61_634.45	-0.0258704204125304	1
1.62_546.40	-0.0368819942192087	1
1.62_922.01	-0.00828524335742183	1
1.65_284.33	-0.0332963123790241	1
1.66_515.39	-0.0350330017358212	1
1.67_614.48	-0.0569467133004378	1
1.70_172.13	0.0325300165796629	1
1.70_374.30	0.0251249129705293	1
1.71_405.31	0.0539171251500184	1
1.72_326.38	0.0303726466529402	1
1.72_402.36	0.0146253850476365	1
1.72_473.34	0.0227341186408983	1
1.73_570.46	-0.0305892842149408	1
1.75_298.35	0.0736393163008058	1
1.75_512.41	0.037169074749543	1
1.75_526.43	-0.0364833735352617	1
1.75_614.48	-0.036040269021497	1
1.75_661.41	0.0109802059338553	1
1.75_683.42	-0.021468027136449	1
1.77_298.35	0.0461273965997711	1
1.77_482.40	-0.046936733183622	1
1.77_617.88	0.0156422520407989	1
1.77_705.44	-0.0350911534098514	1
1.77_922.01	-0.0044561550651534	1
1.78_1216.73	0.0232093007288639	1
1.78_595.38	0.00910555691943485	1
1.79_1128.69	-0.0134016670527555	1
1.79_372.35	0.0565862050859563	1
1.79_392.35	0.0694869197052876	1
1.79_600.47	-0.0170215628101464	1
1.80_556.44	-0.0027339407350263	1
1.80_639.40	0.00373190094053809	1
1.80_639.90	0.00753814737037878	1
1.80_776.57	0.0232579406349805	1
1.81_1084.66	0.0106286510729957	1
1.81_1216.74	0.0132727693383691	1
1.81_326.38	0.0265130035661569	1
1.81_512.42	-0.0310770376615321	1
1.81_573.36	0.0107995258452152	1
1.81_617.39	0.00850425553941244	1
1.81_732.55	-0.0409006357886261	1
1.82_1172.71	0.00298812003880453	1
1.82_514.38	0.045207878515428	1
1.82_595.37	0.0245248637648392	1
1.82_997.61	0.0161732936998727	1
1.83_1040.63	0.0159278060344345	1
1.83_1128.68	0.0108719225389207	1
1.83_360.36	0.0374603867870443	1
1.83_424.36	-0.0239253754932589	1
1.83_468.39	0.0175877589172804	1
1.83_688.52	-0.0183088876685933	1
1.83_922.01	0.0215638417340376	1
1.84_438.38	-0.023301908525903	1
1.84_645.50	0.0110475711698757	1
1.84_996.60	0.022202178267328	1
1.85_1042.64	0.0136993713086049	1
1.85_1084.66	0.00929913588469618	1
1.85_529.34	0.00493971621560909	1
1.85_551.35	0.0128188470119613	1
1.85_614.48	0.0184672806250754	1
1.85_672.53	-0.0282724727748221	1
1.86_1040.63	0.0140029946672579	1
1.86_286.32	0.0184810945577314	1
1.86_507.32	0.00842612038619024	1
1.86_954.59	0.0241199059475402	1
1.87_332.32	0.0259145301745093	1
1.87_600.46	-0.0316088221313361	1
1.87_628.50	-0.0240407880185696	1
1.88_472.34	0.000947163405328998	1
1.88_482.40	0.0297841785511642	1
1.88_526.43	0.00298572884190578	1
1.88_952.58	0.0177491942448035	1
1.89_428.37	0.0566935413542236	1
1.89_529.33	-0.00493902190366028	1
1.89_570.46	-0.00240669185932558	1
1.89_644.49	0.000284959947812219	1
1.89_908.55	0.0121641954616192	1
1.90_360.36	0.0206000262466808	1
1.90_469.39	0.000225464574028563	1
1.90_922.01	0.0306488112924052	1
1.91_424.36	-0.0364368585670546	1
1.91_556.44	-0.0268875853213541	1
1.91_672.52	-0.0369977771846739	1
1.91_864.53	0.00959747324540437	1
1.91_866.53	0.0252398129070249	1
1.92_336.31	0.0294102111896464	1
1.92_778.48	-0.0153344843133206	1
1.92_820.50	0.00440667789373954	1
1.93_468.39	-0.0334951946796691	1
1.93_512.41	-0.0187133249219504	1
1.93_776.47	0.0100883824511343	1
1.94_275.26	-0.03166072151651	1
1.94_628.50	-0.0484958448745681	1
1.94_732.45	0.00134142138001914	1
1.95_363.31	-0.0593241768722263	1
1.95_380.34	-0.0452723500199019	1
1.96_672.53	-0.0557574059431605	1
1.96_688.42	-0.010372654490916	1
1.97_482.40	0.00454933005875112	1
1.97_584.47	-0.0617165846094101	1
1.97_628.50	-0.0588461154547125	1
1.99_280.26	0.0748440896323419	1
1.99_360.36	0.00611665908468512	1
1.99_496.42	-0.0300254539904604	1
10.00_750.56	0.0614931208585465	1
10.03_922.01	0.0813427613528483	1
10.04_453.23	0.0442528685959222	1
10.07_1276.35	-0.0250640209791017	1
10.09_922.01	0.0493179552715556	1
10.10_1276.36	-0.029202478551092	1
10.10_1303.36	-0.0178324867791694	1
10.14_922.01	0.00293177474071524	1
10.16_794.73	-0.0575706722219839	1
10.19_453.23	0.0683692878495519	1
10.20_922.01	-0.0137077029676824	1
10.22_820.74	-0.0597087517219444	1
10.24_899.80	-0.00691749360047605	1
10.26_750.56	0.0570463022271855	1
10.26_922.01	-0.0226179269871548	1
10.28_872.78	0.0869723954647726	1
10.29_764.57	0.0825502330245918	1
10.30_919.71	-0.0245661439848544	1
10.32_540.50	0.104403403427815	1
10.32_556.54	0.118751606718773	1
10.32_812.76	0.116243253078984	1
10.32_833.69	0.119418592516284	1
10.32_840.79	0.127333652516773	1
10.32_854.80	0.095665182678815	1
10.32_855.81	0.0995577352194515	1
10.32_856.81	0.134707285178811	1
10.32_869.83	0.134055747366596	1
10.32_883.85	0.129239481796508	1
10.32_897.86	0.136706620471435	1
10.32_922.01	-0.0525597159876093	1
10.33_750.55	0.0633952691847064	1
10.33_808.74	-0.0340599859792867	1
10.35_764.57	0.10683779139215	1
10.38_922.01	-0.00770872557876125	1
10.42_1352.37	-0.0304667193883326	1
10.45_376.40	0.0275720270916156	1
10.45_668.57	0.072628746035827	1
10.45_922.01	0.0334045169372631	1
10.47_419.31	0.138844601746456	1
10.47_453.23	-0.0343531161538165	1
10.47_506.42	0.114749635305333	1
10.47_750.56	0.136246891704819	1
10.51_369.35	0.0387377695307516	1
10.51_687.55	0.0645595547067541	1
10.51_922.01	0.0014906607689043	1
10.52_506.42	0.0836816037086183	1
10.52_750.56	0.0187158589320305	1
10.55_720.61	0.0101063437829373	1
10.56_369.35	0.106814560287559	1
10.57_376.40	-0.0927763728028725	1
10.57_419.31	-0.0205689843737477	1
10.57_506.42	0.00212347126616714	1
10.58_367.34	0.0288857907624777	1
10.58_385.35	0.0231722708665246	1
10.58_595.51	0.0142722024229167	1
10.58_772.69	0.0171761883931472	1
10.58_777.64	0.0191737900958631	1
10.58_870.71	-0.00679013030463469	1
10.59_793.62	-0.00885186838756574	1
10.59_856.77	0.0087703252670597	1
10.59_922.01	0.0103603004551705	1
10.60_795.61	0.0128397022146752	1
10.61_842.77	0.0370931800625423	1
10.62_506.42	0.0642589630457663	1
10.64_970.89	0.0141422700132943	1
10.65_1424.39	0.00329648274229908	1
10.65_750.56	0.0357105004275139	1
10.65_895.73	-0.0768487896841245	1
10.65_944.87	0.00716915871698446	1
10.65_958.88	-0.0106603455077726	1
10.66_453.23	-0.018556831831192	1
10.66_922.01	0.00338207510061723	1
10.67_1429.39	-0.0105006656320446	1
10.67_764.57	0.0279853027242048	1
10.68_1427.39	0.00511029040047341	1
10.68_793.61	-0.0108638874586048	1
10.68_856.77	0.0231732271215304	1
10.69_772.68	0.0335091356858701	1
10.69_777.64	0.030222258525468	1
10.70_795.62	-0.000694006408875347	1
10.71_369.35	0.0217034957008272	1
10.71_750.56	-0.0242485413760371	1
10.72_870.82	0.0873986990687348	1
10.73_844.81	0.134711997091207	1
10.73_861.72	0.120606702462608	1
10.73_863.74	0.121380499985542	1
10.73_882.83	0.113977479261067	1
10.74_568.54	0.12230291395135	1
10.74_865.74	0.128748495935495	1
10.74_884.84	0.129912140266372	1
10.74_916.78	-0.0120665663882304	1
10.74_925.91	0.0945642580043713	1
10.74_950.90	0.00484988561514558	1
10.75_570.54	0.105316532845192	1
10.75_840.81	0.12711638034117	1
10.75_864.74	0.134885652496959	1
10.75_911.89	0.142072593270095	1
10.75_920.85	0.0409227108839031	1
10.75_922.01	0.0543628830818804	1
10.75_939.90	0.102828114022745	1
10.76_869.83	0.0986156064898197	1
10.76_899.81	0.0581317501864111	1
10.76_949.91	-0.0336613696071005	1
10.77_300.15	0.115812093894018	1
10.77_594.56	0.10508784734543	1
10.77_861.74	0.106952430224018	1
10.77_862.75	0.0508477384435644	1
10.77_864.75	0.0766538991735167	1
10.77_892.84	-0.00262065222511312	1
10.77_963.93	-0.0867866982486135	1
10.77_977.95	-0.0331782302556049	1
10.78_608.58	0.0274307196126242	1
10.78_868.84	0.0786806698246836	1
10.78_900.82	-0.00632052799384681	1
10.78_923.90	0.0210675251530193	1
10.79_596.56	0.113406577008825	1
10.79_867.84	0.0818297287438364	1
10.79_872.79	0.121270028741435	1
10.79_888.77	0.0587748075293739	1
10.79_937.91	0.101317816068338	1
10.81_924.83	-0.0632927388172841	1
10.84_893.85	0.0125903030694281	1
10.84_940.79	-0.0786200987773113	1
10.84_941.80	-0.0507010221573588	1
10.84_952.94	0.0976986734278434	1
10.84_976.93	-0.0177657568166024	1
10.85_764.59	0.0356279738260929	1
10.85_922.01	-0.00187425286291577	1
10.85_942.79	-0.0680783723585913	1
10.85_951.93	0.0844438238274636	1
10.85_964.93	-0.0265567529551929	1
10.85_975.92	-0.103830635066984	1
10.86_750.57	-0.0165865885903323	1
10.88_594.56	0.0865014161543292	1
10.89_841.81	0.143594119279614	1
10.89_888.75	0.0333190260165617	1
10.89_914.76	-0.0557828707600315	1
10.89_951.91	0.0816638821974352	1
10.90_453.23	0.0259982034514429	1
10.90_868.82	0.0507266598118181	1
10.90_922.01	-0.00592770041450515	1
10.93_696.61	-0.00734122669432893	1
10.93_750.56	0.0359854484007981	1
10.93_894.85	0.0458549891227505	1
10.94_1498.41	0.0337663309675444	1
10.94_376.40	0.0570051979822003	1
10.94_680.64	0.159859150865941	1
10.94_867.82	0.122564029438515	1
10.95_249.26	0.0792986928892556	1
10.95_419.31	0.15411182910879	1
10.95_829.80	0.144666979773297	1
10.96_689.56	0.346199594236078	8.0993152244025e-11
10.96_852.79	0.0375133326816442	1
10.97_506.42	0.0732939583573864	1
10.97_675.68	0.144727964028889	1
10.97_696.62	-0.0220590359406023	1
10.97_907.84	0.045362622196986	1
10.97_922.01	0.0090896468371832	1
10.98_750.56	0.117031364839351	1
10.98_872.73	0.0066270116966978	1
10.98_898.73	-0.0386258552135436	1
10.99_369.35	0.27936205053325	4.61220054326251e-06
10.99_453.23	-0.0055071133385386	1
10.99_689.57	0.175691951419256	0.736861763667384
10.99_878.81	0.0587060491472964	1
10.99_903.82	0.0378483564239894	1
11.01_852.79	0.00815084794457096	1
11.01_897.73	-0.0261316232285874	1
11.01_960.90	-0.0129467140478274	1
11.03_946.88	-0.0328238936969616	1
11.05_922.01	0.00584705252339037	1
11.12_922.01	-0.0295755109096748	1
11.15_1004.94	0.0130210857939955	1
11.15_950.90	0.037782619451545	1
11.16_1031.97	0.0385325997179149	1
11.17_1017.97	-0.0563949019244613	1
11.17_946.88	0.0199916331124449	1
11.18_750.56	0.0596399215322187	1
11.18_922.01	-0.00961179689794874	1
11.18_970.81	-0.00263696108225741	1
11.18_975.90	0.0381641912995308	1
11.18_988.91	0.00664896313647623	1
11.21_950.89	-0.00169384406916937	1
11.24_750.56	0.0182361567423118	1
11.27_922.01	-0.0474495774125011	1
11.32_453.23	0.0331226975240082	1
11.35_922.01	0.013789725312547	1
11.38_923.01	0.0353802983218308	1
11.39_1647.45	0.0312667903681653	1
11.43_249.26	-0.0400486432003847	1
11.43_419.32	0.0230523570427034	1
11.43_743.61	-0.00720455143268579	1
11.43_922.01	-0.0262169488939351	1
11.44_724.69	-0.0103263785469972	1
11.44_750.56	-0.00376081559446075	1
11.46_367.34	-0.0380442794162422	1
11.46_419.31	0.0104157761806902	1
11.48_249.25	-0.0721903637891837	1
11.48_506.42	-0.0563977918174502	1
11.50_922.01	0.0232784543309054	1
11.58_922.01	0.0683827374856377	1
11.62_923.02	0.0294408675564519	1
11.66_453.23	0.0350248715242337	1
11.66_922.01	0.0607905517985689	1
11.70_764.57	0.0779247463419394	1
11.71_131.16	-0.00177103461767491	1
11.72_453.23	0.0305663454141395	1
11.72_506.42	0.0324785820448358	1
11.73_249.26	-0.000479481543495523	1
11.74_730.66	0.0695353798937721	1
11.74_750.56	0.0253797836063767	1
11.74_751.57	0.0263115708011438	1
11.74_922.01	0.0303405650954411	1
11.76_1436.32	-0.00523225435473081	1
11.76_207.21	-0.0120325802131254	1
11.76_663.46	-0.0305036329365976	1
11.77_419.31	-0.0313614155225838	1
11.78_482.41	-0.0383020640482185	1
11.78_747.63	0.0268011935701139	1
11.79_1077.01	0.0180325354226056	1
11.79_121.10	0.0308925745492557	1
11.79_123.12	0.00762737146214968	1
11.79_133.10	0.0227030380239963	1
11.79_135.12	0.0386461136867783	1
11.79_147.12	0.0330839240832345	1
11.79_149.13	0.0230080488710975	1
11.79_161.13	0.077377480093279	1
11.79_163.15	0.0418229109740954	1
11.79_175.15	0.0017115957773314	1
11.79_179.18	0.0511580439546937	1
11.79_189.16	0.032297785223264	1
11.79_193.19	0.0635381365236177	1
11.79_201.16	0.00056886713717458	1
11.79_203.18	0.0183717033024579	1
11.79_205.19	0.103169139722993	1
11.79_215.18	0.0670971218054371	1
11.79_217.20	-0.0518448388619905	1
11.79_219.21	0.0271800613101201	1
11.79_228.11	0.0246398454002439	1
11.79_229.20	0.0538541436491312	1
11.79_233.23	0.0474207209769247	1
11.79_243.21	0.0269605677029101	1
11.79_245.23	0.0216987685904316	1
11.79_247.24	0.0490769819960642	1
11.79_257.23	0.0163569563644893	1
11.79_259.24	0.0246490421159927	1
11.79_261.26	-0.0279016950357752	1
11.79_271.24	-0.0441001551117325	1
11.79_273.26	0.0432761054359305	1
11.79_274.27	0.0119013080538432	1
11.79_285.26	-0.0084120092426695	1
11.79_287.27	0.0361180520272396	1
11.79_299.27	0.0569593924062538	1
11.79_300.15	0.0477799098191345	1
11.79_313.29	-0.0121710952976787	1
11.79_367.34	0.0450337388645108	1
11.79_369.35	0.0040820784541712	1
11.79_664.46	0.0495618718008497	1
11.79_729.65	0.0291980960771453	1
11.79_732.66	0.0934076045798851	1
11.79_750.57	0.0520197282369964	1
11.79_751.71	0.00766647661666435	1
11.80_195.12	-0.0348538905347662	1
11.80_249.26	-0.0033530179072456	1
11.80_746.64	0.0158168436504886	1
11.81_386.39	0.0277634432994186	1
11.85_383.37	-0.0289717960456369	1
11.85_922.01	-0.0630351433828871	1
11.86_750.56	0.00722242831827709	1
11.87_249.26	0.0478378548552176	1
11.87_453.23	0.0579580521949267	1
11.87_913.90	0.0498020399266706	1
11.88_745.63	0.0254993506867673	1
11.88_764.57	0.056001062557344	1
11.90_506.42	0.0522516919853527	1
11.90_751.57	0.0552040227836879	1
11.91_922.01	-0.0206744824410023	1
11.92_453.23	0.0706655649982369	1
11.94_750.56	0.0531641477825551	1
11.95_751.56	-0.00709216713932318	1
11.95_765.58	0.0124047607205585	1
11.96_369.35	0.00911093878718435	1
11.97_506.42	-0.0302770306382102	1
11.98_922.01	0.0107131312754813	1
11.99_764.57	0.0449387851542413	1
12.02_369.35	-0.0390496043999497	1
12.03_453.23	0.00306825111170399	1
12.03_506.43	-0.0656365725868759	1
12.05_922.01	0.00844403152185905	1
12.10_369.35	-0.00353862308989192	1
12.11_922.01	-0.00574190242879824	1
12.13_750.56	0.00395487041216959	1
12.17_922.01	-0.0476464347093575	1
12.18_453.23	-0.0451574078228407	1
12.19_750.55	0.0631769773398682	1
12.22_367.33	-0.0791751568192766	1
12.24_922.01	-0.00524626114446711	1
12.26_228.11	-0.020239854037931	1
12.26_369.35	-0.026972396860304	1
12.26_506.42	-0.00567362095643487	1
12.29_419.32	0.0358415677812496	1
12.30_1027.98	-0.00958308498182022	1
12.30_207.21	0.0247119709442554	1
12.30_659.63	-0.0466860381973756	1
12.30_750.56	0.0499712554030781	1
12.32_922.01	-0.00615728612762869	1
12.33_453.23	-0.0524993152058408	1
12.35_228.11	0.0398221238635224	1
12.37_1027.98	-0.00486149570115489	1
12.37_1049.96	0.00797561500894921	1
12.37_1065.93	-0.0618904413848679	1
12.37_1115.09	-0.00187695455945472	1
12.37_1129.10	-0.0410807007888628	1
12.37_249.26	0.0600654616543243	1
12.37_369.35	-0.0370418325183048	1
12.37_506.42	-0.0224532878401602	1
12.38_195.12	0.0138952513950476	1
12.38_453.23	0.006883678922837	1
12.38_764.57	0.0598810980676194	1
12.39_922.01	-0.063128587588192	1
12.40_750.56	-0.0218825098470086	1
12.41_228.11	0.0610864266872856	1
12.44_922.01	-0.0188015554288842	1
12.45_195.12	0.0252657105205396	1
12.45_249.26	-0.00850686904008261	1
12.45_369.35	-0.0419223631715968	1
12.45_419.32	0.0273137038116448	1
12.46_750.56	-0.00830445051636299	1
2.00_922.01	0.000929730636817302	1
2.01_428.37	0.0530925320769372	1
2.02_540.45	-0.0282393682807066	1
2.03_614.48	0.00568976208038709	1
2.04_352.32	-0.0185623656651032	1
2.04_540.44	-0.0467395455765477	1
2.04_570.45	0.0065044458386227	1
2.05_526.43	0.0484707045321804	1
2.06_482.41	0.00423905200925249	1
2.07_438.38	-0.00657431968579868	1
2.07_922.01	0.00879510667832113	1
2.10_496.42	-0.0593041092494116	1
2.11_614.48	0.00775923401490466	1
2.13_361.36	0.0102617653769575	1
2.13_526.43	-0.00401736101045892	1
2.14_570.46	-0.00876892434532928	1
2.14_686.53	-0.0526875199068436	1
2.15_496.42	-0.0410534512108464	1
2.16_614.48	-0.000408677281527006	1
2.17_360.36	0.0202622652146353	1
2.17_642.52	-0.0127638139560659	1
2.17_686.54	-0.0476633321545517	1
2.19_452.39	-0.0548165013789307	1
2.19_526.43	0.013000957706304	1
2.21_482.41	0.0176584856610147	1
2.22_438.38	-0.0281642497024953	1
2.22_642.52	-0.059114249353832	1
2.23_394.35	-0.026215631189205	1
2.24_358.37	-0.0225441605370556	1
2.25_746.56	-0.00989948670289748	1
2.26_702.54	0.00181943596672935	1
2.27_922.01	0.00863044448987832	1
2.28_658.51	0.0175345532623427	1
2.29_526.43	0.0186211225312836	1
2.29_614.48	0.0287377749717443	1
2.30_360.35	0.0974324823544473	1
2.30_496.35	0.00499824469792452	1
2.30_532.37	0.0577058785997044	1
2.31_570.46	0.0284920437659106	1
2.31_598.49	-0.0535149174845549	1
2.33_369.38	0.0784515157608102	1
2.33_438.38	-0.0100989163100375	1
2.33_526.43	0.0117503519016467	1
2.34_482.40	0.00527773490216928	1
2.36_369.30	0.00369042394071283	1
2.36_430.39	0.02796697893016	1
2.36_453.38	0.00914694222362988	1
2.37_394.35	-0.0233461492333761	1
2.38_385.38	0.0668852399161963	1
2.38_435.40	0.0251360341171031	1
2.39_256.26	0.0904873414041775	1
2.40_922.01	0.0301958040977582	1
2.41_312.36	0.078030798449158	1
2.47_482.40	0.0505571806806255	1
2.47_496.42	-0.00269661685814152	1
2.48_453.23	-0.0132983553314152	1
2.48_922.01	0.0425146585363799	1
2.50_543.42	0.0150112158397875	1
2.52_430.39	0.0178749433718645	1
2.57_922.01	0.0491102638376794	1
2.59_282.28	0.205499745337297	0.0416922485417043
2.59_400.38	0.0822862362698459	1
2.59_453.23	-0.0383721446487992	1
2.59_501.37	-0.0038443013486263	1
2.59_563.55	0.116770328770017	1
2.61_376.32	0.00435022462772631	1
2.63_431.40	-0.0488886637701365	1
2.63_540.44	0.0420137446518116	1
2.64_336.33	0.0288842775800667	1
2.64_804.60	-0.000467085542403505	1
2.65_354.34	0.00147509796096525	1
2.65_398.37	-0.00807580125779988	1
2.65_455.46	-0.00302419879172806	1
2.65_496.42	0.0744006320795623	1
2.65_922.01	-0.00861060627462831	1
2.66_441.44	2.29485884877697e-05	1
2.66_760.58	0.0239161301248117	1
2.67_452.39	0.00395899624325141	1
2.68_431.39	-0.0348254177045391	1
2.68_716.55	0.0379914724100379	1
2.69_545.43	0.0315561300282255	1
2.70_542.41	0.0196824862343122	1
2.70_672.52	0.0402760837087029	1
2.71_282.28	0.163928532569516	1
2.72_628.50	0.0434876507496206	1
2.74_584.47	0.0517042074920938	1
2.74_922.01	0.0173646402394049	1
2.76_540.45	0.0349520685757456	1
2.78_440.41	0.0384135996592386	1
2.78_496.42	0.0407276080835656	1
2.79_452.39	-0.00321115970422407	1
2.80_453.23	0.0343540152389087	1
2.80_922.01	0.0233689481550486	1
2.81_445.41	0.0238947213770586	1
2.85_439.13	-0.0984404719130935	1
2.85_441.13	-0.0695029445047186	1
2.85_453.23	-0.0496048145208458	1
2.85_815.34	-0.0498253357976292	1
2.86_172.11	-0.022282428366763	1
2.86_464.32	0.0138548635007335	1
2.86_478.33	-0.036864408486969	1
2.87_208.17	-0.0537107452613446	1
2.87_430.36	-0.0233087575485266	1
2.88_193.16	-0.00193640147623367	1
2.88_228.20	-0.0070076261223081	1
2.88_244.19	0.00045381159014578	1
2.88_270.24	-0.00106033472217636	1
2.88_408.31	-0.0170971491285206	1
2.88_424.28	0.00472966156840567	1
2.88_431.39	0.0867000743091226	1
2.88_459.41	-0.0411209423552324	1
2.88_473.43	0.0176235313232334	1
2.88_487.45	-0.0060010375117645	1
2.88_526.43	0.00351467652578135	1
2.88_922.01	-0.0109566173458987	1
2.90_570.47	0.0786638799596951	1
2.92_388.39	0.0384407424106342	1
2.94_453.23	0.0828470230202442	1
2.96_582.46	0.0214174632925703	1
2.97_540.44	0.0811813346108098	1
2.98_494.33	-0.000862900571008075	1
2.98_526.43	0.14776917764808	1
2.98_922.01	-0.00391179096805434	1
2.99_228.20	0.0360035242692549	1
2.99_244.19	0.0237394651470664	1
2.99_270.24	0.0304783743074794	1
2.99_424.28	0.0467800202402383	1
2.99_459.41	0.0237841587590418	1
2.99_473.43	0.0302776811230571	1
2.99_487.45	-0.0171996794929122	1
2.99_518.37	-0.0284184986408977	1
2.99_570.46	0.101728511455695	1
2.99_588.45	0.0328559637266653	1
2.99_602.46	-0.0128000577654246	1
2.99_777.55	-0.0201440690597257	1
2.99_818.62	0.085231260172952	1
3.00_482.40	0.0717857536479	1
3.00_496.41	0.00356700144123759	1
3.00_740.55	0.0367757777344054	1
3.00_774.59	0.0402420286064061	1
3.01_540.44	0.0814070127715444	1
3.01_642.51	0.0734105030071091	1
3.01_696.52	0.00421402582651971	1
3.01_730.57	0.0629649765391978	1
3.02_393.21	0.0258557376585564	1
3.02_408.31	0.0135557654458803	1
3.02_430.36	0.0145472751859846	1
3.02_480.31	0.0247761522403336	1
3.02_579.43	0.0347438866318505	1
3.03_598.49	0.0630409048443977	1
3.03_686.54	0.0566972143504171	1
3.04_471.35	0.142398268908936	1
3.04_554.46	0.0695000370251596	1
3.04_646.48	-0.0333618439362449	1
3.04_755.53	-0.0135380021983855	1
3.04_962.73	-0.0317381595133542	1
3.05_645.47	0.00783417314263631	1
3.06_510.44	0.0412248628377437	1
3.06_564.45	-0.048678679107467	1
3.06_711.51	-0.0031967554771368	1
3.06_733.52	-0.0114650107955354	1
3.07_1184.85	-0.00996954904755193	1
3.07_496.41	0.0736883476130527	1
3.07_535.40	0.0123108857262894	1
3.07_559.45	-0.039878652006019	1
3.07_601.44	-0.0642906033859584	1
3.07_652.50	-0.035337413203706	1
3.07_689.49	-0.00438124837148174	1
3.07_922.01	0.0131267691418811	1
3.08_453.23	0.0956470382104175	1
3.08_466.41	0.0606940851466498	1
3.08_667.48	-0.00157335464073384	1
3.09_533.28	-0.0874570297086799	1
3.09_608.47	-0.0179669265981013	1
3.10_1228.87	0.0016922452972579	1
3.10_422.38	0.0607025030393548	1
3.10_459.42	0.0482164853764215	1
3.10_623.45	0.00334486630180987	1
3.11_1008.75	0.00724872321565993	1
3.11_340.39	0.0530402564055851	1
3.11_559.45	-0.0175707809781765	1
3.11_876.66	-0.0332083376806133	1
3.12_1184.84	-0.0243482617154754	1
3.12_601.44	-0.0108768082994862	1
3.13_1097.79	-0.0426726045654094	1
3.13_1140.82	0.0017657641407321	1
3.13_1141.82	-0.00987520093826315	1
3.13_526.43	-0.0667489201057974	1
3.13_579.43	0.00856855440102148	1
3.14_1096.80	-0.00290641783494864	1
3.14_284.29	-0.0631458100770117	1
3.14_306.28	-0.0433094355702798	1
3.14_557.41	-0.0187692396209391	1
3.15_1052.77	-0.00836448872123807	1
3.15_195.12	0.0193712710665395	1
3.15_300.15	-0.0671641314607835	1
3.15_431.39	-0.016827907119974	1
3.15_535.40	0.0065000930052123	1
3.15_570.46	0.0109717584517408	1
3.16_1008.74	-0.0146262755777714	1
3.16_513.39	-0.0587918957802357	1
3.16_526.42	-0.0433100620054811	1
3.16_584.48	0.0536630888747967	1
3.16_832.64	0.028577605734251	1
3.16_922.01	0.0409828530331716	1
3.17_228.20	0.0283560888690995	1
3.17_491.38	-0.0547175064004317	1
3.17_496.42	0.00790950900341189	1
3.17_964.71	0.0260355480221933	1
3.18_172.12	-0.0674074997237055	1
3.18_306.28	-0.0170542804547033	1
3.18_430.37	-0.0938271814463215	1
3.18_510.30	-0.0518723149894229	1
3.18_540.44	0.019509188304845	1
3.19_236.17	0.0661167510287677	1
3.19_310.31	0.0425852827125739	1
3.19_472.11	-0.0109691900285192	1
3.19_922.01	0.0114228231784563	1
3.20_411.18	-0.0395933360148345	1
3.20_475.10	-0.0522661612717691	1
3.20_876.66	-0.02395932745469	1
3.21_332.29	0.0841467400377557	1
3.21_438.38	0.0623780356463199	1
3.21_548.43	0.00416265248278838	1
3.21_570.46	0.0725877691979314	1
3.21_832.63	-0.00811595996307493	1
3.22_354.35	0.0560055064815171	1
3.22_431.17	-0.039137034288947	1
3.23_379.32	-0.0607993740498098	1
3.23_409.19	-0.0362374331139356	1
3.23_471.10	-0.0117860654847813	1
3.23_473.10	-0.0211125757668696	1
3.23_496.29	-0.018959746197167	1
3.23_496.42	0.0787589306123394	1
3.23_540.46	-0.0390513510407217	1
3.23_656.53	0.00264428693091277	1
3.23_788.61	0.00365376347080576	1
3.24_576.42	0.132375058735282	1
3.24_590.43	0.0728962522288129	1
3.24_744.58	-0.0137025020809503	1
3.25_336.29	-0.0282843859882309	1
3.25_431.39	0.0464948595294282	1
3.26_570.46	0.0555267232111778	1
3.27_379.32	0.0170192973255444	1
3.27_438.38	-0.0589362336785348	1
3.27_496.43	0.0888633856362039	1
3.27_576.43	0.041446429976168	1
3.28_489.32	0.00113158435417957	1
3.29_612.50	-0.00127949171003161	1
3.30_835.59	-0.0445951915667415	1
3.30_922.01	-0.00622570395876664	1
3.31_228.21	0.0155843392646265	1
3.31_336.33	0.0593906708322746	1
3.31_568.48	0.0252372078079154	1
3.32_791.56	-0.0533782915945537	1
3.33_524.45	0.039767612176486	1
3.33_769.55	-0.00496334164842441	1
3.34_747.54	-0.0870226371616741	1
3.35_922.01	-0.00788883020901558	1
3.36_606.47	0.0409803256195649	1
3.36_727.02	0.03421587468127	1
3.36_813.57	-0.0636426840171103	1
3.37_791.56	-0.0551348492031966	1
3.38_350.31	-0.139605886542838	1
3.38_368.43	0.00638189996135965	1
3.38_453.23	0.0272340935045528	1
3.39_1300.93	4.35881127655039e-06	1
3.39_747.53	-0.0416210930357231	1
3.40_660.99	-0.0758824346070413	1
3.40_725.52	-0.000677730270861886	1
3.41_638.97	-0.00111729243217771	1
3.41_703.51	0.000988804464475338	1
3.42_1212.88	0.0014099127297527	1
3.42_1344.96	-0.0111577075298344	1
3.42_1345.96	0.00649850018386419	1
3.42_495.43	0.0198973881181704	1
3.43_681.50	0.00220559477198742	1
3.44_1168.85	0.00584065947768461	1
3.44_279.16	0.0207995909772225	1
3.44_338.35	0.00257193517100761	1
3.44_391.29	-0.0525996098709298	1
3.44_429.25	-0.0535723994651811	1
3.44_464.38	0.0259417741303837	1
3.44_478.40	-0.0206915320738137	1
3.44_659.48	0.00396547788149428	1
3.44_803.55	-0.018233696026996	1
3.45_1124.83	0.00111577400068935	1
3.45_1256.90	-0.00672683513020219	1
3.45_424.27	0.0212094480305048	1
3.45_594.95	0.0333100678624578	1
3.45_637.47	0.00197116680643293	1
3.46_615.45	0.00890270513190977	1
3.48_1036.77	-0.0293456027877623	1
3.48_1168.84	-0.0439324630198202	1
3.48_149.02	-0.0582733468003059	1
3.48_391.29	-0.00507045827465938	1
3.48_413.27	-0.0117194327151692	1
3.48_429.24	-0.0172689583072517	1
3.48_464.37	-0.0469882854395206	1
3.48_478.39	-0.0499321290548512	1
3.48_492.40	-0.0609610835642088	1
3.48_593.44	0.0157986356900902	1
3.48_922.01	-0.00759328131584533	1
3.49_206.10	-0.0471016235460681	1
3.49_393.30	-0.0160738963990916	1
3.49_528.41	0.00900913644622578	1
3.49_571.43	-0.0031096021196805	1
3.50_664.51	0.0383330212208747	1
3.50_992.74	-0.0330896541765433	1
3.51_1080.80	0.0504248721583711	1
3.51_371.32	0.0306324877552095	1
3.51_549.42	0.0384546900556481	1
3.52_368.42	0.0642171556365114	1
3.52_483.38	0.00120800633542125	1
3.52_527.40	0.0225604065946146	1
3.54_338.34	-0.0661285729573829	1
3.54_461.36	0.0297405872970531	1
3.54_505.39	-0.000305063357163679	1
3.54_904.69	-0.0262985939030192	1
3.54_922.01	-0.0022639734387979	1
3.54_992.75	-0.0265675567667501	1
3.55_453.23	0.0652451728818055	1
3.56_860.67	0.00284548590125085	1
3.56_948.72	-0.0232398060290928	1
3.59_816.64	-0.0027331239619879	1
3.60_453.23	0.018019595148044	1
3.61_772.61	0.00379430826044823	1
3.62_922.01	-0.0271479060796631	1
3.63_520.43	-0.0112759060728381	1
3.64_728.59	0.00458856556525852	1
3.64_817.63	0.0147765494240804	1
3.68_312.33	0.0038936087008318	1
3.68_506.42	-0.101886111770106	1
3.68_702.21	0.054462812472518	1
3.69_684.56	0.00230635791678183	1
3.69_922.01	-0.022961162906706	1
3.70_368.43	0.0525780660813297	1
3.70_590.43	-0.0158991462845218	1
3.70_704.21	0.0690990347023466	1
3.71_236.17	0.0503613857379182	1
3.71_300.15	0.04815886178172	1
3.71_321.31	0.056719071501002	1
3.71_338.34	0.0587317855401349	1
3.71_360.32	0.072253163310211	1
3.71_376.30	0.0701775857351266	1
3.71_382.38	0.0832973284407197	1
3.71_441.30	-0.0861409800866853	1
3.71_640.54	-0.00919388705421482	1
3.71_675.68	0.0610833864531641	1
3.72_149.02	0.0792204570586161	1
3.72_195.12	0.00141846050768442	1
3.72_419.32	0.0245322802387357	1
3.72_457.27	-0.0430508839535591	1
3.73_308.04	-0.00412455671090441	1
3.74_492.40	-0.0956894577249242	1
3.74_506.42	0.0367483484451004	1
3.74_596.51	-0.0110658332714169	1
3.75_310.04	-0.00767925594813515	1
3.75_471.10	0.00648490595012921	1
3.75_507.42	-0.0560204131280617	1
3.76_559.22	-0.034840248340521	1
3.77_466.11	-0.0287528555278196	1
3.77_473.10	-0.00343975104465061	1
3.77_552.48	-0.00832765824266675	1
3.77_922.01	0.0166662098297264	1
3.79_453.23	0.0557123877231952	1
3.81_1006.66	0.00672331006525474	1
3.81_508.46	0.00993146616594131	1
3.83_419.32	-0.0319376204798928	1
3.83_507.42	0.108624482635691	1
3.83_520.44	0.0299897800040154	1
3.85_464.43	0.0344642206666134	1
3.85_922.01	0.00189523505250483	1
3.86_506.42	0.126311486248727	1
3.87_453.23	0.0532498339012334	1
3.87_457.27	-0.00564929474733101	1
3.87_492.40	0.0745514958052761	1
3.88_507.42	0.102504917555985	1
3.91_441.30	0.0526058834154075	1
3.91_506.42	0.028742231413435	1
3.91_520.44	-0.0309375126979231	1
3.91_922.01	-0.00838803984915546	1
3.94_507.42	0.0584764516884508	1
3.94_547.52	0.0385848205386108	1
3.98_506.42	-0.00856084683188081	1
3.99_934.64	0.0666542683921519	1
3.99_955.57	0.0160819948484499	1
4.00_457.27	0.00797047983273851	1
4.00_922.01	0.00365281305826373	1
4.07_922.01	-0.0851759846295301	1
4.08_414.43	-0.0411929392066927	1
4.08_506.42	0.0377912211998077	1
4.08_542.51	0.0710168260502031	1
4.09_540.50	0.0466409317341048	1
4.10_618.47	0.0238799808556707	1
4.11_801.55	-0.121332346711275	1
4.12_419.32	0.0191914304459238	1
4.13_922.01	-0.0470856021369039	1
4.16_453.23	0.0108557730735673	1
4.19_922.01	-0.00252923341880579	1
4.25_506.42	0.0104264366689105	1
4.26_540.50	0.0408099894134868	1
4.26_813.64	0.0910841568727892	1
4.27_419.31	0.0713304835337966	1
4.27_542.51	0.116312423674989	1
4.27_922.01	-0.0329700546434555	1
4.29_366.37	0.0708395151039427	1
4.30_193.13	0.0172760449460429	1
4.30_709.61	0.032669188113948	1
4.30_748.57	0.0180664661253414	1
4.30_790.56	0.0228955462070343	1
4.33_726.51	0.0756104957663574	1
4.33_922.01	-0.0192016466642984	1
4.39_453.23	0.0272166673152236	1
4.39_922.01	-0.0345630953688729	1
4.44_435.33	0.11312892457826	1
4.46_922.01	-0.0321608408367777	1
4.51_453.23	0.0707784820206339	1
4.53_922.01	-0.0334318192894337	1
4.56_531.41	0.0262052814909838	1
4.57_533.41	0.00197748630601151	1
4.57_553.39	0.00157612463208895	1
4.57_569.36	0.0185641076873335	1
4.57_575.45	0.0200119721114011	1
4.57_604.50	0.0280492685375436	1
4.57_618.51	0.0322691036867459	1
4.57_632.53	0.0203301881471367	1
4.58_796.57	-0.0157063031819545	1
4.61_567.53	0.00406774304753884	1
4.61_568.54	0.0354389391018164	1
4.61_872.52	0.0797676850855052	1
4.61_922.01	-0.00628842305110788	1
4.62_851.56	0.0421738375370027	1
4.63_564.43	0.00327689759647839	1
4.63_585.36	-0.024420635334331	1
4.63_634.51	-0.0193824582492249	1
4.63_648.52	0.0421029929267932	1
4.65_725.56	-0.0124128658626092	1
4.68_922.01	0.0412216056645655	1
4.69_184.07	0.0664533540699786	1
4.69_722.56	0.0507356011465525	1
4.69_724.57	0.0377017306815888	1
4.69_761.52	0.00662158359192383	1
4.69_781.62	0.0551274537001689	1
4.69_803.51	0.0169210673690742	1
4.74_725.57	-0.0492462506491699	1
4.78_827.65	0.0491936838510761	1
4.79_568.54	0.0475680738944725	1
4.79_778.51	0.033602442378428	1
4.79_784.52	0.08915158552524	1
4.79_841.67	0.0689891970566957	1
4.80_922.01	0.0792448000863101	1
4.81_704.57	0.0924219268290773	1
4.81_754.55	0.0637836924130949	1
4.82_725.55	0.193106828660179	0.145184125516513
4.84_703.56	0.152817228057027	1
4.85_494.56	0.0111513048710445	1
4.85_540.50	0.0766258117128763	1
4.87_755.56	0.133189882154436	1
4.88_568.53	0.177491864632481	0.627277604150452
4.88_704.58	0.366432725770364	1.67440931565243e-12
4.88_723.57	0.0761962795778847	1
4.88_922.01	0.0442784160043297	1
4.89_419.32	0.209530175917879	0.0273253682030118
4.89_619.56	0.217223913401437	0.0119199818020917
4.89_620.57	0.207382351511993	0.0342605948685091
4.89_753.55	0.196057125134252	0.108631823803966
4.90_125.00	0.237345689371001	0.00117681126830109
4.90_193.13	0.140389435844926	1
4.90_737.64	0.11079958175802	1
4.90_776.60	0.0919911129564431	1
4.92_827.62	0.00257523469013426	1
4.93_627.53	0.410230104918983	1.39993796829318e-16
4.94_1237.83	0.106807751483099	1
4.95_1210.81	0.0851666827115093	1
4.95_1231.74	0.0882821735288124	1
4.95_922.01	0.0155769594152727	1
4.96_1238.82	0.0997227857519744	1
4.99_1210.81	0.0855710235752907	1
5.01_453.23	-0.13071059289832	1
5.01_922.01	0.00507635631898586	1
5.02_733.55	0.27011152594768	1.70043384152592e-05
5.02_753.55	0.0401207873847853	1
5.03_783.57	0.331212317497641	1.20251622683549e-09
5.04_830.54	-0.0183549867406523	1
5.06_879.68	0.0737441818834849	1
5.06_922.01	0.00168134368437191	1
5.07_619.56	0.0640843420718272	1
5.07_620.57	0.043978129443028	1
5.07_646.58	0.0272013807198189	1
5.07_648.60	0.0525146108189692	1
5.07_792.58	0.0301642931670532	1
5.07_814.56	0.0308481523933511	1
5.07_836.55	0.0617039075994239	1
5.07_893.71	0.10528855394273	1
5.08_610.58	0.065512672847361	1
5.08_809.61	0.232847295331359	0.00201167807742062
5.10_1108.07	0.0447144504358923	1
5.10_1110.07	0.00975466597466318	1
5.10_1152.12	0.0362428380855027	1
5.10_259.31	0.0710356131791256	1
5.10_271.31	0.0185348719892503	1
5.10_289.32	0.0558231492494509	1
5.10_507.53	0.0498243763267425	1
5.10_587.58	0.0910272797215704	1
5.10_589.59	0.0777147220266257	1
5.10_601.60	0.0430944543402682	1
5.10_616.64	0.117177744727524	1
5.10_630.65	0.106065214057425	1
5.10_640.59	0.0180005182100166	1
5.10_807.58	0.0529756683663125	1
5.11_1107.06	0.0638439361071631	1
5.11_270.31	0.0652282151329056	1
5.11_519.14	-0.0420449840225426	1
5.11_524.53	0.0358687339437478	1
5.11_536.16	0.0342406723815875	1
5.11_542.54	0.0372857337795948	1
5.11_564.52	0.0278873697276097	1
5.11_580.50	0.0645810834610808	1
5.11_581.50	0.0539762136290571	1
5.11_582.51	0.0744699446335274	1
5.11_583.51	0.0867946721162355	1
5.11_586.58	0.0167205643207706	1
5.11_629.65	0.078446358056878	1
5.11_643.66	0.0511458121195349	1
5.11_644.67	0.0890304196233146	1
5.11_933.78	0.0682506407129962	1
5.12_782.57	0.247649484022664	0.000330814070808047
5.13_922.01	0.0428030234788672	1
5.15_640.59	0.044994301686766	1
5.15_805.57	-0.0314855527408566	1
5.16_1110.07	-0.0137184431401544	1
5.18_806.58	0.0377364865097925	1
5.19_595.57	-0.0227040822680254	1
5.19_596.57	0.0269788668514329	1
5.19_894.55	0.0610844142280544	1
5.19_900.56	0.00669550261052464	1
5.20_453.23	0.0299915759718475	1
5.20_586.44	-0.025568577588229	1
5.20_590.60	0.0773644830535419	1
5.20_607.39	-0.0173799700021794	1
5.20_673.54	-0.039488876782216	1
5.20_687.56	-0.0254145299664276	1
5.20_689.58	-0.0270532717694844	1
5.20_694.49	-0.0295982158579046	1
5.20_708.51	-0.0401601264088441	1
5.21_805.57	0.0402444494473371	1
5.21_922.01	-0.0287665063473484	1
5.22_646.58	0.0396616561766993	1
5.24_809.64	0.0026945489171953	1
5.24_919.72	0.0358122893931651	1
5.25_835.62	0.0967213748470286	1
5.25_840.58	0.0182987785095488	1
5.27_666.60	0.0487422383393925	1
5.28_1502.19	-0.0310203059136985	1
5.28_184.07	0.0802727134425402	1
5.28_775.59	0.0692129935920851	1
5.28_809.65	0.0140414242974914	1
5.28_922.01	0.0111671387174954	1
5.29_750.60	0.0210343566667723	1
5.29_791.56	0.0356928041086696	1
5.29_831.57	-0.0113436619592763	1
5.32_666.61	0.0432788353518108	1
5.34_831.59	-0.0188236659794402	1
5.35_832.59	-0.0496156734706439	1
5.37_812.55	-0.0380070298537495	1
5.38_540.53	0.0342937424238752	1
5.38_595.56	0.0409464232391009	1
5.38_596.57	0.0530179447761562	1
5.38_769.59	0.26639988975687	2.83128432104186e-05
5.38_806.54	-0.00307677183490175	1
5.38_855.68	0.025031244468748	1
5.38_869.70	0.0368638815603741	1
5.38_922.01	0.0267836694592643	1
5.39_673.54	-0.0393180667405858	1
5.39_687.56	-0.0397863595971327	1
5.40_453.23	-0.0010565731370658	1
5.44_783.58	0.0991881865091227	1
5.45_568.53	0.00741730566693617	1
5.45_747.51	-0.00351331340460884	1
5.45_782.58	0.0718164745335341	1
5.45_810.64	0.127453326847008	1
5.46_1262.88	0.00659965677967287	1
5.46_522.60	0.0234818767087786	1
5.46_922.01	0.00322274611699326	1
5.47_1213.73	0.0243817964003071	1
5.49_1213.73	-0.000581583622063739	1
5.49_1235.85	0.00387946748925535	1
5.49_780.63	0.140084307655479	1
5.50_1192.80	0.0297318170052535	1
5.50_1199.77	0.03197844420798	1
5.50_1237.85	0.0676908429730375	1
5.51_1215.75	0.00657569477528148	1
5.51_781.58	0.119537573579517	1
5.52_1194.82	0.0876261987701871	1
5.53_1199.78	0.0580686974715583	1
5.53_1218.75	0.0398460438131944	1
5.53_1222.83	0.179841463301879	0.50716485750624
5.53_522.60	0.0646822598378782	1
5.54_492.44	0.119607862637209	1
5.55_1223.84	0.128827469147485	1
5.55_1250.89	0.0930498229538892	1
5.55_1264.90	0.0189685390684876	1
5.55_1278.91	0.0663665566851418	1
5.56_1221.83	0.122761514030403	1
5.57_922.01	-0.0120899853233027	1
5.59_1235.85	-0.0382945563565091	1
5.59_1606.26	0.0401795580757316	1
5.59_1607.25	0.0213602190600806	1
5.59_184.07	0.406537751900247	3.26464619735907e-16
5.59_802.63	0.111288352219291	1
5.59_806.64	0.106378212791164	1
5.59_827.62	0.16639615887958	1
5.59_841.59	0.140026965573744	1
5.59_861.69	-0.0498598262922528	1
5.59_883.57	-0.0934529845443248	1
5.60_1565.21	0.192662334912931	0.151611913732931
5.60_798.54	0.474704134322926	8.69185631537439e-24
5.60_818.64	0.4884393247338	1.56743571626724e-25
5.60_819.63	0.38819226830713	1.88050051979764e-14
5.60_940.68	0.131995067114521	1
5.61_1608.25	-0.00379185264936653	1
5.63_792.56	0.574867975585649	1.56253163945968e-38
5.64_734.56	0.430957100054578	9.88956195243634e-19
5.64_922.01	0.0340039388932915	1
5.65_786.60	0.42426606893136	5.08028564218575e-18
5.69_638.61	0.0632727079876695	1
5.70_453.23	-0.177616525075443	0.620285247886191
5.71_490.43	-0.00533180434486091	1
5.73_922.01	-0.0144036886663502	1
5.75_355.07	0.0503416163706333	1
5.75_610.19	0.0720598837044273	1
5.75_638.61	0.0571564444458868	1
5.76_620.57	0.0471035547386449	1
5.76_760.58	0.460985342095993	4.01745322322729e-22
5.77_1164.14	0.019013080931989	1
5.77_271.31	0.0360301878839393	1
5.77_289.32	0.00725737307709636	1
5.77_535.56	0.0310580592450582	1
5.77_609.53	0.029188160198458	1
5.77_615.62	0.0676738326262812	1
5.77_629.63	-0.00941078487483826	1
5.77_644.67	0.0479387721249572	1
5.77_646.66	-0.000745353586009512	1
5.77_658.68	0.103678280260924	1
5.77_672.70	0.0704961997120814	1
5.78_552.56	0.0334246087704888	1
5.78_570.57	0.0480775269621718	1
5.78_592.56	0.0607089347986807	1
5.78_614.61	-0.00342186494935546	1
5.78_657.67	0.0835066269804883	1
5.78_668.62	0.0195705793256521	1
5.78_671.69	0.0542093506612864	1
5.78_828.64	0.0261510428550887	1
5.78_853.64	-0.00327476691098487	1
5.78_867.60	0.0142019421284393	1
5.82_922.01	-0.0171787969084622	1
5.85_453.23	0.0484361534616868	1
5.88_899.64	0.0672924568850133	1
5.90_559.45	-0.019683846815469	1
5.90_602.52	-0.0635190240454306	1
5.91_515.41	-0.0509897008749685	1
5.91_532.44	-0.0653004914741605	1
5.91_537.40	-0.0613894067990718	1
5.91_553.37	-0.0724877834664906	1
5.91_588.50	-0.069166108794011	1
5.91_616.53	-0.0718849098569547	1
5.91_744.59	0.032291654288459	1
5.91_922.01	0.042777289635695	1
5.92_1558.26	0.00563939496939569	1
5.92_1561.27	0.0354898876931479	1
5.92_1581.25	0.082078548760739	1
5.92_184.07	0.0306766389015908	1
5.92_781.64	0.0346183238727496	1
5.92_783.64	0.0465651974686377	1
5.92_802.62	0.0432192232966513	1
5.92_803.62	0.00700780698755516	1
5.92_837.68	0.0148742113541912	1
5.92_859.57	0.00945900220315223	1
5.93_537.53	0.00357005111611152	1
5.93_624.64	-0.00934640168406783	1
5.93_638.65	-0.00337425533302126	1
5.93_776.56	0.512046061728074	1.01644901590504e-28
5.93_778.63	0.0784020781854694	1
5.93_800.61	0.0582821483831505	1
5.93_817.59	0.0423902076996869	1
5.94_694.64	0.00367001973001792	1
5.95_646.58	0.0352732362580049	1
5.95_782.63	0.00916260098452355	1
5.95_830.64	-0.00363614745478321	1
5.97_682.48	-0.0108459883351529	1
5.97_746.61	0.199797374652395	0.0747393656642343
5.98_778.61	-0.0609726043177027	1
5.99_721.51	0.0592455195130625	1
5.99_848.51	0.044306888464584	1
6.00_707.49	-0.0458282583603217	1
6.00_722.52	-0.0282300697304922	1
6.00_746.60	0.256338010772745	0.000108487024199819
6.00_752.57	-0.0216898465499779	1
6.00_922.01	-0.00121809583159304	1
6.01_1325.90	-0.0209655096198185	1
6.01_1342.93	-0.0147837817537961	1
6.01_1347.88	-0.0360907246080875	1
6.01_1363.86	-0.0383991620226182	1
6.01_495.27	-0.00185539857483897	1
6.01_540.50	0.0453510333250054	1
6.01_551.33	-0.0385160668198252	1
6.01_607.39	-0.0567376832259091	1
6.01_609.39	-0.0355360290032394	1
6.01_663.45	-0.00355313771955011	1
6.01_680.48	-0.0136321454082831	1
6.01_685.44	-0.0188584589331151	1
6.01_694.50	0.000695698648672238	1
6.01_701.41	0.00613337347467254	1
6.01_703.41	-0.0153041941695212	1
6.01_704.42	0.0858475173174877	1
6.01_724.53	0.00237453201939093	1
6.01_736.54	0.0478431222784056	1
6.01_750.56	-0.0175348512306071	1
6.01_754.56	-0.0443560160733087	1
6.01_764.58	0.00913520552814033	1
6.01_778.59	0.0297439298475891	1
6.01_792.60	0.0281204556949536	1
6.02_1242.94	0.00529583112737182	1
6.03_848.51	-0.00800789724072704	1
6.09_782.57	-0.0684102850349242	1
6.10_550.63	0.00416873256865277	1
6.10_922.01	-0.0293760777827758	1
6.11_596.56	0.0229791353692684	1
6.11_736.56	0.0436342689114106	1
6.11_753.57	0.108088963564922	1
6.11_775.54	0.0343048876506072	1
6.11_824.69	0.0302669800012655	1
6.11_838.69	-0.0862627669840805	1
6.12_760.59	0.189490514018554	0.205944591222908
6.14_793.70	0.0590985490162113	1
6.14_832.66	0.0144970660444371	1
6.16_550.63	-0.011744723320031	1
6.16_922.01	-0.00229909728279385	1
6.17_736.55	-0.0364316995864712	1
6.20_228.21	0.0345665218069265	1
6.23_922.01	-0.00113051862107901	1
6.26_663.46	0.061029752390389	1
6.26_750.56	0.0313528821097268	1
6.27_764.58	0.0276845905320723	1
6.28_751.56	0.00992502614990145	1
6.29_922.01	-0.0737779489829264	1
6.32_684.20	0.0148206438497486	1
6.33_429.09	0.0219244042186904	1
6.33_453.23	-0.043857363605993	1
6.33_666.64	0.0687993633035348	1
6.37_922.01	-0.0402207574917899	1
6.39_666.64	0.0416345984136979	1
6.40_750.56	-0.00259739567178711	1
6.40_764.57	0.0462700021262676	1
6.42_271.31	-0.00553776665857659	1
6.42_580.59	0.0942258499890974	1
6.42_598.61	0.0566722251414944	1
6.42_637.57	0.0508491181296992	1
6.42_639.57	0.00564293775778585	1
6.42_643.65	0.0785092215385334	1
6.42_657.66	-0.00936958785100439	1
6.42_686.72	0.0308169707445397	1
6.42_700.73	0.0705115500182854	1
6.43_620.58	0.0587293265691831	1
6.43_922.01	-0.0217967839332822	1
6.50_922.01	0.0713074933627614	1
6.56_453.23	0.0960556835687122	1
6.57_922.01	0.0219980201870258	1
6.63_922.01	0.0460683672471959	1
6.64_764.57	-0.0112700304488509	1
6.66_565.56	0.00299347380009057	1
6.66_652.67	-0.012020822022509	1
6.66_666.69	-0.0143516215091149	1
6.66_765.58	0.0105887015734901	1
6.67_663.46	0.0398071766992728	1
6.67_750.56	0.0633829106304835	1
6.68_332.32	0.0400195863429251	1
6.68_568.53	-0.00189741364199383	1
6.68_687.67	0.0178974105018888	1
6.69_922.01	0.051773764453425	1
6.72_751.56	-0.0105805522157881	1
6.74_453.23	0.0428848854237118	1
6.74_922.01	0.0874641778365549	1
6.80_750.56	-0.0350396238092628	1
6.81_821.73	0.0597427876651771	1
6.81_824.75	0.0281281863876283	1
6.81_825.75	0.0473572940232716	1
6.81_860.70	0.0185923350685399	1
6.81_902.68	-0.0106340973560733	1
6.81_922.01	-0.00336541215138873	1
6.83_751.57	0.0814443877341285	1
6.83_846.73	-0.0393485814339207	1
6.86_765.58	0.0545761536216341	1
6.87_663.45	0.0762964337623409	1
6.88_419.35	0.0448954196420287	1
6.88_475.41	0.0509628677708456	1
6.88_548.50	0.0866803992887739	1
6.88_569.43	0.081564515427477	1
6.88_570.45	0.0487148535788875	1
6.88_751.56	-0.0038113362464513	1
6.88_764.57	0.00807196489123087	1
6.89_922.01	-0.0420116194079854	1
6.91_765.57	0.0587274834671684	1
6.92_750.56	0.0439558394077472	1
6.96_751.56	0.047533210888682	1
6.96_758.22	-0.0230381814062943	1
6.96_760.22	-0.0312561684364911	1
6.96_763.21	-0.00618228502511337	1
6.96_764.57	0.104218533608584	1
6.96_922.01	-0.0691528443339986	1
6.97_332.32	0.114727320467747	1
6.97_368.32	0.024506939432491	1
6.97_620.57	-0.00622316008600968	1
6.97_678.54	0.0103193036572244	1
6.98_739.70	0.0458249109477241	1
7.02_922.01	-0.0804157363713451	1
7.08_271.31	0.0460675516550962	1
7.08_591.62	0.0168917434347463	1
7.08_608.63	0.0548198814042484	1
7.08_648.62	0.0377657426482261	1
7.08_665.60	0.0326673515281139	1
7.08_671.68	0.0604447157978504	1
7.08_685.70	0.0286078053474093	1
7.08_700.73	0.0297736605180251	1
7.08_714.75	-0.039122374883935	1
7.08_750.56	0.0538727391632238	1
7.09_626.64	0.0487012254651086	1
7.09_713.74	0.0370360145922426	1
7.09_727.76	0.0802786743694301	1
7.11_686.69	-0.0621262371557401	1
7.11_765.57	-0.00402142969916728	1
7.12_728.76	-0.0305667029343239	1
7.12_751.56	-0.0322878820811117	1
7.12_922.01	-0.0399582570723374	1
7.14_664.60	-0.00171700850478212	1
7.14_750.56	0.00509249389283396	1
7.14_764.57	0.0403451786653565	1
7.16_765.70	-0.0346545226548848	1
7.18_922.01	-0.0517050719500128	1
7.20_704.56	0.016546193092531	1
7.22_453.23	-0.0296968988814518	1
7.24_750.56	0.0269803054198541	1
7.27_922.01	-0.00154774695222907	1
7.33_529.46	-0.100291618901662	1
7.35_332.32	0.0658129117169216	1
7.35_344.32	0.0393044203458214	1
7.35_596.57	-0.0240012681837452	1
7.35_658.62	0.0289704158436589	1
7.35_764.57	0.0237968329735062	1
7.35_922.01	0.00285024903165196	1
7.36_593.60	-0.000288677637028409	1
7.36_680.70	-0.0213683366122855	1
7.36_694.72	-0.0179822095918798	1
7.36_715.70	0.0706412380323499	1
7.36_750.56	-0.00567171676125002	1
7.45_922.01	-0.0126214505663641	1
7.49_453.23	0.0139223357883451	1
7.52_922.01	0.0495574754405397	1
7.55_859.25	0.0176920327799997	1
7.56_453.23	0.00739614997089208	1
7.56_832.24	0.0285143948213995	1
7.58_750.56	-0.00147852830406121	1
7.61_922.01	0.0103357365047027	1
7.68_922.01	-0.0140621829761169	1
7.69_650.47	-0.0725507468693471	1
7.70_1356.83	-0.108338344052905	1
7.70_647.46	-0.0782280474787305	1
7.70_750.55	-0.0298613150722221	1
7.70_751.56	-0.00311149949583425	1
7.71_1355.83	-0.102543283217123	1
7.71_750.41	-0.0695646561160101	1
7.71_752.41	-0.0755864366859357	1
7.71_806.62	-0.011428870625579	1
7.72_658.68	0.079102407798859	1
7.72_730.75	-0.00732997598758842	1
7.72_792.61	-0.00699291946652532	1
7.73_1332.32	0.0122954289860163	1
7.73_271.31	0.0254151343196401	1
7.73_289.32	0.0261878787733008	1
7.73_619.65	0.0350276249655441	1
7.73_636.66	0.0419985524736297	1
7.73_654.67	0.0488233535312812	1
7.73_693.63	0.0198966046990437	1
7.73_699.71	0.0723995975792502	1
7.73_713.73	0.0353923157374878	1
7.73_728.76	0.05213013951242	1
7.73_735.61	0.0173295262363193	1
7.73_741.77	0.0113917528651028	1
7.73_742.78	-0.00470172922716799	1
7.73_751.57	-0.0197832900788874	1
7.73_755.79	0.0381557933374242	1
7.73_756.79	0.0293808545683212	1
7.73_764.58	-0.0130571030770169	1
7.73_772.79	0.0495853884647158	1
7.74_676.65	0.0235491162679896	1
7.75_922.01	-0.00258458509495768	1
7.79_751.56	0.00607157687288119	1
[truncated: 3,262 more rows]
