# Supplementary material for: Integrative analysis of cerebrospinal fluid biomarkers, metabolomics, and polygenic risk reveals novel metabolite associations with Alzheimer's disease
Source: J Alzheimers Dis. 2025 Nov 7;108(4):1677–95. doi: 10.1177/13872877251389924 (PMC13247332; doi:10.1177/13872877251389924)
Supplement: sj-zip-2-alz-10.1177_13872877251389924 - Supplemental material for Integrative analysis of cerebrospinal fluid biomarkers, metabolomics, and polygenic risk reveals novel metabolite associations with Alzheimer's disease [file sj-zip-2-alz-10.1177_13872877251389924.zip › corrected-ttau-metab-correlations.csv]

	R	P
CAR 14:1	0.0501851501273644	1
CAR 18:0	0.100369765198553	1
CE 18:1	0.280862688824963	3.71514778858708e-06
CE 18:2	0.0639138006884703	1
CE 22:2	-0.0138277966520608	1
Cer d34:1	0.0709239713221622	1
Cholesterol	0.417651561533284	2.47195120201706e-17
DG 34:3	0.0701190266345006	1
DG 36:2	0.0698072889054632	1
GlcCer d42:2	0.125757339012592	1
LPC 16:0	0.256716391155406	0.000103247925830447
LPC 18:0	0.305104074172661	9.40036572650241e-08
LPC 20:4	0.0144022880696127	1
PC 30:0	0.337092448340243	4.24585155072901e-10
PC 31:0	0.319076101433225	9.61606982824723e-09
PC 32:0	0.523947711086089	2.00855945569569e-30
PC 32:1	0.238749301537374	0.000993324611459033
PC 33:1	0.273679485425884	1.03398304487642e-05
PC 34:0	0.522596849362916	3.1602269240115e-30
PC 34:1	0.537658068495387	1.79575408615399e-32
PC 34:2	0.016602101075122	1
PC 35:1	0.330544099121128	1.35163715313951e-09
PC 35:2 Isomer A	0.0990006888423972	1
PC 35:2 Isomer B	0.0243266289598845	1
PC 36:1	0.482418817300967	9.31790021493325e-25
PC 36:2	0.0508193087855689	1
PC 36:3 Isomer A	0.107377442437856	1
PC 36:3 Isomer B	0.113874181604319	1
PC 36:4 Isomer C	0.346086820658032	8.26994859461729e-11
PC 36:5 Isomer D	0.0715031591802524	1
PC 37:4	0.278777702189458	5.01571450559813e-06
PC 38:3	0.0947132589480982	1
PC 38:4 Isomer A	0.0552511072586884	1
PC 38:4 Isomer C	0.36626405559882	1.73143703301603e-12
PC 38:5 Isomer A	0.21909356094752	0.00969884542695289
PC 38:5 Isomer B	0.184939889821174	0.316822048089269
PC 38:6 Isomer B	0.197157182268149	0.0973883543424121
PC 40:5 Isomer A	0.264641114116294	3.59525370500058e-05
PC 40:6 Isomer A	0.037658842803989	1
PC 40:6 Isomer B	0.146657710229802	1
PC 40:7 Isomer B	0.355054178072531	1.53473542177199e-11
PC O-32:0	0.326616794901347	2.6714424867077e-09
PC P-32:0 or PC O-32:1	0.312325458179452	2.9369618464921e-08
PC P-34:1 or PC O-34:2	0.165248246390572	1
PC P-34:2 or PC O-34:3	0.164944446347748	1
PC P-36:2 or PC O-36:3	0.219631783979552	0.00913678574254104
PC P-36:4 or PC O-36:5	0.279745060903503	4.3650312789197e-06
PC P-38:4 or PC O-38:5 Isomer A	0.217297442224975	0.0118241091669457
PC P-40:6 or PC O-40:7 Isomer A	0.100697964239099	1
PE 38:4	0.399026340129677	1.76974107149804e-15
PE P-40:4 or PE O-40:5 Isomer A	0.384750907419638	3.91224439897194e-14
SM 40:8;3O	0.0490064250621808	1
SM d32:1	0.394105033797286	5.2338883823433e-15
SM d33:1	0.293295550502624	5.88650519347728e-07
SM d34:0	0.269956376387887	1.73733327555629e-05
SM d34:1	0.290993529851161	8.33629080263706e-07
SM d34:2	0.336570694893073	4.66095003938066e-10
SM d36:1	0.441622372572602	6.74712157642801e-20
SM d36:2	0.420075182416086	1.39002745573025e-17
SM d38:2	0.155964101050193	1
SM d40:1	0.107850105075999	1
SM d40:2 Isomer A	0.117392744561263	1
SM d40:2 Isomer B	0.182927751815962	0.382048043921093
SM d41:1	0.114516369654724	1
SM d42:1	0.197484309295274	0.0942640093396151
SM d42:2	0.00163821120065073	1
SM d42:3	0.182955091139794	0.3810825709963
TG 44:0	0.00262584111155234	1
TG 46:0	-0.0184001931549968	1
TG 46:1	0.0101478729774709	1
TG 46:2	-0.0191458284303365	1
TG 48:0	0.0355342331256743	1
TG 48:1	0.000976764173707052	1
TG 48:2	-0.0217318507278288	1
TG 49:0	-0.0053546247791942	1
TG 49:1	-0.00708345606783322	1
TG 49:2	-0.017299202238201	1
TG 49:3	-0.0298121323756819	1
TG 50:0	0.0260817674542384	1
TG 50:1	0.0152626994245131	1
TG 50:2	-0.00624640944005379	1
TG 50:3 Isomer A	0.0141403925389827	1
TG 50:3 Isomer B	-0.0163056590086928	1
TG 51:1	0.00563483470671756	1
TG 51:3	-0.0484546558796321	1
TG 52:0	-0.0328120908452833	1
TG 52:1	0.0236856202248299	1
TG 52:2	0.0368614242901999	1
TG 52:3	0.00245379326655438	1
TG 52:3 (10.65_874.79_10.24_893.70)	0.00735018447335783	1
TG 52:4	0.0285972115114923	1
TG 53:0	-0.0281020353631608	1
TG 54:0	-0.100003139323271	1
TG 54:1	-0.00628922336263226	1
TG 54:2	0.00813326236023213	1
TG 54:3	0.0220902631253272	1
TG 54:4	0.0222297024498757	1
TG 54:5 Isomer A	0.0279367231562803	1
TG 54:6 Isomer A	0.026861052687125	1
TG 54:7 Isomer A	0.0377229995736185	1
TG 55:1	-0.00556816181156277	1
TG 56:0	-0.00344233349809446	1
TG 56:1	0.026220704016336	1
TG 57:1	-0.112287972389691	1
TG 57:2	-0.0925054549609152	1
TG 58:0	-0.0898473273835194	1
TG 58:1	-0.0847714296913521	1
TG 58:3	-0.0537047652049326	1
TG 60:1	-0.103212304341088	1
Cer d32:1	0.0834032931838777	1
Cer d33:1	0.114160965856465	1
Cer d34:0	-0.070538810306577	1
Cer d34:1 (5.76_596.53_5.75_572.48)	0.1413417872835	1
Cer d34:2	0.0631260868107876	1
Cer d36:1	0.406527392596034	3.27236242787237e-16
Cer d38:1	0.127846673040191	1
Cer d39:1	0.0225857029177281	1
Cer d40:0	0.0393542255164223	1
Cer d40:1	0.0277297513716483	1
Cer d40:2	-0.0164725080885627	1
Cer d41:1	0.0363310218323885	1
Cer d42:0	0.0679159096505253	1
Cer d42:1	0.0737534136942675	1
Cer d42:2 Isomer A	0.112069377935093	1
Cer d42:2 Isomer B	0.0904542139292188	1
Cer d43:1	0.0384803867649939	1
Cer d44:1	0.0298787449909746	1
FA 10:0 (capric acid)	0.0164428080753867	1
FA 11:0 (undecylic acid)	-0.0105267905915015	1
FA 12:0 (lauric acid)	0.0453422945028599	1
FA 13:0 (tridecylic acid)	-0.00936151878972298	1
FA 14:0 (myristic acid)	0.0615070475975639	1
FA 14:1 (physeteric acid)	0.0212223655546569	1
FA 15:0 (pentadecylic acid)	0.0554040067169639	1
FA 15:1	0.0406319062667313	1
FA 16:0 (palmitic acid)	0.0245720500678749	1
FA 16:1 (palmitoleic acid)	0.0651033633408292	1
FA 17:0 (margaric acid)	0.11489842598138	1
FA 18:0 (stearic acid)	0.0281188223345888	1
FA 18:1 (oleic acid)	0.0514507589400858	1
FA 18:2 (linoleic acid)	0.0435103828532766	1
FA 18:3 (linolenic acid)	0.062427995743222	1
FA 20:0 (arachidic acid)	0.107162235049301	1
FA 20:1 (eicosenoic acid)	0.0692307774688642	1
FA 20:2 (eicosadienoic acid)	0.0406675234695402	1
FA 20:3 (eicosatrienoic acid)	0.0581089580811854	1
FA 20:3 (homo-gamma-linolenic acid)	-0.0203220594543204	1
FA 20:4 (arachidonic acid)	0.0470160965155143	1
FA 20:5 (eicosapentaenoic acid)	-0.052147900651342	1
FA 22:0 (behenic acid)	0.0993880230765157	1
FA 22:1 (erucic acid)	-0.00312046058770129	1
FA 22:2 (docosadienoic acid)	0.0826901683055857	1
FA 22:6 (docosahexaenoic acid)	-0.00612876336329849	1
FA 24:0 (lignoceric acid)	0.06424882351399	1
FA 24:1 (nervonic acid)	0.108906411336204	1
FA 25:0	0.0784274667391171	1
FA 26:0 (cerotic acid)	0.053231276413791	1
FA 28:0 (montanic acid)	0.0706044403132731	1
FA 28:7	0.0862350225540362	1
FA 30:1	0.0777056535560486	1
FA 30:7	0.116259969487113	1
FA 32:1	0.0903187385150413	1
FA 36:10	0.0924244629068592	1
FA 8:0 (caprylic acid)	-0.0582071421828996	1
GlcCer d38:1	0.0918495770946157	1
GlcCer d40:1	0.072477727599234	1
GlcCer d41:1	0.00352006786645525	1
GlcCer d42:1	0.0529108910389581	1
GlcCer d42:2 (7.14_868.69_7.12_844.64)	0.0779394081994	1
GlcCerd14:14E/20:02OH	0.207174244411128	0.0350153313091982
LPC 16:0 (1.50_554.35)	0.298241761948831	2.75772060684097e-07
LPC 18:0 Isomer B	0.236503955963054	0.00130206887352631
LPC 18:1	0.261394253517917	5.56259133435364e-05
LPC 18:2	-0.00905595317230388	1
LPE 16:0	-0.177245850919841	0.6412947192839
LPE 22:6	0.128303775594312	1
PC 32:0 (5.60_792.58)	0.507831715707455	3.93197223087372e-28
PC 32:1 (5.05_790.56)	0.316045285842341	1.59300903056862e-08
PC 32:2	0.0302947075801273	1
PC 33:1 (5.34_804.57)	0.254371272207563	0.000140138973198043
PC 34:1 (5.67_818.59)	0.516228665189774	2.60511243638994e-29
PC 34:2 (5.17_816.58)	0.0861492166298272	1
PC 34:4	0.155839490385647	1
PC 35:1 (5.99_832.60)	0.372323410497674	5.13431222463155e-13
PC 36:1 (6.35_846.62)	0.468361417828886	5.22623093658749e-23
PC 36:2 (5.82_844.61)	0.134384178059022	1
PC 36:3 Isomer A (5.23_842.59)	0.108518463615545	1
PC 36:3 Isomer B (5.33_842.59)	0.174999553415915	0.783616933970938
PC 36:4 Isomer B	0.32770811954878	2.21285076318959e-09
PC 36:5 Isomer B	0.0317625865653831	1
PC 37:2	0.122838091022946	1
PC 37:4 (5.39_854.59)	0.0562701652253593	1
PC 38:2	0.296023146315178	3.88187985573938e-07
PC 38:3 (6.00_870.62)	0.165993718675923	1
PC 38:4 Isomer A (5.73_868.61)	0.329332114708266	1.66965539826598e-09
PC 38:5 Isomer A (5.12_866.59)	0.297862834771211	2.92416680471943e-07
PC 38:5 Isomer B.1	0.204102918196265	0.0481737554390108
PC 38:6	0.231065777896915	0.0024801885475472
PC 40:4	0.477451716886811	3.94949766151634e-24
PC 40:5 Isomer A (5.74_894.62)	0.165785497144543	1
PC 40:5 Isomer B	0.226429490576073	0.00424328039843004
PC 40:6 Isomer B (5.54_892.61)	0.27895975024193	4.88645863912669e-06
PC 40:7	0.33843151972614	3.33923101993044e-10
PC O-32:0 (6.06_778.59)	0.168111541549369	1
PC P-32:0 or PC O-32:1 (5.89_776.58)	0.131574376983352	1
PC P-34:0 or PC O-34:1	0.269855043355409	1.76185168320225e-05
PC P-34:1 or PC O-34:2 Isomer B	0.0713475805349362	1
PC P-34:2 or PC O-34:3 (5.44_800.58)	0.110129420616119	1
PC P-36:3 or PC O-36:4	0.282795841435123	2.80632400864456e-06
PC P-36:4 or PC O-36:5 (5.32_824.58)	0.343925594840065	1.23117868535896e-10
PC P-38:4 or PC O-38:5 Isomer A (5.49_852.61)	0.277259729290038	6.2309629826503e-06
PC P-38:4 or PC O-38:5 Isomer B	0.25420995898193	0.00014309913259544
PC P-38:5 or PC O-38:6	0.136139833089197	1
PC P-40:3 or PC O-40:4	0.0947693030155323	1
PC P-44:4 or PC O-44:5	0.147653554803059	1
PE 34:1	0.363643342595838	2.90604196512603e-12
PE 34:2	-0.0334751773609969	1
PE 36:1	0.509778964470755	2.10940930871179e-28
PE 36:2	0.0412311656798964	1
PE 36:4	0.19224431859706	0.157902083237064
PE 38:2	0.111315611650814	1
PE 38:4 Isomer B	0.446999199231029	1.6804903063489e-20
PE 38:6	0.394078227496965	5.26463188707283e-15
PE O-37:4|PE O-21:3_16:1	0.00937988789625328	1
PE P-34:1 or PE O-34:2	0.324829635096741	3.63064817638557e-09
PE P-34:2 or PE O-34:3	0.0700248791268289	1
PE P-36:1 or PE O-36:2	0.352037666901137	2.72081796626738e-11
PE P-36:2 or PE O-36:3	0.12604430302622	1
PE P-36:4 or PE O-36:5	0.104758400491045	1
PE P-36:5 or PE O-36:6	-0.0540705380979476	1
PE P-38:3 or PE O-38:4	0.271015730327628	1.50004939673002e-05
PE P-38:4 or PE O-38:5	0.361100968376374	4.78089988150025e-12
PE P-38:5 or PE O-38:6	0.275875522275625	7.58531940662644e-06
PE P-38:6 or PE O-38:7	0.426181131500772	3.1921973675496e-18
PE P-40:5 or PE O-40:6	0.378848352803875	1.34721541994228e-13
PE P-40:6 or PE O-40:7	0.495647634963123	1.76971675239938e-26
PE P-40:7 or PE O-40:8	0.456292472755829	1.43346531654723e-21
PI 34:1	0.267780712939396	2.34424257035766e-05
PI 34:2	0.0200838017381793	1
PI 36:1	0.150165399897096	1
PI 36:3	0.053316037728026	1
PI 36:4	0.408501731998498	2.08357779997197e-16
PI 38:4	0.456950574226303	1.20069124257065e-21
PI 38:5	0.466707561407964	8.29220949180955e-23
PI 40:6	0.461554077456239	3.43888338494887e-22
SM d32:1 (4.23_733.55)	0.360958084128779	4.91590607951540e-12
SM d32:2	0.216197345201359	0.0133387107882957
SM d33:1 (4.54_747.56)	0.277441797342789	6.0713369364396e-06
SM d34:0 (5.09_763.60)	0.242316977465261	0.00064255447588363
SM d34:1 (4.86_761.58)	0.395419022269619	3.92518352132436e-15
SM d34:2 (4.33_759.57)	0.371742670820431	5.77514938900974e-13
SM d36:0	0.278994581824104	4.86209960491609e-06
SM d36:1 (5.54_789.61)	0.489245571502188	1.23126187162432e-25
SM d36:2 (4.97_787.60)	0.422043886803883	8.67836151595413e-18
SM d38:1	0.282886602200145	2.7694558566771e-06
SM d38:2 (5.63_815.63)	0.17081259656821	1
SM d39:1	0.0605577659428916	1
SM d40:1 (6.94_845.68)	0.123638773159035	1
SM d40:2 Isomer A (6.22_843.66)	0.109203150115351	1
SM d40:2 Isomer B (6.33_843.66)	0.167028008051686	1
SM d41:1 (7.27_859.69)	0.0832282988742544	1
SM d41:2	0.0589614006491299	1
SM d42:1 (7.59_873.71)	0.19731320631572	0.0958861212472199
SM d42:2 Isomer A	0.208617974970976	0.0300891254304301
SM d42:2 Isomer B	0.214122622250232	0.0167146143904373
SM d42:3 (6.32_869.68)	0.189525538729851	0.205254829585679
SM d43:1	0.075048661050281	1
SM d43:2	0.0989723281244957	1
SM d44:2	0.22826297064813	0.00343606159152511
0.54_229.14	0.0565341116687047	1
0.55_123.12	0.044623300952199	1
0.55_214.18	-0.0536490494135682	1
0.55_219.18	0.0198538088990064	1
0.55_321.27	0.101732376770057	1
0.56_201.11	0.106211950006198	1
0.56_289.22	0.0324849184369997	1
0.56_326.25	0.0125197801278502	1
0.56_384.30	-0.0423529514828282	1
0.56_922.01	-0.0308678921221817	1
0.57_175.15	0.0119007821261007	1
0.57_193.16	0.00442737286825734	1
0.57_228.20	-0.00684393956213679	1
0.57_247.15	-0.00567582573076392	1
0.57_250.18	-0.00749660842214812	1
0.57_257.17	0.059793243552318	1
0.57_272.23	0.00746482609865696	1
0.57_315.30	-0.0101187515595225	1
0.57_318.26	0.0749200905126804	1
0.57_329.32	-0.0215791135002377	1
0.58_190.13	0.065734467956125	1
0.58_233.18	0.0155062342147601	1
0.59_144.98	-0.0344557803638208	1
0.59_186.22	-0.012945795259808	1
0.59_215.13	0.0334544020095567	1
0.59_442.34	-0.00673576517309837	1
0.62_235.19	-0.0148235353018288	1
0.62_265.10	-0.00907734358417515	1
0.62_280.27	-0.006192592104978	1
0.63_192.14	0.0453574147442204	1
0.63_230.18	0.0310349411226913	1
0.63_453.37	0.0496522321737779	1
0.64_487.39	-0.0399548092031495	1
0.64_500.39	0.0671902350189825	1
0.65_343.30	0.0621829390767221	1
0.65_442.34	0.0537804333068718	1
0.65_922.01	-0.00230061889284264	1
0.66_144.98	-0.0115647502482597	1
0.66_158.15	0.10221841113351	1
0.66_214.25	-0.0297634065883369	1
0.66_327.01	0.00878641626313966	1
0.66_329.01	-0.00363618740332162	1
0.67_256.22	0.0328285089570812	1
0.67_876.53	-0.0646771686784266	1
0.68_263.09	-0.0393552420778647	1
0.68_272.26	0.00255987465766814	1
0.69_228.20	-0.017561999984547	1
0.69_274.27	-0.0634135039625976	1
0.69_415.21	0.0303299013162534	1
0.69_455.39	0.0265810262459465	1
0.69_459.25	0.0290381720627742	1
0.69_469.40	0.0640609220671886	1
0.69_487.39	0.0669174174086549	1
0.69_501.41	0.0668183003644105	1
0.69_516.33	0.0586000688612408	1
0.70_256.23	0.0371517847395967	1
0.70_271.27	-0.0744692867908989	1
0.70_285.29	-0.0570774590444468	1
0.70_301.29	-0.0949919387869147	1
0.70_601.38	-0.0221400655239268	1
0.70_623.39	-0.0236437452837971	1
0.70_645.40	-0.0334743872174692	1
0.71_172.17	0.0327215524100222	1
0.71_207.16	0.0063930055013176	1
0.71_249.21	0.019418800421994	1
0.71_257.22	0.0196480740648079	1
0.71_285.21	0.0924639862931319	1
0.71_346.31	0.0304290107624254	1
0.71_535.34	-0.0394229052128829	1
0.71_557.35	-0.0366165456287316	1
0.71_579.36	-0.0336336890465206	1
0.72_1008.61	-0.0163798446721368	1
0.72_230.25	-0.0821424517977505	1
0.72_306.29	-0.0820891407222039	1
0.72_350.30	0.0186851564036135	1
0.72_920.56	-0.0106654790420942	1
0.72_964.59	-0.0162226289690333	1
0.73_169.12	0.124328709067089	1
0.73_198.18	-0.0146353407430835	1
0.73_216.19	0.0559451159084343	1
0.73_244.20	-0.0240301907501485	1
0.73_268.23	-0.0804752586403139	1
0.73_323.27	-0.00194603992873324	1
0.73_363.26	0.0291954855703472	1
0.73_379.24	-0.0232819988467923	1
0.73_385.32	-0.110389694852039	1
0.73_399.33	0.00311834953306937	1
0.73_414.36	-0.0090293755815063	1
0.73_428.38	-0.0354888280465168	1
0.73_430.39	0.0251450049646503	1
0.73_442.40	-0.023333012023858	1
0.73_514.33	-0.0175686746813294	1
0.73_658.40	-0.0225357867289702	1
0.73_700.43	0.00143596244488743	1
0.73_703.53	0.0116717952322875	1
0.73_744.46	-0.000284712571068369	1
0.73_788.48	0.00389116108540903	1
0.73_832.51	-0.00402149253468037	1
0.74_200.24	-0.0890651059893786	1
0.74_214.25	-0.0147799178765046	1
0.74_285.22	0.0464203697145538	1
0.74_480.30	-0.0334725920300857	1
0.74_524.33	-0.0253751907751144	1
0.74_568.35	-0.0134728537361387	1
0.74_612.38	-0.00315832836178083	1
0.74_746.46	0.0103254193233327	1
0.75_149.06	0.030730002243703	1
0.75_288.29	-0.0406366908045818	1
0.75_298.27	0.0186405505169934	1
0.75_316.28	0.00208572588610817	1
0.75_337.11	0.00301960907251041	1
0.75_338.26	-0.0453958234446893	1
0.75_348.30	0.0693938821674057	1
0.75_349.31	0.0658980811716335	1
0.75_415.21	-0.1764922111384	0.68608892719906
0.76_278.25	0.028200753662745	1
0.76_315.12	-0.00169889701511029	1
0.76_319.27	0.118671552438467	1
0.76_330.21	0.0505554906763262	1
0.76_487.39	0.0221807112621985	1
0.76_501.41	0.0169858884642379	1
0.76_513.33	0.033849978457509	1
0.76_515.42	0.0317018380503188	1
0.76_570.52	-0.0633162928757157	1
0.76_616.46	0.0654723898789327	1
0.77_123.12	0.0958814738033365	1
0.77_135.12	0.0335100204718273	1
0.77_151.10	-0.0258309089988163	1
0.77_191.18	-0.00995358434883967	1
0.77_209.19	-0.0940241756102094	1
0.77_242.29	-0.0638081806170451	1
0.77_294.24	-0.0395061861939709	1
0.77_297.24	0.0186261510237836	1
0.77_332.28	0.00503976248687245	1
0.77_420.33	-0.016324371074407	1
0.77_459.49	-0.0791307391190648	1
0.77_876.53	0.0241997415393037	1
0.78_195.12	0.0152419491371454	1
0.78_228.27	-0.0540975313086627	1
0.78_263.22	0.0470475769124623	1
0.78_346.31	0.00810605569446815	1
0.78_376.31	-0.0165130063562637	1
0.78_448.33	0.0457288667494706	1
0.78_922.01	-0.0209965097243092	1
0.79_568.34	0.0250742999474937	1
0.79_612.37	0.00543424656698282	1
0.80_337.24	0.00025956938919538	1
0.81_144.98	0.00185494240737432	1
0.84_442.40	-0.0104811155715904	1
0.85_230.25	-0.0589856269570133	1
0.87_280.26	0.0313191552008154	1
0.87_332.28	0.0138883842920296	1
0.87_376.31	0.0394583758568159	1
0.87_501.41	0.0566753497723537	1
0.88_191.18	0.0257646921673094	1
0.88_515.42	0.0716364034411882	1
0.89_294.24	0.0123681437504323	1
0.89_922.01	-0.0174807665913189	1
0.92_304.30	-0.0224707757725589	1
0.92_371.33	0.0565442605177321	1
0.92_395.36	-0.00082262580962715	1
0.94_286.27	-0.034764351717279	1
0.94_319.27	0.0612288475126843	1
0.95_268.26	-0.0742519268483379	1
0.95_448.33	0.0482787740754995	1
0.95_922.01	0.0343627200292796	1
0.96_294.24	0.0285783434238362	1
0.96_320.26	0.0164029630847635	1
0.97_200.20	0.0607141502643186	1
0.97_280.26	-0.00686972233881622	1
0.98_219.20	0.00835356571074003	1
0.98_236.22	0.0193264901511362	1
0.98_422.38	0.00853292200307874	1
0.98_509.48	0.0310219298659921	1
0.98_523.49	0.0709448672847301	1
0.99_300.15	-0.00298783949227119	1
1.00_296.26	-0.040642082422468	1
1.00_347.30	0.0175981128866083	1
1.00_383.36	-0.0505327834841841	1
1.00_440.28	0.010525787381962	1
1.00_458.29	0.0021829064319048	1
1.01_304.30	-0.0725642919524736	1
1.01_340.29	-0.0620192853349396	1
1.01_423.38	0.00757877826911207	1
1.01_424.38	0.0116348727046113	1
1.02_922.01	-0.0247698669251495	1
1.03_200.20	0.0686630502695811	1
1.03_329.32	-0.0904901078552659	1
1.03_501.41	0.0533267683888034	1
1.03_515.42	0.0607595884203313	1
1.03_516.42	0.0820013678603208	1
1.04_268.26	-0.0168739355316496	1
1.04_280.26	0.0135220696547594	1
1.04_294.26	-0.0897398816787911	1
1.04_342.31	-0.00453859725938413	1
1.04_581.52	-0.126521055036557	1
1.04_583.54	0.00398145032178915	1
1.05_238.25	-0.00333936846487675	1
1.05_375.33	0.143573140339775	1
1.06_163.08	0.0421939639725757	1
1.06_397.38	-0.0538285751421378	1
1.06_487.36	-0.000558335577715466	1
1.06_529.44	0.0806816358447788	1
1.07_267.17	-0.0163146391646845	1
1.07_354.28	0.0346861383293874	1
1.07_365.14	0.0353435820316729	1
1.07_368.29	0.0179109262795431	1
1.07_424.38	-0.0261707487557654	1
1.08_343.15	0.0331961396534733	1
1.08_422.37	0.0125592378437933	1
1.08_509.48	-0.00800165945777105	1
1.08_523.50	-0.0041987567025917	1
1.09_340.29	-0.0480068669418456	1
1.10_256.30	0.0388799933253977	1
1.10_647.45	0.00381088673088389	1
1.11_383.37	-0.0528564084897937	1
1.11_397.38	-0.0365388622607051	1
1.11_603.42	-0.00643516442481296	1
1.11_625.43	0.00986491231946727	1
1.11_922.01	0.0523550814809062	1
1.12_445.31	-0.0191180879388186	1
1.13_242.29	-0.0120526034215681	1
1.13_328.28	0.0669253929100165	1
1.13_529.44	0.0935267831351813	1
1.13_537.38	0.000411741501016732	1
1.13_538.45	0.0847873162259731	1
1.13_559.40	0.00350533923620223	1
1.13_581.41	0.00245163378617577	1
1.14_332.33	-0.0120407435128909	1
1.14_493.36	0.00115539296781296	1
1.14_660.49	0.0229868273660073	1
1.14_968.67	0.0178749121821024	1
1.15_471.34	0.0255535328612087	1
1.15_631.40	-0.000756118254290426	1
1.15_924.65	0.0131454897000233	1
1.16_1156.69	-0.00988221656927065	1
1.16_427.32	0.0264294700641005	1
1.16_449.33	0.00834896232057693	1
1.16_543.45	0.0898391094662696	1
1.16_647.45	-0.00368390389150069	1
1.16_669.46	0.00607625913044008	1
1.16_675.42	-0.0214387610456167	1
1.16_836.59	0.0237952751585692	1
1.17_1112.68	0.00566241995379482	1
1.17_499.31	0.00234781503856282	1
1.17_603.42	-0.000615485407991683	1
1.17_616.47	0.0388512095433462	1
1.17_625.44	0.0124635444430556	1
1.17_748.54	0.0262092256354922	1
1.17_792.57	0.0296255044623561	1
1.17_880.62	0.0211553767507054	1
1.18_1068.64	0.000509386959283501	1
1.18_559.40	0.000248159371704347	1
1.18_581.41	-0.00369528910116391	1
1.18_587.37	0.00553505277647722	1
1.18_704.51	0.0282031300276835	1
1.18_922.01	0.0142584613431405	1
1.19_1012.70	0.00822536049390278	1
1.19_1025.62	0.0131822500813758	1
1.19_486.35	0.0297935030568863	1
1.19_522.33	0.0164951879606933	1
1.19_537.38	-0.00713099740289691	1
1.19_543.84	0.0118708910384271	1
1.19_572.44	0.0259061069021621	1
1.19_617.47	0.037607097007535	1
1.19_938.57	0.0202792521020731	1
1.19_982.60	0.0238422983188941	1
1.20_471.34	0.00658364294321637	1
1.20_493.35	-0.00773680506158381	1
1.20_499.32	0.0153883517067661	1
1.20_565.36	-0.0040554653075706	1
1.20_631.40	-0.0121207104880562	1
1.20_653.41	-0.0240564359099126	1
1.20_968.67	0.0167338956018865	1
1.21_1156.70	-0.012894018888924	1
1.21_258.28	-0.0655002933629532	1
1.21_449.33	0.0123828035584029	1
1.21_484.39	0.02700728331025	1
1.21_609.38	-0.0014542929640393	1
1.21_850.52	0.022811315983696	1
1.21_893.55	0.0120822135522	1
1.22_1026.62	0.00775951812825642	1
1.22_1068.65	0.00398321964810576	1
1.22_1112.68	0.00448058737174627	1
1.22_195.12	0.129414050098449	1
1.22_205.09	-0.0817902885643216	1
1.22_427.32	0.0154948169166296	1
1.22_538.46	-0.0011899026170935	1
1.22_543.34	0.00872204149792495	1
1.22_792.57	0.0297514462059977	1
1.22_806.49	-0.00622479422363121	1
1.22_836.59	0.0195612925785599	1
1.23_1024.62	-0.00034848414301904	1
1.23_149.02	-0.00892352473969452	1
1.23_279.16	0.000804977852254303	1
1.23_455.29	-0.0194497890636993	1
1.23_477.30	0.00574756287386268	1
1.23_499.31	0.00510065536391708	1
1.23_521.33	0.00098546311348529	1
1.23_521.83	0.0206559964364219	1
1.23_566.36	0.00676542721508134	1
1.23_618.47	0.0512368995066413	1
1.23_704.52	0.024220546770479	1
1.23_706.52	0.050314671548898	1
1.23_748.54	0.0278067591833684	1
1.24_308.28	-0.0696432490167907	1
1.24_332.33	-0.01093257550098	1
1.24_347.30	0.0711403868171542	1
1.24_616.46	0.0247793290422787	1
1.24_660.49	0.0314111604172316	1
1.24_662.49	0.0331044055330892	1
1.24_894.55	0.0158555486638034	1
1.24_936.57	0.00624722492486334	1
1.24_980.60	0.0132142816059729	1
1.25_1112.67	-0.00634879043234502	1
1.25_528.41	0.0206948786668751	1
1.25_609.39	-0.00853891441050424	1
1.25_672.42	-0.0283079712273939	1
1.25_762.46	0.0109172161818157	1
1.25_848.52	0.00802094614603455	1
1.25_892.55	0.0104795066041173	1
1.25_938.57	0.0195648524142471	1
1.26_335.28	0.083618376371058	1
1.26_352.31	0.0766253478911851	1
1.26_396.33	0.0405837701570249	1
1.26_440.36	0.0339024039525265	1
1.26_574.34	-0.0642434487963858	1
1.26_674.41	0.00829893551530344	1
1.26_708.49	0.0397477785059568	1
1.26_760.46	0.00768244160311008	1
1.26_804.49	0.00834652805516196	1
1.27_247.23	0.0478538132429927	1
1.27_264.25	0.038432761333949	1
1.27_291.25	-0.0658157707707354	1
1.27_313.23	-0.022687294405663	1
1.27_372.35	0.00449743764488351	1
1.27_620.44	0.0515694011949676	1
1.27_664.46	0.0389951170455483	1
1.27_672.41	0.000342757321197884	1
1.27_716.43	0.00240134088347497	1
1.27_718.44	0.00990633436828742	1
1.27_850.52	0.0262099390098369	1
1.28_269.21	0.0524214265467	1
1.28_445.31	0.0124551455712398	1
1.28_488.36	0.0531886140112645	1
1.28_532.38	0.0484773768146339	1
1.28_540.33	-0.0326312662715756	1
1.28_576.41	0.0419345689512139	1
1.28_584.36	-0.0151534549160071	1
1.28_628.38	-0.0042324419767787	1
1.29_298.27	0.0308621339351919	1
1.29_477.30	-0.0379121200841651	1
1.30_342.31	-0.0270425820231336	1
1.30_347.29	0.0659610990129809	1
1.31_922.01	-0.0462525646995758	1
1.34_332.33	-0.00678607174173626	1
1.34_342.31	-0.02081751168362	1
1.34_628.39	0.0427671990330225	1
1.35_298.27	-0.00469456323072275	1
1.35_471.38	0.0450829103083187	1
1.37_372.35	0.023824661609216	1
1.38_385.38	-0.0244163643290875	1
1.39_280.26	-0.0313105738780751	1
1.41_332.34	-0.0214790721617244	1
1.42_526.43	0.0312693323585542	1
1.44_478.32	0.0444950300712278	1
1.45_468.32	0.0275553823084603	1
1.45_486.32	0.0789215107735955	1
1.45_504.34	-0.0109495581191575	1
1.47_383.07	0.00509650115029445	1
1.50_346.27	0.0775848898907606	1
1.50_922.01	-0.0262674769475303	1
1.51_332.33	-0.0275371572044448	1
1.51_898.61	0.0312138296729114	1
1.52_330.34	0.0284850847253942	1
1.52_403.23	0.00846124548772956	1
1.53_170.12	-0.00937020749558188	1
1.53_172.13	0.0196736124160961	1
1.53_468.31	0.0346264928840139	1
1.55_374.30	-0.0037033115530375	1
1.55_517.33	-0.00689747114646563	1
1.55_811.56	0.0337808560937054	1
1.55_898.61	0.0242797361895769	1
1.56_284.34	-0.0894142586042658	1
1.56_305.27	-0.0122834423617213	1
1.56_322.30	0.0131099392850429	1
1.56_417.37	0.00133743610625878	1
1.56_854.58	0.0266634345310655	1
1.57_425.21	0.0392649446699172	1
1.57_810.56	0.0491520415420732	1
1.58_172.13	0.0121940493048835	1
1.58_503.37	0.019006387226231	1
1.58_766.53	0.0464867840094698	1
1.59_403.35	0.0796338036796747	1
1.59_458.34	-0.031192781145519	1
1.59_502.37	0.00360402670854658	1
1.59_722.51	0.0354452565399841	1
1.60_678.48	0.0268161514132508	1
1.61_374.30	-0.0136053675659721	1
1.61_590.43	0.0134432337290389	1
1.61_634.45	0.0239645133358575	1
1.62_546.40	0.00268249915616835	1
1.62_922.01	-0.00698626407086653	1
1.65_284.33	-0.1154570401985	1
1.66_515.39	-0.0190566392570954	1
1.67_614.48	0.0493855967126466	1
1.70_172.13	0.0492177272110632	1
1.70_374.30	0.0343547332587246	1
1.71_405.31	0.0122453462680851	1
1.72_326.38	0.0379980306632188	1
1.72_402.36	0.0618007146927114	1
1.72_473.34	-0.0175000387873993	1
1.73_570.46	0.06143008173797	1
1.75_298.35	0.086779201377837	1
1.75_512.41	0.105971196545337	1
1.75_526.43	0.0594726032766982	1
1.75_614.48	0.0674003947955184	1
1.75_661.41	0.00594797350751239	1
1.75_683.42	-0.0213013479518839	1
1.77_298.35	0.0590188061176707	1
1.77_482.40	0.0345546298139571	1
1.77_617.88	0.0136258458905922	1
1.77_705.44	-0.0280440024550839	1
1.77_922.01	0.00689352542781521	1
1.78_1216.73	0.0305389742133128	1
1.78_595.38	0.000494189298564551	1
1.79_1128.69	-0.0103830290966957	1
1.79_372.35	0.107399668415105	1
1.79_392.35	0.000395962731144602	1
1.79_600.47	0.0823060416358361	1
1.80_556.44	0.0791837809321272	1
1.80_639.40	-0.0024075230719617	1
1.80_639.90	0.00614585947071173	1
1.80_776.57	-0.0115173340154824	1
1.81_1084.66	0.00288475434711915	1
1.81_1216.74	0.0191018877504019	1
1.81_326.38	0.0466836365435969	1
1.81_512.42	0.0743689612727276	1
1.81_573.36	0.00914654833152354	1
1.81_617.39	0.00530194029393919	1
1.81_732.55	-0.047393772391892	1
1.82_1172.71	0.00078385694282086	1
1.82_514.38	0.0317148598045529	1
1.82_595.37	0.0184389337717749	1
1.82_997.61	0.00385793444323114	1
1.83_1040.63	0.011434760879661	1
1.83_1128.68	0.00865140865262867	1
1.83_360.36	0.0190334952326303	1
1.83_424.36	0.0883928733146507	1
1.83_468.39	0.134046521952621	1
1.83_688.52	-0.00389309642604898	1
1.83_922.01	0.0336284090771657	1
1.84_438.38	0.0571299544418533	1
1.84_645.50	0.008402820110152	1
1.84_996.60	0.0191759220127665	1
1.85_1042.64	0.00905525976207287	1
1.85_1084.66	0.00381022818946758	1
1.85_529.34	-0.0054631481028486	1
1.85_551.35	-0.000136398373986751	1
1.85_614.48	0.084887123630441	1
1.85_672.53	0.0641250257344906	1
1.86_1040.63	0.0104319394941442	1
1.86_286.32	-0.0543880553036534	1
1.86_507.32	0.00666237040689631	1
1.86_954.59	0.0159387682062078	1
1.87_332.32	0.0325617839874711	1
1.87_600.46	-0.00875746540730978	1
1.87_628.50	0.0614971899935362	1
1.88_472.34	0.0375118329142994	1
1.88_482.40	0.0929560632397533	1
1.88_526.43	0.075721170843294	1
1.88_952.58	0.0117279224725095	1
1.89_428.37	0.0643241013823715	1
1.89_529.33	-0.0373705352043278	1
1.89_570.46	0.0537189821286944	1
1.89_644.49	0.013545168547108	1
1.89_908.55	0.00626357525580557	1
1.90_360.36	-0.00688864220856813	1
1.90_469.39	0.0251778448845056	1
1.90_922.01	0.0259647467623091	1
1.91_424.36	0.0227831547059314	1
1.91_556.44	-0.00177703164235179	1
1.91_672.52	0.0642650829069369	1
1.91_864.53	0.00270846271860617	1
1.91_866.53	0.0169147310244199	1
1.92_336.31	0.018544965210773	1
1.92_778.48	-0.0299300188737702	1
1.92_820.50	-0.00136286279244381	1
1.93_468.39	0.0161925103679467	1
1.93_512.41	0.0155937944578461	1
1.93_776.47	0.000534697602193743	1
1.94_275.26	0.00577139546238992	1
1.94_628.50	0.041516012846314	1
1.94_732.45	-0.00678251533085708	1
1.95_363.31	-0.0453743424474437	1
1.95_380.34	-0.0165671382780052	1
1.96_672.53	0.0484537050284813	1
1.96_688.42	-0.0214497643830867	1
1.97_482.40	0.0993654212401493	1
1.97_584.47	0.0343337976081146	1
1.97_628.50	0.0299895706626864	1
1.99_280.26	0.0530643900339392	1
1.99_360.36	-0.0157190465301812	1
1.99_496.42	0.0594265307713525	1
10.00_750.56	0.0841147867216925	1
10.03_922.01	0.0808388375950971	1
10.04_453.23	0.0639514559363901	1
10.07_1276.35	-0.0321715895450376	1
10.09_922.01	0.0263658805401045	1
10.10_1276.36	-0.0282119831854159	1
10.10_1303.36	-0.0460272742824378	1
10.14_922.01	-0.00773438432285255	1
10.16_794.73	-0.0364456522956526	1
10.19_453.23	0.0515693789915309	1
10.20_922.01	0.000874897850929939	1
10.22_820.74	-0.0334290659489066	1
10.24_899.80	0.0354986171591782	1
10.26_750.56	0.0495989507819686	1
10.26_922.01	-0.0165293742989444	1
10.28_872.78	0.0686517737776857	1
10.29_764.57	0.0785292200141753	1
10.30_919.71	-0.00464806328182357	1
10.32_540.50	0.00266542878063931	1
10.32_556.54	0.0165486077682407	1
10.32_812.76	0.0152201703785411	1
10.32_833.69	0.00940501971271202	1
10.32_840.79	0.0204443474691222	1
10.32_854.80	-0.0147828462445285	1
10.32_855.81	-0.0104314810975304	1
10.32_856.81	0.028396540878541	1
10.32_869.83	0.0282133463669251	1
10.32_883.85	0.0260704763662331	1
10.32_897.86	0.0273360897426832	1
10.32_922.01	-0.0298448227023412	1
10.33_750.55	0.0216935707800852	1
10.33_808.74	-0.0226456784812698	1
10.35_764.57	0.0477841217669303	1
10.38_922.01	-0.0232946383339656	1
10.42_1352.37	-0.0229764109254468	1
10.45_376.40	0.0444571880003005	1
10.45_668.57	0.0408678600370866	1
10.45_922.01	0.0312383556186505	1
10.47_419.31	0.13578919073811	1
10.47_453.23	-0.0490213955629631	1
10.47_506.42	0.075872887158919	1
10.47_750.56	0.10166137075033	1
10.51_369.35	0.0636988054068762	1
10.51_687.55	0.0791282816978225	1
10.51_922.01	0.00475703456590027	1
10.52_506.42	0.0600101335514123	1
10.52_750.56	-0.00364478622642564	1
10.55_720.61	0.0145677498522504	1
10.56_369.35	0.106268650588848	1
10.57_376.40	-0.061972392042264	1
10.57_419.31	-0.00336489187635901	1
10.57_506.42	-0.0294346091484158	1
10.58_367.34	-0.0352726803770482	1
10.58_385.35	-0.0442501058993503	1
10.58_595.51	-0.0484505140262237	1
10.58_772.69	-0.0530615356172151	1
10.58_777.64	-0.0449607236181191	1
10.58_870.71	0.0164253840808326	1
10.59_793.62	-0.0383654446350146	1
10.59_856.77	-0.0451375001214963	1
10.59_922.01	0.0158251935198101	1
10.60_795.61	-0.0419391609321488	1
10.61_842.77	-0.0255330376487412	1
10.62_506.42	0.00494811690807452	1
10.64_970.89	0.00823124471927666	1
10.65_1424.39	-0.00265277060563758	1
10.65_750.56	0.00666506078371415	1
10.65_895.73	-0.0474553349920095	1
10.65_944.87	-0.000233075488752608	1
10.65_958.88	-0.00214486449112491	1
10.66_453.23	0.00269305775125374	1
10.66_922.01	0.0130586388617273	1
10.67_1429.39	-0.00691410920038861	1
10.67_764.57	0.0398489655723403	1
10.68_1427.39	0.000294015973549956	1
10.68_793.61	-0.0560183715713152	1
10.68_856.77	-0.021731297648205	1
10.69_772.68	-0.0369499160963408	1
10.69_777.64	-0.0333282210936319	1
10.70_795.62	-0.0406297610025951	1
10.71_369.35	-0.0473284862642375	1
10.71_750.56	-0.0315219159144456	1
10.72_870.82	-0.0304979824963371	1
10.73_844.81	0.027047996828362	1
10.73_861.72	0.00581580562542513	1
10.73_863.74	0.00886410750281231	1
10.73_882.83	0.0150524735398035	1
10.74_568.54	0.0144835908699848	1
10.74_865.74	0.0171060783020166	1
10.74_884.84	0.0211700971988929	1
10.74_916.78	0.0187889897154577	1
10.74_925.91	0.00162086716038322	1
10.74_950.90	0.0472647021966592	1
10.75_570.54	0.0203476307575709	1
10.75_840.81	0.0163867561540143	1
10.75_864.74	0.0230393752621134	1
10.75_911.89	0.0181073504265915	1
10.75_920.85	0.0134185636176955	1
10.75_922.01	0.074007174716193	1
10.75_939.90	-0.00259179124072937	1
10.76_869.83	-0.0114909949476302	1
10.76_899.81	0.0150135497069287	1
10.76_949.91	0.0285508604141159	1
10.77_300.15	0.0476699282070603	1
10.77_594.56	-3.69922681147499e-05	1
10.77_861.74	0.0121498780781645	1
10.77_862.75	-0.0684067248962161	1
10.77_864.75	-0.0293724068362253	1
10.77_892.84	0.00446314784137118	1
10.77_963.93	-0.00956937123660693	1
10.77_977.95	-0.012495125218009	1
10.78_608.58	-0.0213651518595714	1
10.78_868.84	-0.0182870016072668	1
10.78_900.82	-0.0136369270012917	1
10.78_923.90	-0.0378646531026701	1
10.79_596.56	0.0141456241881992	1
10.79_867.84	-0.0185332770727436	1
10.79_872.79	0.0141102976929009	1
10.79_888.77	-0.0382441644277449	1
10.79_937.91	-0.00611604237664666	1
10.81_924.83	0.00155251859636487	1
10.84_893.85	-0.0176067542214161	1
10.84_940.79	-0.0340855600184607	1
10.84_941.80	-0.00470882194064026	1
10.84_952.94	-0.0016546748850511	1
10.84_976.93	0.000699087687925895	1
10.85_764.59	0.0395059992718286	1
10.85_922.01	-0.0163311163868356	1
10.85_942.79	-0.044320133556938	1
10.85_951.93	-0.0111039663653418	1
10.85_964.93	-0.0307714503755612	1
10.85_975.92	-0.0699650084584243	1
10.86_750.57	-0.0243402487798474	1
10.88_594.56	-0.0183207040516387	1
10.89_841.81	0.0509650976298364	1
10.89_888.75	-0.0743384804670073	1
10.89_914.76	-0.112931184021306	1
10.89_951.91	-0.0240804719309751	1
10.90_453.23	0.0668593839663831	1
10.90_868.82	-0.0432732862432869	1
10.90_922.01	-0.0275914466995501	1
10.93_696.61	-0.0376804300642479	1
10.93_750.56	0.00775669476497742	1
10.93_894.85	0.0501865448004971	1
10.94_1498.41	0.0411773309631067	1
10.94_376.40	0.0410683527427036	1
10.94_680.64	0.10830450115305	1
10.94_867.82	0.00465465973385595	1
10.95_249.26	0.0537875853824668	1
10.95_419.31	0.128756399487464	1
10.95_829.80	0.0431559579744087	1
10.96_689.56	0.349796248734946	4.14718360474025e-11
10.96_852.79	0.0594697720994668	1
10.97_506.42	0.0761307796055644	1
10.97_675.68	0.128171847369144	1
10.97_696.62	0.0116395061181408	1
10.97_907.84	0.0484978232024628	1
10.97_922.01	-0.0070632554092317	1
10.98_750.56	0.114083043820243	1
10.98_872.73	-0.0415637848399168	1
10.98_898.73	-0.0199115596187279	1
10.99_369.35	0.296452069215566	3.6344077497833e-07
10.99_453.23	-0.0314233035704774	1
10.99_689.57	0.194094784303575	0.13181009083542
10.99_878.81	0.0585502334258793	1
10.99_903.82	0.0634936528481829	1
11.01_852.79	-0.000802787617283849	1
11.01_897.73	-0.0175067942699964	1
11.01_960.90	-0.00385765195028516	1
11.03_946.88	-0.0300142693167783	1
11.05_922.01	-0.0402520892273082	1
11.12_922.01	-0.0379920991626227	1
11.15_1004.94	0.0316107678377873	1
11.15_950.90	0.0504380722158564	1
11.16_1031.97	0.0683069875455859	1
11.17_1017.97	-0.0135583848732029	1
11.17_946.88	0.0506077628979213	1
11.18_750.56	0.0465642624809587	1
11.18_922.01	0.000663045928856116	1
11.18_970.81	0.0038365421977571	1
11.18_975.90	0.0548603222810897	1
11.18_988.91	0.0465727978021374	1
11.21_950.89	-0.00337946979490669	1
11.24_750.56	0.00241541784610925	1
11.27_922.01	-0.0448865943903931	1
11.32_453.23	0.051874881795505	1
11.35_922.01	0.0348031958766306	1
11.38_923.01	0.024882129323602	1
11.39_1647.45	0.03374711348848	1
11.43_249.26	-0.0439191611570297	1
11.43_419.32	0.0234247272175974	1
11.43_743.61	-0.0127204190098183	1
11.43_922.01	-0.0378090644383426	1
11.44_724.69	-0.0237666486445121	1
11.44_750.56	-0.0105381812650579	1
11.46_367.34	-0.0318818919385827	1
11.46_419.31	0.00642385949543456	1
11.48_249.25	-0.0932123519507761	1
11.48_506.42	-0.096126365673855	1
11.50_922.01	0.0295077253249173	1
11.58_922.01	0.0543286294168868	1
11.62_923.02	-0.00379577875080802	1
11.66_453.23	0.0414330905136973	1
11.66_922.01	0.0336158188545115	1
11.70_764.57	0.092734014980573	1
11.71_131.16	-0.0127161237778404	1
11.72_453.23	-0.0339362583222501	1
11.72_506.42	0.0174667061364708	1
11.73_249.26	0.00381496416388368	1
11.74_730.66	0.0903416731611207	1
11.74_750.56	0.0161957188501858	1
11.74_751.57	0.0308756256087064	1
11.74_922.01	0.0245889334958694	1
11.76_1436.32	-0.0140091522449433	1
11.76_207.21	-0.0466172002168801	1
11.76_663.46	-0.0222941264807982	1
11.77_419.31	-0.0175431550718765	1
11.78_482.41	-0.00502958695696812	1
11.78_747.63	0.0137153668862182	1
11.79_1077.01	-0.00583894028987283	1
11.79_121.10	0.0196165868827212	1
11.79_123.12	-0.0169397095241369	1
11.79_133.10	-0.0054318632263332	1
11.79_135.12	0.00381818436352471	1
11.79_147.12	-0.00608902478397756	1
11.79_149.13	-0.00985216865486547	1
11.79_161.13	0.0142171932622211	1
11.79_163.15	0.0149779808328805	1
11.79_175.15	-0.0326040226463212	1
11.79_179.18	0.0276482613075312	1
11.79_189.16	-0.0090156971365088	1
11.79_193.19	0.030618536257311	1
11.79_201.16	-0.0337757342236862	1
11.79_203.18	-0.0342780643736818	1
11.79_205.19	0.051878996187036	1
11.79_215.18	0.0321495400119455	1
11.79_217.20	-0.0586605108208246	1
11.79_219.21	-0.00682275402903004	1
11.79_228.11	0.0129040659344911	1
11.79_229.20	0.0167469545661048	1
11.79_233.23	0.00555996672713349	1
11.79_243.21	-0.0307632762588956	1
11.79_245.23	-0.00174859788887363	1
11.79_247.24	0.0153396396399471	1
11.79_257.23	-0.0384234310186198	1
11.79_259.24	-0.0192585596561516	1
11.79_261.26	-0.0331299728628414	1
11.79_271.24	-0.0560265365783975	1
11.79_273.26	0.0222844417386287	1
11.79_274.27	0.0028499494667501	1
11.79_285.26	-0.0328953212204766	1
11.79_287.27	-0.00564905372189695	1
11.79_299.27	0.0117725476843827	1
11.79_300.15	0.0312163825275642	1
11.79_313.29	-0.0569195560726837	1
11.79_367.34	0.0296881289422283	1
11.79_369.35	-0.0258434250276914	1
11.79_664.46	0.0268244909946815	1
11.79_729.65	0.0323636486431556	1
11.79_732.66	0.094649945172731	1
11.79_750.57	0.0439447206150137	1
11.79_751.71	0.028816061257361	1
11.80_195.12	-0.0262497129288812	1
11.80_249.26	0.00853616702792371	1
11.80_746.64	-0.0184170595290062	1
11.81_386.39	0.0172887327037089	1
11.85_383.37	-0.0230682109980387	1
11.85_922.01	-0.0636711495244311	1
11.86_750.56	0.010610576801939	1
11.87_249.26	0.0317306469782268	1
11.87_453.23	0.042357868414315	1
11.87_913.90	-0.0309490049832883	1
11.88_745.63	-0.0367176388008183	1
11.88_764.57	0.0167525373654262	1
11.90_506.42	0.0155140895765929	1
11.90_751.57	0.0410244130083015	1
11.91_922.01	-0.0388860396448679	1
11.92_453.23	0.0863416614003427	1
11.94_750.56	0.032540424786176	1
11.95_751.56	0.00507704852527933	1
11.95_765.58	0.0556983323271464	1
11.96_369.35	0.000506351772254877	1
11.97_506.42	-0.0259135943574856	1
11.98_922.01	-0.0082205720888661	1
11.99_764.57	0.0242340910140203	1
12.02_369.35	-0.0721762046242214	1
12.03_453.23	0.0213734740439813	1
12.03_506.43	-0.0709934874243381	1
12.05_922.01	-0.00404057402461855	1
12.10_369.35	0.0202164941974962	1
12.11_922.01	-0.00504764366057766	1
12.13_750.56	-0.0258442534409151	1
12.17_922.01	-0.0617704328053356	1
12.18_453.23	-0.063371039959326	1
12.19_750.55	0.0615113673889116	1
12.22_367.33	-0.069206723012825	1
12.24_922.01	-0.0103329823112297	1
12.26_228.11	0.00905457121753952	1
12.26_369.35	-0.0292184826260171	1
12.26_506.42	0.00711600977772797	1
12.29_419.32	0.0487531951572332	1
12.30_1027.98	-0.0146703592194787	1
12.30_207.21	0.0230250445482694	1
12.30_659.63	-0.0847474212486808	1
12.30_750.56	-0.0123099276441386	1
12.32_922.01	-0.0223637285744249	1
12.33_453.23	-0.0397938359031088	1
12.35_228.11	0.0641511219616211	1
12.37_1027.98	-0.0316511872193228	1
12.37_1049.96	-0.0348156187355921	1
12.37_1065.93	-0.0885526950626092	1
12.37_1115.09	-0.0301083895756303	1
12.37_1129.10	-0.0643477385313602	1
12.37_249.26	0.0257702048056545	1
12.37_369.35	-0.0668175535474802	1
12.37_506.42	-0.034357803928116	1
12.38_195.12	0.0350098543771512	1
12.38_453.23	0.0121366223555966	1
12.38_764.57	0.0622124498408977	1
12.39_922.01	-0.0507768389017685	1
12.40_750.56	-0.0130517853328493	1
12.41_228.11	0.0901533967963174	1
12.44_922.01	-0.0462042161243151	1
12.45_195.12	0.0596492895808112	1
12.45_249.26	-0.00955023488036674	1
12.45_369.35	-0.0278675889308334	1
12.45_419.32	0.0442847066172368	1
12.46_750.56	-0.0307044019496613	1
2.00_922.01	0.00692010454354259	1
2.01_428.37	0.0631013071440926	1
2.02_540.45	0.0560604587723625	1
2.03_614.48	0.076801414555039	1
2.04_352.32	-0.0327834756587974	1
2.04_540.44	0.0423782844898099	1
2.04_570.45	0.091532219598661	1
2.05_526.43	0.101711653907422	1
2.06_482.41	0.085979856725466	1
2.07_438.38	0.0952842985619579	1
2.07_922.01	-0.0111227385835545	1
2.10_496.42	0.0275872940790699	1
2.11_614.48	0.0800097875286371	1
2.13_361.36	-0.0259047860063413	1
2.13_526.43	0.0673682256859291	1
2.14_570.46	0.0612039064516141	1
2.14_686.53	0.0307729380078424	1
2.15_496.42	0.0383956944972789	1
2.16_614.48	0.0844814429784781	1
2.17_360.36	2.85277685703209e-05	1
2.17_642.52	0.0776433202796447	1
2.17_686.54	0.0440458260860429	1
2.19_452.39	0.0400738887763289	1
2.19_526.43	0.0997513424580983	1
2.21_482.41	0.0999087351401964	1
2.22_438.38	0.0570080856339168	1
2.22_642.52	0.0352024035349292	1
2.23_394.35	0.0329098613772082	1
2.24_358.37	0.0288316686490354	1
2.25_746.56	0.0872635851541124	1
2.26_702.54	0.0947978665327644	1
2.27_922.01	-0.00229570971134621	1
2.28_658.51	0.12273354223197	1
2.29_526.43	0.124357531727274	1
2.29_614.48	0.130515766647594	1
2.30_360.35	0.0541466220896582	1
2.30_496.35	-0.021274190394347	1
2.30_532.37	0.0467213824271716	1
2.31_570.46	0.125985947632438	1
2.31_598.49	0.0322760506402119	1
2.33_369.38	0.0865021990977186	1
2.33_438.38	0.104782387981297	1
2.33_526.43	0.117007289554517	1
2.34_482.40	0.116563501792499	1
2.36_369.30	0.109857668705225	1
2.36_430.39	0.113557910744496	1
2.36_453.38	0.099991193386702	1
2.37_394.35	0.0882170289689375	1
2.38_385.38	0.094625771423147	1
2.38_435.40	0.0578215659846782	1
2.39_256.26	0.080205860968646	1
2.40_922.01	0.0288766811368466	1
2.41_312.36	0.0221577641957055	1
2.47_482.40	0.078561847948602	1
2.47_496.42	0.018245667423228	1
2.48_453.23	-0.0433555038840091	1
2.48_922.01	0.0320091832410848	1
2.50_543.42	0.0142531193728496	1
2.52_430.39	0.057142873437487	1
2.57_922.01	0.0212689762182009	1
2.59_282.28	0.162928309046302	1
2.59_400.38	0.142204581558809	1
2.59_453.23	-0.0508916532574789	1
2.59_501.37	0.0179503510259902	1
2.59_563.55	0.0984001450892013	1
2.61_376.32	-0.00908020645559554	1
2.63_431.40	0.00148016445690464	1
2.63_540.44	0.130991552101019	1
2.64_336.33	0.0264939923714575	1
2.64_804.60	-0.00536611813494622	1
2.65_354.34	-0.0239172588743534	1
2.65_398.37	-0.0163040032769814	1
2.65_455.46	-0.0249033033135026	1
2.65_496.42	0.163527902634232	1
2.65_922.01	-0.0142089481248995	1
2.66_441.44	-0.0400678862710677	1
2.66_760.58	0.0249960558037841	1
2.67_452.39	0.101979864057848	1
2.68_431.39	0.0424230890023748	1
2.68_716.55	0.0311373534061897	1
2.69_545.43	0.0563050557607044	1
2.70_542.41	-0.00524845227047973	1
2.70_672.52	0.0372044605428354	1
2.71_282.28	0.147839976773192	1
2.72_628.50	0.0399093262360927	1
2.74_584.47	0.0659610903486798	1
2.74_922.01	-0.0217690826086424	1
2.76_540.45	0.0627876481510241	1
2.78_440.41	0.178461264143235	0.574798495690411
2.78_496.42	0.0762251660766709	1
2.79_452.39	0.0356371286563282	1
2.80_453.23	-0.00348550016594154	1
2.80_922.01	0.0400987167266814	1
2.81_445.41	-0.014647499169354	1
2.85_439.13	-0.0634953474960167	1
2.85_441.13	-0.0125362710465688	1
2.85_453.23	-0.0540259387217545	1
2.85_815.34	0.0140655395398762	1
2.86_172.11	0.0146222902811084	1
2.86_464.32	0.0132586566179004	1
2.86_478.33	-0.0584816592908904	1
2.87_208.17	-0.0309542978370894	1
2.87_430.36	-0.0283519479313134	1
2.88_193.16	0.0176257531733488	1
2.88_228.20	0.0137126253167957	1
2.88_244.19	0.0146833927103074	1
2.88_270.24	0.0191902161635757	1
2.88_408.31	-0.0120441821721468	1
2.88_424.28	0.0134550443230686	1
2.88_431.39	0.0992435704451214	1
2.88_459.41	-0.0237792819753521	1
2.88_473.43	0.0301294683252811	1
2.88_487.45	0.00817201348954551	1
2.88_526.43	0.00259391227211381	1
2.88_922.01	0.00563775891493854	1
2.90_570.47	0.100626387149314	1
2.92_388.39	0.0111957566430708	1
2.94_453.23	0.0620834429555277	1
2.96_582.46	0.0360507667569714	1
2.97_540.44	0.0911937678439036	1
2.98_494.33	0.050703367214177	1
2.98_526.43	0.145882301226904	1
2.98_922.01	-0.00594148685339777	1
2.99_228.20	0.0463546795824345	1
2.99_244.19	0.0356663861195834	1
2.99_270.24	0.0380145326652344	1
2.99_424.28	0.0436941687671653	1
2.99_459.41	0.0648717510293665	1
2.99_473.43	0.0353068089607076	1
2.99_487.45	-0.00657442845299146	1
2.99_518.37	-0.0283756964191011	1
2.99_570.46	0.0877412086204892	1
2.99_588.45	0.0185307167150475	1
2.99_602.46	0.016867200121526	1
2.99_777.55	0.000710176182078291	1
2.99_818.62	0.108614309335647	1
3.00_482.40	0.0930646574253	1
3.00_496.41	0.0440223458873996	1
3.00_740.55	0.12708825451842	1
3.00_774.59	0.0753667942004367	1
3.01_540.44	0.0781537333911414	1
3.01_642.51	0.130214275939114	1
3.01_696.52	0.110734823503693	1
3.01_730.57	0.0952695932008809	1
3.02_393.21	0.0424567714174759	1
3.02_408.31	0.0150243424817021	1
3.02_430.36	0.0102893472670857	1
3.02_480.31	0.0469360965875914	1
3.02_579.43	0.0489325705426968	1
3.03_598.49	0.121281765944108	1
3.03_686.54	0.0889593313857913	1
3.04_471.35	0.13667277786564	1
3.04_554.46	0.140067582820927	1
3.04_646.48	-0.0238504402692084	1
3.04_755.53	0.00886293014655224	1
3.04_962.73	0.0507250412797616	1
3.05_645.47	0.0480989473411172	1
3.06_510.44	0.116991849013289	1
3.06_564.45	0.05420239236223	1
3.06_711.51	0.0198915492747924	1
3.06_733.52	0.0126200477619619	1
3.07_1184.85	-0.0111579972826547	1
3.07_496.41	0.0619050065522305	1
3.07_535.40	0.0388086091771676	1
3.07_559.45	-0.0460274930852273	1
3.07_601.44	-0.0473494298939772	1
3.07_652.50	0.0357493324666512	1
3.07_689.49	0.0254262507508639	1
3.07_922.01	-0.020191481977407	1
3.08_453.23	0.0517850540697771	1
3.08_466.41	0.121909714975952	1
3.08_667.48	0.0324431518725257	1
3.09_533.28	-0.0165314493488937	1
3.09_608.47	0.0324527650550226	1
3.10_1228.87	0.0441916621258546	1
3.10_422.38	0.113721886104048	1
3.10_459.42	0.138212520047004	1
3.10_623.45	0.0512745839729269	1
3.11_1008.75	0.0184167214670462	1
3.11_340.39	0.0164420702931646	1
3.11_559.45	-0.0265190233699288	1
3.11_876.66	-0.014526171045617	1
3.12_1184.84	0.0142062500429557	1
3.12_601.44	0.0265535373772846	1
3.13_1097.79	-0.0320471041513201	1
3.13_1140.82	0.0612715575435911	1
3.13_1141.82	0.018563353047023	1
3.13_526.43	-0.0629936234412605	1
3.13_579.43	0.0611012322925251	1
3.14_1096.80	0.0646791838847253	1
3.14_284.29	-0.00189023251907538	1
3.14_306.28	-0.0150715234215863	1
3.14_557.41	0.0149148925544857	1
3.15_1052.77	0.0577627907605607	1
3.15_195.12	0.028897638358917	1
3.15_300.15	-0.0456816846059891	1
3.15_431.39	0.0570124150935629	1
3.15_535.40	0.0730683299540279	1
3.15_570.46	0.0280760058235194	1
3.16_1008.74	0.0186774739487003	1
3.16_513.39	-0.0231298350032876	1
3.16_526.42	-0.0156634300874718	1
3.16_584.48	0.0668594469247425	1
3.16_832.64	0.0275029194772005	1
3.16_922.01	0.0185490948119194	1
3.17_228.20	0.0755393988385349	1
3.17_491.38	-0.0293486907300394	1
3.17_496.42	0.0146765189391967	1
3.17_964.71	0.0620905137034749	1
3.18_172.12	-0.0634540802123052	1
3.18_306.28	-0.0203144044652387	1
3.18_430.37	-0.0765044329894404	1
3.18_510.30	-0.0321415759902434	1
3.18_540.44	0.0104836799403364	1
3.19_236.17	0.0673293545286846	1
3.19_310.31	0.0509604968317574	1
3.19_472.11	-0.0102109214565102	1
3.19_922.01	0.00706760348550099	1
3.20_411.18	-0.0135954875895282	1
3.20_475.10	-0.0311434676141491	1
3.20_876.66	0.0137969325466958	1
3.21_332.29	0.0929965618898906	1
3.21_438.38	0.0613996264990268	1
3.21_548.43	0.0515946261058685	1
3.21_570.46	0.0516856582201894	1
3.21_832.63	0.0173393977784275	1
3.22_354.35	0.0549401302142973	1
3.22_431.17	-0.0315786134632592	1
3.23_379.32	-0.0681350546583873	1
3.23_409.19	-0.0158533089685824	1
3.23_471.10	0.0131378441271204	1
3.23_473.10	0.00200540336329505	1
3.23_496.29	-0.0100759554327455	1
3.23_496.42	0.075016187188624	1
3.23_540.46	-0.0345187059725513	1
3.23_656.53	0.0734797426335535	1
3.23_788.61	0.0717537577709783	1
3.24_576.42	0.15233037577386	1
3.24_590.43	0.105349976314032	1
3.24_744.58	0.0269917896379592	1
3.25_336.29	-0.0165106417332436	1
3.25_431.39	0.0359246745208978	1
3.26_570.46	0.0757454608337374	1
3.27_379.32	0.0173073886619907	1
3.27_438.38	-0.0710334473229067	1
3.27_496.43	0.0693277631430956	1
3.27_576.43	0.0593352252868232	1
3.28_489.32	0.0370217773057762	1
3.29_612.50	0.0679253998362549	1
3.30_835.59	-0.0546151568299393	1
3.30_922.01	-0.0269905982579194	1
3.31_228.21	0.0275668341705841	1
3.31_336.33	0.0492672601807098	1
3.31_568.48	0.0703245453433873	1
3.32_791.56	-0.0533426526436103	1
3.33_524.45	0.0584647248716895	1
3.33_769.55	0.0149050078862028	1
3.34_747.54	-0.0888957696789062	1
3.35_922.01	-0.0178514058136	1
3.36_606.47	0.125789190344294	1
3.36_727.02	0.0312824896915567	1
3.36_813.57	-0.0767629614402266	1
3.37_791.56	-0.0311152699531592	1
3.38_350.31	-0.097619883346331	1
3.38_368.43	0.00703715698059227	1
3.38_453.23	-0.00680936967422003	1
3.39_1300.93	0.0482303035201277	1
3.39_747.53	-0.041787657134183	1
3.40_660.99	-0.0430894591486495	1
3.40_725.52	0.0299118815097198	1
3.41_638.97	0.0494871372562822	1
3.41_703.51	0.0358702754027228	1
3.42_1212.88	0.0630871022824818	1
3.42_1344.96	0.00612102658423511	1
3.42_1345.96	0.0273872931844943	1
3.42_495.43	0.0369038422009458	1
3.43_681.50	0.0431879666763785	1
3.44_1168.85	0.0488367630407836	1
3.44_279.16	0.0392653050714573	1
3.44_338.35	0.0294415290680896	1
3.44_391.29	-0.0190330785595822	1
3.44_429.25	-0.00908168890516932	1
3.44_464.38	0.0530810334413503	1
3.44_478.40	0.000689318003563197	1
3.44_659.48	0.0493928254155241	1
3.44_803.55	0.0216801992271067	1
3.45_1124.83	0.0487659846786134	1
3.45_1256.90	0.0466918409994456	1
3.45_424.27	0.013546113287536	1
3.45_594.95	0.0936821748457012	1
3.45_637.47	0.0549939393292742	1
3.46_615.45	0.0688197577631209	1
3.48_1036.77	0.0324908916059145	1
3.48_1168.84	0.0120243659647492	1
3.48_149.02	-0.052914349529539	1
3.48_391.29	0.0166728470026682	1
3.48_413.27	0.0132536461986405	1
3.48_429.24	-0.00283132324041431	1
3.48_464.37	-0.0121898622303144	1
3.48_478.39	-0.0444483098780281	1
3.48_492.40	-0.0490016961909124	1
3.48_593.44	0.0337714067026004	1
3.48_922.01	-0.0260528793717824	1
3.49_206.10	-0.0383274947657523	1
3.49_393.30	0.00783045845863545	1
3.49_528.41	0.0904807260371497	1
3.49_571.43	0.0280557855707151	1
3.50_664.51	0.104160188068509	1
3.50_992.74	0.0500293729272336	1
3.51_1080.80	0.0874525057714913	1
3.51_371.32	0.0104031594695642	1
3.51_549.42	0.0566443838725841	1
3.52_368.42	0.0422327377834846	1
3.52_483.38	0.0803409703990277	1
3.52_527.40	0.0689654935698379	1
3.54_338.34	-0.0270520151741479	1
3.54_461.36	0.116798166894687	1
3.54_505.39	0.0510965391908493	1
3.54_904.69	0.0400435365082389	1
3.54_922.01	-0.0249207957133475	1
3.54_992.75	0.0129995239534102	1
3.55_453.23	0.0488916083018578	1
3.56_860.67	0.0735283980316397	1
3.56_948.72	0.0342751481590805	1
3.59_816.64	0.0683851774310772	1
3.60_453.23	-0.0261341604783198	1
3.61_772.61	0.0835612316554831	1
3.62_922.01	-0.042182707942894	1
3.63_520.43	0.0122103640673969	1
3.64_728.59	0.0906490205149468	1
3.64_817.63	0.0306694485130663	1
3.68_312.33	0.0451509149730427	1
3.68_506.42	-0.0913837632329217	1
3.68_702.21	0.0559808087574847	1
3.69_684.56	0.0903314074196138	1
3.69_922.01	-0.0481526964548137	1
3.70_368.43	0.069122709312925	1
3.70_590.43	0.0619594035139133	1
3.70_704.21	0.0759939042027478	1
3.71_236.17	0.105681749077975	1
3.71_300.15	0.106596190547659	1
3.71_321.31	0.0605547988537818	1
3.71_338.34	0.0728251663894755	1
3.71_360.32	0.120737940151723	1
3.71_376.30	0.121174252846599	1
3.71_382.38	0.0910804314300124	1
3.71_441.30	-0.0343210367892124	1
3.71_640.54	0.0799968448724594	1
3.71_675.68	0.0719567323186896	1
3.72_149.02	0.12085114344671	1
3.72_195.12	0.020729718168536	1
3.72_419.32	0.0666410931230572	1
3.72_457.27	0.0015050703950133	1
3.73_308.04	0.0394558029834862	1
3.74_492.40	-0.081414368614621	1
3.74_506.42	0.0390363487346039	1
3.74_596.51	0.0777870359957963	1
3.75_310.04	0.0218910157276548	1
3.75_471.10	0.0371455587696205	1
3.75_507.42	-0.0247930470392204	1
3.76_559.22	-0.00179053479386607	1
3.77_466.11	-0.0195475428737881	1
3.77_473.10	0.0248868534794771	1
3.77_552.48	0.0798132589863206	1
3.77_922.01	-0.0142101244479476	1
3.79_453.23	0.0328865834495982	1
3.81_1006.66	0.0300613791572038	1
3.81_508.46	0.0777871283502281	1
3.83_419.32	-0.0168269796483393	1
3.83_507.42	0.10150034359216	1
3.83_520.44	0.0303235174519488	1
3.85_464.43	0.0620578647204742	1
3.85_922.01	-0.0212572732545877	1
3.86_506.42	0.107058032789192	1
3.87_453.23	0.05131590309295	1
3.87_457.27	0.000633310055649877	1
3.87_492.40	0.0593576467072699	1
3.88_507.42	0.0779888738792911	1
3.91_441.30	0.0598607328244755	1
3.91_506.42	0.0138532183361572	1
3.91_520.44	-0.0404569422827297	1
3.91_922.01	-0.0073127103915258	1
3.94_507.42	0.064924081694726	1
3.94_547.52	0.0595023638533981	1
3.98_506.42	-0.000441956137031008	1
3.99_934.64	0.0598804613443121	1
3.99_955.57	0.0125335476673524	1
4.00_457.27	0.0021398031237516	1
4.00_922.01	-0.00096214321165935	1
4.07_922.01	-0.0494116004986055	1
4.08_414.43	0.0264128673326865	1
4.08_506.42	-0.0202748005330744	1
4.08_542.51	0.0461223919112569	1
4.09_540.50	0.050832991618053	1
4.10_618.47	-0.0839662275991675	1
4.11_801.55	-0.115367282519636	1
4.12_419.32	0.0213732372684028	1
4.13_922.01	-0.0387804639589945	1
4.16_453.23	-0.00650904255334967	1
4.19_922.01	-0.00212076382723823	1
4.25_506.42	-0.027193326304499	1
4.26_540.50	0.064742229619242	1
4.26_813.64	0.0717010117159958	1
4.27_419.31	0.0713993619689435	1
4.27_542.51	0.118640418080353	1
4.27_922.01	-0.0272774862335844	1
4.29_366.37	0.0637142968460736	1
4.30_193.13	0.0329314156540525	1
4.30_709.61	0.0588219084138081	1
4.30_748.57	0.0590502459939833	1
4.30_790.56	-0.00187132796072775	1
4.33_726.51	0.0816789093016447	1
4.33_922.01	-0.0093854943877836	1
4.39_453.23	0.0530710514857016	1
4.39_922.01	-0.037335142572745	1
4.44_435.33	0.0903707717957631	1
4.46_922.01	-0.0428705170047411	1
4.51_453.23	0.0834338698251475	1
4.53_922.01	-0.0310760686401803	1
4.56_531.41	0.0952592394499066	1
4.57_533.41	0.0595051420359067	1
4.57_553.39	0.0569575100384218	1
4.57_569.36	0.0758000057536297	1
4.57_575.45	0.0738452864222751	1
4.57_604.50	0.0911728649253166	1
4.57_618.51	0.095135938115583	1
4.57_632.53	0.0844571322728997	1
4.58_796.57	-0.0316146224106124	1
4.61_567.53	0.0399450320358719	1
4.61_568.54	0.0359437950193328	1
4.61_872.52	0.0461602726809386	1
4.61_922.01	0.000419646361519919	1
4.62_851.56	0.0312900212230515	1
4.63_564.43	0.0303562255913592	1
4.63_585.36	0.010837611317305	1
4.63_634.51	-0.00320777923901239	1
4.63_648.52	0.0898596142900408	1
4.65_725.56	-0.00321995720056191	1
4.68_922.01	0.0427739494019163	1
4.69_184.07	0.0777277041265221	1
4.69_722.56	0.0695577880564966	1
4.69_724.57	0.0546871129051766	1
4.69_761.52	0.0370054750196051	1
4.69_781.62	0.0719101264842716	1
4.69_803.51	0.0371431916464876	1
4.74_725.57	-0.0560682695215565	1
4.78_827.65	0.0530036290776022	1
4.79_568.54	0.0722822850341569	1
4.79_778.51	0.0749298886339718	1
4.79_784.52	0.0851188801077012	1
4.79_841.67	0.100160192759279	1
4.80_922.01	0.0707087368303027	1
4.81_704.57	0.088480067259054	1
4.81_754.55	0.0651381227889601	1
4.82_725.55	0.22726494974954	0.00385513062896519
4.84_703.56	0.16455853587744	1
4.85_494.56	0.0180685303142465	1
4.85_540.50	0.0986411855833488	1
4.87_755.56	0.113309654904081	1
4.88_568.53	0.147508683278092	1
4.88_704.58	0.378453458778995	1.46209701760736e-13
4.88_723.57	0.0960060392042726	1
4.88_922.01	0.0269883301270194	1
4.89_419.32	0.195755912037821	0.111918991583331
4.89_619.56	0.242413815807558	0.000634941179581424
4.89_620.57	0.238238428098821	0.00105666695561977
4.89_753.55	0.223779635891238	0.00573842542128418
4.90_125.00	0.248535007425063	0.000295838883115893
4.90_193.13	0.180113607100221	0.494745353102567
4.90_737.64	0.149753813447711	1
4.90_776.60	0.146485789362737	1
4.92_827.62	-0.0173698493916523	1
4.93_627.53	0.415601645197624	4.0079940325453e-17
4.94_1237.83	0.12465224090993	1
4.95_1210.81	0.0892957848923763	1
4.95_1231.74	0.0693441276442507	1
4.95_922.01	0.00446166269159847	1
4.96_1238.82	0.107124240539904	1
4.99_1210.81	0.0599561993415073	1
5.01_453.23	-0.136969175914502	1
5.01_922.01	-0.00465705393937819	1
5.02_733.55	0.288862305783788	1.1472748833755e-06
5.02_753.55	0.0188710204156453	1
5.03_783.57	0.330077069504609	1.46645926400652e-09
5.04_830.54	0.00857571026931164	1
5.06_879.68	0.0892214755675653	1
5.06_922.01	-0.0239874118537994	1
5.07_619.56	0.0768895305792773	1
5.07_620.57	0.0758280936564669	1
5.07_646.58	0.0483175893950529	1
5.07_648.60	0.0724249305333329	1
5.07_792.58	0.0535363633922526	1
5.07_814.56	0.063023654286996	1
5.07_836.55	0.0390109225146174	1
5.07_893.71	0.109543634372386	1
5.08_610.58	0.0894431444856834	1
5.08_809.61	0.246470717512059	0.000383615050665471
5.10_1108.07	0.0685706069084853	1
5.10_1110.07	0.0441388898949703	1
5.10_1152.12	0.0201019750739562	1
5.10_259.31	0.0782938550581918	1
5.10_271.31	0.0237303761523083	1
5.10_289.32	0.0788864582657803	1
5.10_507.53	0.0668952763860383	1
5.10_587.58	0.118477444207642	1
5.10_589.59	0.0553656151352494	1
5.10_601.60	0.0548880134756059	1
5.10_616.64	0.0887473052173402	1
5.10_630.65	0.0813048175000592	1
5.10_640.59	0.026352167491175	1
5.10_807.58	0.0527945771929302	1
5.11_1107.06	0.0862672782269967	1
5.11_270.31	0.0667353621565115	1
5.11_519.14	-0.0138204944801412	1
5.11_524.53	0.0663351762981581	1
5.11_536.16	0.0459240008757423	1
5.11_542.54	0.0631640924789148	1
5.11_564.52	0.0403120796246872	1
5.11_580.50	0.0707181297925776	1
5.11_581.50	0.0866859492804645	1
5.11_582.51	0.0971203658874748	1
5.11_583.51	0.104674153987283	1
5.11_586.58	0.0377416714069426	1
5.11_629.65	0.0528938701623788	1
5.11_643.66	0.0381536598959871	1
5.11_644.67	0.0918082374792095	1
5.11_933.78	0.0949704362340001	1
5.12_782.57	0.252688352161889	0.000174165134080631
5.13_922.01	-0.00400217210075296	1
5.15_640.59	0.0448339397121382	1
5.15_805.57	-0.0238570077680286	1
5.16_1110.07	-0.0413922822912367	1
5.18_806.58	0.0367773983073727	1
5.19_595.57	0.00140630870112003	1
5.19_596.57	0.0311614918867334	1
5.19_894.55	0.0719463482020006	1
5.19_900.56	-0.0532708414485104	1
5.20_453.23	0.0832494989019609	1
5.20_586.44	-0.0470458021122613	1
5.20_590.60	0.071595200874343	1
5.20_607.39	-0.0800934705255506	1
5.20_673.54	-0.0602640952790451	1
5.20_687.56	-0.0600389295863304	1
5.20_689.58	-0.035873504160098	1
5.20_694.49	-0.109617659011668	1
5.20_708.51	-0.110906383377647	1
5.21_805.57	0.0772025857391788	1
5.21_922.01	-0.0571431976124866	1
5.22_646.58	0.0704688628014912	1
5.24_809.64	0.0145701298404559	1
5.24_919.72	0.0669125408848984	1
5.25_835.62	0.125217775970921	1
5.25_840.58	0.0513200714291099	1
5.27_666.60	0.0463130515556792	1
5.28_1502.19	-0.00223025401934425	1
5.28_184.07	0.0956233394810685	1
5.28_775.59	0.104280152590012	1
5.28_809.65	-0.0220030576494747	1
5.28_922.01	-0.0238818532084692	1
5.29_750.60	0.0360817584150856	1
5.29_791.56	0.0484511112461159	1
5.29_831.57	0.0132111752782439	1
5.32_666.61	0.0395345173898201	1
5.34_831.59	0.00030249381280926	1
5.35_832.59	-0.0225663595913104	1
5.37_812.55	-0.0496137424701246	1
5.38_540.53	0.0241433615569121	1
5.38_595.56	0.0559002508821428	1
5.38_596.57	0.0644445377143084	1
5.38_769.59	0.259928980523169	6.7605381766989e-05
5.38_806.54	0.0468643313078514	1
5.38_855.68	0.0252198603557554	1
5.38_869.70	0.0425795290756797	1
5.38_922.01	0.00561827639437594	1
5.39_673.54	-0.0603676236050432	1
5.39_687.56	-0.0642497031754278	1
5.40_453.23	0.00577106755200285	1
5.44_783.58	0.0847206629431784	1
5.45_568.53	0.00150748232992799	1
5.45_747.51	0.0279277030780678	1
5.45_782.58	0.0890358042415385	1
5.45_810.64	0.111995952715247	1
5.46_1262.88	0.0774850672006618	1
5.46_522.60	0.0297269940196104	1
5.46_922.01	-0.0227292183241559	1
5.47_1213.73	0.089773528738354	1
5.49_1213.73	0.0724894557564881	1
5.49_1235.85	-0.0311004557430347	1
5.49_780.63	0.136813653161299	1
5.50_1192.80	0.10579238728391	1
5.50_1199.77	0.0105746223074028	1
5.50_1237.85	0.0516820664856873	1
5.51_1215.75	0.00742384689880883	1
5.51_781.58	0.141598186086209	1
5.52_1194.82	0.0823020719691371	1
5.53_1199.78	0.0800998061569411	1
5.53_1218.75	0.0402890370969789	1
5.53_1222.83	0.164367258227782	1
5.53_522.60	0.0811856398076591	1
5.54_492.44	0.110238720123435	1
5.55_1223.84	0.105770524601009	1
5.55_1250.89	0.0685539459552656	1
5.55_1264.90	-0.00459025371033955	1
5.55_1278.91	0.0491897566270054	1
5.56_1221.83	0.124295198199315	1
5.57_922.01	-0.0195429603436196	1
5.59_1235.85	-0.0272534537706689	1
5.59_1606.26	0.0725371629525636	1
5.59_1607.25	0.0346479962768478	1
5.59_184.07	0.449114923945263	9.6590127310081e-21
5.59_802.63	0.146245722369856	1
5.59_806.64	0.135040942012889	1
5.59_827.62	0.20779132607012	0.032822339044038
5.59_841.59	0.1685737666332	1
5.59_861.69	-0.102005198955615	1
5.59_883.57	-0.114266781948476	1
5.60_1565.21	0.218562734895493	0.010285523360509
5.60_798.54	0.497260878876715	1.07844390284282e-26
5.60_818.64	0.485000256348035	4.35783502965349e-25
5.60_819.63	0.390716865307579	1.09265137460131e-14
5.60_940.68	0.109517940310448	1
5.61_1608.25	0.023084424803741	1
5.63_792.56	0.559644388294208	5.8342957542447e-36
5.64_734.56	0.438757154857239	1.40102365028146e-19
5.64_922.01	0.0113269308808918	1
5.65_786.60	0.405590282323162	4.05005114696419e-16
5.69_638.61	0.0853397160308482	1
5.70_453.23	-0.191422079070191	0.171003227951995
5.71_490.43	-0.00775037513816648	1
5.73_922.01	-0.032964657587568	1
5.75_355.07	0.0321841581205917	1
5.75_610.19	0.0532924679670131	1
5.75_638.61	0.0460262460745064	1
5.76_620.57	0.0581690482222366	1
5.76_760.58	0.48551987668894	3.73676082621304e-25
5.77_1164.14	0.0480788861770482	1
5.77_271.31	0.0331016813730738	1
5.77_289.32	0.0484937214106284	1
5.77_535.56	0.0464248865989628	1
5.77_609.53	0.0546930105993112	1
5.77_615.62	0.0834078529466458	1
5.77_629.63	-0.0443142971060258	1
5.77_644.67	0.0289852741434546	1
5.77_646.66	-0.00152785260043355	1
5.77_658.68	0.095991212899278	1
5.77_672.70	0.0797742399207901	1
5.78_552.56	0.0607067312222376	1
5.78_570.57	0.0630574006555178	1
5.78_592.56	0.0984065019713809	1
5.78_614.61	0.0168483028013115	1
5.78_657.67	0.0573603650952516	1
5.78_668.62	0.0140928211968855	1
5.78_671.69	0.0141131423411105	1
5.78_828.64	0.0548069219317782	1
5.78_853.64	0.0468313706931088	1
5.78_867.60	0.0476969147007729	1
5.82_922.01	-0.0226169523751711	1
5.85_453.23	0.0446128500571412	1
5.88_899.64	0.0926869828575675	1
5.90_559.45	0.0594207915461024	1
5.90_602.52	0.013292973154175	1
5.91_515.41	0.0204338906095342	1
5.91_532.44	0.00156597409220309	1
5.91_537.40	0.012219820635202	1
5.91_553.37	-0.00514770113063199	1
5.91_588.50	0.0158147137054169	1
5.91_616.53	-0.0012704402209202	1
5.91_744.59	0.0291420341814264	1
5.91_922.01	0.033230062832607	1
5.92_1558.26	-0.0255683751811421	1
5.92_1561.27	0.0463837399416414	1
5.92_1581.25	0.0724806574910718	1
5.92_184.07	0.03688490851745	1
5.92_781.64	0.0371965260293743	1
5.92_783.64	0.0133082620315444	1
5.92_802.62	0.0503252848820509	1
5.92_803.62	0.0153888095303866	1
5.92_837.68	-0.0512043528103527	1
5.92_859.57	-0.0234710295839965	1
5.93_537.53	-0.0104551431032167	1
5.93_624.64	-0.0782334253996155	1
5.93_638.65	-0.0576104261772982	1
5.93_776.56	0.480081095881408	1.84413873691323e-24
5.93_778.63	0.0832355572087708	1
5.93_800.61	0.0760719591633587	1
5.93_817.59	0.0458240926406707	1
5.94_694.64	0.0100011137089353	1
5.95_646.58	0.0626889135930123	1
5.95_782.63	0.0561509588440097	1
5.95_830.64	-0.108336784484707	1
5.97_682.48	0.0745873272504748	1
5.97_746.61	0.213293871768171	0.0182795931368444
5.98_778.61	-0.039426543173103	1
5.99_721.51	0.0474508168226868	1
5.99_848.51	0.0192849294536129	1
6.00_707.49	0.0251081686823488	1
6.00_722.52	0.0294858429590114	1
6.00_746.60	0.252105463557948	0.0001877156355932
6.00_752.57	0.0659849774640358	1
6.00_922.01	-0.0218195390194031	1
6.01_1325.90	0.0769432886812398	1
6.01_1342.93	0.0760562564188099	1
6.01_1347.88	0.0588744208934981	1
6.01_1363.86	0.0562792218213873	1
6.01_495.27	0.0379986355561872	1
6.01_540.50	0.108099842559692	1
6.01_551.33	-0.00854158035423796	1
6.01_607.39	0.0417633439575032	1
6.01_609.39	0.0605521127586667	1
6.01_663.45	0.115471608903892	1
6.01_680.48	0.0916199703917995	1
6.01_685.44	0.00793696415639331	1
6.01_694.50	0.0677931949710472	1
6.01_701.41	0.0182145094929212	1
6.01_703.41	-0.0126412202325953	1
6.01_704.42	0.0626530631526807	1
6.01_724.53	0.0807632916785824	1
6.01_736.54	0.069191818103697	1
6.01_750.56	0.0713623215409862	1
6.01_754.56	0.0154441524177087	1
6.01_764.58	0.0756975027086111	1
6.01_778.59	0.0951468314884177	1
6.01_792.60	0.0890311277856523	1
6.02_1242.94	-0.0570637181945857	1
6.03_848.51	-0.0269791409448829	1
6.09_782.57	-0.0557684949528675	1
6.10_550.63	0.033560652113996	1
6.10_922.01	-0.0446407610213759	1
6.11_596.56	0.0252958697278315	1
6.11_736.56	0.0795956863774837	1
6.11_753.57	0.146337027819269	1
6.11_775.54	0.0430852784738786	1
6.11_824.69	0.00946374674294542	1
6.11_838.69	-0.0723761605297238	1
6.12_760.59	0.164759231885291	1
6.14_793.70	0.0746968212103805	1
6.14_832.66	0.0419397712166476	1
6.16_550.63	-0.0299009823904105	1
6.16_922.01	0.0068765272345043	1
6.17_736.55	0.00572104765081968	1
6.20_228.21	0.0135440946785997	1
6.23_922.01	-0.016889889897996	1
6.26_663.46	0.107474050424626	1
6.26_750.56	0.0193361984310516	1
6.27_764.58	0.0173509196004572	1
6.28_751.56	0.064473122320782	1
6.29_922.01	-0.0862983962544112	1
6.32_684.20	0.0328038963349175	1
6.33_429.09	0.0408559435841996	1
6.33_453.23	-0.0679734365380402	1
6.33_666.64	0.0927829991178884	1
6.37_922.01	-0.0557734287825366	1
6.39_666.64	0.0665984730550479	1
6.40_750.56	0.0307209837899015	1
6.40_764.57	0.0350997562090108	1
6.42_271.31	0.0124417500736057	1
6.42_580.59	0.113277341494512	1
6.42_598.61	0.0708487056118608	1
6.42_637.57	0.081358200652917	1
6.42_639.57	0.060528467235458	1
6.42_643.65	0.102386302862419	1
6.42_657.66	0.0353306412959858	1
6.42_686.72	0.0594108642426145	1
6.42_700.73	0.0763309481081344	1
6.43_620.58	0.0988718182802407	1
6.43_922.01	-0.0414387343553528	1
6.50_922.01	0.060509213892964	1
6.56_453.23	0.0539420152204821	1
6.57_922.01	0.0399173459895713	1
6.63_922.01	0.046677777818882	1
6.64_764.57	0.0254023088641219	1
6.66_565.56	-0.072587557234286	1
6.66_652.67	-0.0993102813014376	1
6.66_666.69	-0.101173076995574	1
6.66_765.58	0.0256801427781612	1
6.67_663.46	0.0777400915957216	1
6.67_750.56	0.0991943985281526	1
6.68_332.32	-0.0411941576731882	1
6.68_568.53	0.0896320639728438	1
6.68_687.67	-0.020762082217849	1
6.69_922.01	0.0609416371873483	1
6.72_751.56	0.0269719774224914	1
6.74_453.23	0.0607159938516973	1
6.74_922.01	0.0707045896176785	1
6.80_750.56	-0.0204552035214995	1
6.81_821.73	0.0676488138262264	1
6.81_824.75	0.052756388620079	1
6.81_825.75	0.0769178604292873	1
6.81_860.70	0.0535927827013928	1
6.81_902.68	0.0055924361717536	1
6.81_922.01	-0.010182261788252	1
6.83_751.57	0.0829630061499012	1
6.83_846.73	-0.0214322771941365	1
6.86_765.58	0.109087832984925	1
6.87_663.45	0.12165964126394	1
6.88_419.35	0.073085651583209	1
6.88_475.41	0.0845279788486242	1
6.88_548.50	0.104651956219761	1
6.88_569.43	0.105389849923706	1
6.88_570.45	0.0795208533309739	1
6.88_751.56	-0.00405461162823804	1
6.88_764.57	0.0815723570763299	1
6.89_922.01	-0.0398390440192521	1
6.91_765.57	0.116015827528408	1
6.92_750.56	0.062766327148505	1
6.96_751.56	0.0631467070282594	1
6.96_758.22	-0.0211206074224345	1
6.96_760.22	-0.0258695896281032	1
6.96_763.21	0.00686869654241986	1
6.96_764.57	0.0903700314200258	1
6.96_922.01	-0.0644585823963117	1
6.97_332.32	0.0417532670291055	1
6.97_368.32	-0.0398980070299746	1
6.97_620.57	0.100646241211638	1
6.97_678.54	-0.00800068964845689	1
6.98_739.70	-0.017720147916166	1
7.02_922.01	-0.0799125028492311	1
7.08_271.31	0.0828574690003763	1
7.08_591.62	0.0319922930667086	1
7.08_608.63	0.0673417867434768	1
7.08_648.62	0.0872358499808209	1
7.08_665.60	0.0646250406464961	1
7.08_671.68	0.0970656908293603	1
7.08_685.70	0.0844398835508812	1
7.08_700.73	0.0605763906761769	1
7.08_714.75	0.00469548433587978	1
7.08_750.56	0.0445753818038379	1
7.09_626.64	0.0592495589621293	1
7.09_713.74	0.072034721454413	1
7.09_727.76	0.079328570688161	1
7.11_686.69	-0.0467903456704604	1
7.11_765.57	0.0180634971339232	1
7.12_728.76	-0.00834427032255409	1
7.12_751.56	-0.00144591652228581	1
7.12_922.01	-0.0382115467686152	1
7.14_664.60	0.0745897525045603	1
7.14_750.56	0.0293611639929483	1
7.14_764.57	0.0501852286384	1
7.16_765.70	-0.044973653061268	1
7.18_922.01	-0.0331206826704638	1
7.20_704.56	0.0099915244617509	1
7.22_453.23	-0.0417170638867912	1
7.24_750.56	0.0566463545425203	1
7.27_922.01	0.00548380756336093	1
7.33_529.46	-0.0712948957985837	1
7.35_332.32	-0.00330117699542746	1
7.35_344.32	-0.0231589655114867	1
7.35_596.57	-0.000606833116089051	1
7.35_658.62	0.0485910323878531	1
7.35_764.57	0.000696679756233106	1
7.35_922.01	0.00980756488177521	1
7.36_593.60	-0.0711264432895373	1
7.36_680.70	-0.0941247836864605	1
7.36_694.72	-0.0950584933520275	1
7.36_715.70	0.0714111637730438	1
7.36_750.56	0.0168984255051998	1
7.45_922.01	-0.0103616126910142	1
7.49_453.23	-0.0112259255483665	1
7.52_922.01	0.067713999124918	1
7.55_859.25	0.0131469001325632	1
7.56_453.23	-0.0310883590200559	1
7.56_832.24	0.0298058103729861	1
7.58_750.56	0.0312198025817193	1
7.61_922.01	0.0202229438594146	1
7.68_922.01	-0.0152959627215503	1
7.69_650.47	-0.00497311135759204	1
7.70_1356.83	-0.0472292514969944	1
7.70_647.46	-0.0104653349470783	1
7.70_750.55	0.00293393927270109	1
7.70_751.56	0.00461448030405794	1
7.71_1355.83	-0.0356204626250884	1
7.71_750.41	-0.00446345297702827	1
7.71_752.41	-0.011166932359427	1
7.71_806.62	0.0359263087266826	1
7.72_658.68	0.123180203505087	1
7.72_730.75	-0.0127100864930553	1
7.72_792.61	0.0270955623537471	1
7.73_1332.32	0.0204308004712213	1
7.73_271.31	0.09346346579658	1
7.73_289.32	0.0922576694143957	1
7.73_619.65	0.0937359108066131	1
7.73_636.66	0.0841258734166589	1
7.73_654.67	0.0959015617490513	1
7.73_693.63	0.0685491669941504	1
7.73_699.71	0.0768910109061056	1
7.73_713.73	0.0523316479645828	1
7.73_728.76	0.0899584775638183	1
7.73_735.61	0.032140362399585	1
7.73_741.77	0.0424642074206035	1
7.73_742.78	0.0370989120837272	1
7.73_751.57	0.0138238619471164	1
7.73_755.79	0.0717775742682892	1
7.73_756.79	0.0607462972581167	1
7.73_764.58	0.0186554217392912	1
7.73_772.79	0.033313945172729	1
7.74_676.65	0.025278296205032	1
7.75_922.01	-0.0342554873462391	1
7.79_751.56	0.049865088484355	1
[truncated: 3,262 more rows]
